# Supplementary material for: Evolution of maternal and zygotic mRNA complements in the early Drosophila embryo
Source: PLoS Genet. 2018 Dec 17;14(12):e1007838. doi: 10.1371/journal.pgen.1007838 (PMC6312346; doi:10.1371/journal.pgen.1007838)
Supplement: S1 Table — Stage 5 samples, in which the sex has been determined, are labeled male (M) or female (F). (XLSX) [file pgen.1007838.s009.xlsx]

## Sheet: mel
	mel_st2_1 50bp	mel_st2_2 50bp	mel_st2_3 50bp	mel_st2_4 50bp	mel_st2_5 50bp	mel_st2_6 50bp	mel_st5_1 100bp F	mel_st5_2 100bp F	mel_st5_3 100bp F	mel_st5_4 100bp M	mel_st5_5 100bp M	mel_st5_6 100bp M
mel_st2_1 50bp		0.952639	0.953629	0.951892	0.95613	0.951004	0.755062	0.753618	0.737503	0.726212	0.721786	0.74836
mel_st2_2 50bp			0.954119	0.954106	0.95238	0.953033	0.75689	0.748672	0.736305	0.726835	0.720797	0.746681
mel_st2_3 50bp				0.954735	0.954503	0.954879	0.760392	0.753739	0.736776	0.728457	0.722236	0.7506
mel_st2_4 50bp					0.954723	0.95446	0.759817	0.748803	0.734459	0.728244	0.719227	0.747858
mel_st2_5 50bp						0.959851	0.761532	0.753647	0.739622	0.727668	0.723282	0.751216
mel_st2_6 50bp							0.764203	0.754577	0.741851	0.733638	0.728123	0.753448
mel_st5_1 100bp F								0.891043	0.885222	0.887126	0.877169	0.887126
mel_st5_2 100bp F									0.884212	0.878399	0.870019	0.892914
mel_st5_3 100bp F										0.879669	0.873269	0.880524
mel_st5_4 100bp M											0.893772	0.883225
mel_st5_5 100bp M												0.87899
mel_st5_6 100bp M

## Sheet: sim
	sim_st2_1 50bp	sim_st2_2 50bp	sim_st2_3 50bp	sim_st5_1 50bp M	sim_st5_2 50bp F	sim_st5_3 50bp F
sim_st2_1 50bp		0.973234	0.966607	0.792034	0.791689	0.795741
sim_st2_2 50bp			0.965005	0.790878	0.790414	0.795413
sim_st2_3 50bp				0.78986	0.790233	0.795398
sim_st5_1 50bp M					0.950409	0.943697
sim_st5_2 50bp F						0.946407
sim_st5_3 50bp F

## Sheet: sec
	sec_st2_1 50bp	sec_st2_2 50bp	sec_st2_3 50bp	sec_st5_1 50bp M	sec_st5_2 50bp F	sec_st5_3 50bp F
sec_st2_1 50bp		0.967637	0.944326	0.780551	0.776395	0.74587
sec_st2_2 50bp			0.944887	0.784273	0.780852	0.749391
sec_st2_3 50bp				0.766997	0.758937	0.768454
sec_st5_1 50bp M					0.921879	0.888366
sec_st5_2 50bp F						0.888945
sec_st5_3 50bp F

## Sheet: mau
	mau_st2_1 50bp	mau_st2_2 50bp	mau_st2_3 50bp	mau_st5_1 50bp M	mau_st5_2 50bp F	mau_st5_3 50bp F
mau_st2_1 50bp		0.939977	0.957781	0.71354	0.730043	0.70822
mau_st2_2 50bp			0.960162	0.727949	0.743794	0.729022
mau_st2_3 50bp				0.73049	0.745366	0.732357
mau_st5_1 50bp M					0.935413	0.930448
mau_st5_2 50bp F						0.930549
mau_st5_3 50bp F

## Sheet: yak
	yak_st2_1 50bp	yak_st2_2 50bp	yak_st2_3 50bp	yak_st2_4 50bp	yak_st2_5 50bp	yak_st2_6 50bp	yak_st5_2 100bp F	yak_st5_3 100bp F	yak_st5_4 100bp M	yak_st5_5 100bp M	yak_st5_6 100bp M
yak_st2_1 50bp		0.961506	0.965666	0.957181	0.951568	0.954774	0.767998	0.781458	0.754569	0.790925	0.77074
yak_st2_2 50bp			0.962412	0.949094	0.955185	0.95577	0.775356	0.780677	0.755724	0.786555	0.769536
yak_st2_3 50bp				0.953942	0.956046	0.957695	0.772513	0.784424	0.753098	0.793489	0.772455
yak_st2_4 50bp					0.941573	0.935579	0.75525	0.782743	0.766931	0.788788	0.761321
yak_st2_5 50bp						0.949071	0.782119	0.779826	0.763543	0.783604	0.770242
yak_st2_6 50bp							0.772702	0.769627	0.740033	0.780106	0.7697
yak_st5_2 100bp F								0.881463	0.876185	0.884723	0.896505
yak_st5_3 100bp F									0.878343	0.910525	0.907045
yak_st5_4 100bp M										0.868674	0.874326
yak_st5_5 100bp M											0.906293
yak_st5_6 100bp M

## Sheet: san
	san_st2_1 50bp	san_st2_2 50bp	san_st2_3 50bp	san_st5_1 50bp F	san_st5_2 50bp F	san_st5_3 50bp M
san_st2_1 50bp		0.968942	0.970383	0.78797	0.784197	0.781966
san_st2_2 50bp			0.95895	0.778618	0.777511	0.778751
san_st2_3 50bp				0.788233	0.783081	0.777473
san_st5_1 50bp F					0.935009	0.933796
san_st5_2 50bp F						0.930925
san_st5_3 50bp M

## Sheet: ere
	ere_st2_1 50bp	ere_st2_2 50bp	ere_st2_3 50bp	ere_st5_1 50bp C	ere_st5_2 50bp C	ere_st5_3 50bp C
ere_st2_1 50bp		0.910358	0.922051	0.762484	0.742112	0.721359
ere_st2_2 50bp			0.960355	0.785596	0.770444	0.745373
ere_st2_3 50bp				0.793126	0.776878	0.760069
ere_st5_1 50bp C					0.928653	0.908206
ere_st5_2 50bp C						0.916043
ere_st5_3 50bp C

## Sheet: ana
	ana_st2_1 50bp	ana_st2_2 50bp	ana_st5_1 50bp M	ana_st5_2 50bp F	ana_st5_3 50bp M
ana_st2_1 50bp		0.967757	0.729805	0.791529	0.75869
ana_st2_2 50bp			0.717865	0.783603	0.746206
ana_st5_1 50bp M				0.836287	0.823792
ana_st5_2 50bp F					0.897457
ana_st5_3 50bp M

## Sheet: pse
	pse_st2_1 50bp	pse_st2_2 50bp	pse_st2_3 50bp	pse_st2_4 50bp	pse_st2_6 50bp	pse_st5_1 50bp F	pse_st5_2 50bp F	pse_st5_3 50bp F	pse_st5_4 50bp F	pse_st5_5 50bp F	pse_st5_6	pse_st5_2_100bp 100bp M	pse_st5_3_100bp 100bp M	pse_st5_4_100bp 100bp M	pse_st5_5_100bp 100bp M	pse_st5_6_100bp 100bp M
pse_st2_1 50bp		0.949376	0.953107	0.943918	0.950519	0.792881	0.790301	0.779587	0.781963	0.763599	0.789381	0.771604	0.776079	0.745095	0.761331	0.763755
pse_st2_2 50bp			0.963806	0.957558	0.957753	0.784936	0.785694	0.78804	0.768332	0.745102	0.788012	0.779243	0.780023	0.754626	0.766714	0.769488
pse_st2_3 50bp				0.96021	0.960616	0.78716	0.789664	0.787653	0.770699	0.747162	0.788726	0.777729	0.780366	0.755814	0.769461	0.769583
pse_st2_4 50bp					0.961289	0.782931	0.784596	0.791311	0.765139	0.741044	0.789572	0.777978	0.783231	0.757397	0.767934	0.76891
pse_st2_6 50bp						0.791164	0.78894	0.792495	0.772387	0.750009	0.795315	0.778285	0.785049	0.754207	0.768498	0.767354
pse_st5_1 50bp F							0.913562	0.899144	0.895248	0.874913	0.903449	0.850182	0.856449	0.821302	0.841454	0.836465
pse_st5_2 50bp F								0.90543	0.884251	0.871352	0.902307	0.860584	0.859389	0.831918	0.849259	0.843112
pse_st5_3 50bp F									0.873099	0.848945	0.896781	0.859093	0.865767	0.834523	0.847714	0.841413
pse_st5_4 50bp F										0.892524	0.910373	0.825792	0.837098	0.812864	0.83252	0.829411
pse_st5_5 50bp F											0.883556	0.805593	0.807787	0.797889	0.817447	0.812098
pse_st5_6												0.84813	0.858717	0.840277	0.857858	0.851428
pse_st5_2_100bp 100bp M													0.90417	0.89802	0.908262	0.911133
pse_st5_3_100bp 100bp M														0.881269	0.895694	0.887619
pse_st5_4_100bp 100bp M															0.912176	0.907857
pse_st5_5_100bp 100bp M																0.912322
pse_st5_6_100bp 100bp M

## Sheet: per
	per_st2_1 50bp	per_st2_2 50bp	per_st2_3 50bp	per_st2_4 50bp	per_st2_5 50bp	per_st2_6 50bp	per_st5_1 50bp F	per_st5_2 50bp F	per_st5_4 50bp M	per_st5_5 50bp F
per_st2_1 50bp		0.97536	0.971162	0.970676	0.970933	0.970654	0.782141	0.76902	0.764169	0.773898
per_st2_2 50bp			0.973172	0.972593	0.97222	0.968128	0.780839	0.769265	0.765198	0.771308
per_st2_3 50bp				0.973394	0.972826	0.974711	0.782391	0.770766	0.76865	0.773465
per_st2_4 50bp					0.978021	0.97911	0.774208	0.760551	0.758158	0.765878
per_st2_5 50bp						0.977061	0.777097	0.762932	0.760696	0.767821
per_st2_6 50bp							0.777199	0.763278	0.760696	0.769986
per_st5_1 50bp F								0.926014	0.909565	0.91562
per_st5_2 50bp F									0.905443	0.916085
per_st5_4 50bp M										0.912524
per_st5_5 50bp F

[truncated: 4 more sheets: mir, wil, moj, vir]
