# Supplementary material for: Evolution of maternal and zygotic mRNA complements in the early Drosophila embryo
Source: PLoS Genet. 2018 Dec 17;14(12):e1007838. doi: 10.1371/journal.pgen.1007838 (PMC6312346; doi:10.1371/journal.pgen.1007838)
Supplement: S2 Table — Tabs are labeled by gene category (stage 2, stage 5, maternal-only, zygotic-only) and transcript selection criteria. Transcripts were selected for comparison in two different ways: either both species being compared had to share the stage definition (e.g. transcript is zygotic only in both species; this is denoted by “present in both” on the tab), or only one species was required to have a gene meet this definition (e.g. transcript is zygotic-only in one species, it is included in the zygotic-only correlations; denoted by “at least one” on the tab). The first method, where both species were required to share the gene category for a gene to be included in the calculation is the method shown in all main text figures. (XLSX) [file pgen.1007838.s010.xlsx]

## Sheet: st2_present_in_both
	Dmel	Dsim	Dsec	Dmau	Dyak	Dsan	Dere	Dana	Dpse	Dper	Dmir	Dwil	Dmoj	Dvir	Aaeg
Dmel		0.909177	0.856341	0.858477	0.863515	0.849271	0.853128	0.751015	0.718855	0.718631	0.650568	0.733656	0.711179	0.700698	0.543428
Dsim			0.879855	0.875606	0.865356	0.849895	0.856935	0.75821	0.729228	0.730643	0.665517	0.760519	0.723649	0.722089	0.567675
Dsec				0.864791	0.837865	0.826122	0.827912	0.73001	0.695145	0.690401	0.629838	0.714676	0.685337	0.67909	0.520867
Dmau					0.83108	0.830711	0.816998	0.712644	0.677708	0.669061	0.613431	0.680103	0.648495	0.653689	0.497548
Dyak						0.915169	0.871301	0.761116	0.725867	0.722137	0.647952	0.739839	0.713303	0.704291	0.531862
Dsan							0.860045	0.749359	0.710568	0.703249	0.639469	0.720769	0.696375	0.683626	0.522459
Dere								0.75485	0.721654	0.722239	0.658139	0.734536	0.711203	0.701665	0.536261
Dana									0.738453	0.700741	0.65699	0.718075	0.699923	0.684531	0.531565
Dpse										0.86181	0.829842	0.707015	0.710531	0.695904	0.524545
Dper											0.769548	0.730604	0.728414	0.721141	0.52789
Dmir												0.632584	0.638525	0.622644	0.47131
Dwil													0.745069	0.725888	0.561382
Dmoj														0.810683	0.540325
Dvir															0.536954
Aaeg

## Sheet: st5_present_in_both
	Dmel	Dsim	Dsec	Dmau	Dyak	Dsan	Dere	Dana	Dpse	Dper	Dmir	Dwil	Dmoj	Dvir	Aaeg
Dmel		0.877238	0.841967	0.833727	0.829798	0.808418	0.808047	0.718766	0.703286	0.698172	0.637534	0.709935	0.687908	0.685499	0.524162
Dsim			0.873812	0.86946	0.831752	0.81638	0.801795	0.725836	0.704979	0.692478	0.641875	0.713329	0.697857	0.677679	0.532322
Dsec				0.873194	0.816273	0.800924	0.775566	0.7301	0.704623	0.688371	0.654364	0.699838	0.673326	0.673256	0.526736
Dmau					0.801248	0.794875	0.77194	0.72348	0.689371	0.668376	0.639152	0.679755	0.653878	0.653189	0.506387
Dyak						0.889129	0.82043	0.73542	0.712386	0.691066	0.639332	0.717429	0.681223	0.677395	0.51487
Dsan							0.819539	0.731364	0.699988	0.684481	0.62697	0.689287	0.662043	0.656397	0.512495
Dere								0.706623	0.684497	0.672097	0.613111	0.680793	0.666538	0.648908	0.483403
Dana									0.709584	0.683682	0.6463	0.698392	0.689588	0.66514	0.523919
Dpse										0.889907	0.835343	0.70284	0.695867	0.697438	0.537296
Dper											0.807152	0.69322	0.684903	0.673133	0.506852
Dmir												0.65128	0.644593	0.647245	0.496674
Dwil													0.711111	0.703437	0.542212
Dmoj														0.755576	0.530034
Dvir															0.531504
Aaeg

## Sheet: maternal_only_present_in_both
	Dmel	Dsim	Dsec	Dmau	Dyak	Dsan	Dere	Dana	Dpse	Dper	Dmir	Dwil	Dmoj	Dvir	Aaeg
Dmel		0.882593	0.770335	0.806709	0.777948	0.827511	0.826354	0.620989	0.587286	0.55829	0.665436	0.686936	0.676779	0.445152	-0.5
Dsim			0.755712	0.819414	0.710005	0.764897	0.825845	0.634459	0.577239	0.559126	0.710453	0.742297	0.54165	0.414419	-0.5
Dsec				0.781199	0.705898	0.70101	0.782173	0.578707	0.4998	0.576415	0.682311	0.521697	0.512316	0.402545	0
Dmau					0.772538	0.813342	0.804315	0.647617	0.373143	0.372403	0.575628	0.553795	0.53926	0.434275	-1
Dyak						0.895995	0.774222	0.7613	0.5603	0.665947	0.722594	0.608988	0.61757	0.437526	0.5
Dsan							0.835287	0.698414	0.495827	0.599963	0.660805	0.477633	0.601195	0.334871	1
Dere								0.696058	0.404534	0.515634	0.597041	0.459676	0.584056	0.564416	0.9
Dana									0.595007	0.728633	0.696824	0.717105	0.559809	0.570943	0.5
Dpse										0.815349	0.801255	0.64566	0.281189	0.44436	-1
Dper											0.734686	0.570327	0.645992	0.683469	0.4
Dmir												0.30888	0.566145	0.580186	0
Dwil													0.440284	0.543509	-0.5
Dmoj														0.579354	0
Dvir															1
Aaeg

## Sheet: zygotic_only_present_in_both
	Dmel	Dsim	Dsec	Dmau	Dyak	Dsan	Dere	Dana	Dpse	Dper	Dmir	Dwil	Dmoj	Dvir	Aaeg
Dmel		0.845484	0.788574	0.773985	0.806384	0.753376	0.796757	0.779534	0.765949	0.762141	0.744517	0.829342	0.782224	0.745763	0.311202
Dsim			0.815937	0.846815	0.830063	0.803535	0.833252	0.83013	0.778056	0.77479	0.735481	0.825459	0.782403	0.744992	0.449996
Dsec				0.813282	0.798744	0.81024	0.822294	0.790139	0.798337	0.780342	0.779312	0.791825	0.731507	0.775399	0.388296
Dmau					0.818135	0.793344	0.792467	0.847473	0.773516	0.761172	0.754794	0.781378	0.753554	0.771916	0.386616
Dyak						0.862979	0.872687	0.819421	0.789085	0.81781	0.775805	0.807097	0.779947	0.765731	0.368263
Dsan							0.819262	0.819584	0.737564	0.756131	0.713218	0.771043	0.742039	0.751029	0.467916
Dere								0.813408	0.78607	0.769543	0.759018	0.791617	0.739588	0.762692	0.453728
Dana									0.783089	0.798138	0.772745	0.82327	0.788236	0.787385	0.435279
Dpse										0.835378	0.849244	0.803508	0.783838	0.779045	0.376046
Dper											0.827717	0.81928	0.774398	0.783733	0.426301
Dmir												0.805948	0.798466	0.775564	0.480178
Dwil													0.826235	0.781208	0.536388
Dmoj														0.760792	0.470523
Dvir															0.304991
Aaeg

## Sheet: st2_at_least_one
	Dmel	Dsim	Dsec	Dmau	Dyak	Dsan	Dere	Dana	Dpse	Dper	Dmir	Dwil	Dmoj	Dvir	Aaeg
Dmel		0.895821	0.843829	0.835675	0.857639	0.848863	0.845726	0.760416	0.735167	0.738381	0.643123	0.745534	0.727175	0.726814	0.581854
Dsim			0.861673	0.853759	0.855106	0.842785	0.847748	0.765236	0.736734	0.739866	0.656004	0.762859	0.734544	0.730317	0.595352
Dsec				0.837521	0.832798	0.830466	0.822895	0.743124	0.712004	0.709958	0.632126	0.720572	0.701997	0.700996	0.55303
Dmau					0.814299	0.820056	0.807215	0.720404	0.69165	0.687535	0.610876	0.692686	0.668616	0.668674	0.520468
Dyak						0.907956	0.864948	0.77154	0.740305	0.740923	0.651856	0.750177	0.726817	0.72492	0.568817
Dsan							0.859824	0.762798	0.730896	0.728745	0.640514	0.735029	0.713484	0.711418	0.551768
Dere								0.769176	0.73927	0.738339	0.6625	0.75342	0.731512	0.72303	0.574303
Dana									0.746839	0.71587	0.653163	0.732393	0.713107	0.703963	0.574877
Dpse										0.858799	0.800757	0.72326	0.730446	0.720912	0.576972
Dper											0.756266	0.747272	0.737655	0.737734	0.576656
Dmir												0.637758	0.642189	0.639718	0.527637
Dwil													0.753792	0.743698	0.600136
Dmoj														0.815605	0.582923
Dvir															0.581701
Aaeg

## Sheet: st5_at_least_one
	Dmel	Dsim	Dsec	Dmau	Dyak	Dsan	Dere	Dana	Dpse	Dper	Dmir	Dwil	Dmoj	Dvir	Aaeg
Dmel		0.871771	0.838851	0.832359	0.840189	0.822496	0.814376	0.752568	0.741977	0.721995	0.655844	0.742472	0.717744	0.725533	0.581662
Dsim			0.855098	0.85383	0.832618	0.814013	0.80227	0.742398	0.724858	0.702602	0.647196	0.727218	0.70738	0.715179	0.575135
Dsec				0.851592	0.82355	0.807907	0.78938	0.747545	0.729066	0.703719	0.662138	0.721573	0.693492	0.70597	0.576723
Dmau					0.805408	0.793716	0.779361	0.741403	0.710316	0.686256	0.641716	0.695732	0.671705	0.696577	0.548692
Dyak						0.891246	0.831701	0.757667	0.747412	0.720585	0.664	0.740089	0.711533	0.728391	0.573408
Dsan							0.821914	0.749321	0.725896	0.704865	0.641806	0.713299	0.687586	0.69917	0.561665
Dere								0.731396	0.709801	0.689746	0.632819	0.707148	0.687512	0.694616	0.541997
Dana									0.733686	0.699679	0.657017	0.722305	0.712452	0.703827	0.576068
Dpse										0.871512	0.81127	0.730098	0.716391	0.729012	0.58349
Dper											0.779313	0.71437	0.696929	0.705614	0.563165
Dmir												0.666171	0.645438	0.663944	0.553918
Dwil													0.729818	0.735209	0.588285
Dmoj														0.770923	0.583866
Dvir															0.588458
Aaeg

## Sheet: maternal_only_at_least_one
	Dmel	Dsim	Dsec	Dmau	Dyak	Dsan	Dere	Dana	Dpse	Dper	Dmir	Dwil	Dmoj	Dvir	Aaeg
Dmel		0.779721	0.720751	0.744611	0.746374	0.786249	0.72484	0.646726	0.606882	0.595658	0.543717	0.585142	0.599131	0.583085	0.472729
Dsim			0.743479	0.740027	0.700202	0.757279	0.721621	0.601152	0.53469	0.566582	0.527137	0.569071	0.536823	0.528622	0.492009
Dsec				0.663744	0.6396	0.699916	0.691355	0.603038	0.543347	0.579262	0.475326	0.538724	0.546249	0.521146	0.508473
Dmau					0.668932	0.709428	0.672173	0.598702	0.501719	0.52519	0.489333	0.442457	0.427423	0.502925	0.468848
Dyak						0.784055	0.708728	0.633123	0.5506	0.621086	0.541363	0.54521	0.555887	0.578696	0.463761
Dsan							0.733494	0.657849	0.561135	0.592236	0.53217	0.567594	0.519131	0.544158	0.466621
Dere								0.582718	0.570139	0.599726	0.521733	0.582257	0.570131	0.556148	0.428405
Dana									0.57774	0.602048	0.530647	0.572269	0.595028	0.599367	0.595259
Dpse										0.737469	0.636953	0.470846	0.509629	0.543713	0.478488
Dper											0.634969	0.556576	0.538649	0.596668	0.491784
Dmir												0.472282	0.495505	0.501701	0.519665
Dwil													0.565992	0.506999	0.573503
Dmoj														0.64664	0.50801
Dvir															0.45018
Aaeg

## Sheet: zygotic_only_at_least_one
	Dmel	Dsim	Dsec	Dmau	Dyak	Dsan	Dere	Dana	Dpse	Dper	Dmir	Dwil	Dmoj	Dvir	Aaeg
Dmel		0.605855	0.558395	0.545896	0.551751	0.499271	0.530184	0.533576	0.430569	0.438426	0.418168	0.50336	0.415885	0.393542	0.288538
Dsim			0.648899	0.648616	0.614042	0.560633	0.574858	0.55214	0.478012	0.499043	0.480964	0.546626	0.444086	0.457392	0.306738
Dsec				0.626631	0.586186	0.557433	0.568974	0.566573	0.475806	0.478074	0.481726	0.556198	0.452286	0.445378	0.305386
Dmau					0.569224	0.549477	0.542306	0.545767	0.441618	0.463235	0.488536	0.514734	0.43862	0.426643	0.315759
Dyak						0.671963	0.644528	0.611463	0.491125	0.494461	0.491835	0.583855	0.491841	0.48032	0.293691
Dsan							0.606653	0.578127	0.49554	0.49597	0.475724	0.546982	0.480236	0.477372	0.290769
Dere								0.577024	0.48411	0.482207	0.485426	0.561474	0.467959	0.461384	0.316269
Dana									0.535861	0.537835	0.528791	0.585872	0.522413	0.536205	0.310154
Dpse										0.642513	0.617046	0.525151	0.46719	0.446241	0.285411
Dper											0.582607	0.562428	0.448167	0.437561	0.286706
Dmir												0.524095	0.454911	0.435752	0.306445
Dwil													0.544997	0.518429	0.338861
Dmoj														0.446765	0.313148
Dvir															0.326161
Aaeg
