# Supplementary material for: Evolution of maternal and zygotic mRNA complements in the early Drosophila embryo
Source: PLoS Genet. 2018 Dec 17;14(12):e1007838. doi: 10.1371/journal.pgen.1007838 (PMC6312346; doi:10.1371/journal.pgen.1007838)
Supplement: S3 Table — We found 173 genes where the stage 5-only state was conserved between Aedes and one of the Drosophila species, and identified a core set of 61 where this state was highly conserved. (XLSX) [file pgen.1007838.s011.xlsx]

## Sheet: Sheet1
	All genes present at either or both stages in the embryo	Maternal only (St2-only)	Proportion of maternal-only genes		Zygotic-only (St5 only)	Proportion of zygotic-only genes
Dmel	8335	469	0.0562687	Dmel	1762	0.211398
Dsim	8047	537	0.0667329	Dsim	1300	0.161551
Dsec	9014	566	0.0627912	Dsec	1751	0.194253
Dmau	8929	550	0.061597	Dmau	1927	0.215814
Dyak	8695	561	0.0645198	Dyak	1537	0.176768
Dsan	8827	533	0.0603829	Dsan	1692	0.191685
Dere	8414	629	0.0747564	Dere	1528	0.181602
Dana	8376	483	0.0576648	Dana	1598	0.190783
Dpse	8896	480	0.0539568	Dpse	1821	0.204699
Dper	9711	565	0.0581814	Dper	2076	0.213778
Dmir	8841	413	0.0467142	Dmir	2182	0.246805
Dwil	8227	445	0.0540902	Dwil	1385	0.168348
Dmoj	8600	601	0.0698837	Dmoj	1568	0.182326
Dvir	9071	524	0.0577665	Dvir	2067	0.227869
mean	8713.07	525.429	0.060379	Mean	1728.14	0.197691
						Proportion of mean
				Zygotic core set 1 (st5-only in Aedes and any Drosophila species)	173	0.100107
				Zygotic core set 2 (s5-only in Aedes, D. willistoni and either D. mojavensis or D. virilis)	61	0.035298
