# Supplementary material for: Evolution of maternal and zygotic mRNA complements in the early Drosophila embryo
Source: PLoS Genet. 2018 Dec 17;14(12):e1007838. doi: 10.1371/journal.pgen.1007838 (PMC6312346; doi:10.1371/journal.pgen.1007838)
Supplement: S4 Table — The final column shows the total number of species (including A. aegypti) in which the gene is zygotic-only. (XLSX) [file pgen.1007838.s012.xlsx]

## Sheet: pure_zyg_conserved_with_Aedes
Dmel_name	Dmel_st2	Dmel_st5	Dsim_name	Dsim_st2	Dsim_st5	Dsec_name	Dsec_st2	Dsec_st5	Dyak_name	Dyak_st2	Dyak_st5	Dere_name	Dere_st2	Dere_st5	Dana_name	Dana_st2	Dana_st5	Dpse_name	Dpse_st2	Dpse_st5	Dper_name	Dper_st2	Dper_st5	Dwil_name	Dwil_st2	Dwil_st5	Dmoj_name	Dmoj_st2	Dmoj_st5	Dvir_name	Dvir_st2	Dvir_st5	Dmau_name	Dmau_st2	Dmau_st5	Dsan_name	Dsan_st2	Dsan_st5	Dmir_name	Dmir_st2	Dmir_st5	Aaeg_name	Aaeg_st2	Aaeg_st5	Purely zygotic in x species
CG14687	0	1.06346	Dsim\GD18710	0	0	Dsec\GM23898	0	0	Dyak\GE26050	0	0	Dere\GG17705	0	2.97785	Dana\GF17904	0	0	Dpse\GA30167	0	2.75437	Dper\GL21917	0	4.29973	Dwil\GK13900	0	0.200787	Dmoj\GI23738	0	0.0798638	Dvir\GJ10584	0.00822786	1.68681	CG14687-PA	0	0	Dyak\GE26050	0	0	FBpp0300282-D2_1	0	5.89731	AAEL002817	0.130592	10.04	7
uif	0.0224356	134.851	Dsim\GD22519	0.0193546	105.673	Dsec\GM13664	0.0302038	54.9343	Dyak\GE18383	0.0184501	83.468	Dere\GG23558	0.029221	104.011	Dana\GF14947	0.0299125	94.4163	Dpse\GA21569	0.0398375	74.2312	Dper\GL25782	0.404833	141.414	Dwil\GK24802	0.0519309	192.129	Dmoj\GI11276	0.132077	124.478	Dvir\GJ12431	0.681056	150.424	uif-PC	0.0309049	50.6376	Dyak\GE18383	0.0223541	107.057	FBpp0279420-D1_1	0.240093	43.0611	AAEL008069	0.0619479	15.8755	15
Wnt10	0.00512814	0.0471391	Dsim\GD23462	0	0.0654298	Dsec\GM16392	0	0.0356851	Dyak\GE14471	0	0	Dere\GG10471	0	0	Dana\GF15854	0	8.14507	Dpse\GA18562	0	0	Dper\GL18902	0	0.0248433	Dwil\GK24299	0	0	Dmoj\GI23686	0	0.0144493	Dvir\GJ20870	0	0.018623	Wnt10-PB	0.0137801	0	Dyak\GE14471	0	0.216662	FBpp0280224-D1_1	0	0.0141724	AAEL000600	0	1.18931	2
Notum	0.003227	10.463	Dsim\GD14589	0.0112668	13.0841	Dsec\GM25577	0	9.83863				Dere\GG15944	0	13.6962	Dana\GF23758	0	8.1649	Dpse\GA28563	0.00609019	6.64173	Dper\GL20810	0.00948885	26.9402	Dwil\GK24122	0.0368112	15.5642	Dmoj\GI12321	0.00850418	17.4016	Dvir\GJ13259	0	6.43176							FBpp0286894-D1_1	0.0633313	12.201	AAEL000104	0	7.6458	12
CG1461	0.0109526	0.232055	Dsim\GD17166	1.6966e-09	7.91304e-219	Dsec\GM17670	4.39952e-23	0.320508	Dyak\GE17134	0.0239619	0.0883793	Dere\GG17840	0	1.67069	Dana\GF22556	0	0.815005	Dpse\GA13109	0	1.44372	Dper\GL14927	0.00725979	1.08209	Dwil\GK20156	6.01457e-134	0.123172	Dmoj\GI15439	0.0210005	2.39816	Dvir\GJ19064	0.505893	2.79566	CG1461-PA	0.0956545	0.226385	Dyak\GE17134	0	0.0281502	FBpp0282228-D1_1	0.017613	1.77287	AAEL008963	0.0588684	14.5223	7
Lac	20.5737	1028.93	Dsim\GD10890	31.1581	1205.39	Dsec\GM21394	1.69397	14.6566	Dyak\GE12466	25.2269	1065.46	Dere\GG20306	46.6435	1398.8	Dana\GF12514	0.22758	699.949	Dpse\GA11586	39.9023	1069.85	Dper\GL17135	59.4618	1310.01	Dwil\GK22188	0.475399	1071.97	Dmoj\GI19672	53.2451	1189.09	Dvir\GJ15038	70.5458	1200.36	Lac-PA	50.2478	1086.52	Dyak\GE12466	53.1305	1169.79				AAEL009295	0.474673	138.795	3
elav	0.0496404	53.1516	Dsim\GD16475	0.622769	11.0735	Dsec\GM19036	0.73772	16.4823	Dyak\GE16581	1.48539	25.3242	Dere\GG12756	1.54238	28.7891	Dana\GF22224	0.0480529	30.8577	Dpse\GA18065	0.0478053	43.1669	Dper\GL20165	0.306904	58.9742	Dwil\GK16120	0.0239449	35.1887	Dmoj\GI15436	0.0101776	116.07	Dvir\elav	0.0131506	98.2772				Dyak\GE16581	3.27304	19.3146				AAEL008164	0.0721804	4.92842	10
CG17127	0	0	Dsim\GD23732	0	0.0384718				Dyak\GE18488	0	0	Dere\GG23675	0	0	Dana\GF15826	0	1.25664	Dpse\GA14337	0	0	Dper\GL26635	0.0203137	0	Dwil\GK23719	0	0	Dmoj\GI23528	0.0396596	0.0522844	Dvir\GJ20734	0	0	CG17127-PA	0	0.235119	Dyak\GE18488	0	0	FBpp0287829-D1_1	0.0433861	0	AAEL001708	0.90343	1.98632	2
wdp	0.00559843	0.0643924	Dsim\GD25135	0	0.111198				Dyak\GE11686	0.0203955	0.105778	Dere\GG20702	0.198209	0.284821	Dana\GF12319	0.163434	0.790551	Dpse\GA17435	0.777315	0.928941	Dper\GL16931	0.695723	1.64946	Dwil\GK20830	0.725784	0.643092	Dmoj\GI19614	0.854221	1.24483	Dvir\GJ14980	0.0246496	4.0839	wdp-PD	0	0.0188477	Dyak\GE11686	0.0316308	0.139768	FBpp0278466-D1_1	0.902233	2.68256	AAEL012092	0.0263309	4.3475	5
noc	0.00243108	55.5325	Dsim\GD23964	0.012645	45.7	Dsec\GM15623	0.0428049	53.7995	Dyak\GE19034	0.0402029	83.5658	Dere\GG25118	0.0241475	60.7705	Dana\GF14886	0.0190265	58.3218	Dpse\GA18219	0.0315527	28.952	Dper\GL25989	0.223416	59.3302	Dwil\GK18287	0.00403095	74.6435	Dmoj\GI10311	0	41.6353	Dvir\GJ18020	2.46465	37.5881	noc-PA	0.0271066	58.2831	Dyak\GE19034	0.0121444	64.6145	FBpp0278976-D1_1	0.0462386	24.698	AAEL006476	0	27.9998	14
CG30427	0	0.318274	Dsim\GD24908	0.0364489	0.256643	Dsec\GM11778	0	0.312293	Dyak\GE11401	0	0.0497837	Dere\GG19877	0	0.0296594	Dana\GF11526	0.0096875	0.124276	Dpse\GA24528	0	0	Dper\GL10898	0	0.0177776	Dwil\GK20732	0.0139354	1.43714	Dmoj\GI19136	0.0122202	0.694077	Dvir\GJ22269	1.01346	11.0111	CG30427-PC	0.0129197	0.14759	Dyak\GE11401	0	0	FBpp0277068-D1_1	0	0	AAEL014302	0.480414	1.62301	2
Mip	0	0.142412	Dsim\GD12414	0	0	Dsec\GM24340	0.012536	6.82524	Dyak\GE22160	0	0	Dere\GG15820	0	0	Dana\GF24317	0	0	Dpse\GA19609	0	0.0349781	Dper\GL15492	0	0.0229602	Dwil\GK20345	0	0	Dmoj\GI12893	0.0057739	0.084661	Dvir\GJ13034	0	0	Mip-PA	0	0.075386	Dyak\GE22160	0	0	FBpp0275329-D1_1	0	0.0720161	AAEL012139	0.0961129	1.09085	2
Drip	0	0.177194	Dsim\GD25901	0	0.0601936	Dsec\GM20426	0	0	Dyak\GE13520	0	0.197903	Dere\GG22646	0	0.0312783	Dana\GF12394	0.0237429	0.121386	Dpse\GA24443	0.0129397	0	Dper\GL10680	0.0444006	0.98249	Dwil\GK21884	0.13128	0.344574	Dmoj\GI21049	0	0.0355108	Dvir\GJ21971	0.207647	0	Drip-PA	0	0	Dyak\GE13520	0	0.139184	FBpp0276838-D1_1	0.00431653	10.3445	AAEL003512	0.2295	34.0772	2
CG4288	0	0.040076	Dsim\GD20062	0	0.135668	Dsec\GM23189	0	0.0716753	Dyak\GE25070	0	0.0323953	Dere\GG15435	0	0.013914	Dana\GF23204	0.0134724	3.97192	Dpse\GA18084	0.0155389	0.00812607	Dper\GL24089	0	0	Dwil\GK22727	0	0	Dmoj\GI10539	0.0108222	0.018244	Dvir\GJ24194	0	0	CG4288-PB	0	0	Dyak\GE25070	0	0.174569	FBpp0281943-D1_1	0.00377015	0	AAEL004247	0.862968	1.9753	2
CG15923	2.27007	15.0202	Dsim\GD20049	0.748333	4.63088	Dsec\GM23176	0	0	Dyak\GE25054	0	0	Dere\GG15301	0.988706	17.1658	Dana\GF18328	0.487548	0.355298	Dpse\GA26965	8.27841e-100	1.3255	Dper\GL13923	0.229265	3.68265	Dwil\GK22712	0	0.0142356	Dmoj\GI22171	0.392409	0.969138	Dvir\GJ24291	0	0.122414	CG15923-PB	0.00638637	0.0459654	Dyak\GE25054	0	0	FBpp0283218-D1_1	0	1.16131	AAEL006128	0.350224	1.01854	6
Cad96Ca	0.00224391	5.56999	Dsim\GD18227	0	0.123094	Dsec\GM17743	0	0.0855618	Dyak\GE10728	0	0.0512791	Dere\GG12279	0.00531927	0.135258	Dana\GF17093	0	0.100817				Dper\GL21933	32.7274	69.6903	Dwil\GK13396	0	0.0038103	Dmoj\GI23865	0.00574405	0.16079	Dvir\GJ23604	0	0	Cad96Ca-PA	0	1.11731	Dyak\GE10728	0	0.0150061				AAEL000850	0.0427592	3.20412	3
CG30456	0	0.00672171	Dsim\GD11248	0.0197106	0	Dsec\GM21757	0	0	Dyak\GE11646	0	0.0488718	Dere\GG20661	0.394227	0.0670577	Dana\GF11438	0.00713544	0	Dpse\GA15855	0.00750335	0.0265415	Dper\GL17234	0.0367254	0.0151237	Dwil\GK17870	11.238	0.179131	Dmoj\GI18603	0.0277753	0.0174576	Dvir\GJ21619	0.00911979	4.1429	CG30456-PB	0	0.0446551	Dyak\GE11646	0	0	FBpp0307078-D1_1	0.00760734	0.00605075	AAEL001509	0.285434	8.04253	2
CG1732	0.0451567	1.19941				Dsec\GM26805	0.278196	1.62192	Dyak\GE14556	0.285574	0.844356	Dere\GG16396	0.0322269	0.373514	Dana\GF12191	0.0683721	0.114431				Dper\GL18181	0.147448	1.52528	Dwil\GK13698	0.0247364	0.386972	Dmoj\GI11503	0.00516588	0.0145708	Dvir\GJ13697	0	0	CG1732-PA	0.133863	0.758672	Dyak\GE14556	0.0313284	0.128108				AAEL010681	0.0432548	4.21018	4
Dfd	0.0181099	18.7013	Dsim\GD19895	0	17.3071	Dsec\GM10914	0.00734999	24.375	Dyak\GE24883	0.00692062	23.3696	Dere\GG13676	0.0069841	37.0556	Dana\GF17792	0	19.6666	Dpse\Dfd	0.010891	38.4654	Dper\GL22041	0	28.6499	Dwil\GK12253	0.00640821	16.7713	Dmoj\GI24717	0.0203073	29.3762	Dvir\GJ23932	0.178278	10.07	Dfd-PA	0	37.4576	Dyak\GE24883	0	23.3168	FBpp0284296-D1_1	0.0213891	19.0924	AAEL009950	0.263109	7.27115	15
Zasp52	0.00414072	14.047	Dsim\GD25597	0.00331538	20.0357	Dsec\GM20121	0.00738757	19.5546	Dyak\GE14134	0	14.7004	Dere\GG22334	1.65421	24.1965	Dana\GF13372	0.0127664	5.09559	Dpse\GA15635	0.0285453	2.72651	Dper\GL11852	0.835074	5.0333	Dwil\GK19612	6.34407	13.5182	Dmoj\GI19738	0.0775861	2.08996	Dvir\GJ18448	2.23167	14.6837	Zasp52-PF	0.0216941	30.3406	Dyak\GE14134	0.0115641	17.2011	FBpp0306494-D1_1	0.02848	2.96722	AAEL005667	0.114733	2.34977	12
Fas2	0.148669	2.53732	Dsim\Fas2	0.807647	4.35452	Dsec\GM12701	0.446202	2.38827	Dyak\GE16870	0.0606995	4.75095	Dere\GG18558	0.432864	1.91881	Dana\Fas2	0	0.259566	Dpse\GA17599	0.0374864	1.19227	Dper\GL14196	1.11906	2.73034	Dwil\GK17610	0.0161158	0.0842937	Dmoj\GI16146	0.055937	1.92863	Dvir\GJ16423	0.0180665	0.719345	Fas2-PA	8.93179	22.0598	Dyak\GE16870	0.125614	5.94945	FBpp0272362-D1_1	0.168169	0.457969	AAEL009173	0.0686756	8.29267	9
ec	0.0940632	56.9257	Dsim\GD16657	0.134032	80.8444	Dsec\GM12311	0.055286	55.9013	Dyak\GE16315	0.0388978	56.0435	Dere\GG18676	0.20898	71.0905	Dana\GF22096	0.0102387	16.329	Dpse\GA22668	0.0755866	57.5754				Dwil\GK10224	10.6855	442.228	Dmoj\GI16477	0.189278	119.581	Dvir\GJ15954	0.0374375	49.7669				Dyak\GE16315	0.0513584	68.6743	FBpp0272795-D1_1	0.113538	37.3225	AAEL002171	0.233051	12.996	12
CG13875	4.97993	7.52662	Dsim\GD13549	0.0463962	0.160653	Dsec\GM14312	0.017019	0.524361	Dyak\GE21059	0.126581	0.117026	Dere\GG14696	3.06974	0.767083	Dana\GF24858	4.24751	0.33271	Dpse\GA12591	8.8739	1.08901	Dper\GL16152	9.01118	1.88555	Dwil\GK12495	0.00527498	0.127349	Dmoj\GI12531	13.8093	0.984499	Dvir\GJ17121	1.81708	1.43947	CG13875-PA	0	1.13505	Dyak\GE21059	0.00987842	0.140918	FBpp0286509-D1_1	4.26884	3.36566	AAEL006339	0	2.1868	2
LanB2	0.0130309	37.2215	Dsim\LanB2	0.0109627	61.9948	Dsec\LanB2	0.0153777	57.7125	Dyak\LanB2	0.576869	48.8343	Dere\LanB2	0.304676	64.0526	Dana\GF25144	0.00305777	34.2512	Dpse\GA17375	0.0493865	18.8337	Dper\GL10310	0	39.9948	Dwil\GK16620	0.0216893	29.7324	Dmoj\GI13252	0.00164276	32.7428	Dvir\GJ12023	0.00247142	71.0453	LanB2-PA	0.0149105	43.1076	Dyak\LanB2	0.551783	70.0468	FBpp0287175-D1_1	0.031394	14.8591	AAEL005187	0.724305	17.9744	15
CG15161	0	2.47371	Dsim\GD21825	0	2.33184	Dsec\GM17080	0	1.76034	Dyak\GE12723	0	3.3571	Dere\GG21700	0	3.09762	Dana\GF14836	0	3.14738	Dpse\GA13541	0.0141433	6.81915	Dper\GL19310	0	12.1633	Dwil\GK23779	0	1.99353	Dmoj\GI18044	0	2.58101	Dvir\GJ19797	0	2.41779	CG15161-PA	0	5.55399	Dyak\GE12723	0	5.53113	FBpp0280431-D1_1	0.0129026	4.39841	AAEL001106	0	1.295	15
CG8646	0	0.0225179	Dsim\GD10911	0	0.0151891	Dsec\GM21416	0	0	Dyak\GE12487	0	0	Dere\GG20328	0	0	Dana\GF13402	0	0.165024	Dpse\GA21235	0	0.145264	Dper\GL11077	0	0.233803	Dwil\GK15669	0.243484	0.184379	Dmoj\GI18487	0.0302703	2.04165	Dvir\GJ21349	0.0173437	6.78571	CG8646-PB	0	0	Dyak\GE12487	0	0.0743392	FBpp0277252-D1_1	0.00446696	0.075528	AAEL003960	0.415908	1.11399	3
melt	0.03952	31.3384	Dsim\GD13996	0.010366	31.4643	Dsec\GM14823	0.0239427	24.7196	Dyak\GE21597	0.0126061	30.1605	Dere\GG14408	0.0156869	33.4861	Dana\GF25012	4.59935	5.61364	Dpse\GA21215	0.00806038	4.90411	Dper\GL25030	0.00421274	20.1953	Dwil\GK16654	0.924458	12.2011	Dmoj\GI13296	0	12.0235	Dvir\GJ12062	0.04826	16.9311	melt-PC	0.00716796	36.1601	Dyak\GE21597	0	52.2665	FBpp0274643-D1_1	0.0706494	13.7571	AAEL009213	0.539576	3.13721	14
CG9628	0.10163	2.94247	Dsim\GD14494	0.0875147	0.9349	Dsec\GM25471	0.0363321	0.924781	Dyak\GE22019	0	0.0960897	Dere\GG15688	3.14123	33.9083	Dana\GF24609	0.211816	1.13723	Dpse\GA21923	1.38004	6.96186	Dper\GL21019	1.1197	2.80872	Dwil\GK10529	0.0706702	0.659469	Dmoj\GI11493	0	0.411858	Dvir\GJ13688	0.0513827	1.05658	CG9628-PB	0.318668	2.15147	Dyak\GE22019	0	0.668797	FBpp0275242-D1_1	0.319052	1.52182	AAEL010956	0.481571	42.2582	6
Cad99C	0.003177	0.267065	Dsim\GD21474	0.0068462	0.00499177	Dsec\GM12831	0.0087525	0.0970331	Dyak\GE23891	0.0136331	0.702017	Dere\GG11701	101.237	401.169	Dana\GF18671	0.00332922	8.97134	Dpse\GA15934	0.0153668	0.365457	Dper\GL14031	1.40295e-06	1.22726e-06	Dwil\GK11655	0.00820424	0.865205	Dmoj\GI23447	0.0111503	0.0651601	Dvir\GJ23774	0.000875669	0.791772	Cad99C-PA	0.00371758	0.0311971	Dyak\GE23891	0.00318301	0.658627	FBpp0283114-D1_1	0.0171048	1.89661	AAEL008421	0.129294	1.82976	3
MFS3	0.0205908	0.987043	Dsim\GD23071	0.0150971	0.240519	Dsec\GM16795	0	0.207527	Dyak\GE17341	0.013709	0.161099	Dere\GG24768	0.010682	1.20386	Dana\GF15164	0	0.0317515	Dpse\GA18388	7.81021	5.2034	Dper\GL15573	0.00515624	0.0774937	Dwil\GK24669	1.40075	3.89033	Dmoj\GI17977	0.0374921	1.48534	Dvir\GJ19520	0.0299758	1.29223	CG4726-PA	0	0.435269	Dyak\GE17341	0.0124402	0.308475	FBpp0280852-D1_1	0	0.238476	AAEL012522	0.0257685	8.10681	4
jbug	0.0389804	138.592	Dsim\GD25106	0.0338145	140.897	Dsec\GM15611	0.0145673	24.8897	Dyak\GE11838	0.00307035	51.0815	Dere\GG20097	0.0120327	72.5259	Dana\GF11329	0	76.2634	Dpse\GA15644	0.0453411	71.4793	Dper\GL10708	0.00423931	181.316	Dwil\GK21843	0.00697225	123.919	Dmoj\GI19228	12.694	12.4413	Dvir\GJ20303	0.0074393	72.0393	jbug-PF	0.0413608	56.2374	Dyak\GE11838	0.0127518	33.7499	FBpp0276870-D1_1	0.0333263	29.0849	AAEL010215	0.0619766	5.32778	14
CG9510	1.20267	2.39139	Dsim\GD22377	0.00106045	0.00345271	Dsec\GM12672	1.24934e-08	8.5394e-06	Dyak\GE10731	0.00766858	0.209509	Dere\GG24049	2.47811e-09	9.55221e-06	Dana\GF14347	0.0475914	0.93917	Dpse\GA17268	0	1.27246e-88	Dper\GL26211	0	0.166404				Dmoj\GI12353	8.64944e-152	7.77201e-24	Dvir\GJ17877	7.62055e-192	0.436314	CG9510-PB	7.17476e-09	4.12948e-06	Dyak\GE10731	0	2.22586	FBpp0285777-D2_1	4.72778e-27	39.6134	AAEL003345	0.131975	2.91596	3
yellow-b	0.00943652	0.0338629	Dsim\GD24079	0	0	Dsec\GM17203	0	0.118814	Dyak\GE12764	0.0151087	1.17501	Dere\GG22769	0	0.0427327	Dana\GF15359	0	0.509975	Dpse\GA14722	0.0361893	0.113671	Dper\GL18784	0.0155941	0.0648094	Dwil\GK18231	0	0	Dmoj\GI17054	0.00290271	0.0174054	Dvir\GJ17304	0.00230514	0.567938	yellow-b-PA	0.0154788	0.312116	Dyak\GE12764	0	0.0867985	FBpp0280095-D1_1	0.0623243	0.276501	AAEL005738	0.370614	12.5144	2
CG10176	0.00926493	71.0235	Dsim\GD24140	0.0613589	53.666	Dsec\GM17277	0.0624566	110.143	Dyak\GE13190	0.0163501	106.251	Dere\GG21116	0.0843347	153.06	Dana\GF15056	0	56.021	Dpse\GA10133	0.085754	105.171	Dper\GL19374	0	117.064	Dwil\GK15551	0	168.606	Dmoj\GI14131	0	141.482	Dvir\GJ17763	0	130.492	CG10176-PB	0.00927616	157.299	Dyak\GE13190	0.0617123	166.959	FBpp0280496-D1_1	0.101595	97.5992	AAEL001817	0.426144	2.58557	15
ps	0.336544	6.69825	Dsim\GD18616	0.0086105	2.1008	Dsec\GM23807	0.0561275	3.96271	Dyak\GE25952	23.5749	156.577	Dere\GG16798	34.7582	165.922	Dana\GF17214	0.0160051	4.26872	Dpse\GA30025	0.0236667	4.35369	Dper\GL13824	0.00196612	2.29789	Dwil\GK10958	0.792388	0.458016	Dmoj\GI24011	0.10377	0.505632	Dvir\GJ23641	0.00789791	2.04395	ps-PL	0.036945	9.13984	Dyak\GE25952	0	7.27193				AAEL014965	0.622699	40.6668	10
CG3085	9.66617	26.5257	Dsim\GD11736	0.0316467	2.31337	Dsec\GM15983	1.11046	7.83264	Dyak\GE14259	0.073659	6.28282	Dere\GG22824	0.526741	8.32052	Dana\GF13562	2.55488	17.6401	Dpse\GA15915	0.0652347	4.23761	Dper\GL10775	0.0503583	3.08594	Dwil\GK19550	0.018684	1.85818	Dmoj\GI18504	0.26667	4.82775	Dvir\GJ21366	0.0113329	4.24006	CG3085-PA	0.884392	5.00363	Dyak\GE14259	0.0668018	8.42399	FBpp0276944-D1_1	1.03468	7.54032	AAEL006399	0.528028	2.22988	11
sty	0.00647836	11.0692				Dsec\GM14052	0.0058806	6.93117	Dyak\GE20686	0.00292995	11.1292	Dere\GG14258	0.00310196	12.9732	Dana\GF10268	0	11.5033	Dpse\GA15132	0.0471639	6.27155	Dper\GL13260	0.280752	16.8844	Dwil\GK20377	0.315733	16.7039	Dmoj\GI12961	0.0137057	11.6274	Dvir\GJ13106	0.619188	9.76691	sty-PC	0.0309471	6.26937	Dyak\GE20686	0.0222105	11.2153	FBpp0286187-D1_1	0.0198633	5.80444	AAEL014510	0.507116	4.652	14
CG8468	0.010923	2.16994	Dsim\GD11031	0	0.475423	Dsec\GM21520	0.00826433	0.43928	Dyak\GE13565	0.0563341	1.12884	Dere\GG20434	0.00762222	1.87223	Dana\GF12035	0.0389262	0.157404	Dpse\GA21099	0.0103934	0.0230558	Dper\GL10120	0	0.0238446	Dwil\GK21556	0.0294429	2.70843	Dmoj\GI19091	0.0275437	1.51092	Dvir\GJ20065	0.0564191	8.1585	CG8468-PC	0	0.590776	Dyak\GE13565	0.174082	1.11399	FBpp0278658-D1_1	0.396413	1.23909	AAEL000471	0	5.22316	9
CG14325	0	0.0474812	Dsim\GD19177	0	0	Dsec\GM15252	0	0	Dyak\GE25489	0	0	Dere\GG22406	0	0.0314671	Dana\GF17821	0	0.131896	Dpse\GA12908	0	1.86073	Dper\GL21519	0	0.639668	Dwil\GK12086	0	0.030629	Dmoj\GI24600	0	0.0067053	Dvir\GJ22663	0	0	CG14325-PB	0	0.034805	Dyak\GE25489	0	0.0274777	FBpp0300776-D1_1	0	1.12922	AAEL000809	0.376125	1.13899	3
Pvr	0.00944482	1.11272	Dsim\GD22428	0.00738403	1.03295	Dsec\GM13122	0.0255732	5.61412	Dyak\GE11101	0.0205816	1.30506	Dere\GG23464	0.00935668	0.768778	Dana\GF15270	0.00299087	0.363022	Dpse\GA20908	0.0152408	1.64054	Dper\GL19392	0.00934873	1.37269	Dwil\GK23859	0.0399883	20.9673	Dmoj\GI14251	0.0395757	1.35338	Dvir\GJ20603	0.0544852	0.858581	Pvr-PJ	0.0474739	1.78856	Dyak\GE11101	0.158011	0.396384	FBpp0280512-D1_1	0.030047	0.206477	AAEL003928	0.955172	8.47137	10
pon	7.13025	19.6971	Dsim\GD16699	0.161836	15.9445	Dsec\GM12356	0.0679249	21.7794	Dyak\GE16355	1.33215	12.679	Dere\GG18716	0.16122	35.106	Dana\GF21417	9.01056	15.6849	Dpse\GA27120	0.336736	13.2887	Dper\GL18584	0.0283403	21.8008	Dwil\GK16161	0.280838	7.72108	Dmoj\GI16456	31.1882	12.1678	Dvir\GJ15857	25.7901	10.9037	pon-PA	1.05963	13.4719	Dyak\GE16355	0.108886	11.6735	FBpp0283640-D1_1	28.7865	23.5104	AAEL011801	0	10.3766	8
fat-spondin	0.036854	0.913777	Dsim\GD11244	2.13597e-11	0.154962	Dsec\GM21753	0.0359045	0.106783	Dyak\GE11642	0.0365876	0.502441	Dere\GG20657	0.0547462	0.563313	Dana\GF11435	0.0139065	0.533644	Dpse\fat-spondin	5.07646e-45	0.182366	Dper\GL11519	0	0	Dwil\GK17866	7.09141	7.8606	Dmoj\GI21218	0.0493207	0.681599	Dvir\GJ20820	0.0496107	3.66267	fat-spondin-PA	0.0370147	0.141211	Dyak\GE11642	0.172439	6.55828				AAEL003413	0.0698903	2.16682	3
en	0	5.69758	Dsim\en	0.00496644	5.67565	Dsec\en	0	5.42821	Dyak\GE13516	0	11.1591	Dere\GG22644	0	11.0225	Dana\GF12393	0	4.79655	Dpse\en	0.0207536	5.03279	Dper\GL10677	0.00993126	7.98102	Dwil\GK22225	0	4.42437	Dmoj\GI21047	0.00752107	2.84774	Dvir\en	0	4.99907	en-PB	0	1.06903	Dyak\GE13516	0	9.11827	FBpp0276837-D1_1	0.00795918	0.161178	AAEL014635	0.124107	6.904	14
knrl	0.00848926	43.5303	Dsim\GD12173	0.0259485	38.2821	Dsec\GM22199	0.0174095	43.7072				Dere\GG13294	0.0184717	61.3772	Dana\GF24122	0	23.2583	Dpse\GA18413	0.0180624	20.9243	Dper\GL12764	0	32.1147	Dwil\GK10566	0	16.9915	Dmoj\GI11900	0.00142994	14.9918	Dvir\GJ13774	0	26.2566	knrl-PA	0.0104812	50.5146				FBpp0286049-D1_1	0.00659282	7.11869	AAEL011231	0	6.6207	13
Tmhs	0.0170066	70.2324	Dsim\GD13656	0.0270374	107.347	Dsec\GM14457	0.0351851	65.6001	Dyak\GE21197	0.0170046	103.464	Dere\GG14834	0.0353658	113.091	Dana\GF24845	0.642763	199.748	Dpse\GA11348	0.0703308	96.1844	Dper\GL25316	0.0327483	243.056	Dwil\GK20164	0.0281329	84.4402	Dmoj\GI13317	0.0165919	105.98	Dvir\GJ12087	0.0080229	56.8641	CG12026-PB	0.0340007	35.3939	Dyak\GE21197	0.0277186	122.987	FBpp0275127-D1_1	0.0523835	89.5466	AAEL005980	0.389416	10.8703	15
MESR3	1.20816	38.2555	Dsim\GD24146	1.33	17.9659	Dsec\GM17284	0.0841513	15.6847	Dyak\GE13196	0.0213267	40.8826	Dere\GG21123	1.61369	39.0027	Dana\GF15063	0.0157468	13.6528	Dpse\GA13542	0.0135107	32.9139	Dper\GL18823	0	33.1773	Dwil\GK23891	0.0192428	15.4483	Dmoj\GI21592	0.00604026	11.8784	Dvir\GJ17769	0.0169746	17.8803	MESR3-PA	0.0808146	23.8839	Dyak\GE13196	0.0391964	75.9037	FBpp0280133-D1_1	0.0463038	8.11372	AAEL001659	0.175181	4.55099	12
gbb	0.0398568	68.0769	Dsim\GD11802	0.102671	147.065	Dsec\GM16052	0.427899	77.1194	Dyak\GE14331	0.0647294	105.989	Dere\GG22893	0.0962531	127.446	Dana\GF12511	0.17183	148.562	Dpse\GA18973	0.79773	213.305	Dper\GL11169	0.554168	68.2937	Dwil\GK15709	1.2565	152.531	Dmoj\GI18839	0.230391	118.993	Dvir\gbb	0.474794	169.717	gbb-PA	0.0905272	39.4986	Dyak\GE14331	0.103607	91.3121	FBpp0277349-D1_1	0.642842	165.862	AAEL009167	0.716576	10.9145	14
tll	0.0128223	30.2558	Dsim\GD21550	0.0256028	46.1246	Dsec\GM12909	0	72.6273	Dyak\GE10907	0	25.3964	Dere\GG11781	0.0775021	48.4421	Dana\GF22927	0	66.6425	Dpse\GA12521	0.00804966	7.07024	Dper\GL13521	0.00584424	42.3075	Dwil\GK14159	0	42.4277	Dmoj\GI22125	0.00264559	48.7958	Dvir\tll	0	28.877	tll-PA	0.0185805	134.253	Dyak\GE10907	0	30.9228	FBpp0282968-D1_1	0.00799703	19.424	AAEL003020	0	18.7907	15
CG14397	0	0.0334664	Dsim\GD24298	0.919544	1.07232	Dsec\GM23389	0	0	Dyak\GE12892	0	0.0543886	Dere\GG21276	0.26209	1.02389				Dpse\GA25174	0	0.0258377	Dper\GL25885	0	0.319045				Dmoj\GI23271	0	0.217178	Dvir\GJ23781	2.74457	7.54817	CG14397-PA	0.0938694	0.2314	Dyak\GE12892	0.0464002	0.547645	FBpp0278867-D1_1	0.125194	2.70503	AAEL006606	0	1.37238	4
CG8596	0.0105271	1.931	Dsim\GD13069	0.0136835	0.315447	Dsec\GM13772	0.140728	48.9767	Dyak\GE20423	0.102757	2.00475	Dere\GG14976	0.02735	7.77517	Dana\GF25123	0.0200885	2.39678	Dpse\GA28324	2.44694	0.53235	Dper\GL21121	13.4036	20.6453	Dwil\GK16668	2.73912	8.83312	Dmoj\GI12356	3.5512	1.39882	Dvir\GJ12248	8.83154	41.3478	CG8596-PA	2.04328e-109	1.74527	Dyak\GE20423	0.0178222	0.966968	FBpp0286309-D1_1	9.93851	0.877186	AAEL009195	0.849876	63.2347	7
lin-28	0	1.80113																Dpse\GA14466	0.0263653	3.22676													lin-28-PA	0	0.924417				FBpp0271992-D1_1	0.0568857	3.73986	AAEL004259	0.13987	12.0009	4
kek1	0.0143537	4.63884	Dsim\GD22095	0.0116731	0.0570617	Dsec\GM25965	0.00895304	2.0738	Dyak\GE12011	0	0.007609	Dere\GG10236	0	0.0441932	Dana\GF15653	0	0	Dpse\GA11531	0.00646982	0.0384317	Dper\GL10073	0.0492884	0.13322	Dwil\GK14817	0	0.0335713	Dmoj\GI21281	0.00615419	0.0243871	Dvir\GJ11119	0.0348342	0.146922	kek1-PA	0.0717932	0.018839	Dyak\GE12011	0.00783324	0.0282542	FBpp0287634-D1_1	0.0119198	0	AAEL001368	0	8.13909	3
tutl	0.0220066	51.9736				Dsec\GM18461	0.0161814	49.3074	Dyak\GE18278	0.0110865	24.4642	Dere\GG24990	0.0107638	32.1355	Dana\GF15018	0.00225907	18.0368	Dpse\GA13718	0.0295117	34.746	Dper\GL14010	0.00479528	56.7153	Dwil\GK24611	0.00561392	95.3483				Dvir\GJ16222	0.0337557	67.7881	tutl-PD	0.0169301	29.8294	Dyak\GE18278	0.0142183	48.7103	FBpp0285216-D1_1	0.0285167	33.2492	AAEL006522	0.819803	5.41478	13
CG10005	0.72978	1.03152	Dsim\GD20617	1.38681	0.201035	Dsec\GM26054	0.949328	0.572716	Dyak\GE24564	19.1347	7.43933	Dere\GG17174	0.677986	0.272548	Dana\GF23187	0.202108	0.856538	Dpse\GA10003	0.436219	3.18702	Dper\GL21589	0.0596209	3.47744	Dwil\GK11672	0.237384	0.764347	Dmoj\GI24066	0.159281	0.190267	Dvir\GJ23714	39.911	4.0849	CG10005-PA	2.30317	1.30735	Dyak\GE24564	1.18759	0.560572	FBpp0281482-D1_1	1.47694	1.57838	AAEL008654	0.0906798	3.52091	4
byn	0.00346306	46.13	Dsim\GD14339	0.00555469	53.9917	Dsec\GM25308	0.0234557	56.002	Dyak\GE21864	0.00690158	35.6088	Dere\GG15542	0.0118692	73.6544	Dana\GF25302	0.0107972	64.9195	Dpse\GA20217	0.0242261	42.296	Dper\GL25108	0.000678077	70.4325	Dwil\GK25266	0.00188104	29.0802	Dmoj\GI11508	0.00195858	69.3427	Dvir\GJ13700	0	58.4051	byn-PA	0.030917	43.0235	Dyak\GE21864	0.0140985	54.9836	FBpp0274926-D1_1	0.174069	72.3933	AAEL011926	0.024404	1.7074	15
CG12581	0.0364977	229.081				Dsec\GM10732	0.0745151	157.667	Dyak\GE25393	0.12027	343.058	Dere\GG12154	0.101408	224.337	Dana\GF17687	0	68.5134	Dpse\GA11701	0.0208255	67.8921	Dper\GL12301	0	238.229	Dwil\GK12067	0.00212316	230.795	Dmoj\GI10497	0	138.113	Dvir\GJ23178	0.0481306	96.9613	CG12581-PB	0.0977462	269.031	Dyak\GE25393	0.350611	157.702	FBpp0281320-D1_1	0.031686	109.782	AAEL000336	0	16.3052	14
CG5278	0	0	Dsim\GD18447	0	0	Dsec\GM23637	0	0	Dyak\GE24026	0	0	Dere\GG12505	0	0	Dana\GF16146	0	0	Dpse\GA18780	0.426698	1.40716	Dper\GL13680	1.44757	4.43878	Dwil\GK14432	0.00985683	0	Dmoj\GI24279	0	0	Dvir\GJ23058	0	0	CG5278-PA	0	0	Dyak\GE24026	0	0.180896	FBpp0283272-D1_1	0	0.0562604	AAEL002673	0	19.2211	2
Gasp	0	3.60956	Dsim\GD19561	0	0.0396655	Dsec\GM10569	0.0202622	0.386232	Dyak\GE24117	0	0	Dere\GG10600	0	0	Dana\GF18629	0	0	Dpse\GA10221	0	2.15045e+06	Dper\GL23484	0	0	Dwil\GK14210	0	0.0599692	Dmoj\GI23181	0.0053278	0.0129247	Dvir\GJ14495	0	0.0633679	Gasp-PA	0	0.0796893	Dyak\GE24117	0	0	FBpp0284088-D1_1	0	0	AAEL013766	0.397806	8.2768	3
dve	0	0.62912	Dsim\GD11656	0	0.183711	Dsec\GM15897	0	0.362136	Dyak\GE14170	0.00581787	0.292308	Dere\GG22176	0	0.398774	Dana\GF12619	0	0.0112801	Dpse\GA19138	0.00466233	0.555701	Dper\GL17532	0	1.55036				Dmoj\GI19929	0.74809	0.754109	Dvir\GJ15096	0.0886658	0.293938				Dyak\GE14170	0	0.251127				AAEL012091	0.287474	1.22274	2
PH4alphaEFB	0	10.5401	Dsim\GD21521	0.0229547	23.2651	Dsec\GM12882	0.00772393	14.9257	Dyak\GE10881	0.00614857	40.8871	Dere\GG11753	0.0515308	36.3379	Dana\GF22904	0.00642407	38.85	Dpse\GA15946	4.41909	39.1073	Dper\GL13463	6.48193	66.995	Dwil\GK14136	0.0915452	42.6062	Dmoj\GI24860	1.71044	2.05964	Dvir\GJ24502	32.2138	11.5673	PH4alphaEFB-PA	0.0526651	19.0228	Dyak\GE10881	0	15.1824				AAEL007038	0.494816	2.16538	10
Traf4	0.0816275	211.296	Dsim\GD23279	0.100215	188.598	Dsec\GM18466	0.457473	167.244	Dyak\Traf1	0.0470514	288.114	Dere\GG24997	0.0159809	211.076	Dana\GF21137	0.0113883	171.392	Dpse\GA15869	0.140821	161.831	Dper\GL15107	7.20684e-94	434.065	Dwil\GK24337	0.00218464	215.083	Dmoj\GI22040	8.91902	385.047	Dvir\GJ16121	0.136246	171.481	Traf4-PC	0.0850954	175.377	Dyak\Traf1	0.0575041	388.268	FBpp0279527-D1_1	0.159124	128.537	AAEL006649	0.165265	81.236	14
twi	0.0249253	147.819	Dsim\twi	0.268031	73.1571	Dsec\GM15978	0.0624901	155.785	Dyak\twi	0.132372	245.814	Dere\twi	0.0399994	225.905	Dana\GF13559	0.0453299	178.907	Dpse\twi	0.0886939	294.877	Dper\GL11229	0.0063722	390.386	Dwil\GK19547	0	194.638	Dmoj\GI21307	0.129059	195.122	Dvir\twi	0.0113089	182.698	twi-PA	0.0860977	93.7407	Dyak\twi	0.0796498	286.432	FBpp0277413-D1_1	0.0525693	169.299	AAEL002902	0	17.4962	15
esg	0.0268932	24.6729	Dsim\GD24004	0	17.6463	Dsec\GM16048	0	15.9293	Dyak\GE20968	0.0149167	20.8277	Dere\GG25158	0.25072	35.5139	Dana\GF15382	0.0146766	12.9583	Dpse\GA17666	0.0193175	8.10291	Dper\GL26425	0.052893	13.6434	Dwil\GK18133	0.00957347	37.3292	Dmoj\GI17894	0.0690059	18.246	Dvir\GJ17399	0.412829	8.92684	esg-PA	0.0317832	25.9807	Dyak\GE20968	0.051861	35.383	FBpp0287516-D1_1	0.0105095	7.29501	AAEL008336	0.87907	23.4409	15
wupA	0	0.10449	Dsim\GD24482	0	0.148819	Dsec\GM22835	0	0.229184	Dyak\wupA	0	0.0231178	Dere\GG18142	0	0.391302	Dana\GF19521	0	7.60579	Dpse\TpnI	0.0149731	1.90113	Dper\GL14173	0	0.0899594	Dwil\GK24919	0.00771012	0.0525578	Dmoj\GI14711	0	0.01131	Dvir\wupA	0	0.0294865				Dyak\wupA	0	0	FBpp0272342-D1_1	0	0.171209	AAEL010850	0.45266	1.60461	3
sv	0.0237714	4.08507	Dsim\GD24421	0.115684	0.258415	Dsec\GM13025	0.0177882	0.880533	Dyak\GE14566	0.00625023	0.744632	Dere\GG16406	0.102534	0.0583527	Dana\GF20618	0	0.434328	Dpse\spa-sv	0	0.142503	Dper\GL18401	0	0.876522	Dwil\GK13586	0.0204115	0.0423085	Dmoj\GI14046	0.0294392	0.336499	Dvir\GJ13730	0.00892824	2.48374	sv-PA	0.283793	1.58915	Dyak\GE14566	0	0.572429	FBpp0285462-D1_1	0	0.144335	AAEL002348	0.478549	2.65907	4
sas	0.0389265	5.60323	Dsim\GD19918	0.00215912	8.00065	Dsec\GM10939	0.076673	6.47332	Dyak\GE24910	0	3.03855	Dere\GG13897	0.00850648	1.20662	Dana\GF17659	0.0456867	0.851688	Dpse\GA27500	0.0200002	12.946				Dwil\GK14524	0	3.46712	Dmoj\GI23064	0.00285694	67.7311	Dvir\GJ24577	0.00561628	45.9863	sas-PB	0.00892556	2.8175	Dyak\GE24910	0	1.55634	FBpp0301645-D1_1	0.0438175	37.2526	AAEL004214	0.261288	1.08223	13
CG6225	0	0.157858				Dsec\GM24054	0	0.22493	Dyak\GE26212	0	0.110971	Dere\GG19138	0	3.12957	Dana\GF17113	0	0.0190796	Dpse\GA19455	0	0.00955843	Dper\GL27147	0.00179153	0.0515585	Dwil\GK13723	0.0166202	2.58661	Dmoj\GI22851	0.0337629	0.108281	Dvir\GJ14152	0.002342	0.103965	CG6225-PA	0	0.306266	Dyak\GE26212	0	0.532118	FBpp0282589-D1_1	0	0.0709087	AAEL003194	0.896579	1.18731	3
CG13321	0	1.04079	Dsim\GD10934	0.155555	0.976014	Dsec\GM21436	0	0.211683	Dyak\GE12508	0.01333	0.197406	Dere\GG20349	0	0.285212	Dana\GF12932	0	0.0533841	Dpse\GA24742	0.00988154	0.271512	Dper\GL11485	0	2.67187	Dwil\GK20771	0	0.0591151	Dmoj\GI19977	0.0284402	0.0998028	Dvir\GJ21230	0.00687006	0	CG13321-PA	0	0.203819	Dyak\GE12508	0	0.168751	FBpp0277687-D2_1	0	0	AAEL011180	0	36.9941	3
CG10184	5.33747	0.208964	Dsim\GD18368	18.5753	0.436889	Dsec\GM23553	14.9285	0.581929	Dyak\GE23939	8.10492	0.462912	Dere\GG12420	1.46186	0.208554	Dana\GF18752	0.249353	1.1946	Dpse\GA10138	0.70896	6.94749	Dper\GL13839	2.50018	12.0259				Dmoj\GI10703	2.40955	0.0627805	Dvir\GJ23119	1.78714	0	CG10184-PA	4.42043	0.471555	Dyak\GE23939	12.3194	0.589679	FBpp0282793-D1_1	0.851703	4.38631	AAEL005819	0.56115	1.11263	4
sprt	0.312198	23.5992	Dsim\GD25902	0.554541	43.156	Dsec\GM20431	31.3491	43.2739	Dyak\GE13523	14.8413	95.1649	Dere\GG22649	15.9209	79.047	Dana\GF12395	61.4121	35.3569	Dpse\GA30463	0.0678787	7.92915	Dper\GL10396	3.67541	4.71913	Dwil\GK21885	3.81632	37.7532	Dmoj\GI21050	7.74734	27.0377	Dvir\GJ21974	10.9898	32.7397	sprt-PA	0.385606	30.0209	Dyak\GE13523	22.9596	109.554	FBpp0307276-D1_1	0.0565429	3.5167	AAEL006269	0.180541	1.07294	6
CG2930	0.190991	40.2709	Dsim\GD16659	2.9859	49.9802	Dsec\GM12312	4.71033	113.022	Dyak\GE16317	0.258695	5.72257	Dere\GG18677	0.330757	67.6298	Dana\GF21180	0.0555937	0.121586	Dpse\GA22672	0.720118	7.016	Dper\GL26826	0.800706	205.282	Dwil\GK10225	3.46314	45.5457	Dmoj\GI16478	42.9144	30.8844	Dvir\GJ16022	90.7215	3.1463	CG2930-PA	0.866479	7.60826	Dyak\GE16317	0.829361	51.0947	FBpp0272806-D1_1	0.871704	2.14482	AAEL003318	0.853438	1.34486	9
Gld	0.00655942	0.0717853				Dsec\Gld	0	0.853003	Dyak\Gld	0.0194644	0	Dere\Gld	0.0509331	0.606738	Dana\GF17310	0	0.087949	Dpse\Gld	0.00709603	0.421406	Dper\GL12187	0	2.22285e-15	Dwil\GK11086	0	0.0727801	Dmoj\GI23491	0	0.04768	Dvir\Gld	0	0.829096	Gld-PA	7.62957e-69	1.9604e-20	Dyak\Gld	0	0	FBpp0281212-D1_1	0.156334	2.94669	AAEL005769	0.148442	4.58437	2
Tace	0.0289578	15.6952	Dsim\GD21492	1.08398	27.413	Dsec\GM12850	0.0683052	23.5404	Dyak\GE10847	1.91623	27.8393	Dere\GG11719	0.0279629	38.0552	Dana\GF18815	0	2.67382	Dpse\GA26934	4.76478	14.4045	Dper\GL14016	8.25045	23.3742	Dwil\GK13920	0.554393	7.66113	Dmoj\GI10801	11.8672	68.6754	Dvir\GJ14399	2.56342	110.833	Tace-PA	0.112142	24.4689	Dyak\GE10847	0.249958	78.6321	FBpp0283101-D1_1	0.130871	14.0277	AAEL003910	0.301267	2.13373	9
CG12014	0.00657727	4.46088	Dsim\GD13763	0.0462493	0.280438	Dsec\GM14572	0.0327693	0.341136	Dyak\GE21364	0	0.0389613	Dere\GG15139	0.120308	0.574367	Dana\GF24210	5.46227	5.28042	Dpse\GA11337	4.62346	9.1308	Dper\GL13249	6.88847	7.87965	Dwil\GK20513	0.0445619	0.617177	Dmoj\GI12380	5.57939	3.32971	Dvir\GJ12270	5.19578	21.8576	CG12014-PA	0.0552141	0.535586	Dyak\GE21364	0.0375749	0.0748023	FBpp0286980-D1_1	6.249	6.35887	AAEL001757	0	1.72206	2
JhI-26	5.73593	15.7529	Dsim\GD11182	0.732831	5.63434	Dsec\GM21682	10.811	51.6753	Dyak\JhI-26	10.2962	7.05116	Dere\GG20590	2.52797	3.14821																			JhI-26-PA	2.83674	18.7063	Dyak\JhI-26	2.55802	6.19194				AAEL000516	0.813852	4.4535	2
Tsp29Fb	0	0.276759	Dsim\GD23575	0	0	Dsec\GM17272	14.3402	0.595907	Dyak\GE18807	0	0	Dere\GG25316	0	0	Dana\GF15554	0	0	Dpse\GA21832	0.0622711	0.713684	Dper\GL25579	0.0143343	2.53676	Dwil\GK24539	0.605043	0.71916	Dmoj\GI17426	0.0201244	0.270198	Dvir\GJ18361	0.00397937	0.687889	Tsp29Fb-PB	0.0226202	0.213734	Dyak\GE18807	0	0	FBpp0285680-D1_1	0.016608	0.748107	AAEL005536	0.0864843	2.85764	2
CG14275	0	0	Dsim\GD23524	0	0	Dsec\GM16894	0.0681207	0	Dyak\GE18754	0	0.0548051	Dere\GG10535	0	0	Dana\GF14635	0.0478909	133.865	Dpse\GA26031	0	7.63989	Dper\GL19613	0	0.162676	Dwil\GK23780	0	0.246958	Dmoj\GI17160	0.0369745	0.787	Dvir\GJ17665	0	31.7952	CG14275-PA	0	0	Dyak\GE18754	0	0	FBpp0280743-D1_1	4.33508e-08	47.6261	AAEL010263	0.0872224	98.0302	5
Egfr	0.0198538	80.206	Dsim\GD11601	0.00259494	82.5376	Dsec\GM15842	0.0309396	66.1778	Dyak\GE12201	0.0199823	93.2557	Dere\GG22118	0.0289871	84.5351	Dana\GF12821	0	28.6258	Dpse\GA10056	0.043025	46.4597	Dper\GL16982	0.0121904	116.763	Dwil\GK10766	0.0209189	100.791	Dmoj\GI19081	0.0195292	77.299	Dvir\GJ20054	0.197058	64.4716	Egfr-PB	0.042628	64.453	Dyak\GE12201	0.0275783	90.4202	FBpp0278512-D1_1	0.0655654	21.9964	AAEL004319	0.565189	11.0322	15
CG14615	7.43268	8.7236	Dsim\GD24428	13.281	37.4969	Dsec\GM11726	0.38785	1.25204	Dyak\GE15272	9.71905	3.95258	Dere\GG17517	1.80389	0.768541	Dana\GF21274	9.25196	4.88268	Dpse\GA13114	0.0131623	0.0729098	Dper\GL13430	0.0285938	0	Dwil\GK16280	0.675528	1.05615	Dmoj\GI15150	3.13759	0.206849	Dvir\GJ19009	6.49577	2.84615	CG14615-PA	4.92273	0.847614	Dyak\GE15272	3.72537	0.563227	FBpp0273231-D1_1	1.33237	3.15423	AAEL004043	0.976215	4.48895	3
elB	0.00519763	0.0186543	Dsim\GD11969	0	0.0393555	Dsec\GM14828	0.00924223	0	Dyak\GE25015	0	0.258139	Dere\GG24258	0	0.0217007	Dana\GF15014	0	0	Dpse\GA18043	0	0.0203792	Dper\GL25769	0.0637093	0.103155	Dwil\GK18091	0.00358491	0.0372876	Dmoj\GI17650	0.0238675	1.38676	Dvir\GJ18215	3.70799	2.88085				Dyak\GE25015	0.0233311	0	FBpp0279407-D1_1	0.0069581	0.014806	AAEL011086	0.377685	1.83212	2
CG15497	0.0148224	6.70075	Dsim\GD19433	0.56757	2.39807	Dsec\GM10433	0.0234088	4.98548				Dere\GG24697	0.0672146	11.1547	Dana\GF17181	1.25405	9.26831	Dpse\GA13768	0.472549	2.79197	Dper\GL22324	0.0495666	3.79832	Dwil\GK11016	0.10078	4.01892	Dmoj\GI22490	0.261864	0.979694	Dvir\GJ10090	1.05821	6.32931	CG15497-PA	0.0306489	3.81372							AAEL013325	0	1.03686	9
sli	0.303305	194.436	Dsim\GD25590	7.40875	199.894	Dsec\GM20113	0.409004	131.706	Dyak\GE14122	0.929694	229.829	Dere\GG22325	0.765741	198.145	Dana\GF13339	0.010291	78.9484	Dpse\GA30268	0.0768251	121.723	Dper\GL16263	0.939954	224.321	Dwil\GK19542	0.0679578	228.471	Dmoj\GI21301	0.710372	131.972	Dvir\GJ20903	0.082967	159.875				Dyak\GE14122	0.124604	158.172	FBpp0306348-D1_1	0.0486824	59.2287	AAEL009175	0.0884745	2.6797	13
pnr	0	20.9386				Dsec\GM24279	0.00505606	19.1945	Dyak\GE24361	0.00573824	53.1202	Dere\GG16973	0	20.2733	Dana\GF11891	0	16.3756	Dpse\GA17817	0.00446856	5.28108	Dper\GL12215	0.00224954	30.7119	Dwil\GK13255	0.00408337	32.0508	Dmoj\GI22649	0.004014	8.81788	Dvir\GJ23378	0	7.09049	pnr-PA	0	6.14251	Dyak\GE24361	0.102516	26.299	FBpp0281240-D1_1	0.0222394	1.00211	AAEL010221	0.229637	1.61674	14
Cad74A	0.0132949	54.0568	Dsim\GD12413	0.0405599	118.809	Dsec\GM24339	0.0242392	84.9167	Dyak\GE22158	0.00703584	84.5987	Dere\GG15818	6.55967	98.1148	Dana\GF24316	0	40.4006	Dpse\GA19599	0.0196313	31.1456	Dper\GL15491	0.000628668	96.8376	Dwil\GK17565	0.0063829	13.6412	Dmoj\GI12892	0.00117661	42.2324	Dvir\GJ13033	0.00218572	65.8423	Cad74A-PB	0.0200526	54.473	Dyak\GE22158	0.00585658	55.284	FBpp0275328-D1_1	0.019022	22.7735	AAEL009616	0.24079	1.29946	14
CG11241	5.6175	12.1154	Dsim\GD12056	6.15168	29.1541	Dsec\GM22081	8.65037e-47	11.1972	Dyak\GE19492	0.915613	5.99365	Dere\GG13171	7.30122e-31	4.99268e-07	Dana\GF23448	8.00118e-68	7.70567	Dpse\GA10859	0	5.32808e-34	Dper\GL18115	4.11632	5.60119	Dwil\GK20568	0.328816	0.170746	Dmoj\GI11871	34.8879	8.2911	Dvir\GJ13565	10.9772	2.18774	CG11241-PB	1.32499e-247	0.996379	Dyak\GE19492	23.8917	36.5433				AAEL000640	0.231053	4.2164	4
CG8654	0.0462154	85.8142	Dsim\GD11488	0.0379784	47.6652	Dsec\GM21988	0.100729	47.2226	Dyak\GE12087	0.0234481	51.6019	Dere\GG22009	0.0469186	484.736	Dana\GF11741	0.146397	45.1182	Dpse\GA21239	0.00516745	0.299438	Dper\GL10363	0	0.168985	Dwil\GK15896	0.00465902	226.177	Dmoj\GI21092	0	0.00545442				CG8654-PA	0.01518	102.016	Dyak\GE12087	0.0699819	263.37	FBpp0278317-D1_1	0	0.0804168	AAEL004451	0.711933	7.20984	10
Lk	0.128682	3.49091	Dsim\GD12616	0.149612	7.53285	Dsec\GM24543	0.0959807	4.95639	Dyak\GE20017	0.0285766	1.67409	Dere\GG13722	0	2.67374	Dana\GF25194	0	1.74912	Dpse\GA12316	0.0513354	0.756466	Dper\GL20987	0.035726	1.27423	Dwil\GK10593	0.263849	1.97094	Dmoj\GI13818	0.0195685	4.50264	Dvir\GJ11685	0.032655	0.425508	Leucokinin-PA	0.0591124	2.07906	Dyak\GE20017	0	0.101569	FBpp0274336-D1_1	0.0178102	0.276652	AAEL010172	0.113382	9.72815	11
vnd	0.00527035	14.1512	Dsim\GD16514	0.0365504	5.98275	Dsec\GM19075	0	9.75557	Dyak\GE16622	0.00291362	8.87475	Dere\GG12796	0.00701216	14.1752	Dana\vnd	0	10.9928	Dpse\vnd	0.00356482	13.2348	Dper\GL21380	0.00140427	30.8444	Dwil\vnd	0.00131167	30.6188	Dmoj\GI14840	0.00273134	19.0863	Dvir\GJ19505	0.0582159	11.5019	vnd-PA	0.0233344	10.1513	Dyak\GE16622	0.00688417	11.1326	FBpp0285178-D1_1	0.00819876	12.0161	AAEL010354	0.219414	9.58254	15
Cht5	0	0.0949604	Dsim\GD18929	0	0.418095	Dsec\GM24130	0.00701098	0.100545	Dyak\GE26297	0	0.044504	Dere\GG19817	0	0.254114	Dana\GF18616	0	0.40512	Dpse\GA21687	0	0.672287	Dper\GL23091	0	1.27948	Dwil\GK14197	0	0.326927	Dmoj\GI23163	0	0.102422	Dvir\GJ14479	0	0.0917337	Cht5-PA	0	0.446278	Dyak\GE26297	0	0.123094	FBpp0283704-D1_1	0.00564812	0.554023	AAEL002972	0.341704	1.61901	2
CrebA	0.259415	1.90388	Dsim\GD14552	0.706067	1.02816	Dsec\GM25536	0.100494	1.35111	Dyak\GE22248	0.264673	3.83595	Dere\GG15906	0.0805764	12.6178	Dana\GF10055	0	0.480458	Dpse\GA20362	0.114458	10.7963	Dper\GL24866	0.127997	15.1573	Dwil\GK10597	1.56235	4.11648	Dmoj\GI13117	0.148944	4.38577	Dvir\GJ13865	35.0514	18.3652	CrebA-PA	0.234242	2.31686	Dyak\GE22248	0.137084	6.47342	FBpp0274786-D1_1	28.4831	72.8364	AAEL000402	0.145306	1.37879	11
drm	0.00437223	44.0936	Dsim\GD23242	0.0255716	34.0052	Dsec\GM18422	0.00557496	34.9952	Dyak\GE18245	0.0898634	65.0201	Dere\GG24954	0.0102697	58.705	Dana\GF15244	0	45.4164	Dpse\GA10010	0.233244	8.29347	Dper\GL18663	0.00261748	7.07818	Dwil\GK14638	0.0038437	21.0485	Dmoj\GI23833	0.00134488	5.38162	Dvir\GJ21080	0.0017222	21.7059	drm-PB	0.023833	24.0611	Dyak\GE18245	0.0166256	78.0814	FBpp0279967-D1_1	0.103307	2.1832	AAEL004283	0.311455	8.97922	15
Antp	0.0101162	13.4328	Dsim\GD19515	0.00708658	8.13993	Dsec\GM10522	0	14.9778	Dyak\GE25826	0.00460086	25.6921	Dere\Antp	0	13.7724	Dana\GF17789	0	10.6653	Dpse\Antp	0.390153	16.2729	Dper\GL22036	0.0239923	20.0391	Dwil\GK10824	0.0574051	25.9383	Dmoj\GI24713	0.00611203	7.79957	Dvir\Antp	0.00885467	10.019	Antp-PM	0.0375572	3.9325	Dyak\GE25826	0	30.7195	FBpp0284292-D1_1	0.0353473	6.39435	AAEL009947	0.17126	5.5033	15
net	0.0219962	103.494	Dsim\GD22993	0	97.8778	Dsec\GM16704	0.107631	128.142	Dyak\GE16494	0.0321686	139.081	Dere\GG24687	0.0269786	148.673	Dana\GF14859	0	42.8751	Dpse\GA11011	0.0438217	96.0327	Dper\GL13900	0.0221207	151.357	Dwil\GK21091	0.00345164	210.186	Dmoj\GI16429	0.0162168	182.447	Dvir\GJ16214	0.0162822	113.743	net-PB	0.176036	219.369	Dyak\GE16494	0.0154988	165.017	FBpp0285206-D1_1	0.0573945	81.8298	AAEL008190	0.286407	21.9038	15
Rootletin	0.0172435	0.100263	Dsim\GD21065	0.0246257	0.0177203				Dyak\GE23447	0	0.0344869	Dere\GG11254	0	0	Dana\GF16104	0	0.00491781	Dpse\GA19376	5.07258e-120	1.09131	Dper\GL23404	0.0013239	2.14807	Dwil\GK11156	0.00639824	1.22469	Dmoj\GI24167	0.00852604	0.0800295	Dvir\GJ14200	0.0105472	0.505726	CG6129-PD	1.20225	0.430608	Dyak\GE23447	0	0.0100751	FBpp0284007-D1_1	0.00663563	0.295384	AAEL009915	0.0143655	1.36209	4
run	0.0234753	69.5377	Dsim\run	0.019456	70.8714	Dsec\GM23050	0	58.9526	Dyak\run	0.0275386	68.435	Dere\run	0.218453	115.84	Dana\GF15970	0.00579577	48.4728	Dpse\run	0.0696598	59.339	Dper\GL15806	0.0763028	111.934	Dwil\GK19815	0.00663014	56.0314	Dmoj\GI15491	0.0797669	98.1759	Dvir\run	0	54.7266				Dyak\run	0.0232316	73.7261	FBpp0273921-D1_1	0.0418179	68.2401	AAEL006167	0	30.8151	14
CG15629	0.100178	18.4081	Dsim\GD23300	4.26962	14.0916	Dsec\GM18492	3.59471	10.9303	Dyak\GE18307	0.288204	24.3473	Dere\GG25019	1.85277	26.0192	Dana\GF15490	2.97316	9.07142	Dpse\GA13859	0.839587	4.80341	Dper\GL19368	2.08896	4.38842	Dwil\GK24179	2.14508	6.81162	Dmoj\GI16082	1.38967	53.502	Dvir\GJ16192	1.87819	22.3651	CG15629-PA	2.68532	16.1142	Dyak\GE18307	0.304212	29.4301	FBpp0280491-D1_1	1.22814	3.48623	AAEL005703	1.05e-12	5.38312	5
Oseg4	0.320545	11.226	Dsim\GD13444	2.31822e-30	1.21862e-05	Dsec\GM14175	0.104369	3.84111	Dyak\GE20921	0.741455	5.60719	Dere\GG14567	0.683349	2.50759	Dana\GF24968	2.24378	0.144007	Dpse\GA15220	0.0543187	0.295434	Dper\GL20799	0.0748076	0.260893	Dwil\GK17561	0.862186	3.97017	Dmoj\GI12779	2.04546	13.2876	Dvir\GJ16079	15.4955	42.6468	Oseg4-PA	0.939841	7.02435	Dyak\GE20921	0.563517	5.49677				AAEL001513	0.402301	5.51116	8
obst-A	0.00395667	0.0991272	Dsim\GD17480	0.0177249	0	Dsec\GM23014	0.245532	0.156285	Dyak\GE17864	0	0.381531	Dere\GG19275	0.0188609	0.0303242	Dana\GF20239	0.163373	1.0778	Dpse\GA14300	0.0560261	5.01523	Dper\GL13082	0.595582	0.673405	Dwil\GK25193	0.0406083	0.0333348	Dmoj\GI11032	0.153755	0.607394	Dvir\GJ15813	0.420814	3.07716	obst-A-PA	0.479963	0.345271	Dyak\GE17864	0	0.122048	FBpp0280864-D1_1	0.0284983	0.357028	AAEL012245	0	1.13961	4
CG8500	0.0206148	0.241898				Dsec\GM23841	0.0395144	0.282032	Dyak\GE25990	0.0163233	0.0281021	Dere\GG17169	14.5558	21.062	Dana\GF17842	0.148936	0.344682	Dpse\GA21121	0.902613	3.49376	Dper\GL24310	0.908157	2.46645	Dwil\GK11969	0.0370894	0.171326	Dmoj\GI22743	0.0931635	0.32256	Dvir\GJ22744	0.503559	6.31889	CG8500-PA	0.120854	0.343034	Dyak\GE25990	0.351012	0.0603064				AAEL005072	0.775456	2.47605	4
Gli	0.904703	24.4306	Dsim\GD21942	0.0373401	20.614	Dsec\GM14210	0.0721675	33.3774	Dyak\GE19390	0.433039	46.001	Dere\GG24195	0.0369355	62.7242	Dana\GF14975	0.0105844	17.244	Dpse\GA17762	1.63967	37.2167	Dper\GL15437	1.54625	58.2846	Dwil\GK24272	0.747729	41.4685	Dmoj\GI17245	0.190715	43.3274	Dvir\GJ18005	3.91923	28.0623	Gli-PA	1.11334	26.8818	Dyak\GE19390	0.0470467	78.3452	FBpp0287378-D1_1	1.11405	31.9506	AAEL009055	0.0158931	6.85262	10
CG18635	0.00458944	0.184499	Dsim\GD25440	0.0151364	0.137347	Dsec\GM19949	0.0069125	0.258195	Dyak\GE13961	0	0.524545	Dere\GG21018	0.0127894	0.886205	Dana\GF13223	0	0.0368738	Dpse\GA15025	0	0.0420672	Dper\GL17274	0	0.102537	Dwil\GK23307	0	0.00243912	Dmoj\GI20440	0.00722761	0.0180901	Dvir\GJ20111	0.0222805	0.967773	CG18635-PA	0.0312967	1.00997	Dyak\GE13961	0	0.0724136	FBpp0275967-D1_1	0	0.0183089	AAEL007792	0	1.41549	2
CG3987	0.0314833	0.206374	Dsim\GD18989	0	0.300617	Dsec\GM24199	0.091931	4.6685	Dyak\GE24272	0.0116044	0.0716776	Dere\GG16890	0	0				Dpse\GA17826	0	0.00972812	Dper\GL22136	0	0	Dwil\GK13299	0.236328	0.553201	Dmoj\GI23928	0.00919411	0.291414							Dyak\GE24272	0	0.361319	FBpp0284394-D1_1	0	0	AAEL004206	0.602521	1.3467	2
CG6398	52.243	354.925	Dsim\GD17365	54.8265	381.152	Dsec\GM22856	168.046	1104.9	Dyak\GE17688	47.2399	433.621	Dere\GG19132	89.8307	990.313	Dana\GF21105	0.201065	138.197	Dpse\GA19563	2.93595	682.475	Dper\GL14750	6.88233	1078.47	Dwil\GK25324	0.0532511	533.789	Dmoj\GI15410	93.2925	771.943	Dvir\GJ16369	98.5669	549.551	CG6398-PA	44.122	284.631	Dyak\GE17688	39.4276	454.812	FBpp0282867-D1_1	18.3711	843.039	AAEL010898	0.396734	70.6536	3
CG1648	0.00488535	0	Dsim\GD10052	0	0.0448056	Dsec\GM20580	0	0	Dyak\GE22072	0	0	Dere\GG25263	0.0245686	0.0643716	Dana\GF11480	0	0.0588118	Dpse\GA14072	0.0379518	4.84044	Dper\GL17447	0.0506013	0.964889	Dwil\GK15615	0.0271073	0.177756	Dmoj\GI21225	0	0.0289635	Dvir\GJ20829	0	0.368508	CG1648-PB	0	0.179181	Dyak\GE22072	0.0296216	0	FBpp0277956-D1_1	0.0968974	2.3314	AAEL005593	0.118289	5.82795	3
CG18641	0.0061173	0				Dsec\GM18230	0	0	Dyak\GE15114	0	0	Dere\GG24523	0	0	Dana\GF14403	0	0	Dpse\GA15027	0.0163072	0.0102966	Dper\GL26469	0	0	Dwil\GK23738	0	0	Dmoj\GI16996	0	0.155628	Dvir\GJ24215	0	1.52176	CG18641-PB	0	0	Dyak\GE15114	0	0	FBpp0287560-D1_1	0	0.0886507	AAEL001878	0.14601	3.70202	2
CG6912	0	0.206454	Dsim\GD20382	0	0	Dsec\GM25806	0	0.367692	Dyak\GE26411	0.00332193	0.906674	Dere\GG20902	0.00982607	0.0888747				Dpse\GA19951	0	0.0616605	Dper\GL21691	0	0.0244126	Dwil\GK13982	0	0.0272595	Dmoj\GI23665	0.0059763	0.540748	Dvir\GJ23226	0.00831652	0.0606376	CG6912-PA	0	0.297209	Dyak\GE26411	0.0110908	1.27259	FBpp0300584-D1_1	0	0.0112178	AAEL004205	0.805428	1.33565	2
Scgbeta	0	1.2885	Dsim\GD20569	0.054983	0.278517	Dsec\GM26011	0	0.438501	Dyak\GE24519	0.512034	2.42601	Dere\GG17128	5.6542	5.8424	Dana\GF17045	2.63619	4.05297	Dpse\GA19038	0.0423526	0.169062	Dper\GL27177	2.8497	8.88626	Dwil\GK12845	0.023627	6.9304	Dmoj\GI22789	0.00935183	0.0355336	Dvir\GJ22792	0.273022	2.22926	Scgbeta-PA	3.83762	4.7032	Dyak\GE24519	0.319525	1.24262	FBpp0282624-D1_1	0.146959	0.89617	AAEL006051	0	4.30279	6
arg	0.174101	0.490932	Dsim\GD16510	0	0.128968	Dsec\GM19073	0.0396375	1.98891	Dyak\GE16619	0.230716	1.41267	Dere\GG12792	0.0725352	1.32732	Dana\GF21939	0	0.11871	Dpse\GA14794	9.12098	9.21259	Dper\GL20388	30.2988	29.7779	Dwil\GK16510	0	0.022612	Dmoj\GI15160	0.076055	0.77506	Dvir\GJ14863	0.011024	0	arg-PA	0.0471408	2.63271	Dyak\GE16619	0.549263	0.188573	FBpp0288090-D1_1	8.97387	67.1597	AAEL002675	0	3.29942	5
h	0.0217276	81.3845	Dsim\h	0.0586184	69.4025	Dsec\GM25080	0.028544	78.5874	Dyak\GE20765	0.0130284	56.9958	Dere\GG14338	0.0506137	94.502	Dana\GF24345	0.0132251	66.3974	Dpse\GA19636	0.0305642	65.4706	Dper\GL10333	0.0157886	116.249	Dwil\h	0.0102968	75.3503	Dmoj\GI12920	0.0780354	210.862	Dvir\h	0.0109946	57.9103	h-PA	0.0502208	110.656	Dyak\GE20765	0.00715609	57.4586	FBpp0285970-D1_1	0.0335198	53.5417	AAEL005480	0	15.3302	15
hgo	0	0.110873	Dsim\GD23768	0.0163523	0.0979446	Dsec\GM18940	0	0.745327	Dyak\GE18517	0	0.212648	Dere\GG23710	0	0.438782	Dana\GF14763	0	1.42776	Dpse\GA18425	0	1.02123	Dper\GL19546	0	2.15523	Dwil\GK14896	0	0.11472	Dmoj\GI20619	0	0.166733	Dvir\GJ13212	0.0283067	1.63402	hgo-PA	0.0161818	0.212063	Dyak\GE18517	0	0.0306453				AAEL013637	0.204459	29.1223	5
rtv	0.0951013	2.23715	Dsim\GD24538	0	3.30129	Dsec\GM11260	0.341882	0.628375	Dyak\GE17315	0.947303	0.721285	Dere\GG18875	0.407457	3.18559	Dana\GF22363	0.0427664	1.01526	Dpse\GA12667	4.03334	20.2829	Dper\GL20306	15.4295	51.2991	Dwil\GK18863	0	4.27531	Dmoj\GI15764	48.9894	18.0767	Dvir\GJ18621	0.0182924	8.78516	rtv-PA	0.316843	0.163958	Dyak\GE17315	0.687826	0	FBpp0287325-D1_1	6.51419	33.8387	AAEL002438	0.331425	17.7409	7
Nrt	14.8755	1208.88				Dsec\GM25656	32.9286	1263.88	Dyak\GE19873	31.4816	1146.51	Dere\GG13576	23.8451	1711.43	Dana\GF23930	0.0914503	970.034	Dpse\GA21977	6.73044	630.355	Dper\GL20689	1.42089	1395.86	Dwil\GK25299	4.85233	1280.04	Dmoj\GI13369	1.36373	2026.86	Dvir\GJ13198	0.0778136	389.302	Nrt-PB	25.8864	1157.53	Dyak\GE19873	34.2815	1533.03	FBpp0286210-D1_1	11.7393	603.961	AAEL009240	0.138494	55.8635	3
opa	0.0541317	143.98	Dsim\GD19752	0.0501445	124.189	Dsec\GM10780	0.0762245	144.884	Dyak\GE25438	0.0569351	186.438	Dere\GG12590	0.0607296	142.82	Dana\GF18915	0.0338291	136.946	Dpse\GA10924	0.187122	146.402	Dper\GL21621	0.00557505	481.411	Dwil\GK13239	0.00834013	403.656	Dmoj\GI10245	0.0136216	396.341	Dvir\GJ11051	0.0200785	203.651	opa-PA	0.303696	106.934	Dyak\GE25438	0.0601024	289.504	FBpp0281511-D1_1	0.0963973	316.959	AAEL001344	0	8.95138	15
cv-d	0.032533	0.487494	Dsim\GD20322	0.384859	0.335643	Dsec\GM25749	1.05581	0.154111	Dyak\GE26355	0.0131438	0.212359	Dere\GG20322	0.265197	0.347901	Dana\GF16474	0.0130297	0.08676	Dpse\GA16048	0.0744235	4.86455	Dper\GL21730	1.19513	6.98745	Dwil\GK11861	3.50371	11.8515	Dmoj\GI24645	2.81827	2.9709	Dvir\GJ23467	0.364303	1.99769	CG31150-PA	0.357947	0.281647	Dyak\GE26355	0.0183477	0.184577				AAEL006028	0.890188	5.82128	3
edl	0.00783093	26.3973	Dsim\GD25369	0.0119726	12.1815	Dsec\GM19886	0.0106646	14.6951	Dyak\GE13893	0	19.7577	Dere\GG20954	0	21.9765	Dana\GF12797	0	15.9845	Dpse\GA13479	0.00706137	7.10299	Dper\GL11322	0	31.0697	Dwil\GK20716	0.00621952	17.4221	Dmoj\GI20354	0.326824	91.834	Dvir\GJ22079	0	15.8044	edl-PA	0	22.0965	Dyak\GE13893	0.011706	26.6771				AAEL003051	0.0473771	35.5817	14
CG6465	0.00512015	0.766311	Dsim\GD20716	0.0112257	0.37017	Dsec\GM26165	0	0.847348	Dyak\GE24682	0.0047331	2.89134	Dere\GG17281	0	7.29885e-07	Dana\GF17518	0	0.289382							Dwil\GK22579	0	0.240098	Dmoj\GI18128	0	0.145257	Dvir\GJ17753	0.0413888	0.0195721	CG6465-PA	0	2.89423	Dyak\GE24682	3.21809	33.657				AAEL011206	0.83046	2.32876	3
CG1544	0.00595678	2.84699	Dsim\GD21563	0.810744	0.0924951	Dsec\GM12925	0.432439	2.29875	Dyak\GE10922	0.226469	0.291295	Dere\GG11794	0.284913	0.539353	Dana\GF18418	0	0.155917	Dpse\GA13730	1.42611	1.32434	Dper\GL13542	21.3571	119.944	Dwil\GK22616	0	0.434547	Dmoj\GI22321	0.182567	0.0413762	Dvir\GJ10508	0	2.55589	CG1544-PA	0.0446216	0.27318	Dyak\GE10922	0.34142	0.12384				AAEL005429	0.288859	13.7518	4
CG14431	0.0396447	0.106124	Dsim\GD24761	0.0632236	0.27262	Dsec\GM17494	0.161938	0.0756846	Dyak\GE15691	0.0884768	0.11034	Dere\GG19623	0	0.190508	Dana\GF20866	0.76766	0.864904	Dpse\GA22881	0.0106635	0.30032	Dper\GL13408	0.0193939	1.45009	Dwil\GK16441	0.0203195	0.805773	Dmoj\GI21569	0.107557	0.125369				CG14431-PB	0.228267	0.303922	Dyak\GE15691	0.149545	0.223014	FBpp0273212-D1_1	0.0110741	1.92928	AAEL011125	0.106297	1.58423	3
CG2022	0.0211902	1.81939	Dsim\GD19642	0.0196742	1.09334	Dsec\GM10665	0	4.99955				Dere\GG11233	0	0.333428	Dana\GF16076	0	2.78271	Dpse\GA15190	0	1.63664	Dper\GL22208	0	2.0748	Dwil\GK14294	0	0.117481	Dmoj\GI10222	0.556689	4.98846	Dvir\GJ11024	0	5.44273	CG2022-PB	0	3.24212							AAEL009112	0.629562	1.0894	10
CG6499	0.00606894	0.052251	Dsim\GD20370	15.2095	37.8129	Dsec\GM25793	0.0176742	0	Dyak\GE26398	0	0.108356	Dere\GG20770	0.0128645	0.474387	Dana\GF11780	0.0221329	0.833993	Dpse\GA19641	0	2.33539	Dper\GL12074	0	0.244191	Dwil\GK12090	0.0153891	1.54655	Dmoj\GI24668	0	0.0839727	Dvir\GJ24042	17.6084	42.7341	CG6499-PB	0.0136281	0.0927345	Dyak\GE26398	0	0.0537978	FBpp0281108-D1_1	0.252934	1.75316	AAEL007373	0	12.0744	4
CG9220	0.0146649	2.48369	Dsim\GD15794	0.0254183	1.41296	Dsec\GM22544	0.00511271	0.672844	Dyak\GE16036	0	2.04509	Dere\GG19389	1.89876	9.26332	Dana\GF22250	0.0424415	0.299828	Dpse\GA22578	3.6035	9.48514	Dper\GL16444	0.247008	17.5536	Dwil\GK25624	0.015238	0.0929387	Dmoj\GI15636	3.9201	2.6962	Dvir\GJ19224	0.535924	3.80304				Dyak\GE16036	0.0378976	11.3924	FBpp0272618-D1_1	0.536391	6.84754	AAEL006466	0.262987	2.24479	8
LKR	0.0336356	2.99261	Dsim\GD22468	0.156685	3.89776	Dsec\GM13320	0.0265899	4.32639	Dyak\GE18334	0.0067962	2.02154	Dere\GG23507	0.735726	4.15609	Dana\GF22842	0.0891848	0.637511	Dpse\GA20134	4.86109	2.55531	Dper\GL18850	2.59312	2.21879	Dwil\GK15303	0.00606087	0.0111842	Dmoj\GI18086	0.0147306	0.0462204	Dvir\GJ16772	0.00203478	0.497886	LKR-PA	7.46371	9.70171	Dyak\GE18334	0.0257136	3.63615	FBpp0280159-D1_1	0.0262778	0.514768	AAEL014734	0.0590916	46.035	7
eve	0.0085695	55.7053				Dsec\GM21172	0	30.4857	Dyak\eve	0.00493203	31.728	Dere\eve	0.0244461	24.9258	Dana\GF11297	0.0142137	39.6339	Dpse\eve	0.0246037	43.6437	Dper\GL16768	0.0777206	243.874	Dwil\eve	0.122069	251.791	Dmoj\GI20020	0	82.8634	Dvir\eve	0	48.4144	eve-PA	0.0204564	12.5646	Dyak\eve	0	25.6449	FBpp0276339-D1_1	0.0332053	31.3358	AAEL007369	0.11465	61.3361	14
Rfabg	0.0564648	4.86857				Dsec\GM13024	0.00610546	1.02184	Dyak\GE14565	0.0458958	1.52449	Dere\GG16405	1.80254	1.34261	Dana\GF22827	0	0.177219	Dpse\GA10736	0.904329	3.71561	Dper\GL18381	0.0819956	3.56487	Dwil\GK13707	0.00300387	0.348706	Dmoj\GI14098	0.0345847	0.198767	Dvir\GJ20253	0.0683135	2.19011	Rfabg-PA	0	2.11526	Dyak\GE14565	0.0502838	1.78545	FBpp0285464-D1_1	0.427116	1.30601	AAEL009955	0.0834225	24.0398	10
LanA	0.00149895	4.23036	Dsim\GD13136	0.0182756	2.04055	Dsec\GM13851	0.0342038	3.07311	Dyak\GE20494	0.00575155	2.47348	Dere\GG14069	3.02726	24.7021	Dana\GF10909	0.0674889	1.25508	Dpse\GA10179	0.693756	1.27853	Dper\GL22528	0.178069	0.691478	Dwil\GK17256	0.00827979	2.06597	Dmoj\GI13231	0.0894948	2.28835	Dvir\GJ12003	0.00619235	13.7566	LanA-PA	79.4479	79.0894	Dyak\GE20494	0.00291271	3.30669	FBpp0277205-D1_1	0.356407	1.1843	AAEL008773	0.0249924	1.9221	12
rt	18.2855	13.6963	Dsim\GD12795	17.2075	5.57093	Dsec\GM24735	54.9298	7.47814	Dyak\GE20200	35.3914	30.015	Dere\GG13909	17.8619	9.87486	Dana\GF24536	51.8673	6.16699	Dpse\GA19350	5.23363	4.40538	Dper\GL22815	7.6181	12.443	Dwil\GK17018	0.446023	28.4108	Dmoj\GI11591	20.938	0.814258	Dvir\GJ11271	13.8896	8.77346	rt-PA	33.7478	6.30722	Dyak\GE20200	49.9536	54.5508				AAEL000855	0.037484	4.91875	2
Best2	0.0122315	0.471801	Dsim\GD13131	0.00740049	0.0147333	Dsec\GM13845	0.0529492	0	Dyak\GE20488	0	0.00729807	Dere\GG14064	0	0.256716	Dana\GF10904	0.00675605	0.0315184	Dpse\GA24547	0.00276435	0.00869273	Dper\GL22521	0.00288743	0.00255449	Dwil\GK13577	0.0608771	1.76252	Dmoj\GI13224	0.0110207	0.0703583	Dvir\GJ11999	0	0.0969938	Best2-PA	0	0.0362476	Dyak\GE20488	0	0.384986	FBpp0277129-D1_1	0.00526471	0.871423	AAEL012021	0	6.66546	2
CG13607	0	0.0570705	Dsim\GD18323	0	0	Dsec\GM23513	0.0368414	0	Dyak\GE10829	0	0.0257755	Dere\GG12375	0	0	Dana\GF18897	0	0	Dpse\GA12400	0	0.0385074	Dper\GL20611	0	0.0198472	Dwil\GK11935	0	0.375168	Dmoj\GI23431	0	0.0409015	Dvir\GJ14534	0.00938247	1.14718	CG13607-PA	3.25607	0.709381	Dyak\GE10829	0	0	FBpp0282000-D1_1	0.0029908	0	AAEL009899	0.187249	19.7111	2
CG9413	0.0111617	0.124799	Dsim\GD15847	0.00897101	0.0595773	Dsec\GM17545	0	0	Dyak\GE16110	4.15462	8.48656	Dere\GG19454	0.56223	1.51808	Dana\GF22383	0.0103381	0.164869	Dpse\GA21769	0.0121284	0.0514993	Dper\GL20417	0.00868544	0.0635319	Dwil\GK18491	0	0.105487	Dmoj\GI14010	26.07	2.82508	Dvir\GJ19085	17.4671	34.2209	CG9413-PB	0	0	Dyak\GE16110	0.771524	7.91167	FBpp0288248-D1_1	0.722981	0.0613234	AAEL003387	0.233402	1.25131	3
slp2	0.00618429	15.1972				Dsec\GM18443	0	10.8832	Dyak\GE18263	0	22.9781	Dere\GG24972	0	21.0572	Dana\GF15039	0	5.14467	Dpse\GA15533	0.0304823	19.8117	Dper\GL18683	0	21.8154	Dwil\GK15484	0.00743806	6.94794	Dmoj\GI18115	0.0043252	7.47445	Dvir\GJ16301	0.0178874	7.95851				Dyak\GE18263	0.00804837	22.1623	FBpp0279984-D1_1	0.03774	9.881	AAEL001912	0.088636	39.6669	13
CG14870	0.00732747	0.386246	Dsim\GD19027	0	0.0769395				Dyak\GE24315	0	0	Dere\GG16930	0	0	Dana\GF18301	0	0.0578391	Dpse\GA13310	0	0.714616	Dper\GL23757	0	0.259029	Dwil\GK11463	0	0	Dmoj\GI23223	0	1.21471	Dvir\GJ22882	0.00543375	5.1075	CG14870-PA	0	0	Dyak\GE24315	0	0	FBpp0282546-D1_1	0	0.0641278	AAEL000152	0.119051	44.1142	3
Gbs-76A	0.0207827	0.782364				Dsec\GM14881	0.0645073	3.86722				Dere\GG13414	0	0.105717	Dana\GF10772	0	0.090182	Dpse\GA21917	0.00481062	0.187199	Dper\GL20910	0.00332934	0.347947	Dwil\GK19640	0.431715	0.227085	Dmoj\GI13546	2.64232	21.0018	Dvir\GJ11905	0.156287	2.42358	CG9619-PA	0	0.488318				FBpp0286108-D1_1	0.00271097	0.0351885	AAEL006216	0.147134	1.53822	3
rib	0.0335649	50.4065	Dsim\GD11439	0.02804	45.8531	Dsec\GM13162	0.012142	48.2269	Dyak\GE12030	0.00224991	36.7491	Dere\GG21956	0.0109757	48.6942	Dana\GF11582	0.0057424	10.9262	Dpse\GA20197	1.08476	11.8079	Dper\GL17640	0.030597	37.7354	Dwil\GK20672	0.0862157	25.8243	Dmoj\GI18921	0.0344739	33.6797	Dvir\GJ19776	0	10.694	rib-PA	0.0463556	38.7662	Dyak\GE12030	0.00787288	43.4847	FBpp0278059-D1_1	0.0370923	9.65735	AAEL006690	0.430797	3.95678	14
CG18473	0.106744	0.160017	Dsim\GD18607	3.16129	16.3845	Dsec\GM23797	2.67961	7.59525	Dyak\GE25944	0.152223	1.11831	Dere\GG16392	3.16297	11.5402	Dana\GF17207	0.0822152	0	Dpse\GA14949	1.38344	6.68581	Dper\GL13816	3.07429	11.5821	Dwil\GK11368	0.0780159	0.0925315	Dmoj\GI24003	0.0241027	0.0593852	Dvir\GJ23635	0.0203876	1.0136	CG18473-PA	1.37759	1.80432	Dyak\GE25944	0.775118	5.78181				AAEL010326	0.271933	1.78749	4
CG7330	0	0.0119076	Dsim\GD14748	0	0	Dsec\GM14968	0	0.108043	Dyak\GE19951	0	0.0825281	Dere\GG13655	0	1.19927	Dana\GF23617	3.11314	1.78959	Dpse\GA20266	0	0.0436205				Dwil\GK11111	1.3524	0.14875	Dmoj\GI13585	11.4981	0.707824	Dvir\GJ13923	1.388	5.18582	CG7330-PA	0	0	Dyak\GE19951	0	0				AAEL005316	0	1.90958	2
drd	0.0274352	0.17829	Dsim\GD24816	0.0404978	0.0786794	Dsec\GM12060	0.174418	0.876897	Dyak\GE17168	0.0117377	0.0683572	Dere\GG17865	0.0196392	4.34439	Dana\GF21223	0.0837656	0.139071	Dpse\GA24043	6.20709	12.3276	Dper\GL15183	7.52534	12.2605	Dwil\GK16190	0.0319585	0.0190783	Dmoj\GI21692	1.3678	0.297954	Dvir\GJ15872	0.00897453	0.450935	drd-PA	0.00801596	0.481964	Dyak\GE17168	0.0441273	0.876604				AAEL001466	7.72e-09	2.78424	2
Cad96Cb	0.0162921	0.464934	Dsim\GD18225	0	0.0682486	Dsec\GM17741	0.0122033	0.316266	Dyak\GE10726	0.00689762	0.0183354	Dere\GG12277	0.0207556	0.056653	Dana\GF17436	0	0	Dpse\GA10308	1.8009	6.33742	Dper\GL12620	1.47479	8.65778	Dwil\GK13841	0.0153533	0.338247	Dmoj\GI23670	0.184973	0.0602453	Dvir\GJ23230	0.198284	3.62619	Cad96Cb-PB	2.32344	1.56424	Dyak\GE10726	0.0173144	0.0583945	FBpp0301877-D1_1	0	0.316356	AAEL007299	0.0405596	1.038	2
CG4702	0.00835545	30.0511	Dsim\GD20603	0.0192888	35.4909	Dsec\GM26041	0.0211735	83.1023	Dyak\GE24548	0.00505851	99.5985	Dere\GG17159	0.0289528	138.217	Dana\GF17745	0.0592429	70.0971	Dpse\GA18368	0.00668992	21.6211	Dper\GL21575	0	29.5058	Dwil\GK11568	0	32.4209	Dmoj\GI22477	0	20.1362	Dvir\GJ10076	0.00512893	14.2751	CG4702-PA	0.0755287	70.2952	Dyak\GE24548	0.0139871	97.4064	FBpp0281469-D1_1	0	17.8111	AAEL012148	0.465384	11.7649	15
sog	0.0198132	120.107	Dsim\sog	0.0258721	92.6605	Dsec\sog	0.0300854	76.187	Dyak\sog	0.0396201	111.374	Dere\sog	0.0334474	155.251	Dana\sog	0.0204471	12.4705	Dpse\sog	0.0473579	51.405	Dper\sog	0	177.301	Dwil\sog	0.00707583	146.643	Dmoj\sog	0.0049092	124.715	Dvir\sog	0.0854989	115.304	sog-PA	0.013531	65.1099	Dyak\sog	0.0301326	120.277	FBpp0272616-D1_1	0.00699001	85.9316	AAEL005627	0.365408	28.5977	15
CG9629	1.81739	19.5556	Dsim\GD12292	0.210267	2.61617	Dsec\GM14883	0.0648145	1.39626				Dere\GG13416	0.0714927	4.22032	Dana\GF10773	0.072121	0.845466	Dpse\GA21924	0.0496341	0.554709	Dper\GL20912	0.0121256	2.72907	Dwil\GK19673	0.0841542	5.77944	Dmoj\GI13547	0.610571	5.61399	Dvir\GJ11906	0	0.0244922	CG9629-PA	0.345559	4.37063				FBpp0286110-D1_1	5.62329e-166	3.15419000000007e-311	AAEL011756	0.303911	21.442	8
CG12420	0.0666112	186.614	Dsim\GD18675	0.0879607	155.664	Dsec\GM23868	0.105606	371.634	Dyak\GE26017	0.0501616	200.376	Dere\GG17467	0.496078	754.649	Dana\GF17455	0.154447	448.24	Dpse\GA11623	0.0705658	299.023	Dper\GL23682	0	526.499	Dwil\GK22631	0	498.661	Dmoj\GI23572	2.4921e-08	183.047	Dvir\GJ23547	0.0137918	191.324	CG12420-PA	0.0355731	269.72	Dyak\GE26017	0.0599985	572.266	FBpp0282472-D1_1	0.162132	147.924	AAEL014136	0.172515	68.0459	15
CG10508	0.0420183	1.04735	Dsim\GD14941	0.00924052	0.189297	Dsec\GM22348	0.0528897	4.27157				Dere\GG16166	0.0186157	0.0283208	Dana\GF24301	0.0184636	0.0151571	Dpse\GA10361	0	0.0118677	Dper\GL24668	0.0158222	0.0294061	Dwil\GK16817	0.0236479	0.0606411	Dmoj\GI13130	0.00859049	0.180987	Dvir\GJ13878	0.00932594	0.075574	CG10508-PF	0.0100261	3.05383				FBpp0275551-D1_1	0.660362	0.483157	AAEL000362	0.467759	1.90771	4
CG30015	0.270375	133.037	Dsim\GD25949	0.211669	114.945	Dsec\GM20487	0.439387	168.105	Dyak\GE13068	0.552555	126.278	Dere\GG22711	2.09784	149.301	Dana\GF11079	0.00349694	96.7771	Dpse\GA15577	0.24023	99.7554	Dper\GL20030	0.34639	152.354	Dwil\GK20969	0.0398204	143.054	Dmoj\GI20798	0.121281	49.1758	Dvir\GJ20532	0.0264959	39.9429	CG30015-PC	0.396063	54.3723	Dyak\GE13068	0.372018	112.404	FBpp0276250-D1_1	0.0452426	99.7528	AAEL004658	0.73714	4.99834	14
Doc2	0.0386138	55.9324	Dsim\GD12943	0.0156921	58.3418	Dsec\GM24895	0.0192219	33.9313	Dyak\GE21264	0.0189015	52.208	Dere\GG15041	0.0762632	59.4224	Dana\GF10130	0.0109877	62.1712	Dpse\GA18721	0.0389294	38.2131	Dper\GL15081	0.00369111	48.8031	Dwil\GK12279	0.0297991	39.9725	Dmoj\GI11482	0.933669	26.9743				Doc2-PA	0.0169231	69.6341	Dyak\GE21264	0.00809653	49.915	FBpp0288275-D1_1	0.0165407	19.4474	AAEL013504	0	2.92926	14
CG31145	1.31945	0.0886579	Dsim\GD18367	1.76562	0.0208354	Dsec\GM23552	5.12452	0.108311	Dyak\GE23938	2.02588	0.085587	Dere\GG12419	1.57005	0.016111	Dana\GF18751	0.544866	0.0723484	Dpse\GA26815	1.06235	2.99069	Dper\GL13838	1.42877	0.0250554	Dwil\GK13411	2.32698	0.249041	Dmoj\GI10702	3.52899	0.211957	Dvir\GJ23118	0.654759	0.205408	CG31145-PC	0.884606	1.21787	Dyak\GE23938	1.19294	0.270043	FBpp0292505-D1_1	0.908756	0.0622343	AAEL002815	0	1.82591	2
Tsf3	0.0319836	0.31719	Dsim\GD11174	0.0220741	0.707043	Dsec\GM21673	0.0108039	0.52581	Dyak\GE11768	0.0979333	0.598372	Dere\GG20582	0.109902	3.37309	Dana\GF12273	0.0283936	0.385888	Dpse\GA17600	0.996673	1.99504	Dper\GL17670	0.428251	2.02644	Dwil\GK20628	0.0892871	3.31661	Dmoj\GI20947	1.83496	8.83821	Dvir\GJ20669	0.23956	8.04049	Tsf3-PA	1.48791	5.26707	Dyak\GE11768	1.21117	3.49082	FBpp0278089-D1_1	0.00402961	0.0769175	AAEL012949	0.132229	1.94044	6
pyd3	0.541484	7.39648	Dsim\GD19466	5.82487	27.8509	Dsec\GM10462	59.0909	286.696				Dere\GG25017	0.0111576	3.7707	Dana\GF17288	0.489737	1.03991				Dper\GL17748	9.30715	17.9318	Dwil\GK10205	0	0.119888	Dmoj\GI19662	11.6205	22.0174	Dvir\GJ15027	1.71589	2.21927	pyd3-PA	0.217791	1.56619							AAEL010284	0.0380932	5.87662	5
dyl	0.00310103	0.0690565	Dsim\GD13266	0	0.0952032	Dsec\GM13985	0	0.157367	Dyak\GE20624	0	0.0310556	Dere\GG14194	0.00621526	0.715677	Dana\GF24738	0	0.0198327	Dpse\GA13432	0.0116425	0.00472059	Dper\GL16287	0.0300947	0.00328268	Dwil\GK10912	0	0	Dmoj\GI13026	0.049935	0.112072	Dvir\GJ12122	0.0122597	1.35564	dyl-PB	0.0133916	0.0495177	Dyak\GE20624	0	0	FBpp0274191-D1_1	2.80112	0.367731	AAEL006122	0.35835	2.24571	2
bib	0.131987	246.649	Dsim\GD23647	0.0916013	269.957	Dsec\GM17851	0.321529	412.95	Dyak\GE18888	0.110707	305.883	Dere\GG10075	0.117053	375.662	Dana\GF15734	0.0828231	252.664	Dpse\GA18385	0.14222	344.384	Dper\GL18952	0.00468398	668.823	Dwil\GK15582	0.0550817	226.829	Dmoj\GI17582	0.0179404	317.919	Dvir\bib	0.116325	285.75				Dyak\GE18888	0.0513403	348.035	FBpp0280277-D1_1	0.0901091	141.234	AAEL004741	0.776093	37.0233	14
srp	0.335818	85.4962	Dsim\GD19064	1.37666	74.9981	Dsec\GM24275	1.59449	59.2787	Dyak\GE24357	0.120794	129.759	Dere\GG16969	0.134594	109.951	Dana\GF11857	0.0970604	49.6937	Dpse\GA26230	0.0871155	82.3016	Dper\GL12212	0.0853778	152.098	Dwil\GK22843	0.0394447	85.0338	Dmoj\GI22647	0.192942	119.478	Dvir\GJ23376	0.54996	63.2255	srp-PA	2.54	75.729	Dyak\GE24357	0.55582	181.911	FBpp0281238-D1_1	0.177883	66.2326	AAEL010222	0.620916	45.9932	12
CG15905	0	1.68748	Dsim\GD25312	0.0262613	2.64674	Dsec\GM19820	0	1.39074	Dyak\GE13837	0	0.543183	Dere\GG20897	0	2.58287	Dana\GF13173	0	0.0974337	Dpse\GA14016	0	0.187932	Dper\GL11729	0	1.04592	Dwil\GK15697	0	0.103886	Dmoj\GI21077	0.00353103	1.27908	Dvir\GJ20923	0	0.239375	CG15905-PB	0	1.59165	Dyak\GE13837	0	2.42442	FBpp0307529-D1_1	0	0.113937	AAEL005024	0	1.45623	9
vvl	0.0027603	1.36814	Dsim\GD13969	0	0.602269	Dsec\GM14797	0	0.704543	Dyak\GE21576	0.00804029	0.575537	Dere\GG14388	0.00686474	0.048838	Dana\GF20045	0	0	Dpse\GA10024	0.0369575	0.202472	Dper\GL13276	0.0318205	0.43042	Dwil\GK12556	0.00135926	0.256489	Dmoj\GI12964	0.0458729	0.0981812	Dvir\GJ13109	0	0.217013	vvl-PB	0.0433617	0.0872166	Dyak\GE21576	0.0338531	0.621649	FBpp0286198-D1_1	0.0176503	0.166114	AAEL003560	0	1.2701	2
mtsh	0.0315361	0.077536	Dsim\GD22420	0.0669544	0.211434	Dsec\GM13056	38.2418	22.0827	Dyak\GE11052	0.0743362	0.659749	Dere\GG23455	0	0.0832951	Dana\GF15264	0.00745486	0.0181936	Dpse\GA20593	0.0541444	12.7139	Dper\GL19382	0.00870955	1.20009	Dwil\GK24232	0.157387	0.0142701	Dmoj\GI14236	0.607466	3.85607	Dvir\GJ20536	0.904305	8.1972	mtsh-PD	0.0217641	0.404478	Dyak\GE11052	0.282545	2.29895	FBpp0280505-D1_1	1.05307	1.05935	AAEL010268	0.700556	1.1351	6
CG8312	15.1355	19.1419	Dsim\GD18632	22.0121	8.8673	Dsec\GM23821	21.8304	7.80193	Dyak\GE25968	23.0428	12.3286	Dere\GG16961	17.5454	9.03957	Dana\GF17154	13.4346	13.0478	Dpse\GA20977	0.238129	17.8604	Dper\GL21657	0.176434	26.1648	Dwil\GK11221	20.2854	44.0097	Dmoj\GI24511	23.5845	25.5802	Dvir\GJ22684	31.4042	24.5157	CG8312-PA	21.751	9.32503	Dyak\GE25968	25.2067	16.4413	FBpp0281548-D1_1	0.426319	27.3745	AAEL000838	0.0957914	10.3781	4
CG30259	0	0.526513	Dsim\GD25108	0	0.0160528	Dsec\GM15614	0	0	Dyak\GE11840	0	0.0890391	Dere\GG20099	0	0.0372795	Dana\GF11331	0	0.0216279	Dpse\GA15731	0	0.371169	Dper\GL10710	2.71906e-281	6.67943e-19	Dwil\GK21846	0	0.0281863	Dmoj\GI19232	3.97779	11.0179	Dvir\GJ20307	0	0.167347	CG30259-PA	0	0.496715	Dyak\GE11840	0	0.159247	FBpp0276872-D1_1	0	1.19888	AAEL011422	0	1.92334	2
erm	0	3.51262	Dsim\GD22883	0	4.78005	Dsec\GM16579	0	2.95774	Dyak\GE15291	0	9.70515	Dere\GG24566	0	3.45932	Dana\GF19706	0	2.90388	Dpse\GA16381	0	3.43061	Dper\GL18461	0	4.5566	Dwil\GK24816	0.00104243	4.74146	Dmoj\GI13715	0.0505495	2.49837	Dvir\GJ19651	0.00892107	1.96722	erm-PA	0	4.39553	Dyak\GE15291	0	2.88343	FBpp0279746-D1_1	0.00786328	2.85073	AAEL007233	0	2.10176	15
CG15739	0.461908	0.530994	Dsim\GD17054	1.11928	1.30013	Dsec\GM13116	0.199645	0.454259	Dyak\GE15672	0	0.142199	Dere\GG18450	0.0718403	0	Dana\GF21574	0.225338	2.28173	Dpse\GA13927	12.2122	6.22516	Dper\GL20155	15.0947	14.0487	Dwil\GK25499	2.02088	4.14309	Dmoj\GI10972	0.277263	0.266248	Dvir\GJ18530	21.8679	3.95632	CG15739-PA	0.356255	0.403381	Dyak\GE15672	0	0				AAEL012292	0.37325	3.57117	2
CG17265	0.148785	18.9589	Dsim\GD12010	0.314587	22.0938				Dyak\GE18200	5.12943	28.225	Dere\GG24909	1.69643	26.2861	Dana\GF15139	0.0784626	23.5098	Dpse\GA25683	20.2385	16.6969	Dper\GL18541	16.0888	26.7425	Dwil\GK14960	0.0148324	27.089	Dmoj\GI24836	72.3781	75.9003	Dvir\GJ22531	20.5388	42.4623				Dyak\GE18200	0.841698	21.415	FBpp0279834-D1_1	19.081	17.2895	AAEL007148	0.243377	5.30871	6
Msr-110	0.00214925	0.0297593	Dsim\GD13189	0	0.385708	Dsec\GM13911	0	4.8346	Dyak\GE20550	0	0.00917895	Dere\GG14125	14.0053	0.764435	Dana\GF10457	0.00755454	0	Dpse\GA10426	0	0.0226924	Dper\GL12028	0.00188429	0.0548602	Dwil\GK17297	0.0182431	0.92581	Dmoj\GI13180	0	0.0234184	Dvir\GJ11956	0.00887175	0.0736547				Dyak\GE20550	0	0.208264	FBpp0275275-D1_1	0.00417944	0.0318172	AAEL014318	0.37764	8.31692	2
mirr	0.00762159	7.58644	Dsim\GD14396	0.00399488	4.43973	Dsec\GM25364	0	5.58659	Dyak\GE21915	0.00573201	17.0624	Dere\GG15588	0	10.8218	Dana\GF24692	0	4.92513	Dpse\GA10430	0.00489831	3.78784	Dper\GL25205	0	5.01489	Dwil\GK25452	0.00603278	0.824918	Dmoj\GI12266	0	0.930642	Dvir\GJ11496	0	3.0739	mirr-PA	0	3.84288	Dyak\GE21915	0.00575372	7.42701	FBpp0275023-D1_1	0.0117453	1.01055	AAEL007502	0.04151	1.27216	13
Timp	0	0.0753549	Dsim\GD20727	0	0.0469425	Dsec\GM26178	0	0.764263	Dyak\GE24695	0	0.592395	Dere\GG17294	0	3.61401	Dana\GF17533	0	0.209268	Dpse\GA19485	0	0.120667	Dper\GL23838	0	0.360032	Dwil\GK22534	0	0.592336	Dmoj\GI24034	0	2.20108	Dvir\GJ23665	0	0.185441	Timp-PA	0	0.264693	Dyak\GE24695	0	0.358828	FBpp0283533-D1_1	0	0	AAEL013525	0.999146	1.26705	3
miple	0.0518275	3.31401	Dsim\GD11006	0.0905873	0.435305	Dsec\GM14326	0.029263	0.382671	Dyak\GE21073	0.861022	1.71278	Dere\GG14710	0.232083	3.14969	Dana\GF25044	3.43743	9.63236	Dpse\GA11479	0.0458802	4.01978	Dper\GL16124	0	3.99511	Dwil\GK16543	0.0756863	3.05179	Dmoj\GI12795	0.00804055	0	Dvir\GJ16094	0.0641606	2.19715	miple-PA	0.492652	2.54365	Dyak\GE21073	0.0153906	1.86865	FBpp0286481-D1_1	0.052542	12.1821	AAEL000288	0.306105	5.67896	11
Ptr	0.0842363	585.705	Dsim\GD10331	0.199557	637.972	Dsec\GM16477	0.219784	555.126	Dyak\GE19423	0.231821	710.203	Dere\GG10828	0.145563	778.72	Dana\GF13815	0.0965641	632.985	Dpse\GA24099	0.0491147	272.494	Dper\GL16254	0.00305825	610.651	Dwil\GK21989	0.0200198	489.753	Dmoj\GI21282	0.068697	555.05	Dvir\GJ20884	0.001893	402.412	Ptr-PA	0.298885	576.806	Dyak\GE19423	0.181519	666.331	FBpp0306359-D1_1	0.0940722	169.493	AAEL001299	0.11742	33.2545	15
Cpr57A			Dsim\GD25273	0.039142	2.92188	Dsec\GM19781	0.975959	10.5529	Dyak\GE13794	0.957966	7.59397	Dere\GG20854	1.74751	14.2015	Dana\GF12663	0	0.635338	Dpse\GA14778	1.72521	6.79138	Dper\GL16807	1.63419	2.86032				Dmoj\GI18665	3.21099	3.11602	Dvir\GJ21682	0	0.0434466	Cpr57A-PA	0	0	Dyak\GE13794	0	3.12919				AAEL000419	0	2.7473	5
grn	0.00723452	10.2382	Dsim\GD20889	0	5.87766	Dsec\GM26366	0	2.38823	Dyak\GE24873	0.00214282	9.85624	Dere\GG17473	0.00873612	11.5812	Dana\GF16170	0	4.79711	Dpse\GA21945	0.00945724	10.2139	Dper\GL23278	0.00421374	15.1302	Dwil\GK12883	0.0113956	11.5394	Dmoj\GI24284	0.00145055	9.50189	Dvir\GJ23061	0	5.25044				Dyak\GE24873	0	6.30049	FBpp0302037-D1_1	0.0315974	3.72518	AAEL007205	0	7.13415	14
CG12268	0	0.034527	Dsim\GD18334	0	0.0656817	Dsec\GM23524	0	0.0637041	Dyak\GE10842	0	0.0336165	Dere\GG12387	0	0	Dana\GF17975	0	0.025885				Dper\GL24161	0	0	Dwil\GK11602	0.00225187	0.0885533	Dmoj\GI23458	0.00542936	0.475548	Dvir\GJ22580	0	6.9517	CG12268-PA	0.0128743	0.0527235	Dyak\GE10842	0	0				AAEL008125	0.725816	2.50381	2
betaTub60D	0.550145	0.28488				Dsec\GM11852	0.0476657	0.14523	Dyak\GE14397	0.0467557	0.159602	Dere\GG22960	4.418	20.3772	Dana\GF11391	0.0939369	0.0796382	Dpse\GA17427	0.0628524	1.3307				Dwil\GK22203	0.0195005	0.0684335	Dmoj\GI21321	0.0336134	1.50634	Dvir\GJ21592	0.0120862	0.396713	betaTub60D-PA	1.46976	5.80933	Dyak\GE14397	0.0273488	0.524845	FBpp0275792-D1_1	0.0924746	6.05967	AAEL002848	0.322583	7.91841	4
kn	0.0102218	2.68048	Dsim\GD25656	1.84237	2.60195	Dsec\GM20182	0	1.07392	Dyak\GE12286	0.0225944	4.0143	Dere\GG22397	0	5.09071	Dana\GF11778	5.26115e-140	3.11386	Dpse\GA24435	0.0136495	2.22329	Dper\GL10656	0	0.82886	Dwil\GK23295	0.0515341	2.60669	Dmoj\GI21022	1.23776	10.5389	Dvir\GJ21945	0.0040932	0.816996				Dyak\GE12286	4.73511	10.0434	FBpp0276815-D1_1	0.00446011	0.18558	AAEL003436	0.0467028	2.37101	8
Apoltp	0.000664315	0.0237861	Dsim\GD23620	0	0.0172196				Dyak\GE18859	0.00193393	0.0723315	Dere\GG10045	0.000930735	0.180855	Dana\GF22784	0	0.012568	Dpse\GA13976	0.0173506	1.08608				Dwil\GK14654	0.00087713	1.401	Dmoj\GI11106	0.340248	0.565679	Dvir\GJ18317	0.0293416	1.29624	CG15828-PC	0.00272251	0.00284909	Dyak\GE18859	0	0.0541656	FBpp0280247-D1_1	0.0122574	0.0256567	AAEL004969	0.0964022	8.23477	4
CG16959	0.0033212	2.53721	Dsim\GD12576	0.0138143	0.987142	Dsec\GM24504	0.0106598	3.00597	Dyak\GE19980	0	10.777	Dere\GG13684	0	6.58311	Dana\GF10742	0.0205758	2.40237	Dpse\GA14237	0.0159565	8.13116	Dper\GL25812	0	19.5497	Dwil\GK20494	0.505793	1.73061	Dmoj\GI11354	0.00844528	4.2117	Dvir\GJ11608	0.0084623	4.29862	CG16959-PA	0	1.45942	Dyak\GE19980	0	2.06566	FBpp0274833-D1_1	0.0323692	0.598394	AAEL006341	0.416924	6.11007	13
CG3246	0	0.166221	Dsim\GD22756	0	9.48815e-10				Dyak\GE14872	0.25568	6.40594	Dere\GG24439	0.409043	6.4655	Dana\GF23414	0.0475308	1.54141	Dpse\GA16920	0.0539647	2.75325	Dper\GL18895	2.05531	11.6782	Dwil\GK23861	0.025767	0.113894	Dmoj\GI14253	0.0814969	6.55215	Dvir\GJ20625	0.0145609	2.67472	CG3246-PA	0	0.898747	Dyak\GE14872	0.581983	8.9328	FBpp0280214-D1_1	0.0350768	0.875404	AAEL009927	0	8.8206	8
Cpr100A	0	0.151405	Dsim\GD15195	0	0.0538297	Dsec\GM12910	0	0	Dyak\GE10908	0	0.0622941	Dere\GG11782	0	0.0495962	Dana\GF22928	0	0.193749	Dpse\GA11357	0	0.0582014	Dper\GL13522	0	0.574212	Dwil\GK14160	0	0.0622665	Dmoj\GI22126	0	1.25754	Dvir\GJ24247	0	0.178985	Cpr100A-PA	0	0	Dyak\GE10908	0	0.063126	FBpp0282969-D1_1	0	0.0978998	AAEL003049	0.680904	1.39062	2
CG8547	0.298951	0.129637	Dsim\GD25691	0.269421	0.0223393	Dsec\GM20219	0.554907	0	Dyak\GE12322	0.171103	0.0698015	Dere\GG22432	0.089914	0.0408362	Dana\GF11359	0	0	Dpse\GA30273	0.675995	1.6169	Dper\GL10202	15.1679	4.45366	Dwil\GK20860	0.136179	0	Dmoj\GI18995	15.3168	0.221207	Dvir\GJ19960	17.9915	2.69951	CG8547-PC	0.407696	0.209313	Dyak\GE12322	0.252116	0	FBpp0306338-D1_1	4.50778	1.86518	AAEL006573	0.660741	1.42142	2
