# Supplementary material for: Evolution of maternal and zygotic mRNA complements in the early Drosophila embryo
Source: PLoS Genet. 2018 Dec 17;14(12):e1007838. doi: 10.1371/journal.pgen.1007838 (PMC6312346; doi:10.1371/journal.pgen.1007838)
Supplement: S5 Table — Mean stage 2 and stage 5 levels in for each species are shown. (XLSX) [file pgen.1007838.s013.xlsx]

## Sheet: Sheet1
	Molecular function	Function in the embryo	Dmel_st2	Dmel_st5	Dsim_st2	Dsim_st5	Dsec_st2	Dsec_st5	Dmau_st2	Dmau_st5	Dyak_st2	Dyak_st5	Dsan_st2	Dsan_st5	Dere_st2	Dere_st5	Dana_st2	Dana_st5	Dpse_st2	Dpse_st5	Dper_st2	Dper_st5	Dmir_st2	Dmir_st5	Dwil_st2	Dwil_st5	Dmoj_st2	Dmoj_st5	Dvir_st2	Dvir_st5	Aaeg_st2	Aaeg_st5
Ptr	Receptor activity	None known	0.0842363	585.705	0.199557	637.972	0.219784	555.126	0.298885	576.806	0.231821	710.203	0.181519	666.331	0.145563	778.72	0.0965641	632.985	0.0491147	272.494	0.00305825	610.651	0.0940722	169.493	0.0200198	489.753	0.068697	555.05	0.001893	402.412	0.11742	33.2545
bib	Cation channel activity	Mesoderm development, ectoderm development, Notch signalling	0.131987	246.649	0.0916013	269.957	0.321529	412.95	0	0	0.110707	305.883	0.0513403	348.035	0.117053	375.662	0.0828231	252.664	0.14222	344.384	0.00468398	668.823	0.0901091	141.234	0.0550817	226.829	0.0179404	317.919	0.116325	285.75	0.776093	37.0233
CG12581	Unknown	None known	0.0364977	229.081	0	0	0.0745151	157.667	0.0977462	269.031	0.12027	343.058	0.350611	157.702	0.101408	224.337	0	68.5134	0.0208255	67.8921	0	238.229	0.031686	109.782	0.00212316	230.795	0	138.113	0.0481306	96.9613	0	16.3052
Traf4	Protein binding	Ventral furrow formation, JNK signalling	0.0816275	211.296	0.100215	188.598	0.457473	167.244	0.0850954	175.377	0.0470514	288.114	0.0575041	388.268	0.0159809	211.076	0.0113883	171.392	0.140821	161.831	7.21e-94	434.065	0.159124	128.537	0.00218464	215.083	8.91902	385.047	0.136246	171.481	0.165265	81.236
sli	Protein binding (2nd messenger)	Mesoderm development	0.303305	194.436	7.40875	199.894	0.409004	131.706	0	0	0.929694	229.829	0.124604	158.172	0.765741	198.145	0.010291	78.9484	0.0768251	121.723	0.939954	224.321	0.0486824	59.2287	0.0679578	228.471	0.710372	131.972	0.082967	159.875	0.0884745	2.6797
CG12420	Unknown	Reduction using RNAi leads to embryonic lethality; specific role unknown	0.0666112	186.614	0.0879607	155.664	0.105606	371.634	0.0355731	269.72	0.0501616	200.376	0.0599985	572.266	0.496078	754.649	0.154447	448.24	0.0705658	299.023	0	526.499	0.162132	147.924	0	498.661	2.49e-08	183.047	0.0137918	191.324	0.172515	68.0459
twi	Transcription factor	Dorsal-Ventral patterning	0.0249253	147.819	0.268031	73.1571	0.0624901	155.785	0.0860977	93.7407	0.132372	245.814	0.0796498	286.432	0.0399994	225.905	0.0453299	178.907	0.0886939	294.877	0.0063722	390.386	0.0525693	169.299	0	194.638	0.129059	195.122	0.0113089	182.698	0	17.4962
opa	Transcription factor	Pair rule patterning (A-P axis)	0.0541317	143.98	0.0501445	124.189	0.0762245	144.884	0.303696	106.934	0.0569351	186.438	0.0601024	289.504	0.0607296	142.82	0.0338291	136.946	0.187122	146.402	0.00557505	481.411	0.0963973	316.959	0.00834013	403.656	0.0136216	396.341	0.0200785	203.651	0	8.95138
jbug	Actin binding	None known	0.0389804	138.592	0.0338145	140.897	0.0145673	24.8897	0.0413608	56.2374	0.00307035	51.0815	0.0127518	33.7499	0.0120327	72.5259	0	76.2634	0.0453411	71.4793	0.00423931	181.316	0.0333263	29.0849	0.00697225	123.919	12.694	12.4413	0.0074393	72.0393	0.0619766	5.32778
uif	Calcium ion binding	Tracheal development	0.0224356	134.851	0.0193546	105.673	0.0302038	54.9343	0.0309049	50.6376	0.0184501	83.468	0.0223541	107.057	0.029221	104.011	0.0299125	94.4163	0.0398375	74.2312	0.404833	141.414	0.240093	43.0611	0.0519309	192.129	0.132077	124.478	0.681056	150.424	0.0619479	15.8755
CG30015	Unknown	None known	0.270375	133.037	0.211669	114.945	0.439387	168.105	0.396063	54.3723	0.552555	126.278	0.372018	112.404	2.09784	149.301	0.00349694	96.7771	0.24023	99.7554	0.34639	152.354	0.0452426	99.7528	0.0398204	143.054	0.121281	49.1758	0.0264959	39.9429	0.73714	4.99834
sog	Collagen binding	Dorsal-Ventral patterning	0.0198132	120.107	0.0258721	92.6605	0.0300854	76.187	0.013531	65.1099	0.0396201	111.374	0.0301326	120.277	0.0334474	155.251	0.0204471	12.4705	0.0473579	51.405	0	177.301	0.00699001	85.9316	0.00707583	146.643	0.0049092	124.715	0.0854989	115.304	0.365408	28.5977
net	Transcription factor	None known	0.0219962	103.494	0	97.8778	0.107631	128.142	0.176036	219.369	0.0321686	139.081	0.0154988	165.017	0.0269786	148.673	0	42.8751	0.0438217	96.0327	0.0221207	151.357	0.0573945	81.8298	0.00345164	210.186	0.0162168	182.447	0.0162822	113.743	0.286407	21.9038
srp	Transcription factor	Fat cell differentiaton, multiple tissues	0.335818	85.4962	1.37666	74.9981	1.59449	59.2787	2.54	75.729	0.120794	129.759	0.55582	181.911	0.134594	109.951	0.0970604	49.6937	0.0871155	82.3016	0.0853778	152.098	0.177883	66.2326	0.0394447	85.0338	0.192942	119.478	0.54996	63.2255	0.620916	45.9932
h	Transcription factor	Pair rule patterning (A-P axis)	0.0217276	81.3845	0.0586184	69.4025	0.028544	78.5874	0.0502208	110.656	0.0130284	56.9958	0.00715609	57.4586	0.0506137	94.502	0.0132251	66.3974	0.0305642	65.4706	0.0157886	116.249	0.0335198	53.5417	0.0102968	75.3503	0.0780354	210.862	0.0109946	57.9103	0	15.3302
Egfr	Receptor	Many, including dorsal closure and cuticle development	0.0198538	80.206	0.00259494	82.5376	0.0309396	66.1778	0.042628	64.453	0.0199823	93.2557	0.0275783	90.4202	0.0289871	84.5351	0	28.6258	0.043025	46.4597	0.0121904	116.763	0.0655654	21.9964	0.0209189	100.791	0.0195292	77.299	0.197058	64.4716	0.565189	11.0322
CG10176 (grnd)	Receptor	JNK signalling, regulation of apoptosis	0.00926493	71.0235	0.0613589	53.666	0.0624566	110.143	0.00927616	157.299	0.0163501	106.251	0.0617123	166.959	0.0843347	153.06	0	56.021	0.085754	105.171	0	117.064	0.101595	97.5992	0	168.606	0	141.482	0	130.492	0.426144	2.58557
Tmhs	Unknown	None known	0.0170066	70.2324	0.0270374	107.347	0.0351851	65.6001	0.0340007	35.3939	0.0170046	103.464	0.0277186	122.987	0.0353658	113.091	0.642763	199.748	0.0703308	96.1844	0.0327483	243.056	0.0523835	89.5466	0.0281329	84.4402	0.0165919	105.98	0.0080229	56.8641	0.389416	10.8703
run	Transcription factor	Sex determination, pair rule patterning, germ-band extension	0.0234753	69.5377	0.019456	70.8714	0	58.9526	0	0	0.0275386	68.435	0.0232316	73.7261	0.218453	115.84	0.00579577	48.4728	0.0696598	59.339	0.0763028	111.934	0.0418179	68.2401	0.00663014	56.0314	0.0797669	98.1759	0	54.7266	0	30.8151
Doc2	Transcription factor	Amnioserosa, dorsal ectoderm, dorsal mesoderm development	0.0386138	55.9324	0.0156921	58.3418	0.0192219	33.9313	0.0169231	69.6341	0.0189015	52.208	0.00809653	49.915	0.0762632	59.4224	0.0109877	62.1712	0.0389294	38.2131	0.00369111	48.8031	0.0165407	19.4474	0.0297991	39.9725	0.933669	26.9743	0	0	0	2.92926
eve	Transcription factor	Pair-rule patterning, mesoderm and CNS development	0.0085695	55.7053	0	0	0	30.4857	0.0204564	12.5646	0.00493203	31.728	0	25.6449	0.0244461	24.9258	0.0142137	39.6339	0.0246037	43.6437	0.0777206	243.874	0.0332053	31.3358	0.122069	251.791	0	82.8634	0	48.4144	0.11465	61.3361
noc	Protein binding	Many, including eye, CNS, appendage development	0.00243108	55.5325	0.012645	45.7	0.0428049	53.7995	0.0271066	58.2831	0.0402029	83.5658	0.0121444	64.6145	0.0241475	60.7705	0.0190265	58.3218	0.0315527	28.952	0.223416	59.3302	0.0462386	24.698	0.00403095	74.6435	0	41.6353	2.46465	37.5881	0	27.9998
Cad74A	calcium ion binding; protein homodimerization activity	Follicle and dorsal appendage development, is a Cadherin	0.0132949	54.0568	0.0405599	118.809	0.0242392	84.9167	0.0200526	54.473	0.00703584	84.5987	0.00585658	55.284	6.55967	98.1148	0	40.4006	0.0196313	31.1456	0.000628668	96.8376	0.019022	22.7735	0.0063829	13.6412	0.00117661	42.2324	0.00218572	65.8423	0.24079	1.29946
elav	poly(U) RNA binding	neuromuscular development	0.0496404	53.1516	0.622769	11.0735	0.73772	16.4823	0	0	1.48539	25.3242	3.27304	19.3146	1.54238	28.7891	0.0480529	30.8577	0.0478053	43.1669	0.306904	58.9742	0	0	0.0239449	35.1887	0.0101776	116.07	0.0131506	98.2772	0.0721804	4.92842
tutl	Transmembrane protein	Nervous system development	0.0220066	51.9736	0	0	0.0161814	49.3074	0.0169301	29.8294	0.0110865	24.4642	0.0142183	48.7103	0.0107638	32.1355	0.00225907	18.0368	0.0295117	34.746	0.00479528	56.7153	0.0285167	33.2492	0.00561392	95.3483	0	0	0.0337557	67.7881	0.819803	5.41478
rib	Transcription factor	Dorsal closure, tracheal development, other mesenchymal-epithelial transitions	0.0335649	50.4065	0.02804	45.8531	0.012142	48.2269	0.0463556	38.7662	0.00224991	36.7491	0.00787288	43.4847	0.0109757	48.6942	0.0057424	10.9262	1.08476	11.8079	0.030597	37.7354	0.0370923	9.65735	0.0862157	25.8243	0.0344739	33.6797	0	10.694	0.430797	3.95678
byn	Transcription factor	Pole cell migration, digestive system development	0.00346306	46.13	0.00555469	53.9917	0.0234557	56.002	0.030917	43.0235	0.00690159	35.6088	0.0140985	54.9836	0.0118692	73.6544	0.0107972	64.9195	0.0242261	42.296	0.000678077	70.4325	0.174069	72.3933	0.00188104	29.0802	0.00195858	69.3427	0	58.4051	0.024404	1.7074
drm	Transcription factor (inferred)	Digestive tract development	0.00437223	44.0936	0.0255716	34.0052	0.00557496	34.9952	0.023833	24.0611	0.0898634	65.0201	0.0166256	78.0814	0.0102697	58.705	0	45.4164	0.233244	8.29347	0.00261748	7.07818	0.103307	2.1832	0.0038437	21.0485	0.00134488	5.38162	0.0017222	21.7059	0.311455	8.97922
knrl	Transcription factor	Epithelial cell fate determination, tracheal system development	0.00848926	43.5303	0.0259485	38.2821	0.0174095	43.7072	0.0104812	50.5146	0	0	0	0	0.0184717	61.3772	0	23.2583	0.0180624	20.9243	0	32.1147	0.00659282	7.11869	0	16.9915	0.00142994	14.9918	0	26.2566	0	6.6207
MESR3	Unknown	negative regulation of Ras protein signal transduction	1.20816	38.2555	1.33	17.9659	0.0841513	15.6847	0.0808146	23.8839	0.0213267	40.8826	0.0391964	75.9037	1.61369	39.0027	0.0157468	13.6528	0.0135107	32.9139	0	33.1773	0.0463038	8.11372	0.0192428	15.4483	0.00604026	11.8784	0.0169746	17.8803	0.175181	4.55099
LanB2	Unknown	Many, including development of digestive tract, salivary glands	0.0130309	37.2215	0.0109627	61.9948	0.0153777	57.7125	0.0149105	43.1076	0.576869	48.8343	0.551783	70.0468	0.304676	64.0526	0.00305777	34.2512	0.0493865	18.8337	0	39.9948	0.031394	14.8591	0.0216893	29.7324	0.00164276	32.7428	0.00247141	71.0453	0.724305	17.9744
melt	Phosphatidylinositol binding	ectoderm, nervous system development	0.03952	31.3384	0.010366	31.4643	0.0239427	24.7196	0.00716796	36.1601	0.0126061	30.1605	0	52.2665	0.0156869	33.4861	4.59935	5.61364	0.00806038	4.90411	0.00421274	20.1953	0.0706494	13.7571	0.924458	12.2011	0	12.0235	0.04826	16.9311	0.539576	3.13721
tll	Transcription factor	terminal system patterning, gap gene patterning, nervous system development	0.0128223	30.2558	0.0256028	46.1246	0	72.6273	0.0185805	134.253	0	25.3964	0	30.9228	0.0775021	48.4421	0	66.6425	0.00804966	7.07024	0.00584424	42.3075	0.00799703	19.424	0	42.4277	0.00264559	48.7958	0	28.877	0	18.7907
CG4702	Unknown	None known	0.00835545	30.0511	0.0192888	35.4909	0.0211735	83.1023	0.0755287	70.2952	0.00505851	99.5985	0.0139871	97.4064	0.0289528	138.217	0.0592429	70.0971	0.00668992	21.6211	0	29.5058	0	17.8111	0	32.4209	0	20.1362	0.00512893	14.2751	0.465384	11.7649
CG3085	Cytoskeletal component	None known	9.66617	26.5257	0.0316467	2.31337	1.11046	7.83264	0.884392	5.00363	0.073659	6.28282	0.0668018	8.42399	0.526741	8.32052	2.55488	17.6401	0.0652347	4.23761	0.0503583	3.08594	1.03468	7.54032	0.018684	1.85818	0.26667	4.82775	0.0113329	4.24006	0.528028	2.22988
edl	Transcription factor	Embryonic pattern specification	0.00783093	26.3973	0.0119726	12.1815	0.0106646	14.6951	0	22.0965	0	19.7577	0.011706	26.6771	0	21.9765	0	15.9845	0.00706137	7.10299	0	31.0697	0	0	0.00621952	17.4221	0.326824	91.834	0	15.8044	0.0473771	35.5817
esg	Transcription factor	Many, including tracheal development, nervous system development	0.0268932	24.6729	0	17.6463	0	15.9293	0.0317832	25.9807	0.0149167	20.8277	0.051861	35.383	0.25072	35.5139	0.0146766	12.9583	0.0193175	8.10291	0.052893	13.6434	0.0105095	7.29501	0.00957347	37.3292	0.0690059	18.246	0.412829	8.92684	0.87907	23.4409
Gli	carboxylic ester hydrolase activity	Blood nerve barrier development	0.904703	24.4306	0.0373401	20.614	0.0721675	33.3774	1.11334	26.8818	0.433039	46.001	0.0470467	78.3452	0.0369355	62.7242	0.0105844	17.244	1.63967	37.2167	1.54625	58.2846	1.11405	31.9506	0.747729	41.4685	0.190715	43.3274	3.91923	28.0623	0.0158931	6.85262
pnr	Transcription factor	Dorsal epidermis, mesoderm development	0	20.9386	0	0	0.00505606	19.1945	0	6.14251	0.00573824	53.1202	0.102516	26.299	0	20.2733	0	16.3756	0.00446856	5.28108	0.00224954	30.7119	0.0222394	1.00211	0.00408337	32.0508	0.004014	8.81788	0	7.09049	0.229637	1.61674
CG9629	oxidoreductase activity	None known	1.81739	19.5556	0.210267	2.61617	0.0648145	1.39626	0.345559	4.37063	0	0	0	0	0.0714927	4.22032	0.072121	0.845466	0.0496341	0.554709	0.0121256	2.72907	5.62e-166	3.15419000000007e-311	0.0841542	5.77944	0.610571	5.61399	0	0.0244922	0.303911	21.442
Dfd	Transcription factor	Head development	0.0181099	18.7013	0	17.3071	0.00734999	24.375	0	37.4576	0.00692062	23.3696	0	23.3168	0.0069841	37.0556	0	19.6666	0.010891	38.4654	0	28.6499	0.0213891	19.0924	0.00640821	16.7713	0.0203073	29.3762	0.178278	10.07	0.263109	7.27115
slp2	Transcription factor	Segment polarity	0.00618429	15.1972	0	0	0	10.8832	0	0	0	22.9781	0.00804837	22.1623	0	21.0572	0	5.14467	0.0304823	19.8117	0	21.8154	0.03774	9.881	0.00743806	6.94794	0.0043252	7.47445	0.0178874	7.95851	0.088636	39.6669
vnd	Transcription factor	Dorsal-ventral patterning, central nervous system develpment	0.00527035	14.1512	0.0365504	5.98275	0	9.75557	0.0233344	10.1513	0.00291362	8.87475	0.00688417	11.1326	0.00701216	14.1752	0	10.9928	0.00356482	13.2348	0.00140427	30.8444	0.00819876	12.0161	0.00131167	30.6188	0.00273134	19.0863	0.0582159	11.5019	0.219414	9.58254
Antp	Transcription factor	Homeotic patterning, anterior-posterior patterning	0.0101162	13.4328	0.00708658	8.13993	0	14.9778	0.0375572	3.9325	0.00460086	25.6921	0	30.7195	0	13.7724	0	10.6653	0.390153	16.2729	0.0239923	20.0391	0.0353473	6.39435	0.0574051	25.9383	0.00611203	7.79957	0.00885467	10.019	0.17126	5.5033
sty	Unknown	Tracheal development, central nervous system development, eye development, segmentation	0.00647836	11.0692	0	0	0.0058806	6.93117	0.0309471	6.26937	0.00292995	11.1292	0.0222105	11.2153	0.00310196	12.9732	0	11.5033	0.0471639	6.27155	0.280752	16.8844	0.0198633	5.80444	0.315733	16.7039	0.0137057	11.6274	0.619188	9.76691	0.507116	4.652
Notum	Enzyme	Many, including wing and eye development, Wnt signalling	0.003227	10.463	0.0112668	13.0841	0	9.83863	0	0	0	0	0	0	0	13.6962	0	8.1649	0.00609019	6.64173	0.00948885	26.9402	0.0633313	12.201	0.0368112	15.5642	0.00850418	17.4016	0	6.43176	0	7.6458
grn	Transcription factor	Many, including neural, appendage, larval spiracle development	0.00723452	10.2382	0	5.87766	0	2.38823	0	0	0.00214282	9.85624	0	6.30049	0.00873612	11.5812	0	4.79711	0.00945724	10.2139	0.00421374	15.1302	0.0315974	3.72518	0.0113956	11.5394	0.00145055	9.50189	0	5.25044	0	7.13415
en	Transcription factor	Segment polarity, CNS development, hh signalling	0	5.69758	0.00496644	5.67565	0	5.42821	0	1.06903	0	11.1591	0	9.11827	0	11.0225	0	4.79655	0.0207536	5.03279	0.00993126	7.98102	0.00795918	0.161178	0	4.42437	0.00752107	2.84774	0	4.99907	0.124107	6.904
sas	Receptor	Cuticle, tracheal and salivary gland development	0.0389265	5.60323	0.00215912	8.00065	0.076673	6.47332	0.00892556	2.8175	0	3.03855	0	1.55634	0.00850648	1.20662	0.0456867	0.851688	0.0200002	12.946	0	0	0.0438175	37.2526	0	3.46712	0.00285694	67.7311	0.00561628	45.9863	0.261288	1.08223
LanA	Receptor binding	Many, including nervous system development	0.00149895	4.23036	0.0182756	2.04055	0.0342038	3.07311	79.4479	79.0894	0.00575155	2.47348	0.00291271	3.30669	3.02726	24.7021	0.0674889	1.25508	0.693756	1.27853	0.178069	0.691478	0.356407	1.1843	0.00827979	2.06597	0.0894948	2.28835	0.00619235	13.7566	0.0249924	1.9221
erm	Transcription factor	Neurogenesis	0	3.51262	0	4.78005	0	2.95774	0	4.39553	0	9.70515	0	2.88343	0	3.45932	0	2.90388	0	3.43061	0	4.5566	0.00786328	2.85073	0.00104243	4.74146	0.0505495	2.49837	0.00892107	1.96722	0	2.10176
Lk	Hormone	None known	0.128682	3.49091	0.149612	7.53285	0.0959807	4.95639	0.0591124	2.07906	0.0285766	1.67409	0	0.101569	0	2.67374	0	1.74912	0.0513354	0.756466	0.035726	1.27423	0.0178102	0.276652	0.263849	1.97094	0.0195685	4.50264	0.032655	0.425508	0.113382	9.72815
miple	Heparin binding, growth factor	Mesodermal development	0.0518275	3.31401	0.0905873	0.435305	0.029263	0.382671	0.492652	2.54365	0.861022	1.71278	0.0153906	1.86865	0.232083	3.14969	3.43743	9.63236	0.0458802	4.01978	0	3.99511	0.052542	12.1821	0.0756863	3.05179	0.00804055	0	0.0641606	2.19715	0.306105	5.67896
CG16959	Unknown	None known	0.0033212	2.53721	0.0138143	0.987142	0.0106598	3.00597	0	1.45942	0	10.777	0	2.06566	0	6.58311	0.0205758	2.40237	0.0159565	8.13116	0	19.5497	0.0323692	0.598394	0.505793	1.73061	0.00844528	4.2117	0.0084623	4.29862	0.416924	6.11007
CG15161	Unknown	None known	0	2.47371	0	2.33184	0	1.76034	0	5.55399	0	3.3571	0	5.53113	0	3.09762	0	3.14738	0.0141433	6.81915	0	12.1633	0.0129026	4.39841	0	1.99353	0	2.58101	0	2.41779	0	1.295
rtv	Unknown; predicted: GPI anchor binding	Tracheal development	0.0951013	2.23715	0	3.30129	0.341882	0.628375	0.316843	0.163958	0.947303	0.721285	0.687826	0	0.407457	3.18559	0.0427664	1.01526	4.03334	20.2829	15.4295	51.2991	6.51419	33.8387	0	4.27531	48.9894	18.0767	0.0182924	8.78516	0.331425	17.7409
CG8468	Unknown	None known	0.010923	2.16994	0	0.475423	0.00826433	0.43928	0	0.590776	0.0563341	1.12884	0.174082	1.11399	0.00762222	1.87223	0.0389262	0.157404	0.0103934	0.0230558	0	0.0238446	0.396413	1.23909	0.0294429	2.70843	0.0275437	1.51092	0.0564191	8.1585	0	5.22316
Scgbeta	Predicted: constituent of muscle	None known; predicted to play a role in muscle development	0	1.2885	0.054983	0.278517	0	0.438501	3.83762	4.7032	0.512034	2.42601	0.319525	1.24262	5.6542	5.8424	2.63619	4.05297	0.0423526	0.169062	2.8497	8.88626	0.146959	0.89617	0.023627	6.9304	0.00935183	0.0355336	0.273022	2.22926	0	4.30279
Pvr	Protein binding, Protein kinase receptor activity	Many, including epithleium development, salivary gland development, lymph gland development, Malpighian tubule deveopment	0.00944482	1.11272	0.00738403	1.03295	0.0255732	5.61412	0.0474739	1.78856	0.0205816	1.30506	0.158011	0.396384	0.00935668	0.768778	0.00299087	0.363022	0.0152408	1.64054	0.00934873	1.37269	0.030047	0.206477	0.0399883	20.9673	0.0395757	1.35338	0.0544852	0.858581	0.955172	8.47137
Tsf3	Unknown	None known	0.0319836	0.31719	0.0220741	0.707043	0.0108039	0.52581	1.48791	5.26707	0.0979333	0.598372	1.21117	3.49082	0.109902	3.37309	0.0283936	0.385888	0.996673	1.99504	0.428251	2.02644	0.00402961	0.0769175	0.0892871	3.31661	1.83496	8.83821	0.23956	8.04049	0.132229	1.94044
Apoltp	Lipid receptor\transporter	Brain, midgut and hemolymph development	0.000664315	0.0237861	0	0.0172196	0	0	0.00272251	0.00284909	0.00193393	0.0723315	0	0.0541656	0.000930735	0.180855	0	0.012568	0.0173506	1.08608	0	0	0.0122574	0.0256567	0.00087713	1.401	0.340248	0.565679	0.0293416	1.29624	0.0964022	8.23477
