# Supplementary material for: Evolution of maternal and zygotic mRNA complements in the early Drosophila embryo
Source: PLoS Genet. 2018 Dec 17;14(12):e1007838. doi: 10.1371/journal.pgen.1007838 (PMC6312346; doi:10.1371/journal.pgen.1007838)
Supplement: S7 Table — All stage 2 and stage 5 transitions where a binary state (0 = absent, 1 = present) was identified with 90% posterior probability in the outgroup clade, amd a different binary state was identified at 90% posterior probability in the ingroup clade, are listed. (TXT) [file pgen.1007838.s015.txt]

Transitions moj_vir to sophophora
0 to 1	49	mat:15	zyg:34	CG17982 mat	CG15861 zyg	CG34383 zyg	defl mat	CG14410 zyg	CG14883 zyg	CG8112 zyg	Vha68-1 zyg	Cdk5 zyg	CG33493 zyg	CG32053 zyg	Crtc zyg	CG3609 zyg	CG10778 zyg	CG31637 zyg	A16 zyg	MED4 zyg	Six4 zyg	CG7506 mat	Atg18b mat	CG17219 mat	Ctr1A zyg	CG9436 zyg	CG10209 zyg	CG1444 zyg	Mlp84B zyg	CG5380 mat	pug mat	ATP7 zyg	CG10307 zyg	CG32537 mat	CG6696 mat	eIF4G2 zyg	CG7429 zyg	Cht8 zyg	CG17322 mat	CG17322 zyg	CG7255 mat	CG3394 mat	CG14562 zyg	CAH2 mat	yellow-c zyg	didum zyg	CG1824 zyg	CG33181 zyg	CG34316 zyg	Ndae1 mat	CG3184 zyg	CG42375 mat	
1 to 0	99	mat:37	zyg:62	CG16786 zyg	CG7990 mat	gce mat	CG6053 zyg	CG8564 zyg	CG31028 mat	CG43980 zyg	CG15412 mat	CG8369 mat	CG9317 mat	CG17544 mat	CG9961 zyg	Kul mat	CG3700 mat	CG5618 zyg	GstO3 mat	CG11275 mat	CG3829 mat	CG7166 zyg	Cyp301a1 mat	CG11796 mat	CG15117 zyg	CG32137 zyg	Obp46a zyg	l(3)neo38 mat	Mks1 zyg	Phk-3 zyg	a zyg	beat-Ia zyg	CG6040 mat	CG6040 zyg	CG9674 zyg	CG31075 zyg	Teh3 zyg	CG6231 mat	CG6231 zyg	CG12947 mat	CG9664 zyg	Hsc70-2 zyg	pwn zyg	CG10262 mat	Mmp1 mat	Mmp1 zyg	Klp54D zyg	Nep2 zyg	CG7985 mat	CG7985 zyg	nht zyg	CG4198 mat	ush mat	CG15130 zyg	CG18869 zyg	CG5644 zyg	Mmp2 zyg	CG31100 zyg	CG33143 zyg	Pde11 zyg	pk zyg	CG13085 zyg	vir-1 mat	vir-1 zyg	unc mat	unc zyg	CG9413 mat	CG9413 zyg	Gbs-76A zyg	bbg zyg	wrapper zyg	Lin29 zyg	CG13810 zyg	Prestin zyg	grim mat	CG6414 zyg	CG9010 zyg	RSG7 mat	Actbeta zyg	mtsh zyg	CG13196 zyg	yellow-k mat	CG16791 mat	CG4822 zyg	CG12914 zyg	ry mat	HGTX zyg	Asph mat	CG11617 zyg	Cyp305a1 mat	CG12880 zyg	Cht2 zyg	AOX2 zyg	Cralbp mat	CG32365 zyg	qtc zyg	CG18067 zyg	CG8051 mat	CG34398 zyg	Nlg2 zyg	Fbxl7 mat	CG42512 mat	
SIMULTANEOUS Zygotic gain + maternal gain:	CG17322	
SIMULTANEOUS Zygotic loss + maternal loss:	CG7985	unc	CG9413	Mmp1	CG6040	vir-1	CG6231	
SIMULTANEOUS Maternal gain + zygotic loss:	
SIMULTANEOUS Zygotic gain + maternal loss:	

Transitions sophophora to old_world_sophophora
0 to 1	0	mat:0	zyg:0	
1 to 0	0	mat:0	zyg:0	
SIMULTANEOUS Zygotic gain + maternal gain:	
SIMULTANEOUS Zygotic loss + maternal loss:	
SIMULTANEOUS Maternal gain + zygotic loss:	
SIMULTANEOUS Zygotic gain + maternal loss:	

Transitions old_world_sophophora to mel_group
0 to 1	0	mat:0	zyg:0	
1 to 0	0	mat:0	zyg:0	
SIMULTANEOUS Zygotic gain + maternal gain:	
SIMULTANEOUS Zygotic loss + maternal loss:	
SIMULTANEOUS Maternal gain + zygotic loss:	
SIMULTANEOUS Zygotic gain + maternal loss:	

Transitions old_world_sophophora to obscura_group
0 to 1	125	mat:45	zyg:80	ppk8 zyg	CG43693 mat	CG7272 zyg	CG11069 zyg	hid mat	CG11762 mat	CG17732 zyg	CG1273 mat	CG11320 zyg	P5CDh2 zyg	CG13436 zyg	CG10631 zyg	CG17119 mat	pog zyg	CG31148 zyg	mil zyg	metro mat	Gli mat	CG9975 zyg	CG2120 mat	Rab3 zyg	CG4476 zyg	arg mat	CG9265 zyg	moody zyg	CG11983 zyg	ine zyg	CG16965 zyg	BBS4 zyg	swa zyg	Cp7Fa mat	cher zyg	CG7058 mat	rtv mat	Mct1 zyg	CG9289 zyg	CG5281 mat	SIFaR zyg	betaTub60D zyg	CG16854 zyg	Hil zyg	dpr6 zyg	CG8129 zyg	CG31121 zyg	CG13875 zyg	Spat zyg	CG4623 mat	Cib2 zyg	tap zyg	CG18095 zyg	Bro mat	CG32054 mat	CG4546 zyg	alpha-Est2 mat	Orct2 mat	Obp99a mat	CG32483 zyg	tna mat	CG14321 mat	fs(1)Ya zyg	CG4576 zyg	Arl6 mat	CG9932 mat	CG15701 mat	CG42450 zyg	topi mat	topi zyg	CG12950 zyg	ATP8B mat	Nhe2 mat	CG12851 mat	lab zyg	Sur mat	Sur zyg	ninaG zyg	CG9743 mat	CG9743 zyg	FucTA zyg	CG14905 mat	CG14905 zyg	beat-IIb zyg	cpo mat	cpo zyg	CG17029 mat	alpha-Est7 mat	CG12344 zyg	dtr zyg	Sas mat	Sas zyg	GstD8 mat	CG1648 zyg	CG13313 mat	CG13313 zyg	CG8500 zyg	CG14857 zyg	CG42788 zyg	Phlpp zyg	CRMP zyg	RhoGAP16F mat	dpr14 zyg	NnaD zyg	CG17646 zyg	CG1632 zyg	Mco1 zyg	Cyp6t1 zyg	CG2837 zyg	CG31272 mat	CG11670 zyg	CG3790 zyg	Task7 zyg	drd mat	drd zyg	CG33003 zyg	Oseg2 zyg	CG14696 mat	slx1 mat	slx1 zyg	CG10035 mat	hoe2 zyg	CG32091 zyg	sals mat	CG4297 mat	CG10005 zyg	foxo zyg	exp zyg	
1 to 0	102	mat:39	zyg:63	SCAP zyg	rgn zyg	CG31068 zyg	CG7912 zyg	CG10338 zyg	CG6678 zyg	CG1847 zyg	cdi zyg	Scgbeta zyg	CG42240 mat	CG42240 zyg	CG18094 mat	CG11275 zyg	GlyP zyg	Sec15 zyg	Sik3 mat	CG14879 mat	CG3709 mat	Reph mat	CG13339 mat	Gr43a zyg	CG14512 zyg	ImpL3 zyg	CG15083 mat	CG15083 zyg	sprt mat	Wsck mat	grsm zyg	ZnT77C mat	Lerp zyg	CG8312 mat	Ubx zyg	Den1 zyg	CG9527 zyg	Gbeta5 mat	ebd2 mat	ebd2 zyg	ImpE3 zyg	CG7568 zyg	CG6287 zyg	Atox1 mat	CG32052 zyg	CG12134 mat	CG12582 mat	CG30403 zyg	CG15772 zyg	CG14110 zyg	mav mat	skl zyg	CG33260 mat	RhoU mat	Cyp4ae1 zyg	phol zyg	AnxB11 zyg	CG15629 mat	CG34293 zyg	CG4061 zyg	CG6574 mat	CG6574 zyg	Sulf1 mat	Fbw5 zyg	Acyp2 mat	CG13204 mat	Gr47b mat	Gr47b zyg	Hmgs zyg	Alk zyg	DnaJ-H mat	CG11739 zyg	CG8596 zyg	CG11334 zyg	CG3835 mat	CG9410 zyg	Fas1 mat	CG6420 zyg	sano zyg	CG8915 zyg	btn zyg	GstZ1 zyg	CG6683 mat	CG6683 zyg	Pka-R2 zyg	CG10864 zyg	tweek mat	CG2915 mat	Bx mat	Vps20 zyg	CG5355 mat	CG5355 zyg	CG18769 zyg	CG7860 mat	Idgf2 zyg	CG15111 zyg	CG6891 mat	zfh1 zyg	CG11388 zyg	danr zyg	CG7341 mat	mub zyg	Usp2 mat	vnc mat	vnc zyg	
SIMULTANEOUS Zygotic gain + maternal gain:	drd	CG9743	topi	CG13313	cpo	Sas	Sur	CG14905	slx1	
SIMULTANEOUS Zygotic loss + maternal loss:	CG15083	CG42240	Gr47b	vnc	CG6683	CG6574	CG5355	ebd2	
SIMULTANEOUS Maternal gain + zygotic loss:	
SIMULTANEOUS Zygotic gain + maternal loss:	

Transitions mel_group to mel_subgroup
0 to 1	47	mat:21	zyg:26	fz3 mat	CG30441 zyg	CG15482 zyg	CG1246 zyg	CG9121 mat	Abd-B zyg	Ect4 mat	CG5337 mat	tty zyg	Jhe zyg	Ir25a zyg	Mks1 mat	CG3940 mat	CG9503 mat	CG13924 zyg	Rh4 zyg	CG42399 zyg	out mat	Cyp4d14 zyg	CG32815 zyg	Cpr47Eg zyg	bol mat	CG3618 mat	Pal2 zyg	Fas2 zyg	CG3703 mat	CG4020 mat	CG4020 zyg	CG34382 zyg	CG15312 mat	CG5731 zyg	ovo zyg	nan zyg	Cals mat	OSCP1 mat	RhoGEF64C mat	CG14314 zyg	CG3788 mat	CG3788 zyg	CG14570 zyg	CG42666 mat	CG15642 zyg	uzip mat	CG34124 zyg	PGRP-SB1 zyg	CG9926 mat	CG43345 mat	
1 to 0	30	mat:6	zyg:24	CG17544 zyg	CG7328 zyg	Dysb zyg	Hr78 zyg	CG15117 mat	bgcn zyg	CG12207 zyg	CG42668 zyg	APC7 zyg	E(spl)mdelta-HLH zyg	Tpi zyg	CG10979 zyg	CG15739 zyg	CG15047 zyg	CG10623 mat	Rhp mat	CG9919 mat	DnaJ-H zyg	CG15618 mat	egl zyg	Vinc zyg	CG8159 zyg	CG4562 zyg	Rab9 zyg	tamo zyg	CG5611 zyg	CG10932 zyg	hoe1 zyg	CG33786 zyg	CG34313 mat	
SIMULTANEOUS Zygotic gain + maternal gain:	CG4020	CG3788	
SIMULTANEOUS Zygotic loss + maternal loss:	
SIMULTANEOUS Maternal gain + zygotic loss:	
SIMULTANEOUS Zygotic gain + maternal loss:	

Transitions obscura_group to per_pse
0 to 1	0	mat:0	zyg:0	
1 to 0	0	mat:0	zyg:0	
SIMULTANEOUS Zygotic gain + maternal gain:	
SIMULTANEOUS Zygotic loss + maternal loss:	
SIMULTANEOUS Maternal gain + zygotic loss:	
SIMULTANEOUS Zygotic gain + maternal loss:	

Transitions mel_subgroup to mel_mau_sec_sim
0 to 1	26	mat:3	zyg:23	CG14694 zyg	CG31999 mat	CG8773 zyg	CG9961 zyg	CG31115 zyg	laccase2 mat	laccase2 zyg	Adgf-D zyg	Ir54a zyg	CG13362 zyg	CG17075 zyg	CG2681 zyg	CG14949 zyg	CG7550 zyg	CG5987 zyg	CG7985 zyg	alpha-Est2 zyg	Thor mat	CG13085 zyg	CG14830 zyg	nAChRbeta2 zyg	CG30156 zyg	CG17264 zyg	CG30099 zyg	Rcd7 zyg	CG34347 zyg	
1 to 0	14	mat:3	zyg:11	Cyp311a1 zyg	CG8839 zyg	CG14879 mat	sprt mat	mxt zyg	CG3714 zyg	Irp-1B zyg	CG3246 zyg	nvy zyg	CG15093 zyg	stv mat	CG7386 zyg	CG5567 zyg	Gclc zyg	
SIMULTANEOUS Zygotic gain + maternal gain:	laccase2	
SIMULTANEOUS Zygotic loss + maternal loss:	
SIMULTANEOUS Maternal gain + zygotic loss:	
SIMULTANEOUS Zygotic gain + maternal loss:	

Transitions mel_subgroup to ere_yak_san
0 to 1	11	mat:5	zyg:6	CG13713 mat	CG11655 zyg	CG42326 zyg	Rbp4 mat	CG13148 mat	CG30339 zyg	CG9413 zyg	CG10339 zyg	CG34124 mat	elav mat	sinah zyg	
1 to 0	8	mat:2	zyg:6	CG9917 zyg	tefu zyg	Spec2 mat	CG33493 zyg	Dot zyg	ChLD3 zyg	modSP zyg	Tsp26A mat	
SIMULTANEOUS Zygotic gain + maternal gain:	
SIMULTANEOUS Zygotic loss + maternal loss:	
SIMULTANEOUS Maternal gain + zygotic loss:	
SIMULTANEOUS Zygotic gain + maternal loss:	

Transitions mel_mau_sec_sim to mau_sec_sim
0 to 1	28	mat:11	zyg:17	CG6053 zyg	CG4836 zyg	CG9317 mat	qsm mat	CG10089 zyg	yuri mat	NaCP60E zyg	CG17739 zyg	CG42399 mat	CG14659 zyg	CG11168 mat	Ir93a zyg	Dad mat	CG14569 zyg	CG18135 zyg	CG17549 zyg	Rab26 zyg	robls54B mat	dtr mat	CG13196 zyg	yellow-c mat	CG12826 zyg	cwo zyg	scaf zyg	CG31805 mat	CG31805 zyg	FucTC mat	CG9864 zyg	
1 to 0	21	mat:3	zyg:18	blow zyg	mesh zyg	qsm zyg	CG13716 zyg	papi zyg	CG3769 zyg	CG30338 mat	CG30338 zyg	CG14441 zyg	CG5026 zyg	bnl zyg	mus81 zyg	pio zyg	CG2006 zyg	CG3529 zyg	CG3626 zyg	pan mat	Cht2 mat	CG13890 zyg	CG12811 zyg	pst zyg	
SIMULTANEOUS Zygotic gain + maternal gain:	CG31805	
SIMULTANEOUS Zygotic loss + maternal loss:	CG30338	
SIMULTANEOUS Maternal gain + zygotic loss:	qsm	
SIMULTANEOUS Zygotic gain + maternal loss:	

Transitions mau_sec_sim to mau_sec
0 to 1	61	mat:21	zyg:40	Pask zyg	CG6356 zyg	Cyp4d2 mat	Smyd4 zyg	CG6765 zyg	Ady43A zyg	CG8086 zyg	mtg zyg	CG18472 zyg	CG14490 mat	CG14490 zyg	CG17658 zyg	dimm zyg	CG9372 zyg	CG2061 zyg	CG9512 zyg	CG32791 mat	eys mat	CG9289 mat	CG9289 zyg	CG5964 zyg	Pvr zyg	CG8945 mat	CG8945 zyg	CG3822 zyg	CG1090 zyg	RyR zyg	CG8563 zyg	CG5987 mat	alpha-Est2 mat	Pxn zyg	Hex-C zyg	spir zyg	Lgr1 zyg	CG42663 mat	CG7794 mat	ndl mat	CG9743 mat	CG9743 zyg	Rpt6R mat	Rpt6R zyg	srp mat	Sas zyg	CG13313 zyg	Tsp42Ed mat	Tsp42Ed zyg	m mat	CG1909 zyg	side zyg	plum mat	PIP5K59B zyg	CG10508 zyg	mew mat	CG13255 mat	CG17564 zyg	kek6 mat	CG13282 mat	CG13282 zyg	fne zyg	PGRP-LD zyg	stnB zyg	
1 to 0	24	mat:2	zyg:22	CG2321 zyg	CG10505 zyg	CG34008 mat	CG34008 zyg	CG14963 zyg	Reph zyg	CG13924 zyg	rtv zyg	CG34348 zyg	CG4404 zyg	CG5414 zyg	CG44325 zyg	CG2909 mat	Drat zyg	wit zyg	CG8319 zyg	CG18476 zyg	CenG1A zyg	CG15356 zyg	Tap42 zyg	GstE9 zyg	CalpC zyg	Smn zyg	CG8026 zyg	
SIMULTANEOUS Zygotic gain + maternal gain:	CG9743	CG9289	CG13282	CG8945	Rpt6R	CG14490	Tsp42Ed	
SIMULTANEOUS Zygotic loss + maternal loss:	CG34008	
SIMULTANEOUS Maternal gain + zygotic loss:	
SIMULTANEOUS Zygotic gain + maternal loss:	

Transitions ere_yak_san to yak_san
0 to 1	72	mat:27	zyg:45	CG16786 zyg	Ggt-1 zyg	CG13082 mat	CG13082 zyg	tara mat	sdt mat	CG15412 mat	Ctr1B zyg	5-HT2A zyg	Itgbetanu zyg	GstO3 zyg	CG11796 mat	CG14291 mat	jeb zyg	Msi zyg	CG30495 zyg	Picot zyg	Myo61F mat	eys mat	sing mat	Taf12L mat	CG13646 zyg	CG8834 zyg	CG43658 zyg	CG8136 mat	ru zyg	CG14196 mat	CG14196 zyg	CG1090 zyg	CG10186 mat	CG10186 zyg	v(2)k05816 zyg	Skeletor mat	Skeletor zyg	serp mat	serp zyg	Cbp53E zyg	CG1113 mat	Efhc1.1 mat	Efhc1.1 zyg	Tsp42Ea zyg	CG1674 zyg	CG11619 mat	CG14321 mat	NK7.1 zyg	CG1571 zyg	CG17994 zyg	CG14551 zyg	CG7798 zyg	CG10737 zyg	CG30008 zyg	nSyb zyg	mos zyg	CG8353 mat	CG13313 zyg	Gas8 zyg	CG3394 zyg	CG17681 mat	CG16789 mat	CG9406 zyg	p38a zyg	trh zyg	CDase zyg	CG6465 zyg	CG3277 zyg	conv mat	CG33056 zyg	CG10005 mat	CG13377 mat	CG10561 zyg	CG33981 mat	CG30120 mat	
1 to 0	57	mat:16	zyg:41	Rab3-GEF zyg	CG13124 zyg	CG14356 zyg	CG32795 zyg	c(2)M mat	Tob zyg	Sec15 zyg	CG16886 zyg	CG11779 zyg	krimp zyg	CG17272 zyg	nod mat	nod zyg	Mal-B2 zyg	CG9153 zyg	l(2)gd1 zyg	kat80 zyg	Gr59f zyg	Surf1 zyg	png zyg	RhoGAP5A zyg	bam zyg	CG15536 mat	CG15536 zyg	CG5390 zyg	Irp-1A mat	Wnt5 mat	CG4908 mat	mav mat	CG32599 zyg	Acox57D-p zyg	GstO2 mat	Fur2 zyg	CG43759 mat	CG43759 zyg	CG15629 mat	CG4061 zyg	Oseg1 zyg	wit mat	CG9531 zyg	Ilp6 zyg	veil zyg	CG14516 zyg	CG15356 zyg	btn zyg	CG13409 mat	CG10731 zyg	GlcAT-P zyg	CG10405 zyg	tai mat	brn mat	brn zyg	CG14221 zyg	CG14229 zyg	CG3184 mat	CG15386 zyg	ATPsynE mat	
SIMULTANEOUS Zygotic gain + maternal gain:	Skeletor	serp	CG13082	CG10186	CG14196	Efhc1.1	
SIMULTANEOUS Zygotic loss + maternal loss:	nod	CG43759	brn	CG15536	
SIMULTANEOUS Maternal gain + zygotic loss:	
SIMULTANEOUS Zygotic gain + maternal loss:	

PARALLEL EVOLUTION

old_world_sophophora to obscura_group & old_world_sophophora to mel_group
PARALLEL ZYGOTIC GAINS: 
PARALLEL ZYGOTIC LOSSES: 
PARALLEL MATERNAL GAINS: 
PARALLEL MATERNAL LOSSES: 

old_world_sophophora to obscura_group & mel_group to mel_subgroup
PARALLEL ZYGOTIC GAINS: 
PARALLEL ZYGOTIC LOSSES: 
PARALLEL MATERNAL GAINS: 
PARALLEL MATERNAL LOSSES: 

old_world_sophophora to obscura_group & mel_subgroup to mel_mau_sec_sim
PARALLEL ZYGOTIC GAINS: 
PARALLEL ZYGOTIC LOSSES: 
PARALLEL MATERNAL GAINS: 
PARALLEL MATERNAL LOSSES: sprt	CG14879	

old_world_sophophora to obscura_group & mel_mau_sec_sim to mau_sec_sim
PARALLEL ZYGOTIC GAINS: 
PARALLEL ZYGOTIC LOSSES: 
PARALLEL MATERNAL GAINS: 
PARALLEL MATERNAL LOSSES: 

old_world_sophophora to obscura_group & mau_sec_sim to mau_sec
PARALLEL ZYGOTIC GAINS: 
PARALLEL ZYGOTIC LOSSES: 
PARALLEL MATERNAL GAINS: alpha-Est2	
PARALLEL MATERNAL LOSSES: 

old_world_sophophora to obscura_group & mel_subgroup to ere_yak_san
PARALLEL ZYGOTIC GAINS: 
PARALLEL ZYGOTIC LOSSES: 
PARALLEL MATERNAL GAINS: 
PARALLEL MATERNAL LOSSES: 

old_world_sophophora to obscura_group & ere_yak_san to yak_san
PARALLEL ZYGOTIC GAINS: 
PARALLEL ZYGOTIC LOSSES: CG4061	Sec15	btn	
PARALLEL MATERNAL GAINS: CG14321	
PARALLEL MATERNAL LOSSES: mav	CG15629	

obscura_group to per_pse & old_world_sophophora to mel_group
PARALLEL ZYGOTIC GAINS: 
PARALLEL ZYGOTIC LOSSES: 
PARALLEL MATERNAL GAINS: 
PARALLEL MATERNAL LOSSES: 

obscura_group to per_pse & mel_group to mel_subgroup
PARALLEL ZYGOTIC GAINS: 
PARALLEL ZYGOTIC LOSSES: 
PARALLEL MATERNAL GAINS: 
PARALLEL MATERNAL LOSSES: 

obscura_group to per_pse & mel_subgroup to mel_mau_sec_sim
PARALLEL ZYGOTIC GAINS: 
PARALLEL ZYGOTIC LOSSES: 
PARALLEL MATERNAL GAINS: 
PARALLEL MATERNAL LOSSES: 

obscura_group to per_pse & mel_mau_sec_sim to mau_sec_sim
PARALLEL ZYGOTIC GAINS: 
PARALLEL ZYGOTIC LOSSES: 
PARALLEL MATERNAL GAINS: 
PARALLEL MATERNAL LOSSES: 

obscura_group to per_pse & mau_sec_sim to mau_sec
PARALLEL ZYGOTIC GAINS: 
PARALLEL ZYGOTIC LOSSES: 
PARALLEL MATERNAL GAINS: 
PARALLEL MATERNAL LOSSES: 

obscura_group to per_pse & mel_subgroup to ere_yak_san
PARALLEL ZYGOTIC GAINS: 
PARALLEL ZYGOTIC LOSSES: 
PARALLEL MATERNAL GAINS: 
PARALLEL MATERNAL LOSSES: 

obscura_group to per_pse & ere_yak_san to yak_san
PARALLEL ZYGOTIC GAINS: 
PARALLEL ZYGOTIC LOSSES: 
PARALLEL MATERNAL GAINS: 
PARALLEL MATERNAL LOSSES: 

mel_mau_sec_sim to mau_sec_sim & ere_yak_san to yak_san
PARALLEL ZYGOTIC GAINS: 
PARALLEL ZYGOTIC LOSSES: 
PARALLEL MATERNAL GAINS: 
PARALLEL MATERNAL LOSSES: 

mel_subgroup to mel_mau_sec_sim & mel_subgroup to ere_yak_san
PARALLEL ZYGOTIC GAINS: 
PARALLEL ZYGOTIC LOSSES: 
PARALLEL MATERNAL GAINS: 
PARALLEL MATERNAL LOSSES: 

mel_subgroup to mel_mau_sec_sim & ere_yak_san to yak_san
PARALLEL ZYGOTIC GAINS: 
PARALLEL ZYGOTIC LOSSES: 
PARALLEL MATERNAL GAINS: 
PARALLEL MATERNAL LOSSES: 

mel_subgroup to ere_yak_san & mel_mau_sec_sim to mau_sec_sim
PARALLEL ZYGOTIC GAINS: 
PARALLEL ZYGOTIC LOSSES: 
PARALLEL MATERNAL GAINS: 
PARALLEL MATERNAL LOSSES: 

mel_mau_sec_sim to mau_sec_sim & ere_yak_san to yak_san
PARALLEL ZYGOTIC GAINS: 
PARALLEL ZYGOTIC LOSSES: 
PARALLEL MATERNAL GAINS: 
PARALLEL MATERNAL LOSSES: 

mau_sec_sim to mau_sec & ere_yak_san to yak_san
PARALLEL ZYGOTIC GAINS: CG13313	CG1090	
PARALLEL ZYGOTIC LOSSES: CG15356	
PARALLEL MATERNAL GAINS: eys	
PARALLEL MATERNAL LOSSES: 

DIRECTIONAL EVOLUTION

moj_vir to sophophora followed by sophophora to old_world_sophophora
MATERNAL LOSS FOLLOWED BY ZYGOTIC GAIN: 
MATERNAL GAIN FOLLOWED BY ZYGOTIC LOSS: 
ZYGOTIC LOSS FOLLOWED BY MATERNAL GAIN: 
ZYGOTIC GAIN FOLLOWED BY MATERNAL LOSS: 

moj_vir to sophophora followed by old_world_sophophora to mel_group
MATERNAL LOSS FOLLOWED BY ZYGOTIC GAIN: 
MATERNAL GAIN FOLLOWED BY ZYGOTIC LOSS: 
ZYGOTIC LOSS FOLLOWED BY MATERNAL GAIN: 
ZYGOTIC GAIN FOLLOWED BY MATERNAL LOSS: 

moj_vir to sophophora followed by old_world_sophophora to obscura_group
MATERNAL LOSS FOLLOWED BY ZYGOTIC GAIN: 
MATERNAL GAIN FOLLOWED BY ZYGOTIC LOSS: 
ZYGOTIC LOSS FOLLOWED BY MATERNAL GAIN: 
ZYGOTIC GAIN FOLLOWED BY MATERNAL LOSS: 

moj_vir to sophophora followed by obscura_group to per_pse
MATERNAL LOSS FOLLOWED BY ZYGOTIC GAIN: 
MATERNAL GAIN FOLLOWED BY ZYGOTIC LOSS: 
ZYGOTIC LOSS FOLLOWED BY MATERNAL GAIN: 
ZYGOTIC GAIN FOLLOWED BY MATERNAL LOSS: 

moj_vir to sophophora followed by mel_group to mel_subgroup
MATERNAL LOSS FOLLOWED BY ZYGOTIC GAIN: 
MATERNAL GAIN FOLLOWED BY ZYGOTIC LOSS: 
ZYGOTIC LOSS FOLLOWED BY MATERNAL GAIN: Mks1	
ZYGOTIC GAIN FOLLOWED BY MATERNAL LOSS: 

moj_vir to sophophora followed by mel_subgroup to mel_mau_sec_sim
MATERNAL LOSS FOLLOWED BY ZYGOTIC GAIN: 
MATERNAL GAIN FOLLOWED BY ZYGOTIC LOSS: 
ZYGOTIC LOSS FOLLOWED BY MATERNAL GAIN: 
ZYGOTIC GAIN FOLLOWED BY MATERNAL LOSS: 

moj_vir to sophophora followed by mel_mau_sec_sim to mau_sec_sim
MATERNAL LOSS FOLLOWED BY ZYGOTIC GAIN: 
MATERNAL GAIN FOLLOWED BY ZYGOTIC LOSS: 
ZYGOTIC LOSS FOLLOWED BY MATERNAL GAIN: 
ZYGOTIC GAIN FOLLOWED BY MATERNAL LOSS: 

moj_vir to sophophora followed by mau_sec_sim to mau_sec
MATERNAL LOSS FOLLOWED BY ZYGOTIC GAIN: 
MATERNAL GAIN FOLLOWED BY ZYGOTIC LOSS: 
ZYGOTIC LOSS FOLLOWED BY MATERNAL GAIN: 
ZYGOTIC GAIN FOLLOWED BY MATERNAL LOSS: 

moj_vir to sophophora followed by mel_subgroup to ere_yak_san
MATERNAL LOSS FOLLOWED BY ZYGOTIC GAIN: 
MATERNAL GAIN FOLLOWED BY ZYGOTIC LOSS: 
ZYGOTIC LOSS FOLLOWED BY MATERNAL GAIN: 
ZYGOTIC GAIN FOLLOWED BY MATERNAL LOSS: 

moj_vir to sophophora followed by ere_yak_san to yak_san
MATERNAL LOSS FOLLOWED BY ZYGOTIC GAIN: GstO3	
MATERNAL GAIN FOLLOWED BY ZYGOTIC LOSS: 
ZYGOTIC LOSS FOLLOWED BY MATERNAL GAIN: 
ZYGOTIC GAIN FOLLOWED BY MATERNAL LOSS: CG3184	

sophophora to old_world_sophophora followed by old_world_sophophora to mel_group
MATERNAL LOSS FOLLOWED BY ZYGOTIC GAIN: 
MATERNAL GAIN FOLLOWED BY ZYGOTIC LOSS: 
ZYGOTIC LOSS FOLLOWED BY MATERNAL GAIN: 
ZYGOTIC GAIN FOLLOWED BY MATERNAL LOSS: 

sophophora to old_world_sophophora followed by old_world_sophophora to obscura_group
MATERNAL LOSS FOLLOWED BY ZYGOTIC GAIN: 
MATERNAL GAIN FOLLOWED BY ZYGOTIC LOSS: 
ZYGOTIC LOSS FOLLOWED BY MATERNAL GAIN: 
ZYGOTIC GAIN FOLLOWED BY MATERNAL LOSS: 

sophophora to old_world_sophophora followed by obscura_group to per_pse
MATERNAL LOSS FOLLOWED BY ZYGOTIC GAIN: 
MATERNAL GAIN FOLLOWED BY ZYGOTIC LOSS: 
ZYGOTIC LOSS FOLLOWED BY MATERNAL GAIN: 
ZYGOTIC GAIN FOLLOWED BY MATERNAL LOSS: 

sophophora to old_world_sophophora followed by mel_group to mel_subgroup
MATERNAL LOSS FOLLOWED BY ZYGOTIC GAIN: 
MATERNAL GAIN FOLLOWED BY ZYGOTIC LOSS: 
ZYGOTIC LOSS FOLLOWED BY MATERNAL GAIN: 
ZYGOTIC GAIN FOLLOWED BY MATERNAL LOSS: 

sophophora to old_world_sophophora followed by mel_subgroup to mel_mau_sec_sim
MATERNAL LOSS FOLLOWED BY ZYGOTIC GAIN: 
MATERNAL GAIN FOLLOWED BY ZYGOTIC LOSS: 
ZYGOTIC LOSS FOLLOWED BY MATERNAL GAIN: 
ZYGOTIC GAIN FOLLOWED BY MATERNAL LOSS: 

sophophora to old_world_sophophora followed by mel_mau_sec_sim to mau_sec_sim
MATERNAL LOSS FOLLOWED BY ZYGOTIC GAIN: 
MATERNAL GAIN FOLLOWED BY ZYGOTIC LOSS: 
ZYGOTIC LOSS FOLLOWED BY MATERNAL GAIN: 
ZYGOTIC GAIN FOLLOWED BY MATERNAL LOSS: 

sophophora to old_world_sophophora followed by mau_sec_sim to mau_sec
MATERNAL LOSS FOLLOWED BY ZYGOTIC GAIN: 
MATERNAL GAIN FOLLOWED BY ZYGOTIC LOSS: 
ZYGOTIC LOSS FOLLOWED BY MATERNAL GAIN: 
ZYGOTIC GAIN FOLLOWED BY MATERNAL LOSS: 

sophophora to old_world_sophophora followed by mel_subgroup to ere_yak_san
MATERNAL LOSS FOLLOWED BY ZYGOTIC GAIN: 
MATERNAL GAIN FOLLOWED BY ZYGOTIC LOSS: 
ZYGOTIC LOSS FOLLOWED BY MATERNAL GAIN: 
ZYGOTIC GAIN FOLLOWED BY MATERNAL LOSS: 

sophophora to old_world_sophophora followed by ere_yak_san to yak_san
MATERNAL LOSS FOLLOWED BY ZYGOTIC GAIN: 
MATERNAL GAIN FOLLOWED BY ZYGOTIC LOSS: 
ZYGOTIC LOSS FOLLOWED BY MATERNAL GAIN: 
ZYGOTIC GAIN FOLLOWED BY MATERNAL LOSS: 

old_world_sophophora to obscura_group followed by obscura_group to per_pse
MATERNAL LOSS FOLLOWED BY ZYGOTIC GAIN: 
MATERNAL GAIN FOLLOWED BY ZYGOTIC LOSS: 
ZYGOTIC LOSS FOLLOWED BY MATERNAL GAIN: 
ZYGOTIC GAIN FOLLOWED BY MATERNAL LOSS: 

old_world_sophophora to mel_group followed by mel_group to mel_subgroup
MATERNAL LOSS FOLLOWED BY ZYGOTIC GAIN: 
MATERNAL GAIN FOLLOWED BY ZYGOTIC LOSS: 
ZYGOTIC LOSS FOLLOWED BY MATERNAL GAIN: 
ZYGOTIC GAIN FOLLOWED BY MATERNAL LOSS: 

old_world_sophophora to mel_group followed by mel_subgroup to mel_mau_sec_sim
MATERNAL LOSS FOLLOWED BY ZYGOTIC GAIN: 
MATERNAL GAIN FOLLOWED BY ZYGOTIC LOSS: 
ZYGOTIC LOSS FOLLOWED BY MATERNAL GAIN: 
ZYGOTIC GAIN FOLLOWED BY MATERNAL LOSS: 

old_world_sophophora to mel_group followed by mel_mau_sec_sim to mau_sec_sim
MATERNAL LOSS FOLLOWED BY ZYGOTIC GAIN: 
MATERNAL GAIN FOLLOWED BY ZYGOTIC LOSS: 
ZYGOTIC LOSS FOLLOWED BY MATERNAL GAIN: 
ZYGOTIC GAIN FOLLOWED BY MATERNAL LOSS: 

old_world_sophophora to mel_group followed by mau_sec_sim to mau_sec
MATERNAL LOSS FOLLOWED BY ZYGOTIC GAIN: 
MATERNAL GAIN FOLLOWED BY ZYGOTIC LOSS: 
ZYGOTIC LOSS FOLLOWED BY MATERNAL GAIN: 
ZYGOTIC GAIN FOLLOWED BY MATERNAL LOSS: 

old_world_sophophora to mel_group followed by mel_subgroup to ere_yak_san
MATERNAL LOSS FOLLOWED BY ZYGOTIC GAIN: 
MATERNAL GAIN FOLLOWED BY ZYGOTIC LOSS: 
ZYGOTIC LOSS FOLLOWED BY MATERNAL GAIN: 
ZYGOTIC GAIN FOLLOWED BY MATERNAL LOSS: 

old_world_sophophora to mel_group followed by ere_yak_san to yak_san
MATERNAL LOSS FOLLOWED BY ZYGOTIC GAIN: 
MATERNAL GAIN FOLLOWED BY ZYGOTIC LOSS: 
ZYGOTIC LOSS FOLLOWED BY MATERNAL GAIN: 
ZYGOTIC GAIN FOLLOWED BY MATERNAL LOSS: 

mel_group to mel_subgroup followed by mel_subgroup to mel_mau_sec_sim
MATERNAL LOSS FOLLOWED BY ZYGOTIC GAIN: 
MATERNAL GAIN FOLLOWED BY ZYGOTIC LOSS: 
ZYGOTIC LOSS FOLLOWED BY MATERNAL GAIN: 
ZYGOTIC GAIN FOLLOWED BY MATERNAL LOSS: 

mel_group to mel_subgroup followed by mel_mau_sec_sim to mau_sec_sim
MATERNAL LOSS FOLLOWED BY ZYGOTIC GAIN: 
MATERNAL GAIN FOLLOWED BY ZYGOTIC LOSS: 
ZYGOTIC LOSS FOLLOWED BY MATERNAL GAIN: 
ZYGOTIC GAIN FOLLOWED BY MATERNAL LOSS: 

mel_group to mel_subgroup followed by mau_sec_sim to mau_sec
MATERNAL LOSS FOLLOWED BY ZYGOTIC GAIN: 
MATERNAL GAIN FOLLOWED BY ZYGOTIC LOSS: 
ZYGOTIC LOSS FOLLOWED BY MATERNAL GAIN: 
ZYGOTIC GAIN FOLLOWED BY MATERNAL LOSS: 

mel_group to mel_subgroup followed by mel_subgroup to ere_yak_san
MATERNAL LOSS FOLLOWED BY ZYGOTIC GAIN: 
MATERNAL GAIN FOLLOWED BY ZYGOTIC LOSS: 
ZYGOTIC LOSS FOLLOWED BY MATERNAL GAIN: 
ZYGOTIC GAIN FOLLOWED BY MATERNAL LOSS: 

mel_group to mel_subgroup followed by ere_yak_san to yak_san
MATERNAL LOSS FOLLOWED BY ZYGOTIC GAIN: 
MATERNAL GAIN FOLLOWED BY ZYGOTIC LOSS: 
ZYGOTIC LOSS FOLLOWED BY MATERNAL GAIN: 
ZYGOTIC GAIN FOLLOWED BY MATERNAL LOSS: 

mel_subgroup to mel_mau_sec_sim followed by mel_mau_sec_sim to mau_sec_sim
MATERNAL LOSS FOLLOWED BY ZYGOTIC GAIN: 
MATERNAL GAIN FOLLOWED BY ZYGOTIC LOSS: 
ZYGOTIC LOSS FOLLOWED BY MATERNAL GAIN: 
ZYGOTIC GAIN FOLLOWED BY MATERNAL LOSS: 

mel_subgroup to mel_mau_sec_sim followed by mau_sec_sim to mau_sec
MATERNAL LOSS FOLLOWED BY ZYGOTIC GAIN: 
MATERNAL GAIN FOLLOWED BY ZYGOTIC LOSS: 
ZYGOTIC LOSS FOLLOWED BY MATERNAL GAIN: 
ZYGOTIC GAIN FOLLOWED BY MATERNAL LOSS: 

mel_mau_sec_sim to mau_sec_sim followed by mau_sec_sim to mau_sec
MATERNAL LOSS FOLLOWED BY ZYGOTIC GAIN: 
MATERNAL GAIN FOLLOWED BY ZYGOTIC LOSS: 
ZYGOTIC LOSS FOLLOWED BY MATERNAL GAIN: 
ZYGOTIC GAIN FOLLOWED BY MATERNAL LOSS: 

mel_subgroup to ere_yak_san followed by ere_yak_san to yak_san
MATERNAL LOSS FOLLOWED BY ZYGOTIC GAIN: 
MATERNAL GAIN FOLLOWED BY ZYGOTIC LOSS: 
ZYGOTIC LOSS FOLLOWED BY MATERNAL GAIN: 
ZYGOTIC GAIN FOLLOWED BY MATERNAL LOSS: 
