# Supplementary material for: Evolution of maternal and zygotic mRNA complements in the early Drosophila embryo
Source: PLoS Genet. 2018 Dec 17;14(12):e1007838. doi: 10.1371/journal.pgen.1007838 (PMC6312346; doi:10.1371/journal.pgen.1007838)
Supplement: S8 Table — The analysis considered all three GO term categories: molecular function (MF), cellular component (CC) and biological process (BP). (XLSX) [file pgen.1007838.s016.xlsx]

## Sheet: GO st5_gain_all vs all_st5 char
Category	Term	Count	%	PValue	Genes	List Total	Pop Hits	Pop Total	Fold Enrichment	Bonferroni	Benjamini	FDR
GOTERM_CC_FAT	GO:0034702~ion channel complex	6	2.26415	1.46272e-06	FBGN0034272, FBGN0085434, FBGN0015558, FBGN0011286, FBGN0036414, FBGN0004118	46	17	3539	27.1535	0.000244245	0.000244245	0.00177912
GOTERM_CC_FAT	GO:1902495~transmembrane transporter complex	6	2.26415	5.93689e-06	FBGN0034272, FBGN0085434, FBGN0015558, FBGN0011286, FBGN0036414, FBGN0004118	46	22	3539	20.9822	0.000990972	0.000330433	0.00722089
GOTERM_CC_FAT	GO:1990351~transporter complex	6	2.26415	7.51452e-06	FBGN0034272, FBGN0085434, FBGN0015558, FBGN0011286, FBGN0036414, FBGN0004118	46	23	3539	20.0699	0.00125414	0.000313683	0.00913964
GOTERM_MF_FAT	GO:0015276~ligand-gated ion channel activity	5	1.88679	8.95296e-05	FBGN0034272, FBGN0011286, FBGN0004118, FBGN0033558, FBGN0031634	69	16	4309	19.5154	0.0257178	0.00371512	0.119017
GOTERM_MF_FAT	GO:0022834~ligand-gated channel activity	5	1.88679	8.95296e-05	FBGN0034272, FBGN0011286, FBGN0004118, FBGN0033558, FBGN0031634	69	16	4309	19.5154	0.0257178	0.00371512	0.119017
GOTERM_MF_FAT	GO:0022836~gated channel activity	6	2.26415	5.2038e-05	FBGN0034272, FBGN0085434, FBGN0011286, FBGN0004118, FBGN0033558, FBGN0031634	69	27	4309	13.8776	0.0150294	0.00252073	0.0691933
GOTERM_MF_FAT	GO:0005216~ion channel activity	9	3.39623	4.09752e-07	FBGN0034272, FBGN0085434, FBGN0015558, FBGN0011286, FBGN0036414, FBGN0037238, FBGN0004118, FBGN0033558, FBGN0031634	69	46	4309	12.2183	0.000119231	0.000119231	0.000545007
GOTERM_MF_FAT	GO:0022838~substrate-specific channel activity	9	3.39623	4.8767e-07	FBGN0034272, FBGN0085434, FBGN0015558, FBGN0011286, FBGN0036414, FBGN0037238, FBGN0004118, FBGN0033558, FBGN0031634	69	47	4309	11.9584	0.000141902	7.09535e-05	0.000648645
UP_KEYWORDS	Ion channel	6	2.26415	0.000159904	FBGN0085434, FBGN0015558, FBGN0011286, FBGN0004118, FBGN0033558, FBGN0031634	104	31	6010	11.1849	0.0172799	0.00434825	0.180211
GOTERM_MF_FAT	GO:0015267~channel activity	9	3.39623	1.47839e-06	FBGN0034272, FBGN0085434, FBGN0015558, FBGN0011286, FBGN0036414, FBGN0037238, FBGN0004118, FBGN0033558, FBGN0031634	69	54	4309	10.4082	0.00043012	0.000143394	0.00196638
GOTERM_MF_FAT	GO:0022803~passive transmembrane transporter activity	9	3.39623	1.47839e-06	FBGN0034272, FBGN0085434, FBGN0015558, FBGN0011286, FBGN0036414, FBGN0037238, FBGN0004118, FBGN0033558, FBGN0031634	69	54	4309	10.4082	0.00043012	0.000143394	0.00196638
GOTERM_MF_FAT	GO:0099600~transmembrane receptor activity	9	3.39623	3.89954e-05	FBGN0034272, FBGN0011286, FBGN0032006, FBGN0003250, FBGN0004118, FBGN0038880, FBGN0033558, FBGN0087012, FBGN0031634	69	83	4309	6.77161	0.0112837	0.002267	0.0518551
GOTERM_BP_FAT	GO:0006812~cation transport	10	3.77358	2.65325e-05	FBGN0085434, FBGN0011286, FBGN0036414, FBGN0037238, FBGN0265262, FBGN0004118, FBGN0053181, FBGN0030343, FBGN0032116, FBGN0062413	79	101	4895	6.13485	0.0328531	0.0110732	0.0431417
UP_KEYWORDS	Ion transport	8	3.01887	0.000293461	FBGN0085434, FBGN0015558, FBGN0011286, FBGN0037238, FBGN0265262, FBGN0004118, FBGN0033558, FBGN0031634	104	76	6010	6.083	0.0314856	0.00637795	0.330502
GOTERM_CC_FAT	GO:0031226~intrinsic component of plasma membrane	12	4.5283	2.53565e-06	FBGN0034272, FBGN0085434, FBGN0036414, FBGN0037238, FBGN0003250, FBGN0004118, FBGN0038880, FBGN0030343, FBGN0015570, FBGN0032116, FBGN0087012, FBGN0010052	46	157	3539	5.88037	0.000423365	0.000211705	0.00308411
GOTERM_CC_FAT	GO:0005887~integral component of plasma membrane	11	4.15094	1.02872e-05	FBGN0034272, FBGN0085434, FBGN0036414, FBGN0037238, FBGN0003250, FBGN0004118, FBGN0038880, FBGN0030343, FBGN0015570, FBGN0087012, FBGN0010052	46	147	3539	5.75702	0.0017165	0.000343537	0.0125118
GOTERM_MF_FAT	GO:0008324~cation transmembrane transporter activity	9	3.39623	0.000128956	FBGN0085434, FBGN0011286, FBGN0036414, FBGN0037238, FBGN0265262, FBGN0004118, FBGN0053181, FBGN0030343, FBGN0062413	69	98	4309	5.73514	0.0368331	0.00468009	0.171388
GOTERM_MF_FAT	GO:0060089~molecular transducer activity	11	4.15094	1.43203e-05	FBGN0034272, FBGN0011286, FBGN0032006, FBGN0003250, FBGN0004118, FBGN0038880, FBGN0033558, FBGN0015570, FBGN0087012, FBGN0031634, FBGN0010052	69	120	4309	5.72452	0.00415857	0.00104127	0.0190457
GOTERM_MF_FAT	GO:0004872~receptor activity	11	4.15094	1.43203e-05	FBGN0034272, FBGN0011286, FBGN0032006, FBGN0003250, FBGN0004118, FBGN0038880, FBGN0033558, FBGN0015570, FBGN0087012, FBGN0031634, FBGN0010052	69	120	4309	5.72452	0.00415857	0.00104127	0.0190457
GOTERM_BP_FAT	GO:0006811~ion transport	14	5.28302	1.20291e-06	FBGN0085434, FBGN0023549, FBGN0015558, FBGN0011286, FBGN0037238, FBGN0036414, FBGN0004118, FBGN0265262, FBGN0053181, FBGN0033558, FBGN0030343, FBGN0062413, FBGN0032116, FBGN0031634	79	162	4895	5.35474	0.00151332	0.00151332	0.0019563
GOTERM_BP_FAT	GO:0055085~transmembrane transport	15	5.66038	2.19294e-06	FBGN0011286, FBGN0030403, FBGN0037238, FBGN0265262, FBGN0062413, FBGN0085434, FBGN0023549, FBGN0036414, FBGN0033778, FBGN0004118, FBGN0053181, FBGN0033558, FBGN0030343, FBGN0032116, FBGN0052053	79	199	4895	4.6705	0.0027571	0.0013795	0.00356637
UP_SEQ_FEATURE	glycosylation site:N-linked (GlcNAc...)	9	3.39623	0.000333987	FBGN0000635, FBGN0085434, FBGN0036485, FBGN0015558, FBGN0011286, FBGN0003250, FBGN0039774, FBGN0004118, FBGN0043578	19	205	1843	4.25854	0.0338212	0.0338212	0.372134
UP_KEYWORDS	Signal	26	9.81132	2.19608e-05	FBGN0053493, FBGN0037238, FBGN0037736, FBGN0043578, FBGN0052483, FBGN0034272, FBGN0000635, FBGN0085434, FBGN0085411, FBGN0039774, FBGN0004118, FBGN0032192, FBGN0033558, FBGN0037122, FBGN0032006, FBGN0034580, FBGN0035084, FBGN0037972, FBGN0010052, FBGN0038172, FBGN0085345, FBGN0260386, FBGN0028872, FBGN0031518, FBGN0035358, FBGN0031634	104	607	6010	2.47529	0.00239089	0.00239089	0.0247673
GOTERM_CC_DIRECT	GO:0016021~integral component of membrane	35	13.2075	1.23289e-05	FBGN0015558, FBGN0037238, FBGN0030403, FBGN0029975, FBGN0037736, FBGN0035360, FBGN0037612, FBGN0031239, FBGN0034272, FBGN0085434, FBGN0000635, FBGN0023549, FBGN0033778, FBGN0004118, FBGN0003250, FBGN0030642, FBGN0051637, FBGN0053181, FBGN0033558, FBGN0052053, FBGN0036485, FBGN0032006, FBGN0011286, FBGN0038880, FBGN0050156, FBGN0035755, FBGN0062413, FBGN0087012, FBGN0016061, FBGN0028872, FBGN00528…	79	1052	4817	2.02863	0.00107205	0.00107205	0.0133238
UP_KEYWORDS	Transmembrane helix	36	13.5849	0.000126845	FBGN0015558, FBGN0037238, FBGN0030403, FBGN0029975, FBGN0037736, FBGN0035360, FBGN0037612, FBGN0031239, FBGN0034272, FBGN0085434, FBGN0000635, FBGN0023549, FBGN0033778, FBGN0036414, FBGN0004118, FBGN0003250, FBGN0030642, FBGN0051637, FBGN0053181, FBGN0033558, FBGN0052053, FBGN0036485, FBGN0011286, FBGN0032006, FBGN0038880, FBGN0050156, FBGN0035755, FBGN0062413, FBGN0087012, FBGN0016061, FBGN00288…	104	1116	6010	1.86414	0.0137318	0.00688964	0.142978
UP_KEYWORDS	Transmembrane	36	13.5849	0.000134112	FBGN0015558, FBGN0037238, FBGN0030403, FBGN0029975, FBGN0037736, FBGN0035360, FBGN0037612, FBGN0031239, FBGN0034272, FBGN0085434, FBGN0000635, FBGN0023549, FBGN0033778, FBGN0036414, FBGN0004118, FBGN0003250, FBGN0030642, FBGN0051637, FBGN0053181, FBGN0033558, FBGN0052053, FBGN0036485, FBGN0011286, FBGN0032006, FBGN0038880, FBGN0050156, FBGN0035755, FBGN0062413, FBGN0087012, FBGN0016061, FBGN00288…	104	1119	6010	1.85915	0.0145129	0.00486122	0.151164
UP_KEYWORDS	Membrane	38	14.3396	0.000342295	FBGN0015558, FBGN0037238, FBGN0030403, FBGN0029975, FBGN0037736, FBGN0014141, FBGN0035360, FBGN0003475, FBGN0037612, FBGN0031239, FBGN0034272, FBGN0085434, FBGN0000635, FBGN0023549, FBGN0033778, FBGN0036414, FBGN0003250, FBGN0030642, FBGN0004118, FBGN0051637, FBGN0053181, FBGN0033558, FBGN0052053, FBGN0036485, FBGN0011286, FBGN0032006, FBGN0038880, FBGN0050156, FBGN0035755, FBGN0062413, FBGN00870…	104	1268	6010	1.73183	0.0366289	0.00620013	0.385404
