# Supplementary material for: Evolution of maternal and zygotic mRNA complements in the early Drosophila embryo
Source: PLoS Genet. 2018 Dec 17;14(12):e1007838. doi: 10.1371/journal.pgen.1007838 (PMC6312346; doi:10.1371/journal.pgen.1007838)
Supplement: S9 Table — For all genes with one-to-one orthologs in at least 12 of the 14 species, the number of genes that were represented at a given stage in only one species, with a threshold of FPKM = 1, is shown. To eliminate cases where a gene is only slightly above the threshold in one species, we also show how many genes are above a higher threshold of FPKM = 3 in one species and below a lower threshold of FPKM = 1 in all other species. Note that at stage 2, D. erecta and D.virilis show the largest number of genes that are uniquely represented, while D. virilis has more than twice as many genes with FPKM > 3 where all one-to-one orthologs are not represented (FPKM < 1) in all other species. (XLSX) [file pgen.1007838.s017.xlsx]

## Sheet: Sheet1
	stage 2- number of genes		stage 5 - number of genes		all genes (both stage 2 and stage 5)
species	present in species, absent in others	>3 FPKM in species, absent in others	present in species, absent in others	>3 FPKM in species, absent in others	present in species, absent in others	>3 FPKM in species, absent in others
D. melanogaster	15	5	34	7	49	12
D. simulans	15	10	7	4	22	14
D. sechellia	31	18	17	8	48	26
D. mauritiana	22	14	15	5	37	19
D. yakuba	26	16	18	4	44	20
D. santomea	13	7	14	4	27	11
D. erecta	63	31	14	8	77	39
D. ananassae	39	22	20	7	59	29
D. willistoni	35	18	23	6	58	24
D. pseudoobscura	18	8	11	4	29	12
D. persimilis	31	14	20	8	51	22
D. miranda	39	22	22	9	61	31
D. mojavensis	48	29	26	8	74	37
D. virilis	68	30	62	22	130	52
