# Supplementary material for: Evolution of maternal and zygotic mRNA complements in the early Drosophila embryo
Source: PLoS Genet. 2018 Dec 17;14(12):e1007838. doi: 10.1371/journal.pgen.1007838 (PMC6312346; doi:10.1371/journal.pgen.1007838)
Supplement: S10 Table — Mean exon number and mean exonic and intronic lengths are shown for each category of gene. Data is shown for isoforms that are maternal-only (M), predominantly maternal (PM), maternal and zygotic (MZ), predominantly zygotic (PZ) and zygotic-only (Z). See the main text for an explanation of these terms. (XLSX) [file pgen.1007838.s018.xlsx]

## Sheet: basic_stats_alternative_5
Species	Genes	Genes with alternative isoforms (ALT)	Unannotated genes (UNAN)	Unannotated genes with alternative isoforms (UNAN ALT)	Isoforms	Isoforms ALT	Predominant (M, PM, Z, PZ) isoforms ALT	Isoforms UNAN	Isoforms UNAN ALT	All isoforms	M isoforms	PM isoforms	M & PM isoforms	MZ isoforms	PZ isoforms	Z isoforms	Z & PZ isoforms	Exons (mean) all isoforms	Exons (mean) M isoforms	Exons (mean) PM isoforms	Exons (mean) M & PM isoforms	Exons (mean) MZ isoforms	Exons (mean) PZ isoforms	Exons (mean) Z isoforms	Exons (mean) Z & PZ isoforms	Exonic length (mean) all isoforms	Exonic length (mean) M isoforms	Exonic length (mean) PM isoforms	Exonic length (mean) M & PM isoforms	Exonic length (mean) MZ isoforms	Exonic length (mean) PZ isoforms	Exonic length (mean) Z isoforms	Exonic length (mean) Z & PZ isoforms	Intronic length (mean) all isoforms	Intronic length (mean) M isoforms	Intronic length (mean) PM isoforms	Intronic length (mean) M & PM isoforms	Intronic length (mean) MZ isoforms	Intronic length (mean) PZ isoforms	Intronic length (mean) Z isoforms	Intronic length (mean) Z & PZ isoforms	UNAN all isoforms	UNAN M isoforms	UNAN PM isoforms	UNAN M & PM isoforms	UNAN MZ isoforms	UNAN PZ isoforms	UNAN Z isoforms	UNAN Z & PZ isoforms
Dmel	8335	781	280	8	19421	3998	3071	871	88	19421	2372	1340	3712	6143	2376	7190	9566	5.35312	6.65346	4.8209	5.99192	4.91242	5.02778	5.50737	5.38825	2829.41	3119.07	2515.99	2901.37	2444.69	2666.07	3174.94	3048.55	5430.97	9724.72	3753.06	7569	3910.96	4119.26	6059.29	5577.43	871	64	18	82	150	54	585	639
Dsim	8047	395	469	1	15380	1953	1421	979	3	15380	2001	1342	3343	5746	2277	4014	6291	5.39616	6.98901	4.9076	6.15345	5.23773	4.70268	5.38565	5.13845	2704.27	3244.14	2569.82	2973.45	2588.14	2299.36	2876	2667.29	5224.92	10766.5	3699.63	7929.59	4207.63	3461.46	5428.97	4716.84	979	46	26	72	136	95	676	771
Dsec	9014	369	726	7	18666	1912	1251	1713	26	18666	2157	1350	3507	8343	2578	4238	6816	4.82921	6.05841	4.82667	5.58426	4.80175	4.33359	4.55993	4.47433	2280.87	2685.63	2385.96	2570.27	2220.59	1957.78	2356.59	2205.75	4547.24	8503.9	3555.57	6599.07	3979.35	3185.05	4795.91	4186.64	1713	196	62	258	406	136	913	1049
Dmau	8929	420	1905	42	19454	1993	1390	5161	218	19454	2394	1521	3915	8120	2590	4829	7419	4.50257	5.48037	4.91716	5.26156	4.62943	4.35598	3.75254	3.9632	2252.37	2576.22	2550.73	2566.32	2272.8	2099.41	2045.53	2064.34	4384.78	7944.07	4369.59	6555.37	4033.27	3389.71	3749.81	3624.1	5161	702	258	960	1532	428	2241	2669
Dyak	8695	583	712	11	21406	3527	2352	1731	59	21406	2622	1313	3935	8908	3002	5561	8563	5.11445	6.06484	4.97563	5.7014	4.86394	4.84111	5.24798	5.10534	2528.13	2721.81	2479.24	2640.87	2315.26	2397.19	2860.02	2697.76	5233.57	8749.13	4012.02	7168.49	3992.78	3898.92	6572.47	5635.18	1731	244	34	278	408	150	895	1045
Dsan	8827	330	756	2	17112	1492	1042	1647	7	17112	1835	1469	3304	7031	2934	3843	6777	4.71336	6.00599	4.77876	5.46035	4.63576	4.47853	4.3924	4.42969	2235.72	2620.14	2300.74	2478.13	2172.67	2123.48	2228.35	2182.95	4853.34	8557.23	4236.47	6636.17	4115.84	3588.65	5635.44	4749.31	1647	162	88	250	446	165	786	951
Dere	8414	415	533	5	18209	2143	1449	1255	20	18209	2496	974	3470	8182	2334	4223	6557	5.07672	6.09455	4.6694	5.69452	4.9318	4.65253	5.0843	4.93061	2486.24	2689	2174.03	2544.45	2402.92	2303.01	2701.13	2559.42	5191.17	9228.59	3665.35	7667.04	4350.05	3831.48	5537.92	4930.5	1255	168	32	200	284	52	719	771
Dana	8376	307	830	3	16814	1430	920	1879	6	16814	1919	620	2539	8546	1662	4067	5729	4.70287	5.88379	4.62581	5.5766	4.80388	3.92419	4.26334	4.16495	2237.27	2670.51	2198.66	2555.29	2243.76	1791.94	2207.1	2086.66	5319.87	7594.47	3421.2	6575.39	5135.64	3803.85	5542.73	5038.27	1879	148	26	174	512	107	1086	1193
Dpse	8896	473	879	5	20787	2598	1742	1029	23	20787	2061	843	2904	9530	2518	5835	8353	5.12801	6.48326	4.85765	6.01136	4.88174	4.56354	5.33419	5.10188	2630.18	3043.03	2554.84	2901.31	2428.1	2381.55	2932.56	2766.46	5003.45	9753.59	3589.01	7964.08	3939.23	3120.25	6080.79	5188.34	1029	92	24	116	278	83	552	635
Dper	9711	500	1178	9	21892	2505	1760	2671	30	21892	2513	1616	4129	8205	3806	5752	9558	4.77051	5.78989	4.90223	5.44248	4.70067	4.5846	4.51078	4.54018	2437.64	2605.26	2373.98	2514.74	2313.69	2327.53	2631.95	2510.73	4977.74	7799.73	3852.34	6254.81	4299.19	4273.05	5495.22	5008.55	2671	241	104	345	534	302	1490	1792
Dmir	8841	488	1059	6	17936	2324	1556	1206	29	17936	2012	877	2889	7543	2409	5095	7504	5.09294	6.65656	5.11517	6.18865	5.10526	4.5247	4.72208	4.65872	2934.41	3530.79	2851.78	3324.67	2880.69	2679.75	2913.06	2838.16	5516.39	10572.9	4031.52	8587.2	5278.76	3387.16	5133.7	4573.01	1206	77	35	112	272	88	734	822
Dwil	8227	373	795	10	16683	1726	1298	896	27	16683	1655	1932	3587	5819	4060	3217	7277	4.96416	5.92628	5.06625	5.46306	4.86389	4.66601	4.9655	4.79841	2570.48	2894.46	2629.23	2751.6	2520.67	2343.66	2744.86	2521.02	5725.95	8894.63	5492.49	7062.2	4837.39	4397.99	7519.23	5777.82	896	121	39	160	208	78	450	528
Dmoj	8600	524	804	3	19987	2661	1946	1805	8	19987	2456	1622	4078	7473	3539	4897	8436	5.03963	6.05334	5.35388	5.77513	4.90365	4.85956	4.76475	4.80453	2711.7	2849.16	2730.32	2801.89	2559.06	2510.87	3014.66	2803.31	5690.38	9783.28	5331.22	8012.5	4762.53	4122.67	6305.53	5389.79	1805	196	72	268	366	94	1077	1171
Dvir	9071	936	891	11	22901	5397	3792	1104	49	22901	2958	1542	4500	8512	3239	6650	9889	5.43199	6.54023	5.29377	6.11311	5.28524	4.90429	5.41594	5.24836	2832.39	3208.75	2757.37	3054.08	2702.44	2425.07	3047.11	2843.37	6482.66	11600.3	5948.48	9663.62	5176.33	3637.9	7387.84	6159.6	1104	103	20	123	140	48	793	841
[truncated: 88 more columns]
