# Supplementary material for: Evolution of maternal and zygotic mRNA complements in the early Drosophila embryo
Source: PLoS Genet. 2018 Dec 17;14(12):e1007838. doi: 10.1371/journal.pgen.1007838 (PMC6312346; doi:10.1371/journal.pgen.1007838)
Supplement: S11 Table — The table shows all genes where at least one ortholog has an isoform that is maternal or predominantly maternal, and an alternative isoform that is zygotic or predominantly zygotic (labeled “ALT”). In each case where this occurs, all one-to-one orthologs in other species and their associated isoforms are shown. For each isoform, FPKM levels for stage 2 and stage 5, the number of exons, the total exonic length, and Cufflinks transcript classification (http://cole-trapnell-lab.github.io/cufflinks/cuffcompare/), respectively, are recorded, and the isoform is labeled M (maternal-only), PM (predominantly maternal), MZ (maternal and zygotic), PZ (predominantly zygotic) or Z (zygotic-only). See the main text for an explanation of these terms. (XLSX) [file pgen.1007838.s019.xlsx]

## Sheet: alternative_isoforms_orthologs_
Dmel	E(Pc)	ALT	The gene Enhancer of Polycomb is referred to in FlyBase by the symbol Dmel\E(Pc) (CG7776, FBgn0000581). It is a protein_coding_gene from Drosophila melanogaster. It has 5 annotated transcripts and 5 polypeptides (4 unique). Gene sequence location is 2R:11452043..11465270. It has the cytological map location 47F13-47F15. Protein features are: Enhancer of polycomb protein; Enhancer of polycomb-like…				Dsim	Dsim\GD10801						Dsec	Dsec\GM21294						Dyak	Dyak\GE12366	ALT					Dsan	Dyak\GE12366						Dere	Dere\GG20206						Dana	Dana\GF12558						Dpse
TCONS_00011429	0.0343628	2.26971	11	10649	j	Z	TCONS_00007343	7.27226	14.6455	5	6612	j	MZ	TCONS_00006214	4.86195	21.7487	5	6486	j	MZ	TCONS_00011526	17.2922	41.2058	10	6083	=	PZ	TCONS_00008239	20.8074	52.025	10	6083	=	PZ	TCONS_00023796	7.09119	33.0135	10	6056	=	MZ	TCONS_00010457	9.97403	15.7782	10	6188	=	MZ	TCONS_00014639
TCONS_00011427	0.232039	6.2985	10	10413	=	Z	TCONS_00007342	5.90747	24.9171	10	7507	=	PZ	TCONS_00006213	11.2212	17.3289	10	6041	=	MZ	TCONS_00011525	8.54203	1.97066e-06	11	8768	j	M	TCONS_00008238	1.7474	1.07346	11	9056	j	MZ	TCONS_00023795	7.00228	6.5473	11	8779	j	MZ	TCONS_00010455	2.95538	36.2653	11	9521	j	MZ	TCONS_00010588
TCONS_00011421	16.4694	82.0075	11	9314	=	PZ	TCONS_00007341	9.41862	25.2966	11	8666	j	PZ	TCONS_00006211	0.409181	17.0831	11	8562	j	Z	TCONS_00011524	1.06992	2.43682	8	8503	j	MZ	TCONS_00008237	6.92886	3.26349	11	9044	j	MZ	TCONS_00023794	0.924484	17.0981	11	8561	j	Z	TCONS_00010453	0.00145011	1.24179	11	9954	j	Z	TCONS_00010586
TCONS_00011419	16.977	11.8696	11	9397	=	MZ	TCONS_00007340	2.40045e-07	1.97747	10	8726	j	Z	TCONS_00006210	14.4473	27.1285	11	8490	j	MZ	TCONS_00011523	2.05691	3.44334	11	8461	j	MZ	TCONS_00008236	0.212242	4.95595	11	8844	j	Z	TCONS_00023793	1.79659	6.60892	11	8544	j	MZ	TCONS_00010452	16.521	17.1662	11	9449	j	MZ	TCONS_00010584
TCONS_00011417	0.389358	2.35247	10	10566	j	Z	TCONS_00007339	5.86664	39.2283	11	8546	j	PZ	TCONS_00006209	0.949462	3.57315	11	8617	j	Z	TCONS_00011522	1.85187	2.05902	11	8476	j	MZ	TCONS_00008235	2.2313	25.6337	11	9091	j	PZ	TCONS_00023792	0.835622	2.40598	11	8542	j	Z								TCONS_00010583
TCONS_00011414	2.31863	0.244299	11	9543	=	M	TCONS_00007337	4.68175	1.73213	11	8858	j	MZ	TCONS_00006208	2.19162	6.23719	11	8612	j	MZ	TCONS_00011521	0.0505225	3.18206	10	8627	j	Z	TCONS_00008234	2.26077	6.33264	11	8792	j	MZ	TCONS_00023791	1.94532	25.0769	11	8945	j	MZ								TCONS_00010580
							TCONS_00007336	5.6861	1.89884	11	8929	j	MZ	TCONS_00006207	3.1916	4.95646	11	8464	j	MZ	TCONS_00011520	3.30596	0.981032	11	8513	j	M	TCONS_00008233	12.5823	10.5392	11	8804	j	MZ	TCONS_00023790	0.196885	4.52304	10	8554	j	Z								TCONS_00010579
							TCONS_00007327	0.616178	15.2459	10	7935	j	Z	TCONS_00006206	9.54087	4.01838	11	8792	j	MZ	TCONS_00011519	5.20933	8.39605	11	8672	j	MZ	TCONS_00008232	6.79573	41.1555	11	8728	j	MZ	TCONS_00023789	5.18972	20.0872	11	8544	j	MZ								TCONS_00010577
																					TCONS_00011517	0.825547	8.0634	11	8490	j	Z								TCONS_00023788	11.6566	33.0353	5	6520	j	MZ								TCONS_00010575
																					TCONS_00011516	4.98032	1.33051	11	8463	j	MZ
																					TCONS_00011515	0.303554	3.90493	11	8483	j	Z
																					TCONS_00011513	6.08476e-18	10.2926	10	8540	j	Z
																					TCONS_00011512	0.177096	2.38909	11	8731	j	Z
																					TCONS_00011511	0.807499	28.3582	11	8841	j	Z
																					TCONS_00011510	5.65368	49.3846	11	8459	j	PZ
Dmel	Nipped-B	ALT	The gene Nipped-B is referred to in FlyBase by the symbol Dmel\Nipped-B (CG17704, FBgn0026401). It is a protein_coding_gene from Drosophila melanogaster. It has 6 annotated transcripts and 6 polypeptides (3 unique). Gene sequence location is 2R:4691672..4729017. It has the cytological map location 41B3-41C1. Protein features are: Armadillo-like helical; Armadillo-type fold; HEAT repeat associated…				Dsec	Dsec\GM13622						Dmau	Nipped-B-PE						Dyak	Dyak\GE18632	ALT					Dsan	Dyak\GE18632						Dere	Dere\GG21418	ALT					Dpse	Dpse\GA27714						Dper
TCONS_00015084	0.215726	7.18853	22	6251	=	Z	TCONS_00027782	3.20756	9.87311	6	1567	j	MZ	TCONS_00006708	0.778816	1.24758	10	2169	j	Z	TCONS_00036485	4.01686	3.83772	8	1540	j	MZ	TCONS_00026463	20.2241	22.0041	22	6209	=	MZ	TCONS_00018653	41.923	1.48364	5	2084	j	MZ	TCONS_00019559	1.05618	2.34291	6	1467	=	MZ	TCONS_00004716
TCONS_00015082	5.81767	20.0107	24	6587	=	PZ	TCONS_00027781	15.4781	17.8318	22	6215	=	MZ	TCONS_00006706	10.4806	10.878	11	2340	j	MZ	TCONS_00036484	9.00126	18.9814	7	1727	j	MZ	TCONS_00026461	0.0773613	2.46544	23	6649	j	Z	TCONS_00018651	7.65861	1.7663e-05	22	7032	j	M	TCONS_00019557	46.405	66.5828	8	2462	j	MZ	TCONS_00004715
TCONS_00015081	4.07972	22.1837	24	6615	=	PZ	TCONS_00027778	11.1857	13.4433	25	6489	j	MZ	TCONS_00006704	20.0429	19.3517	8	2185	=	MZ	TCONS_00036483	21.7292	41.5854	22	6209	=	MZ	TCONS_00026456	2.40662	1.37504	24	6591	j	MZ	TCONS_00018649	19.8635	5.77569	23	6877	=	PM	TCONS_00019555	4.82351	6.56959	7	2175	j	MZ	TCONS_00004714
TCONS_00015080	9.64146	9.71384	24	6580	=	MZ	TCONS_00027777	3.59535	8.65643	23	6386	j	MZ								TCONS_00036482	3.03625	0.33401	25	5943	j	M	TCONS_00026453	14.4806	21.7638	24	6687	j	MZ	TCONS_00018648	0.443179	5.96023	24	6157	j	Z	TCONS_00019554	2.45695	1.92304	8	2458	j	MZ	TCONS_00004713
TCONS_00015079	6.40056	16.3919	23	6688	=	PZ	TCONS_00027776	3.74914	15.077	19	5235	j	MZ								TCONS_00036481	4.11078	87.2209	22	6599	j	PZ								TCONS_00018647	3.4913	11.5008	23	6158	j	MZ	TCONS_00019552	0.663231	1.7008	7	1864	j	Z	TCONS_00004711
TCONS_00015078	9.16331	14.9405	23	6660	=	MZ															TCONS_00036479	2.24546	8.44676	20	5722	j	MZ								TCONS_00018644	2.22	4.08913	23	7786	j	MZ
TCONS_00015077	0.0557185	1.61176	23	6409	j	Z															TCONS_00036475	0.345495	2.88606	22	6339	j	Z								TCONS_00018638	12.3861	63.4027	23	6699	j	PZ
TCONS_00015076	3.9743e-17	1.9356	21	6212	j	Z															TCONS_00036470	13.6908	37.623	27	6260	j	PZ								TCONS_00018636	0.522968	1.63645	22	6578	j	Z
TCONS_00015066	8.15003e-09	1.24432	23	6498	j	Z															TCONS_00036463	0.473983	1.33937	26	6403	j	Z
TCONS_00015062	0.365578	1.77558	23	6416	j	Z															TCONS_00036460	0.464495	3.47793	22	5639	j	Z
TCONS_00015060	0.145165	1.70252	23	6444	j	Z															TCONS_00036456	0.00700101	1.46768	23	6780	j	Z
TCONS_00015059	3.45485	3.72163	21	5942	j	MZ															TCONS_00036455	0.214434	1.1228	26	6190	j	Z
TCONS_00015058	0.000496122	2.45627	22	6301	j	Z
TCONS_00015050	6.53578	21.644	16	4734	j	PZ
TCONS_00015047	6.42071	0.147695	14	3315	j	M
TCONS_00015044	3.87535	0.848111	6	1448	j	M
Dmel	alpha-Man-I	ALT	The gene Î± Mannosidase I is referred to in FlyBase by the symbol Dmel\Î±-Man-I (CG42275, FBgn0259170). It is a protein_coding_gene from Drosophila melanogaster. It has 9 annotated transcripts and 9 polypeptides (3 unique). Gene sequence location is X:10266792..10325958. It has the cytological map location 9B6. Protein features are: Glycoside hydrolase, family 47. Its molecular function is descri…				Dsim	Dsim\GD24646						Dsec	Dsec\GM11326						Dmau	alpha-Man-I-PI	ALT					Dyak	Dyak\GE15405						Dsan	Dyak\GE15405						Dere	Dere\GG18934	ALT					Dana
TCONS_00051177	11.387	0.846047	7	3438	=	M	TCONS_00035071	4.52796	1.15754	8	4077	j	MZ	TCONS_00013589	1.65614	0.654881	6	1938	=	M	TCONS_00024070	5.94196	0.324809	6	2040	=	M	TCONS_00035480	6.67931	1.02148	6	2004	=	MZ	TCONS_00025773	7.45755	2.00952	6	2004	=	PM	TCONS_00002010	3.71211	2.74467	6	1920	=	MZ	TCONS_00009507
TCONS_00051175	5.49216	1.3747	7	3960	j	PM	TCONS_00035070	1.00172	0.000262696	8	4115	j	M	TCONS_00013588	10.2665	2.4325	7	3561	j	MZ	TCONS_00024069	27.7726	6.35179	6	3843	j	PM	TCONS_00035479	9.67821	7.90505	7	4020	j	MZ	TCONS_00025772	11.0663	0.189504	7	4069	j	M	TCONS_00002005	0.250869	4.37398	6	5332	j	Z	TCONS_00009506
TCONS_00051174	3.13975	1.65027	7	3801	=	MZ	TCONS_00035068	2.28782	2.62693	8	4065	j	MZ	TCONS_00013587	20.7287	6.11952	7	3535	j	PM	TCONS_00024068	0.000296593	1.76728	6	3458	=	Z	TCONS_00035478	6.27347	4.35458	7	4119	j	MZ	TCONS_00025771	4.17593	0.908876	7	3933	j	M	TCONS_00002000	2.50485	0.648169	7	4004	j	M	TCONS_00009505
TCONS_00051173	1.42075	0.72347	7	3846	=	M	TCONS_00035067	13.5515	3.19816	8	3930	j	PM	TCONS_00013586	1.36617	0.00124794	7	3598	j	M								TCONS_00035477	2.49523	1.91211	7	4033	j	MZ	TCONS_00025770	3.10179	8.47647	7	3949	j	MZ	TCONS_00001999	2.64728	0.00154061	7	3906	j	M
TCONS_00051172	1.36377	0.743785	7	3954	=	M	TCONS_00035066	6.288	2.84117	7	3814	=	MZ															TCONS_00035476	2.11433	0.368673	7	4001	j	M								TCONS_00001998	7.93349	4.60999	7	3901	j	MZ
TCONS_00051171	2.76949	1.13772	7	3778	=	MZ																																				TCONS_00001997	4.46155	2.02462	7	3970	j	MZ
TCONS_00051169	0.068048	1.3746	8	3844	j	Z
Dmel	Ehbp1	ALT	The gene Eps15 homology domain containing protein-binding protein 1 is referred to in FlyBase by the symbol Dmel\Ehbp1 (CG15609, FBgn0034180). It is a protein_coding_gene from Drosophila melanogaster. It has 4 annotated transcripts and 4 polypeptides (all unique). Gene sequence location is 2R:17007674..17015894. It has the cytological map location 53E4. Protein features are: Calponin homology dom…				Dsim	Dsim\GD25502	ALT					Dsec	Dsec\GM20013						Dmau	CG15609-PF						Dyak	Dyak\GE14223						Dsan	Dyak\GE14223						Dere	Dere\GG22226						Dana
TCONS_00018495	8.21991	14.7598	14	3815	=	MZ	TCONS_00012369	1.35899	0.135562	14	3274	=	M	TCONS_00009174	6.837e-25	8.04614	13	3509	=	Z	TCONS_00008173	2.4319	18.1182	9	2570	j	MZ	TCONS_00013100	0	3.83473	2	726	x	Z	TCONS_00006919	0.0644322	9.41129	13	3506	=	Z	TCONS_00020093	0.00128957	21.2054	15	4087	j	Z	TCONS_00012043
TCONS_00018494	1.46148e-62	5.5275	13	4348	=	Z	TCONS_00012368	1.57973	10.2042	14	3270	=	PZ	TCONS_00009173	10.0942	55.7292	14	4076	j	PZ	TCONS_00008172	2.47921	19.3837	9	2484	j	MZ	TCONS_00009642	0.0334807	1.3479	13	3506	=	Z	TCONS_00006918	0.045295	1.03592	13	4495	j	Z	TCONS_00020092	5.13012e-24	5.30621	14	4601	j	Z	TCONS_00012042
TCONS_00018493	1.09884	0.918211	14	3850	=	M	TCONS_00012367	0.36723	20.5643	14	3340	=	Z	TCONS_00009167	0.00360083	3.18077	14	3872	j	Z	TCONS_00008170	0.25892	2.29484	14	4608	j	Z	TCONS_00009641	4.16963e-15	1.45049	13	4354	j	Z	TCONS_00006917	0.481909	2.56315	14	4567	j	Z	TCONS_00020089	3.02762	70.8989	14	4170	j	PZ	TCONS_00012041
TCONS_00018492	1.26849e-12	1.39482	14	4138	=	Z	TCONS_00012365	1.13938e-17	4.77932	13	4975	j	Z	TCONS_00009166	1.14492	6.84878	13	4225	j	PZ	TCONS_00008169	3.21977	11.5788	13	4026	j	MZ	TCONS_00009640	1.03822	10.4933	14	4032	j	PZ	TCONS_00006916	2.53041	58.4488	14	4080	j	PZ	TCONS_00020087	1.59027e-36	3.47962	13	4573	j	Z	TCONS_00012040
TCONS_00018491	3.38697	2.82435	14	4053	j	MZ	TCONS_00012363	0.553128	40.5846	14	4113	j	Z								TCONS_00008168	1.11129	11.875	13	4145	j	MZ	TCONS_00009637	9.36165e-15	1.50592	13	4465	j	Z	TCONS_00006915	1.35498	24.3724	14	4096	j	MZ								TCONS_00012039
TCONS_00018489	0.0402546	24.7639	14	4115	j	Z	TCONS_00012362	1.01119	0.12317	14	4048	j	M								TCONS_00008164	1.87212e-28	2.8905	14	4478	j	Z	TCONS_00009633	1.86912	3.09337	14	4037	j	MZ															TCONS_00012038
TCONS_00018488	1.05413	15.5612	14	4119	j	PZ	TCONS_00012361	1.86454	0.388571	14	4047	=	M								TCONS_00008163	1.3852	21.0267	13	4001	j	MZ	TCONS_00009631	0.195077	10.3113	14	4109	j	Z															TCONS_00012037
							TCONS_00012360	0.506142	2.86523	14	4117	=	Z								TCONS_00008161	3.84482e-83	14.0228	3	1541	j	Z	TCONS_00009630	0.728044	52.8294	14	4105	j	Z
							TCONS_00012359	1.13893	0.746032	14	4044	j	M															TCONS_00009628	0.129101	1.33728	1	971	o	Z
							TCONS_00012358	4.2295e-17	1.77534	13	5223	j	Z
Dmel	CG7255	ALT	This gene is referred to in FlyBase by the symbol Dmel\CG7255 (FBgn0036493). It is a protein_coding_gene from Drosophila melanogaster. It has 5 annotated transcripts and 5 polypeptides (2 unique). Gene sequence location is 3L:15304255..15311195. It has the cytological map location 71C2. Protein features are: Amino acid/polyamine transporter I; Cationic amino acid transporter, C-terminal. Its mole…				Dsim	Dsim\GD14536						Dsec	Dsec\GM25522						Dmau	CG7255-PF						Dyak	Dyak\GE22234						Dsan	Dyak\GE22234	ALT					Dere	Dere\GG15892						Dana
TCONS_00023770	15.267	0.80066	7	2218	=	M	TCONS_00016120	10.2417	0.000120559	8	3047	=	M	TCONS_00000879	1.19418	0.204938	7	3869	j	M	TCONS_00010843	5.30844	0.467762	7	2238	j	M	TCONS_00016095	10.6698	1.01766	8	2306	j	PM	TCONS_00011691	0.752699	1.0639	6	3201	=	Z	TCONS_00012473	1.20574	0.392468	6	3195	=	M	TCONS_00020768
TCONS_00023769	0.321902	1.34179	7	4255	=	Z	TCONS_00016114	1.67353	0.167926	7	4172	j	M	TCONS_00000878	13.9359	0.0569592	8	2986	j	M	TCONS_00010841	7.47182	0.0674709	8	2262	j	M	TCONS_00016094	1.71429	1.01054	7	3866	j	MZ	TCONS_00011689	5.89815	1.53394	7	2175	j	PM	TCONS_00012471	12.3002	0.47789	8	2955	j	M
							TCONS_00016113	3.88018	0.00181981	8	3018	j	M
Dmel	Nop60B	ALT	The gene Nucleolar protein at 60B is referred to in FlyBase by the symbol Dmel\Nop60B (CG3333, FBgn0259937). It is a protein_coding_gene from Drosophila melanogaster. It has 5 annotated transcripts and 5 polypeptides (2 unique). Gene sequence location is 2R:24174877..24186343. It has the cytological map location 60C1-60C2. Protein features are: Dyskerin-like; PUA domain; PUA-like domain; Pseudour…				Dsim	Dsim\GD11839						Dsec	Dsec\GM18314						Dmau	Nop60B-PA						Dyak	Dyak\GE14387	ALT					Dsan	Dyak\GE14387						Dere	Dere\GG22950						Dana
TCONS_00014626	1.15981e-51	2.40732	7	3405	=	Z	TCONS_00009736	10.045	15.8387	17	9538	j	MZ	TCONS_00024803	294.314	371.181	6	1503	=	MZ	TCONS_00006560	108.419	53.011	5	1516	=	MZ	TCONS_00009965	369.691	386.191	6	1521	=	MZ	TCONS_00007168	193.545	240.6	6	1521	=	MZ	TCONS_00021457	286.578	202.971	6	1521	=	MZ	TCONS_00014728
TCONS_00014625	13.0589	1.86523	12	2172	=	MZ	TCONS_00009733	9.35996	30.4068	11	2383	j	MZ	TCONS_00024801	0.580276	10.5462	10	2237	j	Z	TCONS_00006559	188.822	155.314	9	1964	j	MZ	TCONS_00009964	7.07944	0.421959	6	1547	j	M	TCONS_00007167	187.113	228.747	7	1912	j	MZ	TCONS_00021455	8.2489	34.4427	13	1987	j	MZ	TCONS_00014727
TCONS_00014624	9.27106	95.443	13	2205	=	PZ	TCONS_00009732	303.542	318.042	7	1885	=	MZ	TCONS_00024800	126.953	191.234	10	2253	j	MZ	TCONS_00006558	6.33264	20.3563	11	2177	j	MZ	TCONS_00009962	1.0823	2.37511e-11	12	2231	j	M	TCONS_00007166	3.88379	22.9816	6	1707	j	MZ	TCONS_00021454	66.4707	59.9732	12	1987	j	MZ	TCONS_00014718
TCONS_00014623	379.048	164.329	6	1747	=	PM								TCONS_00024799	24.0351	94.9812	12	2277	j	PZ	TCONS_00006557	4.82572e-10	2.62448	12	2196	j	Z	TCONS_00009959	3.29305e-06	15.3835	12	2239	j	Z	TCONS_00007165	28.9916	14.6877	4	960	j	MZ	TCONS_00021453	2.25272	1.24048	18	10401	j	MZ	TCONS_00014717
TCONS_00014621	1.91217	0.307721	13	2235	j	M															TCONS_00006556	0.0762629	2.56812	11	2427	j	Z	TCONS_00009957	0.970139	4.50871	9	3374	j	Z								TCONS_00021449	97.0736	101.664	8	786	j	MZ
TCONS_00014619	0.154057	2.37558	10	2783	j	Z															TCONS_00006555	9.08179	9.98013	12	2223	j	MZ	TCONS_00009954	0.312077	9.16837	11	2515	j	Z
TCONS_00014618	0.140691	3.12103	11	2792	j	Z															TCONS_00006554	0.805129	1.15133	11	2285	j	Z	TCONS_00009953	96.0746	16.3344	12	2282	j	MZ
																					TCONS_00006550	8.74857	46.4565	9	920	j	MZ	TCONS_00009952	24.5634	89.5068	12	2292	j	MZ
Dmel	msi	ALT	The gene musashi is referred to in FlyBase by the symbol Dmel\msi (CG5099, FBgn0011666). It is a protein_coding_gene from Drosophila melanogaster. It has 7 annotated transcripts and 7 polypeptides (5 unique). Gene sequence location is 3R:25516118..25608423. It has the cytological map location 96E2-96E4. Protein features are: Nucleotide-binding, alpha-beta plait; RNA recognition motif domain. Its …				Dsim	Dsim\msi						Dsec	Dsec\GM10251	ALT					Dmau	msi-PB	ALT					Dyak	Dyak\GE23609						Dsan	Dyak\GE23609	ALT					Dere	Dere\GG11413						Dana
TCONS_00035657	7.21711e-38	1.16315	3	8973	j	Z	TCONS_00024282	0.0837351	3.4712	4	6824	j	Z	TCONS_00012180	4.93904e-53	3.81189	2	4471	j	Z	TCONS_00016410	0.0361219	4.6004	2	5050	j	Z	TCONS_00028514	11.7614	3.05549	6	1908	=	MZ	TCONS_00020751	7.50541	0.0143072	6	1908	=	M	TCONS_00018040	14.0463	1.53299	6	1902	=	MZ	TCONS_00021712
TCONS_00035656	20.1328	72.8812	3	3981	=	PZ	TCONS_00024281	11.2505	26.7629	3	6729	j	PZ	TCONS_00012178	12.9385	86.6203	3	4672	j	PZ	TCONS_00016409	16.6519	37.6242	3	4612	j	PZ	TCONS_00028511	9.18699	55.7567	3	4779	j	PZ	TCONS_00020750	0.132705	10.1939	7	4531	j	Z	TCONS_00018038	0.045887	6.17363	7	6869	j	Z	TCONS_00021711
TCONS_00035655	0.053512	8.72042	4	10120	j	Z								TCONS_00012177	1.94294	4.50534e-28	6	1899	=	M	TCONS_00016406	0.0873508	5.85073	7	4340	j	Z	TCONS_00028510	0.0464615	10.8619	4	4903	j	Z	TCONS_00020747	13.6842	36.7562	3	4923	j	PZ	TCONS_00018037	11.097	28.3843	3	7240	j	PZ	TCONS_00021709
TCONS_00035651	2.5506	2.57373e-56	5	2671	=	M								TCONS_00012176	0.132862	5.84626	4	3571	j	Z	TCONS_00016405	1.08421	2.00665e-19	6	1896	=	M	TCONS_00028509	0.0073774	7.84058	3	3967	j	Z	TCONS_00020746	0.0124371	2.76496	2	1546	o	Z	TCONS_00018036	0.00995267	6.0072	3	6566	j	Z
																					TCONS_00016404	0.227609	6.45222	4	3032	j	Z	TCONS_00028507	2.63981e-15	6.32314	2	4009	j	Z
Dmel	spri	ALT	The gene sprint is referred to in FlyBase by the symbol Dmel\spri (CG34414, FBgn0085443). It is a protein_coding_gene from Drosophila melanogaster. It has 13 annotated transcripts and 13 polypeptides (8 unique). Gene sequence location is X:10490069..10585422. It has the cytological map location 9D2-9D3. Protein features are: Ras-association; SH2 domain; Vacuolar sorting protein 9; Vacuolar sortin…				Dmau	spri-PA	ALT					Dyak	Dyak\GE15387	ALT					Dsan	Dyak\GE15387	ALT					Dere	Dere\GG18915	ALT					Dana	Dana\GF19553	ALT					Dpse	Dpse\GA26435	ALT					Dper
TCONS_00051234	1.81349	0.0386275	10	5939	=	M	TCONS_00024095	5.10162	1.28884e-05	9	5340	=	M	TCONS_00035522	2.9995	7.85559e-08	8	5729	j	M	TCONS_00025805	9.038	0.451025	9	5451	=	M	TCONS_00001971	1.10021	0.962108	3	2877	j	M	TCONS_00016051	6.22925e-40	44.5137	4	3071	j	Z	TCONS_00033357	2.62844	0.11159	5	3928	=	M	TCONS_00016328
TCONS_00051232	5.43702	0.0676028	10	6561	=	M	TCONS_00024094	3.7633	0.29838	10	7347	j	M	TCONS_00035521	2.5428e-146	32.6004	3	2276	j	Z	TCONS_00025804	4.56276	0.248764	9	6487	j	M	TCONS_00001970	0.0594481	43.7514	4	3112	j	Z	TCONS_00016046	5.83882	2.17091e-07	11	6844	j	M	TCONS_00033356	2.3424	0.0204688	10	6521	j	M	TCONS_00016326
TCONS_00051226	1.18871	0.086743	8	5162	=	M	TCONS_00024093	0.0240581	47.5078	4	3122	j	Z	TCONS_00035520	3.51236	0.0726936	9	5451	=	M	TCONS_00025803	0.0104601	33.32	4	3040	j	Z	TCONS_00001969	4.79303	0.318146	8	5389	=	M								TCONS_00033355	0.0138489	9.47503	3	3484	j	Z	TCONS_00016325
TCONS_00051223	1.13145e-35	1.95177	4	3085	=	Z								TCONS_00035517	4.33919	0.0467571	10	7045	j	M								TCONS_00001965	3.76719	0.00130891	10	7006	j	M								TCONS_00031727	1.84751	0.0109414	1	847	x	M	TCONS_00016323
TCONS_00051222	1.66016e-50	43.1808	3	3140	=	Z								TCONS_00035516	9.41323e-144	2.2348	4	3044	j	Z
														TCONS_00035515	6.60943e-136	1.84959	3	2848	j	Z
Dmel	Caper	ALT	The gene Caper is referred to in FlyBase by the symbol Dmel\Caper (CG11266, FBgn0031883). It is a protein_coding_gene from Drosophila melanogaster. It has 7 annotated transcripts and 7 polypeptides (4 unique). Gene sequence location is 2L:7032721..7037878. It has the cytological map location 27D5. Protein features are: Nucleotide-binding, alpha-beta plait; RNA recognition motif domain; Splicing f…				Dsim	Dsim\GD23448						Dsec	Dsec\GM16278						Dyak	Dyak\GE14328						Dsan	Dyak\GE14328						Dere	Dere\GG10454						Dana	Dana\GF14957						Dpse
TCONS_00001736	0.0110504	3.12944	15	9655	j	Z	TCONS_00001074	2.46956	10.4737	12	8260	j	PZ	TCONS_00019583	1.89679	25.8071	4	2441	j	MZ	TCONS_00004071	5.12524	15.8773	3	557	j	MZ	TCONS_00002988	0.196267	19.2899	2	832	j	Z	TCONS_00026218	18.0653	39.2779	5	1777	=	MZ	TCONS_00001334	13.0537	80.2092	5	1780	=	MZ	TCONS_00018798
TCONS_00001735	0.898756	2.60761	14	8568	j	Z	TCONS_00001072	0.479867	1.18539	14	8387	j	Z	TCONS_00019582	5.73406	8.29576	5	1786	=	MZ	TCONS_00004070	0.424374	2.30442	5	1024	j	Z	TCONS_00002987	6.52709	29.1682	3	629	j	MZ	TCONS_00026215	16.4884	22.6832	11	7706	j	MZ	TCONS_00001333	13.5314	76.1225	6	2388	j	MZ	TCONS_00018797
TCONS_00001726	6.85034e-14	1.81861	13	9337	j	Z	TCONS_00001070	0.916814	7.90908	15	8371	j	Z	TCONS_00019581	3.95728e-06	1.38695	7	2471	j	Z	TCONS_00004069	11.6569	60.4961	5	1768	=	PZ	TCONS_00002986	9.15581	32.993	5	1768	=	MZ	TCONS_00026214	0.79397	67.5854	2	299	j	Z	TCONS_00001331	12.5362	4.75748	6	2472	j	MZ	TCONS_00018790
TCONS_00001721	0.231494	6.33124	7	3138	=	Z	TCONS_00001069	1.70511	6.7305	15	8373	j	MZ	TCONS_00019579	0.185935	6.29847	6	2909	j	Z	TCONS_00004068	1.32378	1.15253	9	3734	j	MZ	TCONS_00002985	0.252804	1.9134	8	2606	j	Z	TCONS_00026212	3.65033	51.863	9	2849	j	MZ	TCONS_00001330	2.06584e-05	2.49224	8	2792	j	Z	TCONS_00018789
TCONS_00001720	2.91227	35.5525	5	2452	=	PZ	TCONS_00001068	20.8837	61.9931	7	2683	=	PZ	TCONS_00019578	22.0691	135.141	2	312	j	MZ	TCONS_00004067	2.54767	20.3525	9	2841	j	MZ	TCONS_00002984	28.2916	101.12	6	2407	j	PZ								TCONS_00001329	3.90504	24.3583	9	2871	j	MZ	TCONS_00018788
TCONS_00001718	1.26081	1.12331	6	2447	=	MZ								TCONS_00019577	3.94359	26.6533	9	2856	j	MZ	TCONS_00004066	0.124569	2.28505	8	2903	j	Z	TCONS_00002983	1.41045	7.63663	8	2897	j	MZ								TCONS_00001328	2.03439	14.1259	3	647	j	MZ	TCONS_00018786
TCONS_00001717	2.07066	7.22667	9	2552	=	MZ								TCONS_00019576	14.9052	64.3591	6	2426	j	PZ	TCONS_00004065	0.138741	2.67919	8	2924	j	Z	TCONS_00002982	3.05187	22.8715	5	2792	j	MZ								TCONS_00001322	1.3925e-10	48.383	2	773	o	Z	TCONS_00018785
TCONS_00001716	1.78218	14.1942	8	2615	=	MZ								TCONS_00019575	6.75195	3.43604	3	249	j	MZ	TCONS_00004064	0.30329	1.53274	8	2922	j	Z	TCONS_00002981	0.0475051	8.69219	4	3679	j	Z								TCONS_00001319	1.59102	8.80757	3	296	j	MZ	TCONS_00018784
TCONS_00001715	11.6111	7.06633	6	2122	=	MZ															TCONS_00004063	0.826357	1.38332	8	2767	j	Z	TCONS_00002976	1.35085	4.75455	6	5185	j	MZ															TCONS_00018037
TCONS_00001708	2.07952	0.135531	4	4810	j	M															TCONS_00004061	7.09315	54.1086	5	2461	j	PZ
TCONS_00001698	5.4172	26.8288	8	6621	j	PZ															TCONS_00004060	14.3312	29.7067	6	2384	j	MZ
																					TCONS_00004059	1.49115	8.27906	9	3428	j	MZ
Dmel	Klp3A	ALT	The gene Kinesin-like protein at 3A is referred to in FlyBase by the symbol Dmel\Klp3A (CG8590, FBgn0011606). It is a protein_coding_gene from Drosophila melanogaster. It has 2 annotated transcripts and 2 polypeptides (1 unique). Gene sequence location is X:2599158..2604052. It has the cytological map location 3A6. Protein features are: Kinesin, motor domain; Kinesin, motor region, conserved site…				Dsec	Dsec\GM18872						Dmau	Klp3A-PA						Dyak	Dyak\GE16938						Dsan	Dyak\GE16938						Dere	Dere\GG12607						Dana	Dana\GF21944						Dpse
TCONS_00049699	26.0411	9.46719	6	4084	=	PM	TCONS_00010370	43.538	22.7601	5	3652	=	MZ	TCONS_00023418	4.09528	6.99591	5	3649	=	MZ	TCONS_00030690	24.9622	19.6409	5	3667	=	MZ	TCONS_00022211	16.2659	16.4982	5	3667	=	MZ	TCONS_00001398	16.9845	33.031	5	3640	=	MZ	TCONS_00005319	5.57437	5.7035e-05	5	3739	=	M	TCONS_00032017
TCONS_00049698	0.971604	19.8461	6	4521	=	Z	TCONS_00009971	0.236787	3.17022	3	383	x	Z	TCONS_00023417	1.64096	0.501145	5	5277	j	M	TCONS_00030689	9.68259	5.89646	6	5902	j	MZ	TCONS_00022210	19.8244	29.4857	6	4903	j	MZ	TCONS_00001397	0.000987279	1.52246	6	5457	j	Z	TCONS_00005318	18.2362	14.6198	9	5235	j	MZ	TCONS_00032015
TCONS_00049697	3.57253	0.333892	5	3842	j	M								TCONS_00023416	20.0107	14.083	6	5956	j	MZ															TCONS_00001396	6.79663	4.23509	4	3285	j	MZ								TCONS_00032013
																																			TCONS_00001395	7.23918	13.1952	6	6181	j	MZ								TCONS_00032012
																																																	TCONS_00032011
Dmel	CG5815	ALT	This gene is referred to in FlyBase by the symbol Dmel\CG5815 (FBgn0027574). It is a protein_coding_gene from Drosophila melanogaster. It has 2 annotated transcripts and 2 polypeptides (all unique). Gene sequence location is 3R:27112566..27115126. It has the cytological map location 97E2. Protein features are: Chromatin SPT2; Phospholipase D family; Phospholipase D, eukaryota; Phospholipase D-lik…				Dsim	Dsim\GD21327						Dsec	Dsec\GM10368						Dmau	CG5815-PA						Dyak	Dyak\GE23716						Dsan	Dyak\GE23716						Dere	Dere\GG11527						Dana
TCONS_00035977	1.86192	0.0028203	4	2292	=	M	TCONS_00024515	18.5779	31.2437	4	2258	=	MZ	TCONS_00012353	10.3977	18.8138	4	1739	=	MZ	TCONS_00016564	10.3065	20.006	4	1739	=	MZ	TCONS_00028280	39.3671	66.4592	4	1625	=	MZ	TCONS_00020591	22.8634	23.1609	4	1625	=	MZ	TCONS_00017842	16.018	20.5859	4	1622	=	MZ	TCONS_00005240
TCONS_00035976	16.3685	25.172	4	2298	=	MZ	TCONS_00024513	1.17635	1.51747	4	2296	j	MZ	TCONS_00012352	8.02737	11.0695	5	2125	j	MZ	TCONS_00016563	7.13	8.61542	4	2240	j	MZ								TCONS_00020590	21.0289	27.7952	4	1786	j	MZ	TCONS_00017841	8.47672	9.19135	5	2707	j	MZ	TCONS_00005239
TCONS_00035975	0.0809933	1.11402	5	2626	j	Z								TCONS_00012351	6.96327	6.38561	4	2189	j	MZ	TCONS_00016562	11.2301	10.8096	4	2234	j	MZ
TCONS_00035974	0.000951748	3.58224	5	2647	j	Z
Dmel	CG11537	ALT	This gene is referred to in FlyBase by the symbol Dmel\CG11537 (FBgn0035400). It is a protein_coding_gene from Drosophila melanogaster. It has 7 annotated transcripts and 7 polypeptides (4 unique). Gene sequence location is 3L:3128034..3143457. It has the cytological map location 63B3-63B5. Protein features are: Major facilitator superfamily; Major facilitator superfamily domain; Major facilitato…				Dsim	Dsim\GD13356						Dsec	Dsec\GM14082						Dmau	CG11537-PD						Dyak	Dyak\GE21668						Dsan	Dyak\GE21668						Dere	Dere\GG14480						Dana
TCONS_00026555	22.648	2.81748	8	2502	=	PM	TCONS_00017940	25.0393	6.44615	8	2658	=	PM	TCONS_00016620	2.87129	1.64584	7	1385	=	MZ	TCONS_00011999	22.7511	10.6247	9	3240	j	PM	TCONS_00014960	3.65243	0.859614	9	1707	=	M	TCONS_00010828	3.0826	0.455162	9	1707	=	M	TCONS_00013688	1.8029	3.77405e-05	9	1707	=	M	TCONS_00017371
TCONS_00026551	3.26141	9.447	8	3400	=	PZ	TCONS_00017935	4.16967	7.80701	8	3277	=	MZ	TCONS_00016619	23.156	9.64319	8	3043	j	PM								TCONS_00014959	20.4281	23.0178	8	3427	j	MZ	TCONS_00010826	21.0314	17.3884	8	3349	j	MZ	TCONS_00013687	22.7102	2.31121	8	3300	j	PM	TCONS_00017368
																												TCONS_00014958	1.43036	0.632221	9	3675	=	M								TCONS_00013686	1.60734	0.200995	10	3431	j	M
Dmel	RN-tre	ALT	The gene Related to the N terminus of tre oncogene is referred to in FlyBase by the symbol Dmel\RN-tre (CG8085, FBgn0020620). It is a protein_coding_gene from Drosophila melanogaster. It has 5 annotated transcripts and 5 polypeptides (all unique). Gene sequence location is 2R:13984815..13990707. It has the cytological map location 50C23. Protein features are: Rab-GTPase-TBC domain. Its molecular …				Dsim	Dsim\GD25722						Dsec	Dsec\GM20237						Dmau	RN-tre-PA						Dyak	Dyak\RN-tre						Dsan	Dyak\RN-tre						Dere	Dere\GG22451						Dana
TCONS_00017677	0.0653516	1.9456	5	2396	j	Z	TCONS_00011730	6.15694	5.45887	6	1589	j	MZ	TCONS_00008725	20.8341	22.9727	6	2585	j	MZ	TCONS_00007784	7.73849	5.69452	5	1705	=	MZ	TCONS_00007564	17.8404	9.34638	6	1452	=	MZ	TCONS_00005452	26.039	17.3636	6	1452	=	MZ	TCONS_00020524	11.5661	16.7651	6	1452	=	MZ	TCONS_00015177
TCONS_00017676	17.3501	8.15798	6	2617	=	PM	TCONS_00011729	20.7056	14.3479	6	2118	=	MZ	TCONS_00008724	15.1613	13.6738	6	1452	=	MZ	TCONS_00007783	19.7878	13.3874	6	2497	j	MZ	TCONS_00007562	2.87055	0.725363	6	2524	j	M	TCONS_00005450	8.27179	1.46733	7	2732	j	MZ	TCONS_00020523	8.86672	0.142353	6	2522	j	M	TCONS_00015176
TCONS_00017672	14.9924	11.193	7	2708	=	MZ	TCONS_00011728	3.24748	1.66005	7	2567	=	MZ	TCONS_00008723	9.6385	5.0791	7	2728	j	MZ	TCONS_00007782	1.51494	4.27743	6	1941	j	MZ	TCONS_00007561	1.91284	0.349384	7	2750	j	M	TCONS_00005449	14.974	8.76597	6	2482	j	MZ	TCONS_00020522	8.60925	7.48746	7	2769	j	MZ	TCONS_00015175
TCONS_00017670	0.093855	1.12621	6	3288	j	Z	TCONS_00011727	10.3483	15.5972	7	2662	j	MZ	TCONS_00008722	8.5035	2.07293	6	1561	j	MZ	TCONS_00007781	24.4712	15.933	7	2620	j	MZ	TCONS_00007559	9.75443	7.73715	7	3745	j	MZ								TCONS_00020521	6.84146	9.71354	6	2566	j	MZ	TCONS_00015174
																												TCONS_00007558	4.18592	1.27014	7	2787	j	MZ															TCONS_00015173
																												TCONS_00007557	14.0333	12.0924	6	2571	j	MZ
Dmel	RhoGEF4	ALT	The gene Rho guanine nucleotide exchange factor 4 is referred to in FlyBase by the symbol Dmel\RhoGEF4 (CG8606, FBgn0035761). It is a protein_coding_gene from Drosophila melanogaster. It has 2 annotated transcripts and 2 polypeptides (all unique). Gene sequence location is 3L:7321099..7323411. It has the cytological map location 65F4. Protein features are: Dbl homology (DH) domain; Pleckstrin hom…				Dsim	Dsim\GD13075						Dsec	Dsec\GM13777						Dmau	RhoGEF4-PA						Dyak	Dyak\GE20428						Dsan	Dyak\GE20428						Dere	Dere\GG14983						Dana
TCONS_00027366	23.9085	115.156	4	2128	=	PZ	TCONS_00018573	15.5399	73.5065	5	2155	=	PZ	TCONS_00017097	39.1347	169.597	4	1928	=	PZ	TCONS_00012386	60.682	227.482	4	1922	=	PZ	TCONS_00018318	16.9569	72.6352	4	1922	=	PZ	TCONS_00013260	34.2843	176.005	4	1922	=	PZ	TCONS_00010988	40.1984	221.712	4	1922	=	PZ	TCONS_00020496
TCONS_00027363	10.3103	4.85825e-21	2	1502	o	M	TCONS_00018572	13.5692	56.1288	4	2216	=	PZ															TCONS_00018317	14.4291	59.3664	5	2035	j	PZ								TCONS_00010987	27.6066	172.685	1	110	o	MZ	TCONS_00020495
Dmel	ssh	ALT	The gene slingshot is referred to in FlyBase by the symbol Dmel\ssh (CG6238, FBgn0029157). It is a protein_coding_gene from Drosophila melanogaster. It has 4 annotated transcripts and 4 polypeptides (all unique). Gene sequence location is 3R:24938710..24944956. It has the cytological map location 96B10-96B11. Protein features are: DEK, C-terminal; Dual specificity phosphatase; Dual specificity ph…				Dsim	Dsim\GD18249						Dsec	Dsec\GM23443						Dmau	ssh-PB						Dyak	Dyak\GE10755						Dsan	Dyak\GE10755						Dere	Dere\GG12300						Dana
TCONS_00041629	13.4804	12.0624	8	4411	=	MZ	TCONS_00028556	34.5064	23.5007	8	4406	=	MZ	TCONS_00005444	3.53974	2.20496	7	3551	=	MZ	TCONS_00019187	29.0456	12.7582	7	4697	j	PM	TCONS_00024287	6.70659	6.87071	7	3563	=	MZ	TCONS_00017573	5.05478	11.753	7	3563	=	MZ	TCONS_00016895	5.10522	8.7199	7	3560	=	MZ	TCONS_00023417
TCONS_00041627	0.000799889	2.7373	7	4247	=	Z	TCONS_00028554	7.49635	4.33618	8	4115	=	MZ	TCONS_00005443	38.9432	19.1439	7	4758	=	PM	TCONS_00019186	4.12221	5.95557	7	4332	=	MZ	TCONS_00024285	33.3028	22.4009	7	4707	=	MZ	TCONS_00017572	28.5184	30.6251	7	4896	=	MZ	TCONS_00016893	23.2037	24.8285	7	4848	=	MZ	TCONS_00023416
TCONS_00041626	16.3613	7.63592	7	4773	=	PM																																											TCONS_00023415
TCONS_00041625	1.44835	1.16986	8	4191	j	MZ
Dmel	cdi	ALT	The gene center divider is referred to in FlyBase by the symbol Dmel\cdi (CG6027, FBgn0004876). It is a protein_coding_gene from Drosophila melanogaster. It has 2 annotated transcripts and 2 polypeptides (all unique). Gene sequence location is 3R:19044882..19094270. It has the cytological map location 91E4-91F1. Protein features are: Protein kinase domain; Protein kinase, ATP binding site; Protei…				Dsim	Dsim\GD20136						Dsec	Dsec\GM23341						Dmau	cdi-PA						Dyak	Dyak\GE25154						Dsan	Dyak\GE25154						Dere	Dere\GG16197						Dana
TCONS_00040398	32.9797	2.23457	8	5657	=	PM	TCONS_00021924	12.1111	1.3901	7	4339	=	PM	TCONS_00028856	10.4503	0.466821	7	3665	=	M	TCONS_00014752	14.2136	0.0381197	2	2047	=	M	TCONS_00025267	34.7876	3.34573	7	3647	=	PM	TCONS_00018304	26.8802	2.27913	7	3647	=	PM	TCONS_00006619	17.3205	0.697483	7	3653	=	M	TCONS_00025747
TCONS_00040397	1.4048e-16	1.16149	9	7047	j	Z	TCONS_00021923	23.4216	2.15325	8	5740	=	PM	TCONS_00028855	28.8145	2.3741	8	5218	j	PM	TCONS_00014748	29.2267	1.54572	8	5944	j	PM	TCONS_00025266	7.07541	1.3622	9	6910	j	PM	TCONS_00018303	14.3666	1.22398	8	5460	j	PM	TCONS_00006617	2.38743	0.262866	9	5662	j	M	TCONS_00025746
																												TCONS_00025264	3.33491	0.166575	8	6164	j	M	TCONS_00018302	3.84839	0.368503	8	5457	j	M	TCONS_00006616	16.9777	7.43288	9	6402	j	MZ
Dmel	BtbVII	ALT	The gene BTB-protein-VII is referred to in FlyBase by the symbol Dmel\BtbVII (CG43365, FBgn0263108). It is a protein_coding_gene from Drosophila melanogaster. It has 8 annotated transcripts and 8 polypeptides (5 unique). Gene sequence location is 3L:3148646..3158408. It has the cytological map location 63B7. Protein features are: BTB/POZ; BTB/POZ fold; BTB/POZ-like; DNA binding HTH domain, Psq-ty…				Dsim	Dsim\GD13729						Dana	Dana\GF24269						Dper	Dper\GL20785	ALT					Dmoj	Dmoj\GI12996						Dvir	Dvir\GJ13140
TCONS_00021389	30.3055	1.48276	6	4010	=	MZ	TCONS_00014414	0.426355	1.88601	6	1689	j	Z	TCONS_00019794	4.1206	4.39934	3	1614	=	MZ	TCONS_00019614	3.09302	0.214504	7	4361	j	M	TCONS_00030141	5.3659	0.486587	3	1722	=	M	TCONS_00033040	4.75354	2.91506e-05	3	1497	=	M
TCONS_00021388	0.0774487	2.43362	6	5146	=	Z	TCONS_00014413	7.1354	8.03525	6	5025	=	MZ								TCONS_00019613	0.641343	2.3432	8	4132	j	Z
TCONS_00021386	1.50033	2.2854	6	5169	j	MZ	TCONS_00014411	39.989	28.2765	6	4825	=	MZ								TCONS_00019612	3.95814	0.295901	8	4077	j	M
TCONS_00021385	0.322781	15.9822	6	4746	=	Z	TCONS_00014410	0.118041	1.00706	6	4224	j	Z								TCONS_00019610	4.31904	34.1141	6	2163	j	MZ
TCONS_00021384	0.328464	3.41324	7	4210	j	Z	TCONS_00014409	1.30141	2.00769	7	4037	=	MZ								TCONS_00019608	0.290853	1.52399	6	2341	j	Z
TCONS_00021382	5.93578	0.593346	7	3936	=	M	TCONS_00014408	2.79839	4.02406	6	4905	=	MZ								TCONS_00019607	5.92631e-15	1.22932	6	5174	j	Z
TCONS_00021378	1.06494e-07	14.7846	6	4957	=	Z	TCONS_00014407	11.2188	5.6041	7	4020	=	MZ								TCONS_00019606	0.157128	1.84011	6	5159	j	Z
TCONS_00021375	6.97677	0.647057	6	4036	=	M															TCONS_00019605	7.86715	5.76709	7	3418	j	MZ
TCONS_00021373	2.3741	2.85709e-22	6	3315	=	M															TCONS_00019604	34.6413	11.4432	6	2127	j	MZ
Dmel	su(f)	ALT	The gene suppressor of forked is referred to in FlyBase by the symbol Dmel\su(f) (CG17170, FBgn0003559). It is a protein_coding_gene from Drosophila melanogaster. It has 3 annotated transcripts and 3 polypeptides (2 unique). Gene sequence location is X:23096771..23101431. It has the cytological map location 20E. Protein features are: HAT (Half-A-TPR) repeat; Suppressor of forked. Its molecular fu…				Dsec	Dsec\GM13282						Dyak	Dyak\GE15242						Dsan	Dyak\GE15242						Dere	Dere\GG19763						Dana	Dana\GF19444						Dpse	Dpse\GA27548						Dper
TCONS_00053820	3.48882	1.10806	4	2670	x	MZ	TCONS_00010568	0.777731	3.25058	9	2510	j	Z	TCONS_00035983	3.89542	2.16523	8	2180	j	MZ	TCONS_00026178	13.201	35.8118	9	2701	j	PZ	TCONS_00003541	24.6065	92.0059	9	2193	=	PZ	TCONS_00016122	0.000438725	5.68889	8	1972	j	Z	TCONS_00032714	13.6261	71.5182	9	2190	=	MZ	TCONS_00022143
TCONS_00053819	15.9558	5.64676	4	2696	x	PM	TCONS_00010567	8.37094	28.3928	10	2832	j	PZ	TCONS_00035981	13.0891	76.112	9	3063	j	PZ	TCONS_00026174	3.71669e-13	1.18287	5	2026	=	Z								TCONS_00016121	6.36829	31.5281	9	2586	j	PZ	TCONS_00032713	3.74304	10.5175	9	3418	j	MZ	TCONS_00022142
TCONS_00049034	0.595303	5.78756	9	2900	=	Z	TCONS_00010566	10.327	42.0013	9	2193	=	PZ	TCONS_00035979	2.60899	4.39959	5	2026	=	MZ	TCONS_00026173	5.77038	17.8114	7	1897	j	MZ								TCONS_00016119	0.889459	4.48011	5	2836	=	Z	TCONS_00032712	0.132062	4.44564	10	3314	j	Z	TCONS_00022141
TCONS_00049033	11.1996	45.699	9	2565	=	PZ	TCONS_00010565	0.37981	6.38471	6	1282	j	Z	TCONS_00035977	0.30969	6.33415	7	2527	j	Z	TCONS_00026172	18.9248	13.0022	2	1436	j	MZ								TCONS_00016118	7.63036	7.10842	2	1989	o	MZ	TCONS_00031067	3.91024	28.3043	2	344	s	PZ
TCONS_00049032	3.0014e-10	2.06105	10	2658	=	Z								TCONS_00035976	10.5432	8.24997	2	2012	j	MZ
Dmel	AP-1sigma	ALT	The gene Adaptor Protein complex 1, Ïƒ subunit is referred to in FlyBase by the symbol Dmel\AP-1Ïƒ (CG5864, FBgn0039132). It is a protein_coding_gene from Drosophila melanogaster. It has 4 annotated transcripts and 4 polypeptides (3 unique). Gene sequence location is 3R:23958651..23962555. It has the cytological map location 95D1. Protein features are: AP complex, mu/sigma subunit; Adaptor protei…				Dsim	Dsim\GD21048						Dsec	Dsec\GM26541						Dmau	AP-1sigma-PA						Dyak	Dyak\GE23431						Dsan	Dyak\GE23431						Dere	Dere\GG11239						Dana
TCONS_00035152	63.9378	8.33051	5	1074	=	PM	TCONS_00023919	66.8842	15.9472	5	1016	=	MZ	TCONS_00002518	51.6768	44.2295	4	467	=	MZ	TCONS_00016156	21.5282	7.79874	4	467	=	MZ	TCONS_00028853	5.34918	3.47952	5	1061	j	MZ	TCONS_00021013	2.76942	4.71688	5	657	j	MZ	TCONS_00018334	5.09409	4.05779	5	439	j	MZ	TCONS_00024698
TCONS_00035151	2.75967	4.12044	5	1176	=	MZ	TCONS_00023918	4.38108	1.59131	5	1202	=	MZ	TCONS_00002517	6.28056	0.00128774	5	566	j	M	TCONS_00016155	26.63	0.0853466	5	591	j	M	TCONS_00028852	6.46266	0.0402156	4	467	=	M	TCONS_00021011	8.99824	10.173	4	467	=	MZ	TCONS_00018333	89.8868	29.6004	4	467	=	MZ	TCONS_00024697
TCONS_00035150	1.30312	8.86925e-05	5	790	=	M	TCONS_00023917	26.9109	4.22588	6	662	j	MZ	TCONS_00002516	15.3138	10.7813	5	975	j	MZ	TCONS_00016154	64.84	35.3387	5	587	j	MZ	TCONS_00028851	51.1945	19.3345	5	938	j	PM	TCONS_00021010	64.3081	26.9708	5	902	j	MZ								TCONS_00024696
TCONS_00035149	1.0398	2.70463	5	977	j	MZ	TCONS_00023916	0.60199	4.31005	5	1620	=	Z	TCONS_00002515	70.147	48.3566	5	955	j	MZ	TCONS_00016152	93.3833	42.6806	5	863	j	MZ	TCONS_00028850	21.6785	1.30175	6	711	j	MZ	TCONS_00020997	10.9173	1.64561	6	647	j	MZ								TCONS_00024695
TCONS_00035148	1.34398e-09	1.13787	5	909	=	Z	TCONS_00023914	0	2.05576	5	1161	=	Z															TCONS_00028848	1.35739	0.601415	5	558	j	M
Dmel	cic	ALT	The gene capicua is referred to in FlyBase by the symbol Dmel\cic (CG43122, FBgn0262582). It is a protein_coding_gene from Drosophila melanogaster. It has 6 annotated transcripts and 6 polypeptides (all unique). Gene sequence location is 3R:20252770..20303942. It has the cytological map location 92D9-92E2. Protein features are: High mobility group box domain. Its molecular function is described b…				Dsim	Dsim\GD19345						Dsec	Dsec\GM23104	ALT					Dmau	cic-PD						Dyak	Dyak\GE25659						Dsan	Dyak\GE25659	ALT					Dere	Dere\GG23823	ALT					Dana
TCONS_00034358	0.894939	17.0311	13	7734	j	Z	TCONS_00026139	4.33183	0.0823535	15	5937	j	M	TCONS_00018899	10.2366	2.9215	13	4184	=	MZ	TCONS_00017562	4.90353	0.0518388	18	9402	j	M	TCONS_00021235	17.7733	11.6339	13	4136	=	MZ	TCONS_00015299	23.7822	19.6891	13	4136	=	MZ	TCONS_00008867	11.4827	11.0578	13	4217	=	MZ	TCONS_00021619
TCONS_00034355	9.62063	6.7309	13	5139	=	MZ	TCONS_00026135	5.34698	3.607	15	5956	j	MZ	TCONS_00018897	1.60533	0.000169584	19	7135	j	M	TCONS_00017561	4.67644	0.151825	19	8643	j	M	TCONS_00021231	0.460586	1.05505	13	5384	j	Z	TCONS_00015298	16.7556	27.1868	13	5860	j	MZ	TCONS_00008866	3.08503	0.51965	19	7337	j	M	TCONS_00021618
TCONS_00034354	0.0184799	2.98516	13	6441	=	Z	TCONS_00026132	4.44542	1.52328	15	5952	j	MZ	TCONS_00018896	5.30639	0.637277	19	7160	j	M	TCONS_00017558	6.61228	13.7416	13	6195	j	MZ	TCONS_00021230	15.3049	42.5059	13	5473	j	PZ	TCONS_00015292	0.83268	2.0052	19	6973	j	Z	TCONS_00008865	2.36606	0.00172767	19	7325	j	M	TCONS_00021616
TCONS_00034353	13.6174	14.8102	13	5154	=	MZ	TCONS_00026130	23.0816	31.9133	13	5808	j	MZ	TCONS_00018895	1.43967e-51	2.12925	4	1925	j	Z	TCONS_00017557	22.9994	14.8528	13	6202	j	MZ	TCONS_00021229	1.69722	3.72722	13	5458	=	MZ	TCONS_00015291	2.20031	0.204972	12	5271	j	M	TCONS_00008864	0.473698	7.51081	13	6202	=	Z	TCONS_00021613
TCONS_00034345	2.79508	0.288794	18	10966	=	M	TCONS_00026129	1.21632	2.27221	13	5792	=	MZ	TCONS_00018894	10.9002	10.3419	13	6044	=	MZ								TCONS_00021226	5.53507	1.77941	19	7858	j	MZ								TCONS_00008863	14.8401	38.8549	13	6217	j	PZ
TCONS_00034337	5.39064	1.14046	19	7240	=	PM	TCONS_00026127	4.83274	2.34624	12	5075	=	MZ	TCONS_00018893	15.8972	19.6625	13	6059	j	MZ								TCONS_00021220	4.95693	1.9566	20	7807	j	MZ								TCONS_00006524	11.5379	6.33395	1	1244	x	MZ
														TCONS_00018798	1.23964e-263	2.4918	1	1807	x	Z
Dmel	Fmr1	ALT	The gene Fmr1 is referred to in FlyBase by the symbol Dmel\Fmr1 (CG6203, FBgn0028734). It is a protein_coding_gene from Drosophila melanogaster. It has 11 annotated transcripts and 11 polypeptides (8 unique). Gene sequence location is 3R:10101420..10110121. It has the cytological map location 85F10-85F12. Protein features are: Agenet-like domain; K Homology domain; K Homology domain, type 1; RNA-…				Dsim	Dsim\GD20735	ALT					Dsec	Dsec\GM26187						Dmau	Fmr1-PA						Dyak	Dyak\GE24705	ALT					Dsan	Dyak\GE24705						Dere	Dere\GG17303						Dana
TCONS_00038555	2.90183	0.0645122	11	2255	=	M	TCONS_00023216	0.70063	4.6416	12	4033	j	Z	TCONS_00001957	11.9871	0.112448	10	2039	=	M	TCONS_00015650	4.86709	1.42269	12	4176	j	MZ	TCONS_00026260	27.0881	5.49057	11	1976	j	PM	TCONS_00019037	20.6342	1.54125	11	2330	j	MZ	TCONS_00007787	5.76111	5.30429e-07	10	2024	=	M	TCONS_00024514
TCONS_00038552	43.8745	2.08939	12	2973	=	PM	TCONS_00023214	2.01746	1.01231	11	4128	j	MZ	TCONS_00001955	8.47417	0.935913	12	4086	j	M	TCONS_00015649	29.1291	1.63484	11	2280	j	PM	TCONS_00026259	5.97821	1.77293e-10	11	1982	j	M	TCONS_00019036	12.405	0.698766	10	2057	=	M	TCONS_00007786	17.3298	3.99392	12	4099	j	MZ	TCONS_00024513
TCONS_00038549	14.2298	0.241226	12	3369	=	M	TCONS_00023213	2.91634	1.26209e-05	12	3937	=	M	TCONS_00001954	10.8353	1.41227	12	4077	j	MZ	TCONS_00015647	41.3594	7.65281	12	4373	j	PM	TCONS_00026257	0.0702224	1.3184	3	2222	j	Z	TCONS_00019035	33.0106	14.8698	12	4415	j	PM	TCONS_00007784	3.94679	1.4166	11	4312	j	MZ	TCONS_00024511
TCONS_00038546	1.53294e-09	5.93631	12	4414	=	Z	TCONS_00023212	51.8697	8.57397	12	3928	=	PM	TCONS_00001953	21.0856	1.61364	10	2255	j	PM	TCONS_00015646	1.35483	0.000180237	12	4352	j	M	TCONS_00026255	28.0992	9.98535	12	4471	j	PM								TCONS_00007783	12.823	9.987	12	4396	j	MZ	TCONS_00024510
TCONS_00038542	3.20825	0.125074	12	4218	j	M	TCONS_00023211	11.3619	0.854381	11	2317	=	M	TCONS_00001952	26.6199	5.76875	12	4274	j	PM								TCONS_00026254	1.48408	6.83749e-05	12	4480	j	M								TCONS_00007782	15.236	4.70519	11	2192	j	MZ	TCONS_00024509
																												TCONS_00026252	2.80238	2.54121	12	4140	j	MZ
Dmel	CG14478	ALT	This gene is referred to in FlyBase by the symbol Dmel\CG14478 (FBgn0028953). It is a protein_coding_gene from Drosophila melanogaster. It has 4 annotated transcripts and 4 polypeptides (1 unique). Gene sequence location is 2R:17457663..17465795. It has the cytological map location 54B16. Its molecular function is unknown. It is involved in the biological process described with: imaginal disc-der…				Dsim	Dsim\GD11270	ALT					Dsec	Dsec\GM21779						Dmau	CG14478-PA	ALT					Dyak	Dyak\GE11665	ALT					Dsan	Dyak\GE11665	ALT					Dere	Dere\GG20681						Dana
TCONS_00012846	1.33062e-25	1.31344	2	4012	j	Z	TCONS_00008375	9.15976e-10	4.47785	2	3619	o	Z	TCONS_00007019	211.093	107.72	1	440	=	MZ	TCONS_00005664	3.66288	2.61623e-122	1	1535	=	M	TCONS_00013046	1.75781e-19	2.48397	1	1538	=	Z	TCONS_00009382	137.209	88.2136	3	2386	o	MZ	TCONS_00022988	4.08499	11.8051	3	2361	o	MZ	TCONS_00011491
TCONS_00012843	3.20133e-22	1.88746	2	4115	j	Z	TCONS_00008373	0.507936	7.63866	2	3846	j	Z								TCONS_00005663	0.000192013	3.20969	2	3825	o	Z	TCONS_00013043	25.4064	29.3264	3	2903	o	MZ	TCONS_00009381	14.776	13.3601	3	2246	o	MZ	TCONS_00022987	21.9694	10.7173	3	2371	o	MZ	TCONS_00011490
TCONS_00012841	0.0790071	3.72992	2	3849	=	Z	TCONS_00008372	119.32	54.9417	2	3348	=	PM								TCONS_00005662	43.8633	26.9117	2	3760	o	MZ	TCONS_00013042	3.41906	0.330789	3	2727	o	M	TCONS_00009377	2.39869e-27	9.01373	3	2616	o	Z	TCONS_00022986	5.42869	3.27432	3	2203	o	MZ	TCONS_00011488
TCONS_00012839	0.0172812	1.96695	2	4019	j	Z	TCONS_00008371	0.146171	20.5334	2	4073	=	Z								TCONS_00005661	0.980188	1.48052	2	3813	o	Z	TCONS_00013041	69.7166	14.6334	3	2894	o	MZ	TCONS_00009376	4.72566e-06	4.23117	3	2205	o	Z	TCONS_00022985	80.425	100.654	3	2348	o	MZ	TCONS_00011487
TCONS_00012838	0.0962761	1.01034	3	4062	j	Z															TCONS_00005660	2.37453	0.252791	2	3879	o	M	TCONS_00013039	71.974	65.1559	2	2750	o	MZ	TCONS_00009375	2.77714	0.150239	1	1538	=	M	TCONS_00022983	0.978212	2.25613	3	2237	o	Z
TCONS_00012836	0.000428012	57.2047	2	4010	=	Z															TCONS_00005659	73.3086	36.8885	3	3987	o	MZ	TCONS_00013037	2.36844e-08	2.98745	2	2821	o	Z	TCONS_00006868	33.6815	34.2662	1	1381	x	MZ	TCONS_00022981	37.306	6.89299	1	1535	=	MZ
TCONS_00012835	101.712	14.1546	2	3795	=	PM																													TCONS_00006867	58.715	93.4178	1	1693	x	MZ
Dmel	CG8258	ALT	This gene is referred to in FlyBase by the symbol Dmel\CG8258 (FBgn0033342). It is a protein_coding_gene from Drosophila melanogaster. It has one annotated transcript and one polypeptide. Gene sequence location is 2R:8904844..8906990. It has the cytological map location 44F5. Protein features are: Chaperone tailless complex polypeptide 1 (TCP-1); Chaperonin Cpn60/TCP-1; Chaperonin TCP-1, conserve…				Dsim	Dsim\GD10130						Dsec	Dsec\GM20657						Dmau	CG8258-PA						Dyak	Dyak\GE22743						Dsan	Dyak\GE22743						Dere	Dere\GG10613						Dana
TCONS_00016103	163.087	49.5203	3	1901	=	PM	TCONS_00010691	184.273	134.925	3	1841	=	MZ	TCONS_00007918	170.886	109.697	3	1638	=	MZ	TCONS_00007120	129.153	63.2908	3	1635	=	MZ	TCONS_00005970	218.26	75.011	3	1638	=	PM	TCONS_00004364	189.702	62.707	3	1638	=	PM	TCONS_00026515	151.61	123.49	3	1638	=	MZ	TCONS_00010465
TCONS_00016102	0.97219	1.25507	4	2203	j	Z															TCONS_00007119	17.7376	17.6023	5	5960	j	MZ															TCONS_00026514	16.3508	10.6239	4	4106	j	MZ	TCONS_00010464
																																																	TCONS_00010463
																																																	TCONS_00010459
Dmel	Mrp4	ALT	The gene Multidrug resistance protein 4 ortholog is referred to in FlyBase by the symbol Dmel\Mrp4 (CG14709, FBgn0263316). It is a protein_coding_gene from Drosophila melanogaster. It has one annotated transcript and one polypeptide. Gene sequence location is 3R:11569250..11575937. It has the cytological map location 86E11. Protein features are: AAA+ ATPase domain; ABC transporter type 1, transme…				Dsec	Dsec\GM23953						Dmau	CG14709-PB						Dsan	Dyak\GE24181						Dere	Dere\GG18233						Dana	Dana\GF18378						Dpse	Dpse\GA27495						Dper
TCONS_00038824	74.2669	11.219	3	546	x	PM	TCONS_00004557	0.285037	2.4138	4	3323	j	Z	TCONS_00018443	0.00872386	2.74367	4	2257	j	Z	TCONS_00019864	0.109818	1.27149	8	3943	=	Z	TCONS_00009921	0.221249	1.03199	8	3943	=	Z	TCONS_00022882	0.00361171	4.63651	8	3940	=	Z	TCONS_00004095	0.196846	1.16211	8	3931	=	Z	TCONS_00031600
TCONS_00032531	0.0673826	12.2496	8	4718	=	Z	TCONS_00004556	0.891125	10.3406	8	4626	j	Z	TCONS_00018442	0.0702512	10.6565	8	3940	=	Z																						TCONS_00004094	0.214386	1.01486	9	5229	j	Z
																																										TCONS_00004093	0.319865	5.94805	9	5277	j	Z
Dmel	CG9005	ALT	This gene is referred to in FlyBase by the symbol Dmel\CG9005 (FBgn0033638). It is a protein_coding_gene from Drosophila melanogaster. It has 3 annotated transcripts and 3 polypeptides (1 unique). Gene sequence location is 2R:11619479..11640941. It has the cytological map location 48A3-48B2. Protein features are: Domain of unknown function DUF4210. Its molecular function is described by: . It is …				Dsim	Dsim\GD25893	ALT					Dsec	Dsec\GM20418						Dmau	CG9005-PA						Dyak	Dyak\GE13510	ALT					Dsan	Dyak\GE13510						Dere	Dere\GG22639						Dana
TCONS_00016922	1.31898	5.23415	8	5265	=	MZ	TCONS_00011216	52.1392	10.5605	8	6149	=	PM	TCONS_00008355	35.1614	6.16319	6	3909	=	PM	TCONS_00007470	29.6199	28.6792	6	3906	=	MZ	TCONS_00008081	39.1098	4.09879	6	3915	=	PM	TCONS_00005782	40.7674	17.2744	6	3915	=	PM	TCONS_00020897	22.7182	11.364	6	3945	=	MZ	TCONS_00014013
TCONS_00016921	43.917	8.509	8	5824	=	PM	TCONS_00011215	1.70524	29.4587	8	6270	=	PZ	TCONS_00008354	23.2754	24.1352	7	5475	j	MZ	TCONS_00007469	31.3794	29.1118	8	6459	j	MZ	TCONS_00008080	0.228218	5.15582	8	6188	j	Z	TCONS_00005781	16.3697	28.2514	7	5549	j	MZ	TCONS_00020896	17.4851	29.0736	7	5617	j	MZ	TCONS_00014012
TCONS_00016920	0.000109785	50.5522	8	5974	=	Z															TCONS_00004977	1.84209e-15	32.3568	2	905	x	Z	TCONS_00008079	0.0251537	1.08735	8	5988	j	Z															TCONS_00014011
TCONS_00016917	3.02082	0.0202038	9	6016	j	M																						TCONS_00008078	24.501	8.92351	8	6353	j	PM
TCONS_00016916	1.81611e-09	20.9577	8	6114	j	Z
Dmel	CG13384	ALT	This gene is referred to in FlyBase by the symbol Dmel\CG13384 (FBgn0032036). It is a protein_coding_gene from Drosophila melanogaster. It has 11 annotated transcripts and 11 polypeptides (4 unique). Gene sequence location is 2L:8384455..8388804. It has the cytological map location 29B4-29C1. Protein features are: Amino acid transporter, transmembrane. Its molecular function is described by: amin…				Dsim	Dsim\GD23535						Dsec	Dsec\GM16926	ALT					Dmau	CG13384-PC						Dyak	Dyak\GE18766						Dsan	Dyak\GE18766						Dere	Dere\GG10546	ALT					Dana
TCONS_00002090	0.232051	25.7571	4	2222	=	Z	TCONS_00001304	4.63444	8.43574	7	2528	=	MZ	TCONS_00019760	10.2867	27.5363	5	1522	=	PZ	TCONS_00000861	6.87443	47.2798	5	1507	=	MZ	TCONS_00001599	2.48064	7.01407	5	1525	=	MZ	TCONS_00001210	1.08902	5.01541	5	2239	j	MZ	TCONS_00026400	5.08789	43.7979	5	1516	=	MZ	TCONS_00001804
TCONS_00002089	0.959129	32.3051	4	2234	=	Z	TCONS_00001303	6.56964	21.138	7	2540	=	PZ	TCONS_00019759	6.27958	5.49265	7	2442	j	MZ	TCONS_00000859	4.31507	0.0014468	7	2498	j	M	TCONS_00001598	0.0108959	1.95787	7	2343	j	Z	TCONS_00001209	5.89491	28.8371	5	1525	=	PZ	TCONS_00026399	1.38213	11.4855	6	2387	j	MZ	TCONS_00001803
TCONS_00002088	0.660201	6.07269	7	2477	=	Z	TCONS_00001301	4.73955	1.90529	7	2531	=	MZ	TCONS_00019758	8.06979e-20	2.95673	6	2347	j	Z	TCONS_00000857	1.41515	11.3184	7	2565	j	MZ	TCONS_00001596	0.875326	11.443	7	2368	j	Z	TCONS_00001208	1.19793	7.69656	6	2376	j	PZ	TCONS_00026397	0.429476	2.19953	8	2370	j	Z	TCONS_00001800
TCONS_00002087	4.89428	0.196858	7	2536	=	M	TCONS_00001300	0.12029	5.37603	8	2463	j	Z	TCONS_00019757	5.6938	3.20604	7	2496	j	MZ	TCONS_00000843	28.4139	115.238	3	1174	j	MZ	TCONS_00001594	1.37732	1.66259	6	2370	j	MZ	TCONS_00001207	0.3181	1.68551	6	2366	j	Z	TCONS_00026396	1.67513	25.9645	7	2298	j	MZ	TCONS_00001799
TCONS_00002084	4.79844	29.6154	7	2527	=	PZ	TCONS_00001298	0.00130045	4.70968	6	2384	=	Z	TCONS_00019756	4.27857e-27	6.45274	6	2373	j	Z								TCONS_00001593	0.0461658	1.55793	7	2344	j	Z	TCONS_00001206	2.81374	10.2575	7	2521	j	MZ	TCONS_00026395	6.22453	26.9973	8	2429	j	MZ
TCONS_00002081	0.0468314	1.40012	6	2687	=	Z	TCONS_00001297	0.0539338	4.10102	8	2430	j	Z	TCONS_00019755	0.202037	13.2649	7	2494	j	Z								TCONS_00001591	0.161793	1.77269	8	2429	j	Z	TCONS_00001204	4.84483	12.9378	7	2524	j	MZ	TCONS_00026394	0.179874	4.11099	7	2394	j	Z
TCONS_00002080	1.85545	0.217822	7	2524	=	M								TCONS_00019754	2.31454	0.0100954	6	2371	j	M								TCONS_00001587	2.87914	18.5697	7	2535	j	MZ								TCONS_00026391	1.07351	0.00807538	8	2487	j	M
TCONS_00002079	7.60433e-29	1.89798	6	2582	j	Z								TCONS_00019753	1.757	4.06732	8	2428	j	MZ																						TCONS_00026390	0.434274	5.35564	6	2600	j	Z
TCONS_00002077	0.781843	2.79963	8	2459	j	Z
TCONS_00002075	0.868209	6.35215	7	2489	j	Z
Dmel	CR44119	ALT	This gene is referred to in FlyBase by the symbol Dmel\CR44119 (FBgn0264950). It is a non_protein_coding_gene from Drosophila melanogaster. It has one annotated transcript. Gene sequence location is 2L:8201557..8205298. It has the cytological map location 28F1. Its molecular function is unknown. The biological processes in which it is involved are not known. No alleles are reported.
TCONS_00002013	4.92805	0.827367	3	2092	=	M
TCONS_00002012	0.567156	1.98609	2	1513	j	Z
Dmel	X11L	ALT	The gene X11L is referred to in FlyBase by the symbol Dmel\X11L (CG5675, FBgn0026313). It is a protein_coding_gene from Drosophila melanogaster. It has 5 annotated transcripts and 5 polypeptides (4 unique). Gene sequence location is X:17599608..17606879. It has the cytological map location 16B7. Protein features are: PDZ domain; PTB/PI domain; Pleckstrin homology-like domain. Its molecular functi…				Dsim	Dsim\GD15674						Dsec	Dsec\GM13516	ALT					Dmau	X11L-PB	ALT					Dyak	Dyak\GE17673	ALT					Dsan	Dyak\GE17673	ALT					Dere	Dere\GG19122						Dana
TCONS_00048208	1.68806e-06	1.29599	11	5630	=	Z	TCONS_00033294	5.12635	3.66868	11	5280	=	MZ	TCONS_00014381	21.4685	5.93892	10	3491	=	PM	TCONS_00022746	0.14825	1.08912	5	2613	j	Z	TCONS_00032333	20.7779	6.81216	10	3491	=	PM	TCONS_00023419	21.9316	8.42132	10	3491	=	PM	TCONS_00002331	16.1526	7.35775	10	3482	=	PM	TCONS_00009767
TCONS_00048206	0.165984	1.03106	10	5492	j	Z	TCONS_00033292	1.88137	0.373039	11	5256	=	M	TCONS_00014380	0.0704114	1.39283	10	5866	=	Z	TCONS_00022745	20.9642	2.88823	10	3488	=	PM	TCONS_00032331	0.604239	2.8838	11	5218	j	Z	TCONS_00023418	6.10183	3.20815	9	5101	j	MZ	TCONS_00002330	2.98864	1.65387	11	5229	j	MZ	TCONS_00009766
TCONS_00048204	0.0557553	2.32772	11	5271	=	Z	TCONS_00033291	14.1737	6.2066	11	5271	=	PM	TCONS_00014379	10.4005	5.63242	11	5249	j	MZ	TCONS_00022744	3.04316	5.26405	11	5180	j	MZ	TCONS_00032330	8.02571	3.85474	11	5296	j	MZ	TCONS_00023417	0.516086	4.49367	10	5410	=	Z	TCONS_00002329	4.59692	5.27043	11	5244	j	MZ	TCONS_00009765
TCONS_00048202	6.61492	1.18635e-08	11	4474	=	M															TCONS_00022743	9.64391	0.705049	11	5242	j	M
TCONS_00048201	17.4798	4.17927	11	4489	=	PM
TCONS_00048200	0.023773	1.76537	11	5279	=	Z
Dmel	CG42678	ALT	This gene is referred to in FlyBase by the symbol Dmel\CG42678 (FBgn0261564). It is a protein_coding_gene from Drosophila melanogaster. It has 13 annotated transcripts and 13 polypeptides (12 unique). Gene sequence location is 2R:22925107..22932044. It has the cytological map location 59B6. Protein features are: TB2/DP1/HVA22-related protein. Its molecular function is unknown. The biological proc…				Dsim	Dsim\GD11726						Dmau	CG42678-PI						Dpse	Dpse\GA30269						Dper	Dper\GL16267						Dmoj	Dmoj\GI21305
TCONS_00014256	1.78364	0.345152	4	1569	=	M	TCONS_00009509	1.06	3.95651	4	1622	=	MZ	TCONS_00006355	2.83941e-05	4.54767	4	1473	j	Z	TCONS_00017329	0.0873745	1.01612	6	1483	j	Z	TCONS_00035418	0.029599	1.33547	3	1167	=	Z	TCONS_00013099	235.696	1206.43	2	2801	x	PZ
TCONS_00014255	0.6902	6.06575	4	1317	=	Z	TCONS_00009508	0.971759	2.77457	6	1996	=	Z	TCONS_00006353	8.85193	13.4207	4	946	j	MZ	TCONS_00017328	19.2688	59.1889	6	1289	j	PZ	TCONS_00035413	186.339	433.064	6	5362	j	PZ
TCONS_00014253	3.34159	2.28844	7	1816	=	MZ	TCONS_00009507	0.236775	2.2312	4	2338	=	Z	TCONS_00006352	0.13196	1.37194	7	1217	j	Z	TCONS_00017326	4.05645e-16	8.27675	4	1297	j	Z
TCONS_00014249	13.2979	54.8476	7	2527	=	PZ	TCONS_00009501	19.4337	9.99438	5	1557	=	MZ	TCONS_00006351	21.7865	38.4331	3	547	o	MZ	TCONS_00017324	57.1585	36.8394	6	1225	=	MZ
TCONS_00014248	14.699	3.77088	6	1463	=	MZ	TCONS_00009500	0.00277221	19.4055	7	1887	=	Z	TCONS_00006350	20.9665	44.662	7	2617	j	MZ	TCONS_00017323	0.413154	3.93699	4	1413	=	Z
TCONS_00014241	0.135619	5.27326	9	1988	j	Z	TCONS_00009496	13.3863	40.4977	8	2547	j	PZ	TCONS_00006349	4.78948	14.9081	8	1861	j	MZ	TCONS_00017318	2.54616e-19	8.18734	3	459	=	Z
TCONS_00014239	2.37323	0.890728	7	1169	j	M								TCONS_00006346	0.0440841	1.49749	8	2817	j	Z	TCONS_00017315	0.298738	6.10737	8	1726	j	Z
TCONS_00014238	0.0976362	1.32047	10	2741	j	Z															TCONS_00017312	2.80097	20.0296	9	2207	j	MZ
																					TCONS_00017311	1.29322e-11	3.17525	8	1820	j	Z
Dmel	CG42672	ALT	This gene is referred to in FlyBase by the symbol Dmel\CG42672 (FBgn0261554). It is a protein_coding_gene from Drosophila melanogaster. It has 10 annotated transcripts and 10 polypeptides (all unique). Gene sequence location is 2R:21295652..21310411. It has the cytological map location 57D8-57D11. Protein features are: Ankyrin repeat; Ankyrin repeat-containing domain; KAP P-loop; Sterile alpha mo…				Dsim	Dsim\GD11586	ALT					Dsec	Dsec\GM15827	ALT					Dyak	Dyak\GE12189	ALT					Dsan	Dyak\GE12189						Dere	Dere\GG22108	ALT					Dana	Dana\GF12810	ALT					Dpse
TCONS_00013867	5.15669	0.135664	11	5182	=	M	TCONS_00009183	10.3537	0.657541	2	1152	o	M	TCONS_00030052	6.73517	12.7158	11	4564	=	MZ	TCONS_00011953	12.2033	20.4182	9	5402	j	MZ	TCONS_00008560	6.48477	16.8954	1	518	o	MZ	TCONS_00019860	2.93709	1.03344e-14	11	5465	j	M	TCONS_00010903	1.2332	0.00611739	11	5011	=	M	TCONS_00010424
TCONS_00013866	9.40297	1.28171	9	5347	=	MZ	TCONS_00009175	14.1718	0.914974	11	5180	=	M	TCONS_00030051	1.52045	0.000458845	12	5243	j	M	TCONS_00011952	3.01705	0.0844646	11	5002	=	M	TCONS_00008559	16.2394	23.3433	11	5002	=	MZ	TCONS_00019859	3.96734	9.77697e-14	12	5137	j	M	TCONS_00010902	4.00694	4.24163	9	5353	j	MZ	TCONS_00010423
TCONS_00013863	0.217913	4.74552	11	5280	=	Z	TCONS_00009171	1.59341e-13	6.56695	11	5272	=	Z	TCONS_00030050	14.621	0.00139197	11	4437	j	M	TCONS_00011951	0.218108	2.33132	11	5951	j	Z	TCONS_00008558	0.319811	19.0098	11	5796	j	Z	TCONS_00019858	13.9788	32.4619	10	5226	j	PZ	TCONS_00010901	4.25579	2.26303	10	6025	j	MZ	TCONS_00010421
TCONS_00013861	0.456184	34.1443	9	5445	=	Z	TCONS_00009170	5.9643	35.3079	9	5110	j	PZ	TCONS_00030049	4.30814	2.66406	11	4628	j	MZ	TCONS_00011950	1.26604	22.3513	11	5350	j	PZ	TCONS_00008557	11.1073	3.10875	11	5474	j	MZ	TCONS_00019857	0.0293517	13.1415	11	5396	j	Z	TCONS_00010900	2.49697e-06	1.04172	12	5669	j	Z	TCONS_00010418
														TCONS_00030048	0.371453	1.70122	12	5350	j	Z	TCONS_00011949	1.2148	7.97341e-06	11	5400	j	M	TCONS_00006117	7.56385	1.51766	1	297	x	MZ	TCONS_00019856	7.35026e-93	9.28064	2	620	o	Z	TCONS_00010899	0.065522	8.60303	11	5560	j	Z	TCONS_00010416
														TCONS_00030046	2.83384	25.5175	11	4544	j	PZ	TCONS_00011947	8.9282	0.000815213	11	5373	j	M	TCONS_00006116	3.04396	10.7605	1	656	x	MZ	TCONS_00019855	0.183836	6.14523	11	5829	j	Z	TCONS_00010898	2.21571	11.7662	11	6698	j	MZ	TCONS_00010414
																																										TCONS_00010894	2.01802	1.78263	10	3334	j	MZ
Dmel	step	ALT	The gene steppke is referred to in FlyBase by the symbol Dmel\step (CG11628, FBgn0086779). It is a protein_coding_gene from Drosophila melanogaster. It has 4 annotated transcripts and 4 polypeptides (2 unique). Gene sequence location is 2L:21740041..21757466. It has the cytological map location 40A1-39F3. Protein features are: Pleckstrin homology domain; Pleckstrin homology-like domain; Sec7 doma…				Dsim	Dsim\GD21629						Dmau	step-PC						Dyak	Dyak\GE12980	ALT					Dsan	Dyak\GE12980						Dere	Dere\GG21479						Dana	Dana\GF14420						Dpse
TCONS_00009526	0.0673318	1.66235	3	542	j	Z	TCONS_00006166	42.778	15.483	3	385	j	PM	TCONS_00004108	1.24975	0.184396	2	1234	=	M	TCONS_00006669	0.0200825	2.16267	9	3821	j	Z	TCONS_00004855	1.28413	0.832824	8	2711	j	M	TCONS_00018754	0.0865436	2.97391	9	4021	j	Z	TCONS_00003949	33.2546	17.8978	9	1224	=	MZ	TCONS_00018533
TCONS_00009525	72.9486	13.3637	9	1727	=	PM	TCONS_00006165	35.6465	12.4083	9	1794	=	PM	TCONS_00004107	142.877	38.0297	3	485	j	PM	TCONS_00006668	1.44661e-48	1.70233	8	2573	j	Z	TCONS_00004854	88.801	35.4774	9	1224	=	PM	TCONS_00018753	0.432632	8.95323	6	1709	j	Z	TCONS_00003948	21.7198	50.9316	9	3035	=	PZ	TCONS_00018532
TCONS_00009524	0.383285	10.0412	9	3086	=	Z	TCONS_00006163	2.348	2.08838	8	2598	=	MZ	TCONS_00004106	3.77903	1.26703	5	1540	j	MZ	TCONS_00006667	3.82455e-06	8.73332	8	2719	j	Z	TCONS_00004853	1.48719	0.354593	7	2609	j	M	TCONS_00018752	8.36093e-21	8.90623	9	2921	j	Z	TCONS_00003947	0.0237246	12.4607	8	3008	j	Z	TCONS_00018531
TCONS_00009523	1.99332	1.89602	10	2824	=	MZ								TCONS_00004105	2.97447	4.28196	3	1332	j	MZ	TCONS_00006666	0.0107645	2.12328	8	2718	j	Z	TCONS_00004852	1.95437	2.13877e-08	5	2385	j	M	TCONS_00018751	1.45186e-13	5.05391	8	2669	j	Z								TCONS_00018530
TCONS_00009520	0.0553525	29.0358	9	3057	=	Z															TCONS_00006664	52.792	23.5759	9	1224	=	PM	TCONS_00004850	18.5194	16.1148	9	2998	=	MZ	TCONS_00018750	5.06825	17.2701	10	2246	=	MZ								TCONS_00018528
TCONS_00009518	0.00295324	1.90614	10	4198	j	Z															TCONS_00006662	3.48684	1.70733	10	4020	j	MZ								TCONS_00018749	43.2623	37.6641	9	3062	j	MZ								TCONS_00018527
TCONS_00009516	0.0288219	2.72698	11	4765	=	Z															TCONS_00006661	20.1807	11.4706	9	2870	=	MZ																						TCONS_00018525
TCONS_00009512	2.64991	1.83095e-09	9	2980	j	M
TCONS_00009507	0.343782	6.6066	8	2657	j	Z
Dmel	FANCI	ALT	The gene Fanconi anemia complementation group I homologue is referred to in FlyBase by the symbol Dmel\FANCI (CG13745, FBgn0033354). It is a protein_coding_gene from Drosophila melanogaster. It has one annotated transcript and one polypeptide. Gene sequence location is 2R:8934576..8939789. It has the cytological map location 44F9. Protein features are: Armadillo-type fold; FANCI helical domain 2;…				Dsim	Dsim\GD10124						Dsec	Dsec\GM20650						Dmau	CG13745-PA						Dyak	Dyak\GE22696						Dsan	Dyak\GE22696						Dere	Dere\GG10605						Dana
TCONS_00016124	4.50157	6.7737	13	4510	=	MZ	TCONS_00010705	11.2944	6.65673	13	4800	=	MZ	TCONS_00007934	2.98009	2.2734	13	4100	j	MZ	TCONS_00007127	14.9038	15.3226	13	4439	=	MZ	TCONS_00005990	6.81577	16.5037	13	4856	j	MZ	TCONS_00004375	0.866926	1.53549	13	4310	=	Z	TCONS_00026505	5.86811	11.0332	13	4451	=	MZ	TCONS_00010753
TCONS_00016123	1.94953	0.196024	13	4744	j	M								TCONS_00007933	7.64842	3.66061	13	4759	j	MZ								TCONS_00005988	0.176049	1.62051	11	4774	j	Z	TCONS_00004374	6.88247	3.69211	13	4683	j	MZ	TCONS_00026502	3.77423	3.34496	3	1747	j	MZ	TCONS_00010752
TCONS_00016122	0.00159934	2.1617	12	4751	j	Z								TCONS_00007932	0.0474781	4.30255	12	4836	j	Z								TCONS_00005986	2.22558	7.48036	13	4674	j	MZ								TCONS_00026500	8.50746	23.0496	4	3895	o	MZ
TCONS_00016121	1.38917	3.02525	13	4480	j	MZ								TCONS_00007930	1.69249	2.41653	13	4563	j	MZ
TCONS_00016120	0.113853	1.94159	13	4594	j	Z
Dmel	Pgk	ALT	The gene Phosphoglycerate kinase is referred to in FlyBase by the symbol Dmel\Pgk (CG3127, FBgn0250906). It is a protein_coding_gene from Drosophila melanogaster. It has 5 annotated transcripts and 5 polypeptides (1 unique). Gene sequence location is 2L:2746880..2753068. It has the cytological map location 23A3-23B1. Protein features are: Phosphoglycerate kinase; Phosphoglycerate kinase, C-termin…				Dsim	Dsim\GD22810	ALT					Dsec	Dsec\GM18205						Dmau	Pgk-PA						Dyak	Dyak\GE15048	ALT					Dsan	Dyak\GE15048						Dere	Dere\GG24497						Dana
TCONS_00005506	0.00666751	12.1194	4	1861	=	Z	TCONS_00003493	0.196054	6.13609	4	2454	j	Z	TCONS_00025537	162.93	71.411	1	156	o	MZ	TCONS_00002326	35.9099	4.07315e-05	3	1242	=	M	TCONS_00003715	59.3221	6.03298	3	1245	=	PM	TCONS_00002710	23.9178	17.0471	1	264	o	MZ	TCONS_00027426	31.629	17.5747	1	326	o	MZ	TCONS_00006588
TCONS_00005505	0.576143	1.82684	4	1863	=	Z	TCONS_00003492	0.0117787	1.5926	4	1854	=	Z	TCONS_00025536	87.3578	30.6913	3	1245	=	PM	TCONS_00002325	17.4747	16.852	3	4262	=	MZ	TCONS_00003713	34.6428	5.49677	4	2124	j	MZ	TCONS_00002709	53.3362	18.0562	3	1245	=	MZ	TCONS_00027425	63.9431	10.4707	3	1245	=	PM	TCONS_00006587
TCONS_00005504	1.18218	0.00272088	4	1856	=	M	TCONS_00003491	79.6755	0.709827	4	1847	j	M															TCONS_00003712	9.77977e-17	3.83688	2	2115	j	Z															TCONS_00006586
TCONS_00005503	0.00010436	14.4195	4	1889	=	Z	TCONS_00003490	3.79121e-21	7.16778	3	1990	j	Z
TCONS_00005502	119.869	4.60811e-12	3	1483	=	M
Dmel	Aats-ala	ALT	The gene Alanyl-tRNA synthetase is referred to in FlyBase by the symbol Dmel\Aats-ala (CG13391, FBgn0027094). It is a protein_coding_gene from Drosophila melanogaster. It has 2 annotated transcripts and 2 polypeptides (1 unique). Gene sequence location is 2L:8378262..8381764. It has the cytological map location 29B3. Protein features are: Alanine-tRNA ligase, class IIc; Alanine-tRNA ligase, class…				Dsim	Dsim\GD22412						Dsec	Dsec\GM12994						Dmau	Aats-ala-PB						Dyak	Dyak\GE11031						Dsan	Dyak\GE11031						Dere	Dere\GG23450						Dana
TCONS_00006988	46.8292	19.4674	3	3150	=	PM	TCONS_00004525	64.8097	19.1556	3	3160	=	PM	TCONS_00020665	67.9171	25.9981	2	2899	=	PM	TCONS_00002984	37.5444	12.8194	2	2896	=	MZ	TCONS_00004837	28.2125	15.4513	2	2899	=	MZ	TCONS_00003554	42.9205	17.3593	2	2899	=	PM	TCONS_00029140	15.2461	6.5839	2	2899	=	MZ	TCONS_00003500
TCONS_00006987	0.213911	1.744	2	3202	=	Z	TCONS_00004524	3.6341	5.22242	3	3154	=	MZ	TCONS_00020664	2.08578	1.99926	4	4473	j	MZ	TCONS_00002983	27.4278	11.2442	3	2609	j	MZ	TCONS_00004836	13.3022	11.1134	6	4435	j	MZ	TCONS_00003553	24.358	14.6299	4	4141	j	MZ	TCONS_00029138	46.6094	22.6364	3	3120	j	MZ	TCONS_00003499
TCONS_00006984	0.0382935	4.80636	4	4302	j	Z	TCONS_00004523	2.88176	8.02789	5	4190	j	MZ	TCONS_00020663	23.2338	21.6217	5	4230	j	MZ	TCONS_00002982	0.408134	2.46592	3	4526	j	Z	TCONS_00004835	44.2695	10.3494	3	3131	j	PM															TCONS_00003498
TCONS_00006983	0.412553	2.26119	4	4446	j	Z															TCONS_00002981	14.5491	10.6064	4	4297	j	MZ
Dmel	MFS18	ALT	The gene Major Facilitator Superfamily Transporter 18 is referred to in FlyBase by the symbol Dmel\MFS18 (CG15438, FBgn0025684). It is a protein_coding_gene from Drosophila melanogaster. It has one annotated transcript and one polypeptide. Gene sequence location is 2L:4446670..4448635. It has the cytological map location 24F2-24F3. Protein features are: Major facilitator superfamily; Major facili…				Dsec	Dsec\GM18093						Dmau	CG15438-PA						Dyak	Dyak\GE14727						Dsan	Dyak\GE14727						Dere	Dere\GG24378						Dana	Dana\GF24055						Dpse
TCONS_00005865	0.248614	8.76021	4	2060	j	Z	TCONS_00025725	28.0079	34.9233	3	1317	=	MZ	TCONS_00002489	21.8598	8.99989	3	1314	=	MZ	TCONS_00003929	37.7766	115.604	3	1317	=	PZ	TCONS_00002866	50.8567	112.757	3	1317	=	PZ	TCONS_00027608	31.8613	59.0924	3	1317	=	MZ	TCONS_00005780	38.7852	4.9972	3	1317	=	PM	TCONS_00020808
TCONS_00005864	39.8838	12.4961	3	1843	=	PM	TCONS_00025723	24.6976	36.1608	3	2162	j	MZ	TCONS_00002488	28.8555	20.6191	3	2066	j	MZ	TCONS_00003926	10.5594	24.0276	5	8378	j	PZ								TCONS_00024970	12.3944	4.03619	2	2374	x	PM
																					TCONS_00003925	3.07939e-14	1.12807	4	7991	j	Z
Dmel	CG3689	ALT	This gene is referred to in FlyBase by the symbol Dmel\CG3689 (FBgn0035987). It is a protein_coding_gene from Drosophila melanogaster. It has 2 annotated transcripts and 2 polypeptides (all unique). Gene sequence location is 3L:9411038..9413637. It has the cytological map location 67B5. Protein features are: Cleavage/polyadenylation specificity factor subunit 5; NUDIX hydrolase domain; NUDIX hydr…				Dsim	Dsim\GD14179						Dsec	Dsec\GM25145						Dmau	CG3689-PC						Dyak	Dyak\GE20835						Dsan	Dyak\GE20835						Dere	Dere\GG15373						Dana
TCONS_00022699	65.7263	27.8667	5	1172	=	PM	TCONS_00015375	75.5678	49.898	5	1170	=	MZ	TCONS_00000239	27.5064	12.9156	4	608	=	MZ	TCONS_00010336	41.9001	18.9472	5	706	=	MZ	TCONS_00017545	14.0725	14.173	4	608	=	MZ	TCONS_00012654	11.5568	22.3615	4	608	=	MZ	TCONS_00011597	35.4388	52.5212	4	608	=	MZ	TCONS_00018221
TCONS_00022698	1.72467	33.9528	5	2220	=	MZ	TCONS_00015374	0.531036	32.5688	5	2220	=	Z	TCONS_00000238	0.969368	25.7426	5	2527	j	Z	TCONS_00010335	31.4708	50.8752	6	1728	j	MZ	TCONS_00017543	40.242	50.8179	6	1326	j	MZ	TCONS_00012652	39.9147	103.45	5	1382	j	PZ	TCONS_00011596	0.378681	26.6023	6	2314	j	Z	TCONS_00018220
TCONS_00022697	0.0568369	4.56125	6	1610	j	Z								TCONS_00000237	53.8164	26.8761	5	1483	j	MZ	TCONS_00010334	1.10402	8.30814	4	1080	j	MZ	TCONS_00017542	7.32403	25.5127	6	1563	j	MZ	TCONS_00012651	0.571813	23.7217	5	2434	j	Z	TCONS_00011595	37.0624	83.7617	5	1489	j	PZ	TCONS_00018219
																												TCONS_00017541	0.34673	19.7914	6	2368	j	Z	TCONS_00012649	7.4473	14.3472	2	416	o	MZ								TCONS_00018218
Dmel	Pdk1	ALT	The gene Phosphoinositide-dependent kinase 1 is referred to in FlyBase by the symbol Dmel\Pdk1 (CG1210, FBgn0020386). It is a protein_coding_gene from Drosophila melanogaster. It has 9 annotated transcripts and 9 polypeptides (4 unique). Gene sequence location is 3L:129450..145895. It has the cytological map location 61B1. Protein features are: Pleckstrin homology-like domain; Protein kinase doma…				Dsim	Dsim\GD13545						Dsec	Dsec\GM14309						Dmau	Pk61C-PD						Dyak	Dyak\GE21053	ALT					Dsan	Dyak\GE21053						Dere	Dere\GG14691						Dana
TCONS_00025721	0.096298	3.88097	1	451	x	Z	TCONS_00013901	1.84895	8.7331e-06	4	3418	=	M	TCONS_00015287	16.0444	0.477474	7	4343	j	M	TCONS_00009330	57.8619	4.57914	5	2443	=	PM	TCONS_00013660	0.203511	4.75527	4	3374	j	Z	TCONS_00009847	1.73597	0.617286	4	3479	j	M	TCONS_00010422	9.74105	1.23654	4	3431	j	MZ	TCONS_00018803
TCONS_00020639	2.83783	6.01923	4	3296	=	MZ	TCONS_00013899	5.93476	0.0864732	4	3337	j	M	TCONS_00015285	64.4056	6.85358	7	2204	=	PM	TCONS_00009329	35.7275	5.60416	7	4480	j	PM	TCONS_00013659	2.00459	0.232204	4	3485	j	M	TCONS_00009846	4.29784	0.367189	6	4282	j	M	TCONS_00010420	6.43504	0.159254	6	4323	j	M	TCONS_00018802
TCONS_00020638	2.31554	1.19724	4	3346	=	MZ	TCONS_00013896	2.76978	2.26927e-62	4	801	j	M	TCONS_00015284	27.1701	5.79438	9	4015	j	PM								TCONS_00013657	4.99122	0.142556	6	4272	j	M	TCONS_00009845	35.8096	13.1518	6	2478	=	PM	TCONS_00010418	27.041	6.02042	6	2481	=	MZ
TCONS_00020636	7.17381	1.27567	5	2423	=	MZ	TCONS_00013895	16.6892	0.245207	7	4275	j	M															TCONS_00013655	39.7587	7.45461	6	2478	=	MZ	TCONS_00009844	25.6356	42.7705	6	4623	=	MZ	TCONS_00010416	23.6923	48.6825	6	4558	=	MZ
TCONS_00020633	18.6315	0.10498	6	2750	=	M	TCONS_00013894	4.55676	1.50824	7	4008	j	MZ															TCONS_00013653	31.0376	40.684	6	4536	=	MZ
TCONS_00020627	2.62743	1.20201	6	4156	=	MZ	TCONS_00013893	2.5442	1.67791	8	4371	j	MZ
TCONS_00020625	11.0009	0.164322	6	3980	=	M	TCONS_00013892	58.3042	6.62863	7	3278	=	PM
TCONS_00020620	1.33548e-07	5.64338	6	4953	=	Z
TCONS_00020618	28.2853	23.6089	6	3700	=	MZ
Dmel	RpS15Aa	ALT	The gene Ribosomal protein S15Aa is referred to in FlyBase by the symbol Dmel\RpS15Aa (CG2033, FBgn0010198). It is a protein_coding_gene from Drosophila melanogaster. It has 5 annotated transcripts and 5 polypeptides (1 unique). Gene sequence location is X:13335637..13337705. It has the cytological map location 11E11-11E12. Protein features are: Ribosomal protein S8. Its molecular function is des…				Dsim	Dsim\GD15889						Dsec	Dsec\GM11496						Dmau	RpS15Aa-PC						Dyak	Dyak\RpS15Aa	ALT					Dsan	Dyak\RpS15Aa						Dere	Dere\GG19508	ALT					Dana
TCONS_00051813	41.7234	125.094	3	734	=	PZ	TCONS_00035527	51.2999	205.058	3	705	=	PZ	TCONS_00017671	558.042	2174.32	1	392	=	PZ	TCONS_00024355	376.204	966.397	1	389	=	MZ	TCONS_00033783	16.4988	0.00329757	1	392	=	M	TCONS_00024535	208.793	1615.56	1	392	=	PZ	TCONS_00003068	198.565	2505.93	2	534	o	MZ	TCONS_00015964
TCONS_00051812	699.703	2743.62	3	671	=	PZ	TCONS_00035526	1215.73	4363.31	3	680	=	PZ	TCONS_00017669	300.242	1136.85	4	660	o	PZ	TCONS_00024354	163.729	489.835	4	614	o	PZ	TCONS_00033782	1035.32	3047.41	3	597	o	PZ	TCONS_00024534	688.096	2677.48	4	441	o	PZ	TCONS_00003067	1.37281	0.000605242	3	570	o	M	TCONS_00015963
TCONS_00051810	3.66221	0.869628	3	675	=	M	TCONS_00035525	32.9295	79.9866	4	705	j	MZ	TCONS_00017668	326.091	1217.89	4	664	o	PZ	TCONS_00024353	520.586	2107.12	4	574	o	PZ	TCONS_00033781	102.338	448.557	3	663	o	PZ	TCONS_00024533	354.538	1321.47	4	505	o	PZ	TCONS_00003066	973.06	3144.1	3	590	o	PZ	TCONS_00015962
TCONS_00051809	0.309349	3.87272	2	792	j	Z	TCONS_00035524	3.77709	26.5188	4	709	j	MZ	TCONS_00017667	1.95783e-12	57.2092	4	634	o	Z	TCONS_00022294	509.599	2072.4	1	553	x	PZ	TCONS_00033780	337.734	1080.58	3	667	o	PZ								TCONS_00003065	212.737	785.188	3	619	o	PZ	TCONS_00015961
TCONS_00051805	0.436038	1.96855	4	787	j	Z	TCONS_00035523	6.19615	23.2678	3	739	j	MZ	TCONS_00017666	1.8223	1.19249	2	331	o	MZ								TCONS_00033779	0.313076	2.23073	2	629	o	Z
TCONS_00051802	109.721	508.046	2	875	=	PZ	TCONS_00035522	15.6844	84.9315	3	581	j	MZ
Dmel	CG43759	ALT	This gene is referred to in FlyBase by the symbol Dmel\CG43759 (FBgn0264090). It is a protein_coding_gene from Drosophila melanogaster. It has 4 annotated transcripts and 4 polypeptides (2 unique). Gene sequence location is X:18930335..19028629. It has the cytological map location 17F3-18A2. Its molecular function is unknown. It is involved in the biological process described with: inter-male agg…				Dsim	Dsim\GD24866						Dmau	CG42506-PA						Dere	Dere\GG19202						Dana	Dana\GF19250						Dpse	Dpse\GA16975						Dper	Dper\GL14665						Dwil
TCONS_00048454	0.0788986	1.6993	7	6333	=	Z	TCONS_00033442	5.6375	3.24649	7	4549	=	MZ	TCONS_00022872	15.7757	2.93504	2	1372	o	PM	TCONS_00002488	4.75149	4.3968	7	6250	j	MZ	TCONS_00007040	1.60775	0.671735	8	7030	j	M	TCONS_00032380	1.01233	0.0403074	2	2476	=	M	TCONS_00009196	1.25042	1.25244	3	2442	=	MZ	TCONS_00022200
TCONS_00048452	5.17915	1.52587	7	4576	=	PM	TCONS_00033441	1.58472	0.202179	6	4386	j	M															TCONS_00007039	1.41638	1.78759	8	6939	j	MZ	TCONS_00032379	2.28086	2.70045	5	6061	j	MZ	TCONS_00009195	6.40403	5.06377	4	4252	j	MZ	TCONS_00021029
																																																	TCONS_00021028
																																																	TCONS_00021027
Dmel	mdy	ALT	The gene midway is referred to in FlyBase by the symbol Dmel\mdy (CG31991, FBgn0004797). It is a protein_coding_gene from Drosophila melanogaster. It has 4 annotated transcripts and 4 polypeptides (1 unique). Gene sequence location is 2L:16816660..16826964. It has the cytological map location 36B1-36B2. Protein features are: Diacylglycerol O-acyltransferase 1; Membrane bound O-acyl transferase, M…				Dsim	Dsim\GD24087						Dsec	Dsec\GM17212						Dyak	Dyak\GE12771						Dsan	Dyak\GE12771						Dere	Dere\GG22776						Dana	Dana\GF15369						Dpse
TCONS_00003707	1.98968e-15	3.58842	13	5872	j	Z	TCONS_00002386	1.96569	0.0320514	10	1933	j	M	TCONS_00028086	2.02788	1.10112	17	5705	j	MZ	TCONS_00010647	2.64348	4.85606e-15	10	1820	=	M	TCONS_00007606	2.88562	0.604065	10	1820	=	M	TCONS_00021171	1.16793	1.27412e-07	10	2061	j	M	TCONS_00002066	5.62412	7.11759e-60	9	1704	=	M	TCONS_00021412
TCONS_00003700	1.16672	0.744923	10	2007	=	M	TCONS_00002385	4.16875	0.223512	10	1955	=	M	TCONS_00028082	1.2815	24.0154	17	5659	j	MZ	TCONS_00010646	5.79758	1.29657	10	1975	j	MZ	TCONS_00007605	19.7089	1.20492	10	2025	j	MZ	TCONS_00021169	5.90606	0.179447	10	1940	j	M	TCONS_00002065	6.89528	1.72597	17	6287	j	MZ	TCONS_00021411
TCONS_00003699	7.44768	0.195115	10	2080	=	M	TCONS_00002384	21.6423	0.842334	10	2035	=	M	TCONS_00028081	33.8568	6.0001	17	5733	j	PM	TCONS_00010645	22.361	0.574554	10	2044	j	M	TCONS_00007604	16.5549	2.8764	10	1924	j	PM	TCONS_00021168	7.05708	1.67516e-08	10	2064	j	M	TCONS_00002064	13.1904	6.57359	17	6369	j	MZ	TCONS_00021409
																					TCONS_00010643	1.46666	6.92681e-05	11	2050	j	M								TCONS_00021167	2.33828	0.000320949	10	1991	j	M								TCONS_00021406
Dmel	SdhA	ALT	The gene Succinate dehydrogenase A is referred to in FlyBase by the symbol Dmel\SdhA (CG17246, FBgn0261439). It is a protein_coding_gene from Drosophila melanogaster. It has 3 annotated transcripts and 3 polypeptides (1 unique). Gene sequence location is 2R:19391863..19395971. It has the cytological map location 56D3. Protein features are: FAD binding domain; Fumarate reductase/succinate dehydrog…				Dsim	Dsim\GD25325	ALT					Dsec	Dsec\GM19835						Dmau	SdhA-PB						Dyak	Dyak\GE13850						Dsan	Dyak\GE13850						Dere	Dere\GG20911						Dana
TCONS_00019037	5.80424	3.83918	5	2658	=	MZ	TCONS_00012814	9.54674e-05	2.21375	5	2390	j	Z	TCONS_00009484	13.2261	4.66444	6	2191	j	PM	TCONS_00008455	5.6484	9.1042	5	2870	j	MZ	TCONS_00008853	6.92102	5.37953	4	1982	=	MZ	TCONS_00006355	5.34354	1.96845	4	1982	=	MZ	TCONS_00022561	1.59533	1.11955	4	1982	=	MZ	TCONS_00010544
TCONS_00019036	5.74857	5.00123	4	2746	=	MZ	TCONS_00012813	49.8134	8.63286	5	2293	=	PM	TCONS_00009483	32.6505	7.95271	5	1906	=	PM	TCONS_00008454	25.8622	0.657695	5	2723	j	M	TCONS_00008852	40.101	30.2545	5	2674	j	MZ	TCONS_00006354	47.3874	20.0272	5	2561	j	PM	TCONS_00022560	4.22029	0.400737	5	2760	j	M	TCONS_00010543
TCONS_00019035	31.4617	9.14343	5	2612	=	PM	TCONS_00012812	1.23054	0.923285	4	2427	=	M															TCONS_00008851	9.39439	8.24642	5	2728	j	MZ	TCONS_00006353	7.27532	3.73856	5	2600	j	MZ	TCONS_00022559	46.7281	19.4625	5	2601	j	MZ
TCONS_00019034	5.19628e-11	1.71606	5	2849	j	Z	TCONS_00012811	2.62997	4.37186	5	2339	=	MZ
TCONS_00019033	0.000445386	1.7259	6	2932	j	Z
TCONS_00019032	1.41998e-06	1.58111	6	3224	j	Z
Dmel	Mad1	ALT	This gene is referred to in FlyBase by the symbol Dmel\Mad1 (CG2072, FBgn0026326). It is a protein_coding_gene from Drosophila melanogaster. It has one annotated transcript and one polypeptide. Gene sequence location is 2R:9288957..9291565. It has the cytological map location 45C4. Protein features are: Spindle assembly checkpoint component Mad1. Its molecular function is described by: . It is in…				Dsim	Dsim\GD10086						Dsec	Dsec\GM20613						Dmau	Mad1-PA						Dyak	Dyak\GE22401						Dsan	Dyak\GE22401						Dere	Dere\GG10567						Dana
TCONS_00016291	36.6224	110.422	4	2435	=	PZ	TCONS_00010805	42.4143	172.475	4	2417	=	PZ	TCONS_00007997	25.2735	114.61	4	2189	=	PZ	TCONS_00007182	66.1869	213.412	5	3119	j	PZ	TCONS_00006110	9.00109e-60	7.38162	4	2189	=	Z	TCONS_00004442	1.78615	49.6041	4	2189	=	MZ	TCONS_00026437	31.6939	121.94	4	2189	=	PZ	TCONS_00011419
TCONS_00016289	2.41948	0.00390944	5	2342	j	M								TCONS_00007996	10.7571	38.5557	5	3662	j	PZ								TCONS_00006108	14.8046	69.5327	5	3489	j	PZ	TCONS_00004441	12.889	57.9239	4	1295	j	PZ	TCONS_00026436	13.9647	62.6629	4	2278	j	PZ	TCONS_00011418
TCONS_00016288	1.88476e-42	1.272	5	2662	j	Z								TCONS_00007995	11.8552	45.7778	6	3285	j	PZ								TCONS_00006107	8.85803	20.5882	5	3370	j	MZ	TCONS_00004440	28.56	63.8786	5	2692	j	MZ								TCONS_00011417
TCONS_00016286	1.16391e-05	1.45656	5	2451	j	Z																						TCONS_00006103	11.9041	49.2529	5	3199	j	PZ	TCONS_00004439	15.6384	18.7762	5	2695	j	MZ
TCONS_00016285	4.24581e-06	2.97319	5	2477	j	Z																						TCONS_00006098	25.7174	14.4874	5	3284	j	MZ
TCONS_00016284	0.107598	6.79022	5	2504	j	Z																						TCONS_00006097	0.662628	3.63448	3	2514	j	Z
Dmel	Mppe	ALT	The gene Metallophosphoesterase is referred to in FlyBase by the symbol Dmel\Mppe (CG8889, FBgn0259985). It is a protein_coding_gene from Drosophila melanogaster. It has 4 annotated transcripts and 4 polypeptides (all unique). Gene sequence location is 2R:12025614..12027707. It has the cytological map location 48D7. Protein features are: Calcineurin-like phosphoesterase domain, apaH type; Metallo…				Dsim	Dsim\GD25866						Dsec	Dsec\GM20391						Dmau	CG8889-PB						Dyak	Dyak\GE13480						Dsan	Dyak\GE13480						Dere	Dere\GG22612						Dana
TCONS_00016999	6.40634	4.35504	5	1758	=	MZ	TCONS_00011259	18.8713	5.59178	5	1826	=	PM	TCONS_00008411	7.86393	2.73234	5	1069	=	MZ	TCONS_00007516	4.3574	0.719665	4	858	j	M	TCONS_00008000	9.46443	2.87761	5	1069	=	MZ	TCONS_00005731	13.3254	8.37964	5	1069	=	MZ	TCONS_00020846	14.3878	52.1658	5	1069	=	MZ	TCONS_00010606
TCONS_00016998	20.9521	10.5948	5	1752	=	MZ	TCONS_00011258	6.36196	2.5826	5	1833	=	MZ	TCONS_00008410	21.047	4.54626	5	1694	j	MZ	TCONS_00007515	24.8796	4.5037	5	1066	=	PM	TCONS_00007998	11.1478	3.47322	6	1593	j	MZ	TCONS_00005730	4.81299	2.40652	3	901	j	MZ	TCONS_00020845	11.4818	36.2627	5	1389	j	MZ	TCONS_00010605
TCONS_00016997	0.194722	2.22534	6	1902	j	Z								TCONS_00008408	4.0455	0.697091	6	1524	j	M	TCONS_00007514	37.9886	3.35317	5	1760	j	PM	TCONS_00007997	7.39246	0.636421	6	1695	j	M	TCONS_00005729	17.1352	9.43427	6	1753	j	MZ	TCONS_00020844	12.5583	39.3579	6	1947	j	PZ	TCONS_00010604
TCONS_00016995	1.35297	0.0499899	6	1742	j	M																						TCONS_00007996	2.60815	0.655106	7	1636	j	M
																												TCONS_00007994	1.70147	0.112957	5	1885	j	M
Dmel	caz	ALT	The gene cabeza is referred to in FlyBase by the symbol Dmel\caz (CG3606, FBgn0011571). It is a protein_coding_gene from Drosophila melanogaster. It has 4 annotated transcripts and 4 polypeptides (all unique). Gene sequence location is X:16288810..16293520. It has the cytological map location 14B8-14B9. Protein features are: Nucleotide-binding, alpha-beta plait; RNA recognition motif domain; Zinc…				Dsim	Dsim\GD17272						Dsec	Dsec\GM13418						Dere	Dere\GG17948						Dana	Dana\GF19034						Dpse	Dpse\GA22827						Dper	Dper\GL21338						Dmir
TCONS_00047886	7.11136	0.422503	6	1625	=	M	TCONS_00033084	46.0811	133.455	6	909	j	PZ	TCONS_00014190	20.3966	84.7683	7	1196	=	MZ	TCONS_00004869	7.44124	14.4656	6	1215	=	MZ	TCONS_00009034	5.697e-112	4.53636	4	905	j	Z	TCONS_00034082	0.195236	22.7104	5	902	j	Z	TCONS_00033934	44.9041	239.829	7	1154	=	PZ	TCONS_00005061
TCONS_00047885	6.26951	64.078	6	1528	=	PZ	TCONS_00033083	34.9119	334.837	5	875	j	PZ	TCONS_00014188	1.60253	6.5761	7	1823	j	MZ	TCONS_00004866	30.3326	216.364	7	1807	j	PZ	TCONS_00009033	12.9881	63.5078	4	554	j	MZ	TCONS_00034081	23.0248	173.62	7	1154	=	MZ	TCONS_00033933	65.081	439.608	7	1569	j	PZ	TCONS_00005059
TCONS_00047884	4.0736	12.2324	7	1614	=	MZ	TCONS_00033082	4.34738	26.9856	5	778	j	MZ	TCONS_00014187	42.6007	265.996	6	1878	j	PZ	TCONS_00004864	13.1745	139.219	7	1725	j	MZ	TCONS_00009032	43.8221	222.712	7	1118	=	PZ	TCONS_00034080	22.5922	94.6355	7	2881	=	PZ	TCONS_00033932	0.162555	3.74336	6	1714	j	Z	TCONS_00005058
TCONS_00047883	31.6583	157.424	7	1659	=	PZ	TCONS_00033081	3.01871	25.2255	4	744	j	MZ	TCONS_00014186	3.06202	25.0887	6	1781	j	MZ	TCONS_00004863	1.21843e-07	2.66386	7	1630	j	Z	TCONS_00009031	0.595628	1.22029	4	1070	j	Z								TCONS_00033931	8.34299	63.8397	6	1641	j	MZ	TCONS_00005057
TCONS_00047882	52.1572	344.618	4	398	j	PZ															TCONS_00004861	2.58227	16.2002	6	1522	j	MZ	TCONS_00009030	3.58191	22.2381	6	1543	j	MZ															TCONS_00005022
TCONS_00047880	0.228404	1.00413	7	1991	j	Z																						TCONS_00009029	35.1909	191.568	7	1510	j	PZ
TCONS_00047879	2.16233e-46	1.58168	6	2059	j	Z
Dmel	gw	ALT	The gene gawky is referred to in FlyBase by the symbol Dmel\gw (CG31992, FBgn0051992). It is a protein_coding_gene from Drosophila melanogaster. It has 6 annotated transcripts and 6 polypeptides (3 unique). Gene sequence location is 4:649041..663103. It has the cytological map location 102D2-102D3. Protein features are: Argonaute hook domain; GW182 M domain; Nucleotide-binding, alpha-beta plait; …				Dsim	Dsim\GD24374						Dsec	Dsec\GM26772						Dmau	gw-PD	ALT					Dyak	Dyak\GE14506	ALT					Dsan	Dyak\GE14506						Dere	Dere\GG16439						Dana
TCONS_00043973	24.9923	7.51077	9	3457	j	MZ	TCONS_00029979	1.89433	10.3296	7	2971	j	MZ	TCONS_00021264	9.98451	15.8787	4	2338	j	MZ	TCONS_00020362	57.0755	90.4136	9	4146	=	MZ	TCONS_00029768	0.0271381	1.22174	7	3191	j	Z	TCONS_00021586	26.9713	15.7942	10	4483	j	MZ	TCONS_00000426	56.7782	64.6991	9	4170	=	MZ	TCONS_00006650
TCONS_00043972	12.2398	0.349827	10	4776	=	M	TCONS_00029978	3.29588	1.80703	6	2656	j	MZ	TCONS_00021263	15.6754	19.7153	4	2385	j	MZ	TCONS_00020361	0.220207	9.72221	3	1628	j	Z	TCONS_00029765	30.5057	40.9873	9	4152	=	MZ	TCONS_00021585	3.59259	1.58516	10	4477	j	MZ	TCONS_00000425	58.2622	51.984	11	5221	j	MZ	TCONS_00006649
TCONS_00043971	48.297	40.1267	10	4782	=	MZ	TCONS_00029977	69.6688	66.8661	12	5027	=	MZ	TCONS_00021262	3.57263e-27	1.65396	6	3048	j	Z	TCONS_00020360	2.0357	3.14931	11	4629	j	MZ	TCONS_00029762	6.53626e-09	8.14101	10	4725	j	Z	TCONS_00021584	12.0119	23.2764	9	4112	j	MZ	TCONS_00000424	4.83145	8.7676	10	3835	j	MZ	TCONS_00006648
TCONS_00043970	9.31191	2.34503	10	4708	=	MZ	TCONS_00029976	1.17918	0.577271	12	5108	j	M	TCONS_00021260	29.9306	48.9828	10	4624	j	MZ	TCONS_00020358	3.71454	2.39532e-06	12	4545	j	M	TCONS_00029761	0.0490429	1.58974	8	4700	j	Z	TCONS_00021583	14.3875	17.0391	10	4492	j	MZ	TCONS_00000422	4.78601	4.32953	10	5830	j	MZ	TCONS_00006647
TCONS_00043969	3.64757	9.36825	10	5026	=	MZ	TCONS_00029973	5.29904	9.99727	12	4938	j	MZ	TCONS_00021259	4.8592	24.7295	10	4603	j	MZ	TCONS_00020357	1.09553	2.55198	10	4953	j	MZ	TCONS_00029759	0.672919	1.05052	12	4931	j	Z	TCONS_00021582	14.6438	17.2308	10	4547	j	MZ	TCONS_00000421	4.85405	4.74823	9	5099	j	MZ	TCONS_00006645
TCONS_00043968	50.2541	1.97799	10	4665	=	MZ	TCONS_00029971	10.6059	14.4648	12	5178	j	MZ	TCONS_00021258	51.5877	101.215	10	4342	j	MZ	TCONS_00020356	0.0703176	1.37265	10	4588	j	Z	TCONS_00029758	3.81459	11.5653	10	4794	j	MZ	TCONS_00021581	118.345	107.01	9	4152	=	MZ								TCONS_00006644
TCONS_00043964	0.103905	5.89921	11	6758	j	Z	TCONS_00029970	71.7317	70.7962	12	4946	j	MZ	TCONS_00021257	0.0258128	13.9022	10	4565	j	Z	TCONS_00020355	49.9687	79.9531	10	4707	j	MZ	TCONS_00029756	3.94552	19.5122	11	5022	j	PZ	TCONS_00021580	2.01671	6.29611	9	4128	j	MZ								TCONS_00006643
TCONS_00043963	0.342403	7.47915	11	6619	j	Z								TCONS_00021255	1.58109	13.8403	10	4414	j	MZ	TCONS_00020353	24.8695	43.8733	10	4548	j	MZ	TCONS_00029754	0.941753	1.60233	12	4999	j	Z															TCONS_00006642
TCONS_00043962	0.0410875	1.54383	11	6896	j	Z								TCONS_00021254	4.81885	7.53459	10	4408	j	MZ	TCONS_00020352	5.82759	11.124	9	4939	j	MZ	TCONS_00029753	0.988119	2.84524	11	4913	j	Z															TCONS_00006641
TCONS_00043961	0.30612	8.02945	11	6796	=	Z								TCONS_00021253	4.23659	2.30981	10	4385	j	MZ	TCONS_00020351	8.16673	14.958	10	4756	j	MZ	TCONS_00029752	4.20225	20.3426	12	5020	j	PZ															TCONS_00006640
TCONS_00043953	1.95645e-106	1.70127	9	7008	j	Z								TCONS_00021252	104.381	200.75	9	4149	=	MZ	TCONS_00020350	6.70905	35.9334	10	4480	j	MZ	TCONS_00029751	19.1546	78.7387	10	4689	j	PZ
TCONS_00043952	3.9336e-29	5.34802	11	6633	j	Z															TCONS_00020349	61.3844	104.073	10	4578	j	MZ	TCONS_00029750	0.531822	1.62033	10	4674	j	Z
TCONS_00043950	0.572901	13.919	11	6470	j	Z																						TCONS_00029749	1.31998	7.78561	10	4783	j	MZ
TCONS_00043945	3.29081	8.80312e-46	10	5538	j	M																						TCONS_00029748	1.23854	6.23799	10	4683	j	MZ
TCONS_00043934	2.82761	0.156775	10	5862	j	M																						TCONS_00029747	0.759771	2.01291	12	4813	j	Z
TCONS_00043442	0.25277	4.52795	2	946	x	Z																						TCONS_00029746	99.7437	207.753	10	4540	j	PZ
																												TCONS_00029745	14.1464	12.4124	10	4544	j	MZ
																												TCONS_00029482	6.64463	5.09998e-101	2	293	x	M
Dmel	CG1407	ALT	This gene is referred to in FlyBase by the symbol Dmel\CG1407 (FBgn0033474). It is a protein_coding_gene from Drosophila melanogaster. It has 7 annotated transcripts and 7 polypeptides (all unique). Gene sequence location is 2R:10028443..10032893. It has the cytological map location 46D5-46D7. Protein features are: Zinc finger, DHHC-type, palmitoyltransferase. Its molecular function is described …				Dsim	Dsim\GD26013	ALT					Dsec	Dsec\GM20560						Dmau	CG1407-PA	ALT					Dyak	Dyak\GE21863	ALT					Dsan	Dyak\GE21863	ALT					Dere	Dere\GG25240						Dana
TCONS_00016485	2.02015	0.592296	7	2258	=	M	TCONS_00010923	3.00153	0.0357135	7	1826	=	M	TCONS_00008106	37.8488	4.69929	7	1316	=	PM	TCONS_00007276	29.0955	7.36687	7	1322	=	PM	TCONS_00006246	5.26363	1.95301	5	992	j	MZ	TCONS_00004533	34.2143	4.47837	7	2106	j	MZ	TCONS_00025343	19.5032	2.76496	8	1309	=	PM	TCONS_00013654
TCONS_00016484	4.35918	1.1436	7	2249	=	MZ	TCONS_00010921	5.42752	1.82799	7	1797	=	MZ	TCONS_00008104	4.03145	0.001245	9	2645	j	M	TCONS_00007275	12.4991	1.94981	7	2507	j	PM	TCONS_00006245	5.74415	2.59681	5	978	j	MZ	TCONS_00004532	3.44637	2.36404	7	2117	j	MZ	TCONS_00025341	9.38329	1.01765	7	2836	j	MZ	TCONS_00013653
TCONS_00016483	21.6848	2.63041	7	2222	=	PM	TCONS_00010920	28.8727	2.28797	7	1787	=	PM	TCONS_00008103	6.96938	0.000173558	8	2705	j	M	TCONS_00007274	5.68133	2.8567e-09	7	2516	j	M	TCONS_00006244	4.09786	0.828108	8	2142	j	M	TCONS_00004531	8.44584	4.0823	8	1390	=	MZ	TCONS_00025340	1.0365	0.212486	8	1965	j	M	TCONS_00013651
TCONS_00016482	8.88818	2.20428	7	2231	=	PM	TCONS_00010919	4.98968	0.109413	8	2177	j	M	TCONS_00008102	1.51883	4.54394	7	1856	j	MZ	TCONS_00007273	16.9564	0.00631829	7	2480	j	M	TCONS_00006243	21.5624	8.85597	7	2238	j	MZ	TCONS_00004529	1.07502	0.50133	8	2076	j	M	TCONS_00025338	5.50418	1.448	7	2859	j	MZ	TCONS_00013650
TCONS_00016477	0.635583	1.41471	7	1841	j	Z	TCONS_00010918	12.2641	1.08392	8	2199	j	PM	TCONS_00008101	7.92119	1.39026	9	2636	j	PM	TCONS_00007270	0.0124715	3.07249	7	3449	j	Z	TCONS_00006242	2.5445	2.13613e-09	7	2194	j	M	TCONS_00004528	0.27739	1.01418	8	2040	j	Z	TCONS_00025336	1.2602	0.52536	8	1943	j	M
							TCONS_00010916	5.63512e-06	1.29152	7	1786	=	Z	TCONS_00008100	3.77439	0.467096	8	2696	j	M	TCONS_00007269	4.90076	0.411975	7	3463	j	M	TCONS_00006241	20.7958	11.3034	8	1390	=	MZ	TCONS_00004527	3.45028	2.58376	8	2058	j	MZ
														TCONS_00008099	1.13122	0.000464505	7	1864	j	M	TCONS_00007268	6.26764e-09	1.88179	7	3436	j	Z	TCONS_00006240	0.390324	1.03794	2	545	o	Z
																												TCONS_00006234	0.85589	1.35611	7	1772	j	Z
Dmel	rho-7	ALT	The gene rhomboid-7 is referred to in FlyBase by the symbol Dmel\rho-7 (CG8972, FBgn0033672). It is a protein_coding_gene from Drosophila melanogaster. It has 2 annotated transcripts and 2 polypeptides (1 unique). Gene sequence location is 2R:11986513..11988787. It has the cytological map location 48D5. Protein features are: Peptidase S54, rhomboid; Peptidase S54, rhomboid domain. Its molecular f…				Dsim	Dsim\GD25869						Dsec	Dsec\GM20394						Dmau	rho-7-PA						Dyak	Dyak\GE13484						Dsan	Dyak\GE13484						Dere	Dere\GG22614						Dana
TCONS_00016989	15.2929	0.0119596	6	1322	=	M	TCONS_00011252	38.9234	49.6487	6	1325	=	MZ	TCONS_00008404	30.7282	50.6333	6	1050	=	MZ	TCONS_00007510	19.2145	30.652	6	1047	=	MZ	TCONS_00008008	28.3863	59.5598	6	1050	=	MZ	TCONS_00005736	56.0449	120.211	6	1050	=	PZ	TCONS_00020850	15.7386	31.533	6	1050	=	PZ	TCONS_00014006
TCONS_00016988	10.7971	29.82	6	1527	=	PZ	TCONS_00011251	5.08427e-61	3.68638	4	1300	j	Z								TCONS_00007509	22.9371	36.8813	6	1346	j	MZ	TCONS_00008007	0.343128	1.59067	10	8867	j	Z								TCONS_00020849	18.139	38.7009	6	1341	j	PZ	TCONS_00014005
TCONS_00016981	1.228	0.178422	12	8010	j	M	TCONS_00011250	0.00091497	9.05696	6	1303	j	Z															TCONS_00008006	0.0010265	1.68089	10	9017	j	Z
TCONS_00016980	0.153299	1.62454	11	8004	j	Z																						TCONS_00008005	21.7416	22.4059	10	9027	j	MZ
Dmel	CG34376	ALT	This gene is referred to in FlyBase by the symbol Dmel\CG34376 (FBgn0085405). It is a protein_coding_gene from Drosophila melanogaster. It has 2 annotated transcripts and 2 polypeptides (all unique). Gene sequence location is 3R:22448099..22460749. It has the cytological map location 94A15. Protein features are: BTB/POZ; BTB/POZ fold; BTB/POZ-like; Zinc finger, FLYWCH-type. Its molecular function…				Dsim	Dsim\GD20950						Dsec	Dsec\GM26433						Dmau	CG34376-PA						Dyak	Dyak\GE10300						Dsan	Dyak\GE10300						Dere	Dere\GG11135						Dana
TCONS_00034898	1.14602	0.592156	3	2547	=	M	TCONS_00023715	1.16977	0.129604	3	2651	=	M	TCONS_00002358	1.20823	1.48654	2	1842	j	MZ	TCONS_00016017	1.74009	0.836288	3	2034	=	M	TCONS_00023422	1.82891	3.05694	3	2028	=	MZ	TCONS_00016904	0.722879	1.06339	3	2028	=	Z	TCONS_00018495	0.411231	1.34969	2	1010	j	Z	TCONS_00023003
TCONS_00034897	0.464276	1.40182	2	4790	j	Z															TCONS_00016016	5.44999	3.75492	2	3428	j	MZ	TCONS_00023421	1.21344	1.67565	4	4195	j	MZ	TCONS_00016902	0.955768	3.12923	2	4952	j	Z	TCONS_00018493	1.13139	1.78881	2	3439	j	MZ	TCONS_00023002
																												TCONS_00023420	0.283383	2.7614	3	4805	j	Z
Dmel	CR42862	ALT	This gene is referred to in FlyBase by the symbol Dmel\CR42862 (FBgn0262109). It is a non_protein_coding_gene from Drosophila melanogaster. It has 5 annotated transcripts. Gene sequence location is 3L:224106..230964. It has the cytological map location 61B2. Its molecular function is described by: . It is involved in the biological process described with: . 12 alleles are reported. No phenotypic …
TCONS_00020710	1.11748	30.9404	4	5425	=	PZ
TCONS_00020709	0.99296	6.60719	4	5423	=	Z
TCONS_00020707	0.0916707	2.25845	4	5416	=	Z
TCONS_00020706	2.40797	398.366	3	5477	=	PZ
TCONS_00020700	0.812158	4.14518	5	4045	j	Z
TCONS_00020699	0.246498	5.65319	4	3853	j	Z
TCONS_00020694	5.03787e-15	1.45286	6	5013	j	Z
TCONS_00020689	17.9128	0.367866	2	963	j	M
Dmel	kz	ALT	The gene kurz is referred to in FlyBase by the symbol Dmel\kz (CG3228, FBgn0001330). It is a protein_coding_gene from Drosophila melanogaster. It has 2 annotated transcripts and 2 polypeptides (1 unique). Gene sequence location is X:2237858..2242035. It has the cytological map location 2F1. Protein features are: DEAD/DEAH box helicase domain; DNA/RNA helicase, ATP-dependent, DEAH-box type, conser…				Dsim	Dsim\GD16383						Dsec	Dsec\GM18902						Dmau	kz-PA						Dyak	Dyak\GE16964						Dsan	Dyak\GE16964						Dere	Dere\GG12635						Dana
TCONS_00049573	13.105	8.89299	5	3736	=	MZ	TCONS_00034121	12.2159	17.9357	5	5099	=	MZ	TCONS_00010311	14.6302	10.0032	6	3336	=	MZ	TCONS_00023364	9.41808	6.59399	5	3559	=	MZ	TCONS_00030758	10.6273	17.1962	5	3568	=	MZ	TCONS_00022264	2.70081	5.03523	5	3568	=	MZ	TCONS_00001338	6.68237	14.8328	5	3583	=	MZ	TCONS_00005270
TCONS_00049572	2.87692	0.654311	5	3620	j	M								TCONS_00010310	3.03469	5.07943	6	4887	=	MZ	TCONS_00023363	6.55298	8.17938	5	8336	=	MZ								TCONS_00022263	8.52621	19.0074	5	6291	=	MZ	TCONS_00001337	8.5015	16.4548	5	5229	=	MZ	TCONS_00005269
TCONS_00049571	0.61084	2.82883	6	6000	j	Z
TCONS_00049570	4.18726e-07	1.74485	5	3922	=	Z
Dmel	Sod3	ALT	The gene Superoxide dismutase 3 is referred to in FlyBase by the symbol Dmel\Sod3 (CG9027, FBgn0033631). It is a protein_coding_gene from Drosophila melanogaster. It has 4 annotated transcripts and 4 polypeptides (3 unique). Gene sequence location is 2R:11380347..11384114. It has the cytological map location 47F7-47F8. Protein features are: Superoxide dismutase, copper/zinc binding domain; Supero…				Dsim	Dsim\GD25903	ALT					Dsec	Dsec\GM20432						Dmau	CG9027-PD						Dyak	Dyak\GE13524						Dsan	Dyak\GE13524						Dere	Dere\GG22650						Dana
TCONS_00016855	0.470991	1.50746	6	1034	=	Z	TCONS_00011196	0.705072	1.22637	6	1957	j	Z	TCONS_00008323	8.35143	26.0654	4	542	=	PZ	TCONS_00007449	88.4494	108.284	5	785	j	MZ	TCONS_00008130	128.637	116.641	4	542	=	MZ	TCONS_00005815	136.512	268.204	4	542	=	MZ	TCONS_00020937	39.7606	15.4872	4	542	=	PM	TCONS_00012928
TCONS_00016854	123.776	107.767	5	891	=	MZ	TCONS_00011195	2.81703	0.576983	6	1834	j	M	TCONS_00008321	1.88987	5.67661	6	1469	j	MZ	TCONS_00007448	30.8778	6.81918	6	873	j	PM	TCONS_00008128	21.7434	6.91342e-22	6	1204	j	M	TCONS_00005812	19.044	25.4855	6	1239	j	MZ	TCONS_00020935	9.7769	9.28692	5	1767	j	MZ	TCONS_00012926
TCONS_00016853	6.60982	0.315593	6	1222	=	M	TCONS_00011194	1.79559	0.267942	6	1830	j	M	TCONS_00008320	8.95623	15.2298	6	1100	j	MZ	TCONS_00007446	52.4411	50.7324	6	1352	j	MZ	TCONS_00008127	30.6668	54.2951	6	1629	j	MZ	TCONS_00005811	55.471	26.623	6	972	j	MZ	TCONS_00020934	28.3847	7.38797e-05	6	1003	j	M
TCONS_00016852	88.7175	2.52556	6	1089	=	PM	TCONS_00011193	5.10051	7.89703	6	1604	j	MZ								TCONS_00007445	52.9847	3.48019	6	974	j	PM	TCONS_00008126	10.905	4.55972	6	1257	j	MZ								TCONS_00020933	3.1531	0.152806	6	1250	j	M
TCONS_00016851	1.10399	0.277654	6	1501	j	M	TCONS_00011192	37.8557	36.8069	6	1363	j	MZ
TCONS_00016848	0.951504	1.08712	6	1091	j	Z	TCONS_00011191	18.5304	6.77286e-05	6	1232	=	M
							TCONS_00011190	99.1927	11.593	6	990	=	PM
Dmel	ena	ALT	The gene enabled is referred to in FlyBase by the symbol Dmel\ena (CG15112, FBgn0000578). It is a protein_coding_gene from Drosophila melanogaster. It has 7 annotated transcripts and 7 polypeptides (5 unique). Gene sequence location is 2R:19141632..19163705. It has the cytological map location 56B5-56C1. Protein features are: Pleckstrin homology-like domain; Ran binding domain; VASP tetramerisati…				Dsim	Dsim\GD11431						Dsec	Dsec\GM21935						Dmau	ena-PF						Dyak	Dyak\GE12021						Dsan	Dyak\GE12021	ALT					Dere	Dere\GG21948						Dana
TCONS_00013312	0.615073	5.12004	11	4406	=	Z	TCONS_00008731	0.987112	14.6139	11	4431	=	Z	TCONS_00007302	0.493913	3.26429	4	1013	j	Z	TCONS_00005907	0.537014	1.75277	10	4265	j	Z	TCONS_00012336	12.8405	61.0813	11	4650	j	PZ	TCONS_00008846	9.98182	80.2956	12	4454	j	PZ	TCONS_00019561	5.49279e-42	1.12793	8	4264	j	Z	TCONS_00014419
TCONS_00013309	0.00021582	1.92643	10	4344	j	Z	TCONS_00008729	7.69906	50.3181	11	4440	=	PZ	TCONS_00007301	4.06926	17.1589	4	1296	j	MZ	TCONS_00005906	0.505677	7.38192	11	4470	j	Z	TCONS_00012335	6.90016	50.1128	11	5001	j	PZ	TCONS_00008845	2.87204	37.1336	11	4890	j	PZ	TCONS_00019557	1.05296	4.93163	11	4261	j	MZ	TCONS_00014418
TCONS_00013306	1.92611	52.7612	11	4475	=	PZ	TCONS_00008728	0.158496	1.07069	11	4371	=	Z	TCONS_00007300	5.38846	22.902	11	3997	j	MZ	TCONS_00005905	0.440503	4.55769	11	4542	j	Z	TCONS_00012334	0.221731	4.23	11	4776	j	Z	TCONS_00008842	1.87798e-71	2.12691	9	4522	j	Z	TCONS_00019556	11.6371	35.6285	11	4150	j	PZ	TCONS_00014416
TCONS_00013304	3.85791	11.0907	11	4478	j	MZ	TCONS_00008725	1.7794e-31	1.09481	10	4325	=	Z	TCONS_00007299	2.60039	52.686	6	2530	j	MZ	TCONS_00005904	4.67131	10.6003	11	4431	j	MZ	TCONS_00012330	1.48425e-05	17.4462	6	2860	j	Z	TCONS_00008837	3.13441	0.601089	12	3070	j	M	TCONS_00019555	4.19411e-09	1.88228	10	4328	j	Z
TCONS_00013303	0.0598759	1.15529	11	4532	j	Z	TCONS_00008723	2.07025	14.4591	10	4879	=	PZ	TCONS_00007298	15.7324	35.4477	6	1021	j	MZ	TCONS_00005901	10.8311	65.7625	11	4440	j	PZ	TCONS_00012329	0.0591677	1.14674	9	4485	j	Z	TCONS_00008836	14.9749	15.905	11	3506	j	MZ	TCONS_00019554	7.28157	99.3937	10	4582	j	PZ
TCONS_00013302	0.154488	14.1875	10	4903	=	Z	TCONS_00008722	1.6145	19.3651	11	4444	j	MZ	TCONS_00007297	20.2139	55.8997	10	4475	j	PZ	TCONS_00005900	15.1952	30.87	10	4872	j	PZ	TCONS_00012327	1.79462e-28	1.11121	8	4463	j	Z								TCONS_00019552	0.936178	4.70436	11	4181	j	Z
TCONS_00013297	0.10833	2.19451	11	4607	j	Z	TCONS_00008721	1.40145	1.53653	11	3573	j	MZ	TCONS_00007296	3.38202e-05	5.75831	10	3901	j	Z	TCONS_00005899	0.0889803	3.93732	9	4748	j	Z
TCONS_00013296	4.82037	42.5939	10	4918	j	PZ	TCONS_00008720	1.49586	7.94627	11	4432	j	MZ	TCONS_00007295	6.1837e-30	1.52566	9	3982	j	Z
TCONS_00013294	1.11188	0.271552	11	3359	=	M	TCONS_00008719	0.0985562	7.84061	11	4489	j	Z	TCONS_00007294	0.352966	9.92962	11	4170	j	Z
TCONS_00013293	2.86816	2.20804	10	3796	=	MZ	TCONS_00008718	0.926667	1.00366	10	4876	j	Z	TCONS_00007291	1.35734	2.73658	10	3695	j	MZ
TCONS_00013292	4.08006	2.57776e-40	11	2867	=	M	TCONS_00008717	8.37331	23.0844	10	4876	j	PZ	TCONS_00007290	4.16557e-06	2.4788	10	3694	j	Z
							TCONS_00008713	0.648549	6.67611	11	4464	j	Z	TCONS_00007289	0.627522	4.35992	5	694	j	Z
							TCONS_00008712	0.0766616	4.18106	11	4467	j	Z
Dmel	Gbeta13F	ALT	The gene G protein Î²-subunit 13F is referred to in FlyBase by the symbol Dmel\GÎ²13F (CG10545, FBgn0001105). It is a protein_coding_gene from Drosophila melanogaster. It has 7 annotated transcripts and 7 polypeptides (1 unique). Gene sequence location is X:15860115..15866175. It has the cytological map location 13F16. Protein features are: G-protein beta WD-40 repeat; G-protein, beta subunit; Gu…				Dsim	Dsim\GD17247						Dsec	Dsec\GM22591						Dmau	Gbeta13F-PB						Dyak	Dyak\GE17230						Dsan	Dyak\GE17230						Dere	Dere\GG17923						Dana
TCONS_00047771	6.48102	0.612116	5	5221	j	M	TCONS_00033000	0.133293	1.79338	3	4957	=	Z	TCONS_00022434	75.1511	191.999	2	973	=	MZ	TCONS_00022527	103.205	181.394	1	1019	=	MZ	TCONS_00031310	119.448	154.947	1	1022	=	MZ	TCONS_00022679	135.614	405.706	1	1022	=	PZ	TCONS_00004936	102.053	262.657	1	1022	=	PZ	TCONS_00026823
TCONS_00047770	16.2261	1.99996	5	5222	j	MZ	TCONS_00032999	0.333433	2.02533	3	4862	j	Z	TCONS_00022433	2.51832	9.68054	3	4296	j	MZ	TCONS_00022526	7.69016	41.6215	3	4465	o	PZ	TCONS_00031307	0.000113508	1.54647	3	3778	o	Z	TCONS_00022677	0.338534	6.48202	3	4550	o	Z	TCONS_00004935	23.5514	72.3849	3	4706	o	MZ	TCONS_00026822
TCONS_00047766	1.20659e-10	60.685	3	4762	=	Z	TCONS_00032997	85.254	230.78	3	3389	=	PZ	TCONS_00022432	32.7955	123.787	3	4144	o	PZ	TCONS_00022525	8.28835	19.5017	3	4752	o	PZ	TCONS_00031306	55.2423	100.93	3	3803	o	MZ	TCONS_00022676	50.6716	196.878	3	4571	o	PZ	TCONS_00004934	3.60122	14.6643	3	4659	o	PZ
TCONS_00047764	0.513194	7.50113	4	5317	=	Z	TCONS_00032996	2.28311	6.50864	3	3777	=	MZ	TCONS_00022431	14.8539	54.0911	4	4221	j	MZ	TCONS_00022524	42.1798	102.062	3	4599	o	PZ															TCONS_00004933	3.74554	34.7992	3	4499	o	MZ
TCONS_00047763	1.98001	21.381	4	4680	=	MZ	TCONS_00032993	0.629941	1.74259	3	4963	j	Z																													TCONS_00004932	4.30144	30.2518	3	4409	o	MZ
TCONS_00047762	74.7722	100.153	3	2249	=	MZ
TCONS_00047760	0.0609531	1.43248	4	5034	j	Z
TCONS_00047757	0.378263	1.0339	5	5396	j	Z
TCONS_00047756	0.167867	2.11087	5	5408	j	Z
Dmel	Mical	ALT	The gene Molecule interacting with CasL is referred to in FlyBase by the symbol Dmel\Mical (CG33208, FBgn0053208). It is a protein_coding_gene from Drosophila melanogaster. It has 14 annotated transcripts and 14 polypeptides (11 unique). Gene sequence location is 3R:10001554..10042895. It has the cytological map location 85F5-85F7. Protein features are: Calponin homology domain; Domain of unknown…				Dmau	Mical-PC						Dyak	Dyak\GE24713						Dsan	Dyak\GE24713						Dere	Dere\GG17310	ALT					Dana	Dana\GF17141						Dpse	Dpse\GA17370	ALT					Dper
TCONS_00038517	6.3243	0.0900527	8	2798	=	M	TCONS_00015665	1.87442	2.10389	22	10115	j	MZ	TCONS_00026238	1.07055	1.48093	8	2914	j	MZ	TCONS_00019025	3.68812	4.31456	15	9999	j	MZ	TCONS_00007804	1.41692	14.0859	21	9750	j	MZ	TCONS_00024501	1.22402	2.6631	21	10279	j	MZ	TCONS_00000767	3.64614e-08	3.2976	19	10140	j	Z	TCONS_00011987
TCONS_00038510	1.57254	0.972881	20	9325	=	M	TCONS_00015662	4.77953	3.63024	19	9896	j	MZ	TCONS_00026236	9.30079	4.30038	17	8495	j	PM	TCONS_00019023	2.04806	0.362928	16	10277	j	M	TCONS_00007803	0.00385212	2.38999	18	9334	j	Z	TCONS_00024500	2.34967	7.55658	20	10238	j	PZ	TCONS_00000765	2.5238e-08	1.08822	19	9630	j	Z	TCONS_00011985
TCONS_00038502	0.602645	2.086	22	10118	j	Z	TCONS_00015661	9.15013	6.22416	21	9858	j	MZ	TCONS_00026230	4.10878	7.43747	9	5850	j	MZ	TCONS_00019021	3.28005	0.000145388	14	10303	j	M	TCONS_00007802	0.0892464	2.05778	20	9800	j	Z								TCONS_00000761	2.20584	3.17633e-63	7	2775	j	M	TCONS_00011979
TCONS_00038480	5.26082	12.4773	17	9606	j	PZ																						TCONS_00007796	0.7479	2.00303	20	10059	j	Z								TCONS_00000757	1.10449	4.2128	21	10237	j	MZ
																												TCONS_00007795	16.801	0.26477	8	2961	j	M
Dmel	cad	ALT	The gene caudal is referred to in FlyBase by the symbol Dmel\cad (CG1759, FBgn0000251). It is a protein_coding_gene from Drosophila melanogaster. It has 3 annotated transcripts and 3 polypeptides (2 unique). Gene sequence location is 2L:20770731..20783135. It has the cytological map location 38E9-38E10. Protein features are: Helix-turn-helix motif; Homeobox domain; Homeobox, conserved site; Homeo…				Dsim	Dsim\GD24280						Dsec	Dsec\GM23369						Dmau	cad-PA						Dyak	Dyak\GE12346						Dsan	Dyak\GE12346	ALT					Dere	Dere\GG21252						Dana
TCONS_00004372	57.9538	9.67825e-05	2	2351	=	M	TCONS_00002828	54.2504	4.32063	2	1316	j	PM	TCONS_00014742	9.66936	0.0101711	3	2562	=	M	TCONS_00001903	78.2014	7.20806	2	2567	=	PM	TCONS_00011562	12.5284	0.212994	3	1311	=	M	TCONS_00008273	14.74	0.0170314	3	1311	=	M	TCONS_00021931	54.6741	6.00803	2	2458	j	MZ	TCONS_00002046
TCONS_00004370	7.24226	6.6783	2	2514	=	MZ	TCONS_00002827	60.2233	6.20532	2	2070	=	PM	TCONS_00014741	48.8057	5.76855	2	2509	j	PM								TCONS_00011561	6.78453	0.419125	3	2509	=	M	TCONS_00008272	0.764928	2.79124	3	2555	=	Z	TCONS_00021930	12.2417	1.08535	3	2511	=	MZ	TCONS_00002045
TCONS_00004368	0.108761	1.17949	2	1519	j	Z																						TCONS_00011560	85.4353	7.74609	2	2456	j	PM	TCONS_00008271	63.4008	4.52351	2	2502	j	MZ	TCONS_00021929	2.11627e-48	1.26262	2	1132	j	Z
Dmel	CG15861	ALT	This gene is referred to in FlyBase by the symbol Dmel\CG15861 (FBgn0035084). It is a protein_coding_gene from Drosophila melanogaster. It has 2 annotated transcripts and 2 polypeptides (1 unique). Gene sequence location is 2R:24943392..24945201. It has the cytological map location 60E8. Protein features are: Epidermal growth factor-like domain. Its molecular function is unknown. The biological p…				Dsim	Dsim\GD24905						Dsec	Dsec\GM11775						Dmau	CG15861-PA						Dyak	Dyak\GE11398						Dsan	Dyak\GE11398						Dere	Dere\GG19874	ALT					Dana
TCONS_00020419	0.458767	3.35273	4	1462	j	Z	TCONS_00013796	1.22407	10.9359	4	1169	=	PZ	TCONS_00018154	2.25206	4.97139	3	615	=	PZ	TCONS_00009155	3.01511	8.71279	3	612	=	MZ	TCONS_00013556	3.22697	7.71582	4	1993	j	PZ	TCONS_00009761	1.54267	12.988	4	1906	j	PZ	TCONS_00024344	1.76144	3.42894e-76	3	615	=	M	TCONS_00014487
TCONS_00020417	0.44869	11.7023	4	1559	=	Z																																				TCONS_00024343	3.72307	8.00789	4	2069	j	MZ
TCONS_00020416	1.16847	8.66039e-16	3	1064	=	M																																				TCONS_00024342	0.202369	2.56983	5	1999	j	Z
TCONS_00020413	0.0879185	2.06357	6	2735	j	Z
Dmel	4E-T	ALT	The gene eIF4E-Transporter is referred to in FlyBase by the symbol Dmel\4E-T (CG32016, FBgn0052016). It is a protein_coding_gene from Drosophila melanogaster. It has 4 annotated transcripts and 4 polypeptides (2 unique). Gene sequence location is 4:951542..958392. It has the cytological map location 102F3. Protein features are: Eukaryotic translation initiation factor 4E transporter. Its molecula…				Dsim	Dsim\GD24367						Dsec	Dsec\GM13019						Dmau	CG32016-PB	ALT					Dyak	Dyak\GE14496						Dsan	Dyak\GE14496	ALT					Dere	Dere\GG16427						Dana
TCONS_00044098	9.75362	8.896	9	3517	=	MZ	TCONS_00030050	52.8413	20.2657	8	3434	=	PM	TCONS_00024282	61.9541	40.3642	8	3016	=	MZ	TCONS_00020426	77.5856	66.1896	8	3013	=	MZ	TCONS_00029877	56.1085	45.7741	8	3022	=	MZ	TCONS_00021626	36.4421	35.5374	8	3022	=	MZ	TCONS_00000380	21.7139	2.71868	3	623	j	MZ	TCONS_00006448
TCONS_00044097	6.6857	9.45649	8	3683	=	MZ	TCONS_00030048	11.4163	4.19461	9	3352	=	MZ	TCONS_00024281	20.7803	9.68807	9	3472	j	MZ	TCONS_00020425	13.5867	8.08047	8	3614	j	MZ	TCONS_00029876	3.18753	7.23128	8	3097	j	MZ	TCONS_00021625	8.46764	9.14287	8	3247	j	MZ	TCONS_00000379	38.8879	45.5352	8	3022	=	MZ	TCONS_00006447
TCONS_00044096	22.6875	17.7044	9	3492	=	MZ	TCONS_00030047	4.52792	2.66766	9	3345	j	MZ	TCONS_00024278	4.2519	2.5886	10	3410	j	MZ	TCONS_00020424	0.0326654	1.57283	10	3423	j	Z	TCONS_00029875	3.98643	0.973559	8	3101	j	M	TCONS_00021624	4.70671	0.758493	9	3145	j	M	TCONS_00000378	19.5372	31.5608	9	3286	j	MZ	TCONS_00006446
TCONS_00044095	2.14042	0.66272	8	2172	j	M	TCONS_00030045	9.84922	4.26994	10	3288	j	PM	TCONS_00024277	11.7616	9.07533	8	3440	j	MZ	TCONS_00020421	2.24926	2.05553	10	3275	j	MZ	TCONS_00029871	12.3631	10.7798	9	3268	j	MZ	TCONS_00021623	36.3364	25.7028	9	3324	j	MZ	TCONS_00000376	5.3649	3.11339	8	3274	j	MZ	TCONS_00006443
TCONS_00044094	1.72706	0.861646	8	2083	j	M								TCONS_00024275	16.1435	25.5054	10	3204	j	MZ	TCONS_00020420	22.272	20.7102	10	3372	j	MZ	TCONS_00029870	9.89034	13.4553	8	3212	j	MZ	TCONS_00021621	0.528316	4.04314	8	3254	j	Z	TCONS_00000375	1.23507	14.5783	8	2964	j	MZ
TCONS_00044093	14.4656	1.69537	9	3432	j	MZ								TCONS_00024274	2.1952	1.2804	10	2971	j	MZ	TCONS_00020419	1.3531	1.87666	9	3422	j	MZ	TCONS_00029869	9.81612	2.95505	7	2656	j	MZ								TCONS_00000374	17.7943	8.36005	8	1968	j	MZ
TCONS_00044090	2.99012	0.0969218	7	1938	j	M															TCONS_00020418	4.99636	0.28271	9	3129	j	M	TCONS_00029866	4.52848	0.945195	7	2693	j	M								TCONS_00000373	0.22205	2.7111	8	1860	j	Z
TCONS_00044088	6.62299	0.358065	8	3375	j	M																																				TCONS_00000372	2.2487	4.16097	8	3254	j	MZ
TCONS_00044086	0.0692948	1.93616	8	3000	j	Z																																				TCONS_00000371	9.58322	6.0691	10	3253	j	MZ
TCONS_00044085	2.1463	0.590645	6	1525	j	M
TCONS_00044083	5.09583	2.17848	8	3368	=	MZ
Dmel	RpS7	ALT	The gene Ribosomal protein S7 is referred to in FlyBase by the symbol Dmel\RpS7 (CG1883, FBgn0039757). It is a protein_coding_gene from Drosophila melanogaster. It has 4 annotated transcripts and 4 polypeptides (1 unique). Gene sequence location is 3R:30206447..30209020. It has the cytological map location 99E2. Protein features are: Ribosomal protein S7e. Its molecular function is described by: …				Dsim	Dsim\GD17201						Dsec	Dsec\GM12166						Dyak	Dyak\GE23400						Dsan	Dyak\GE23400						Dere	Dere\GG11951						Dana	Dana\GF16191						Dpse
TCONS_00042575	22.5922	34.8845	4	793	=	MZ	TCONS_00029272	0.749739	2.68469	4	904	j	Z	TCONS_00024076	428.695	1823.33	3	582	=	MZ	TCONS_00028919	835.171	2809.06	3	582	=	PZ	TCONS_00021071	406.348	1364.56	3	582	=	MZ	TCONS_00016307	1360.09	3896.75	3	582	=	PZ	TCONS_00026126	479.578	1634.93	3	582	=	MZ	TCONS_00000298
TCONS_00042574	893.13	2981.75	4	721	=	PZ	TCONS_00029271	1197.94	4175.16	4	863	=	PZ	TCONS_00024075	580.101	2475.09	4	768	j	PZ	TCONS_00028918	618.918	1681.97	4	843	j	PZ	TCONS_00021070	586.459	2711.74	4	764	j	PZ	TCONS_00016306	6.52348	5.35433	4	287	j	MZ	TCONS_00026125	711.344	5823.83	4	737	j	PZ	TCONS_00000297
TCONS_00042573	1.27352	5.96358	3	975	=	MZ	TCONS_00029270	0.263739	1.3486	4	862	j	Z	TCONS_00024074	0.908727	2.47491	4	720	j	Z	TCONS_00028916	1.64441	3.52569	4	1023	j	MZ	TCONS_00021069	0.054248	2.60911	3	834	j	Z	TCONS_00016305	296.875	1049.5	4	1013	j	PZ	TCONS_00026124	0.608463	1.47262	4	730	j	Z	TCONS_00000296
TCONS_00042570	5.47839	0.333121	4	875	j	M								TCONS_00024073	2.94859e-68	1.74266	2	1992	j	Z	TCONS_00028915	0.198197	1.56132	3	1084	j	Z	TCONS_00021068	131.857	453.642	3	623	j	PZ	TCONS_00016303	138.069	944.345	4	831	j	PZ	TCONS_00026123	0.119352	1.95486	2	2013	j	Z	TCONS_00000295
TCONS_00042567	15.8029	95.4746	3	810	=	MZ															TCONS_00028914	0.575343	3.78962	3	1043	j	Z																						TCONS_00000294
Dmel	tth	ALT	The gene toothrin is referred to in FlyBase by the symbol Dmel\tth (CG12175, FBgn0030502). It is a protein_coding_gene from Drosophila melanogaster. It has 2 annotated transcripts and 2 polypeptides (1 unique). Gene sequence location is X:13613193..13616586. It has the cytological map location 12A8. Protein features are: Requiem/DPF N-terminal domain. Its molecular function is unknown. It is invo…				Dsec	Dsec\GM17603						Dmau	tth-PB						Dyak	Dyak\GE16149						Dsan	Dyak\GE16149						Dere	Dere\GG19497						Dana	Dana\GF21813						Dpse
TCONS_00051867	0.492392	1.90943	2	3136	=	Z	TCONS_00017308	5.65643	0.975613	2	1285	=	M	TCONS_00024368	5.16741	2.26797e-05	2	1282	=	M	TCONS_00033798	19.8784	5.79737	2	3393	=	PM	TCONS_00024548	22.6667	5.01037	2	2901	=	PM	TCONS_00003049	9.43095	1.16874	2	1291	=	MZ	TCONS_00015651	15.1743	0.473252	2	2879	=	M	TCONS_00035010
TCONS_00051866	26.177	3.1693	2	2953	=	PM	TCONS_00017307	17.6913	2.15842	2	3367	=	PM	TCONS_00022323	50.7928	89.1785	3	2239	x	MZ															TCONS_00003048	15.89	2.42572	2	3301	=	MZ								TCONS_00035009
Dmel	GstD1	ALT	The gene Glutathione S transferase D1 is referred to in FlyBase by the symbol Dmel\GstD1 (CG10045, FBgn0001149). It is a protein_coding_gene from Drosophila melanogaster. It has 2 annotated transcripts and 2 polypeptides (1 unique). Gene sequence location is 3R:12367817..12369268. It has the cytological map location 87B8. Protein features are: Glutathione S-transferase, C-terminal; Glutathione S-…				Dsim	Dsim\GstD1						Dsec	Dsec\GstD1						Dmau	GstD1-PA						Dyak	Dyak\GstD1						Dsan	Dyak\GstD1						Dere	Dere\GstD1						Dana
TCONS_00039055	6.39016	0.000366938	2	841	=	M	TCONS_00022819	110.648	62.7252	4	1500	=	MZ	TCONS_00001680	226.246	2.97216	1	629	=	PM	TCONS_00015390	41.1845	0.479784	1	626	=	M	TCONS_00026613	184.842	5.34525	1	629	=	MZ	TCONS_00019309	282.728	4.14428	1	629	=	PM	TCONS_00007467	79.3702	10.3281	1	629	=	MZ	TCONS_00024639
TCONS_00039054	677.449	1.7173	2	823	=	PM	TCONS_00022818	223.414	1.83953e-07	3	841	j	M	TCONS_00001679	136.065	0.184913	2	967	o	M	TCONS_00015388	371.777	3.30423	2	838	o	PM	TCONS_00026612	44.3782	4.00769	2	986	o	MZ	TCONS_00019308	303.214	4.45661	2	876	o	PM	TCONS_00007466	325.147	45.4002	2	834	o	MZ	TCONS_00024637
TCONS_00039053	0.263002	2.083	2	1296	j	Z																						TCONS_00026611	368.018	3.40818	2	815	o	MZ	TCONS_00019307	3.8277	0.110668	2	1148	o	M								TCONS_00024636
																																			TCONS_00016092	6.79896	4.56226e-21	1	397	x	M
Dmel	CG1172	ALT	This gene is referred to in FlyBase by the symbol Dmel\CG1172 (FBgn0264712). It is a protein_coding_gene from Drosophila melanogaster. It has 3 annotated transcripts and 3 polypeptides (1 unique). Gene sequence location is 3R:5393922..5399510. It has the cytological map location 83A1. Protein features are: Ubiquitin-like; Ubiquitin-related domain. Its molecular function is described by: . It is i…				Dsim	Dsim\GD19780						Dsec	Dsec\GM10807						Dmau	CG1172-PA						Dyak	Dyak\GE25467						Dsan	Dyak\GE25467						Dere	Dere\GG12804						Dana
TCONS_00031305	2.66508	23.9258	5	2438	=	PZ	TCONS_00021192	0.353121	6.32258	4	1674	=	Z	TCONS_00026788	31.9339	25.0727	5	2444	j	MZ	TCONS_00014231	38.0791	22.1181	5	2218	j	MZ	TCONS_00020815	8.53524	3.54753	4	746	=	MZ	TCONS_00015001	4.14081	1.12969	4	746	=	MZ	TCONS_00006003	7.98389	4.67329e-05	4	746	=	M	TCONS_00024315
TCONS_00031304	36.6081	8.23261	5	2012	=	PM	TCONS_00021191	30.1867	17.5065	5	2054	=	MZ															TCONS_00020814	26.2256	26.5059	5	2336	j	MZ	TCONS_00015000	28.5593	20.0295	5	2324	j	MZ	TCONS_00006002	30.1922	18.3137	5	2447	j	MZ	TCONS_00024314
Dmel	eIF6	ALT	The gene eIF6 is referred to in FlyBase by the symbol Dmel\eIF6 (CG17611, FBgn0034915). It is a protein_coding_gene from Drosophila melanogaster. It has one annotated transcript and one polypeptide. Gene sequence location is 2R:23849246..23850301. It has the cytological map location 60A3. Protein features are: Translation initiation factor IF6. Its molecular function is described by: ribosome bin…				Dmau	eIF6-PA						Dpse	Dpse\GA14578						Dmir	FBpp0291218-D1_1						Dvir	Dvir\GJ21479
TCONS_00020083	1.22886	1.12931e-39	1	1055	=	M	TCONS_00008963	13.2066	7.82411	1	734	=	MZ	TCONS_00009695	87.3989	271.164	1	737	=	PZ	TCONS_00019096	87.0749	330.736	1	737	=	PZ	TCONS_00008423	116.443	29.9777	1	737	=	MZ
TCONS_00020077	0.268801	8.66108	1	3240	=	Z															TCONS_00019095	35.9823	172.086	2	4302	o	PZ
																					TCONS_00019093	0.296815	2.31429	3	2779	o	Z
																					TCONS_00019092	1.87508	5.1114	3	2771	o	MZ
																					TCONS_00019091	0.126014	3.15258	3	2750	o	Z
Dmel	CG1647	ALT	This gene is referred to in FlyBase by the symbol Dmel\CG1647 (FBgn0039602). It is a protein_coding_gene from Drosophila melanogaster. It has 2 annotated transcripts and 2 polypeptides (all unique). Gene sequence location is 3R:28820221..28824508. It has the cytological map location 98E5. Protein features are: Alpha crystallin/Hsp20 domain; C2H2- zinc finger protein family; Zinc finger, AD-type; …				Dsim	Dsim\GD21383						Dsec	Dsec\GM12739						Dmau	CG1647-PA						Dyak	Dyak\GE23803						Dsan	Dyak\GE23803						Dere	Dere\GG11616						Dana
TCONS_00036209	1.19224	0.704179	4	4087	=	M	TCONS_00024697	18.4684	11.3438	4	4291	=	MZ	TCONS_00023131	7.689	6.57945	5	3157	=	MZ	TCONS_00016679	18.286	9.61959	4	3674	=	MZ	TCONS_00028133	7.30636	1.85381	5	3190	=	MZ	TCONS_00020464	7.52345	1.99785	5	3190	=	MZ	TCONS_00017703	1.4481	0.696466	5	3163	=	M	TCONS_00023273
TCONS_00036208	15.1501	10.914	4	4099	=	MZ								TCONS_00023130	16.2463	18.636	4	4834	j	MZ	TCONS_00016678	7.8484	8.04051	4	5045	=	MZ	TCONS_00028131	11.0533	9.84445	4	5220	j	MZ	TCONS_00020463	11.7694	9.30946	4	5192	j	MZ	TCONS_00017702	10.7329	8.87315	4	5134	j	MZ	TCONS_00023272
TCONS_00036207	0.152925	3.99613	4	4123	j	Z
Dmel	CG12576	ALT	This gene is referred to in FlyBase by the symbol Dmel\CG12576 (FBgn0031190). It is a protein_coding_gene from Drosophila melanogaster. It has 4 annotated transcripts and 4 polypeptides (2 unique). Gene sequence location is X:22474851..22482357. It has the cytological map location 20C1. Its molecular function is unknown. The biological processes in which it is involved are not known. 15 alleles a…				Dsim	Dsim\GD15485	ALT					Dsec	Dsec\GM11722						Dyak	Dyak\GE15269						Dsan	Dyak\GE15269						Dere	Dere\GG17513						Dana	Dana\GF21271						Dpse
TCONS_00053759	1.51569	0.602999	3	2429	j	M	TCONS_00036595	0.799628	5.2976	3	1716	j	Z	TCONS_00026474	0.99096	2.87497	3	1110	=	Z	TCONS_00035772	2.97972	2.20699	3	1113	=	MZ	TCONS_00025996	0.287788	1.19027	3	1113	=	Z	TCONS_00005713	7.64224	3.84372	3	1122	=	MZ	TCONS_00007896	4.70645	1.65938	3	1134	=	MZ	TCONS_00028618
TCONS_00053758	6.17781	1.74381	4	2400	=	MZ	TCONS_00036594	16.921	0.652388	4	1952	=	M	TCONS_00026471	6.24977	11.223	4	2644	j	MZ	TCONS_00035771	6.63567	2.21966	4	2513	j	MZ	TCONS_00025995	0.585285	8.67534	3	3493	=	Z	TCONS_00005712	4.37496	2.25949	4	2675	j	MZ	TCONS_00007895	1.66002e-05	2.84691	4	2772	j	Z	TCONS_00028613
TCONS_00053757	40.2592	20.3826	4	2403	=	MZ	TCONS_00036591	8.02954	16.0028	4	2001	=	MZ	TCONS_00026470	0.210624	5.67806	4	2995	j	Z	TCONS_00035770	20.6743	22.5996	4	2516	j	MZ	TCONS_00025994	7.80369	7.17601	4	2382	j	MZ	TCONS_00005711	14.5068	29.0722	3	2155	j	MZ	TCONS_00007892	10.9229	12.0724	4	2811	j	MZ	TCONS_00028611
TCONS_00053756	0.000107444	1.39847	4	2300	j	Z	TCONS_00036590	9.06673	12.2468	4	1998	=	MZ	TCONS_00026469	4.51313	4.93868	4	2641	j	MZ	TCONS_00035769	0.105923	4.67344	4	2870	j	Z	TCONS_00025993	7.27332	22.0798	3	2056	j	MZ	TCONS_00005710	0.200468	3.24512	4	2645	j	Z								TCONS_00028610
							TCONS_00036589	1.01594	0.445953	3	1525	j	M	TCONS_00026468	13.9439	3.29567	4	2401	j	MZ	TCONS_00035768	1.76114	4.7243	4	2518	j	MZ	TCONS_00025991	4.59088	12.5204	4	2360	j	MZ	TCONS_00005709	1.20688	10.1484	4	2704	j	MZ								TCONS_00028609
														TCONS_00026467	23.567	19.4	4	2324	j	MZ	TCONS_00035767	2.02259e-10	1.21739	4	2523	j	Z	TCONS_00025990	9.95874	20.353	4	2329	j	MZ	TCONS_00005707	19.6589	7.55937	4	2400	j	MZ
														TCONS_00026466	0.568881	3.92268	3	1993	j	Z	TCONS_00035766	3.56049	6.90085	3	2184	j	MZ	TCONS_00025989	3.91466e-28	1.09703	2	1563	j	Z
														TCONS_00026465	4.32932	5.37148	3	1814	j	MZ	TCONS_00035764	0.00290248	3.24938	4	2848	j	Z
																					TCONS_00035763	0.0529099	1.76241	3	2541	j	Z
Dmel	vig2	ALT	The gene vig2 is referred to in FlyBase by the symbol Dmel\vig2 (CG11844, FBgn0046214). It is a protein_coding_gene from Drosophila melanogaster. It has 4 annotated transcripts and 4 polypeptides (2 unique). Gene sequence location is 3R:25123373..25125619. It has the cytological map location 96C1. Protein features are: Hyaluronan/mRNA-binding protein. Its molecular function is unknown. It is invo…				Dsim	Dsim\GD21176						Dyak	Dyak\GE23560						Dsan	Dyak\GE23560						Dere	Dere\GG11363						Dana	Dana\GF17890						Dpse	Dpse\GA11231						Dper
TCONS_00041672	4.5007	45.4413	5	1599	x	PZ	TCONS_00024217	251.533	54.0884	2	1569	=	PM	TCONS_00028581	25.4072	13.0207	2	1264	=	MZ	TCONS_00020805	229.573	67.6581	2	1264	=	PM	TCONS_00018103	36.2943	6.81	2	1285	=	PM	TCONS_00022062	160.012	18.8687	3	1011	=	MZ	TCONS_00007688	5.42814	0.26129	2	645	j	M	TCONS_00021042
TCONS_00041671	14.0979	2.50454	5	1506	x	MZ	TCONS_00024216	1.26739	0.000371028	4	1382	j	M	TCONS_00028580	202.893	52.1398	3	1498	j	PM								TCONS_00018102	148.254	26.1561	3	1594	j	PM								TCONS_00007687	9.15996	0.264181	2	1000	=	M	TCONS_00021041
TCONS_00035564	46.4415	5.79586	3	1550	=	PM																																				TCONS_00007686	42.2814	1.03349	3	1297	j	PM	TCONS_00021040
TCONS_00035563	42.2436	5.91104	3	1546	=	PM																																				TCONS_00007685	27.1769	1.06143	3	1245	j	MZ	TCONS_00021039
TCONS_00035562	74.8622	27.8106	2	1699	=	PM
TCONS_00035560	22.9704	2.38859	3	1497	=	MZ
Dmel	bon	ALT	The gene bonus is referred to in FlyBase by the symbol Dmel\bon (CG5206, FBgn0023097). It is a protein_coding_gene from Drosophila melanogaster. It has 6 annotated transcripts and 6 polypeptides (all unique). Gene sequence location is 3R:20593139..20612540. It has the cytological map location 92F2-92F3. Protein features are: B-box, C-terminal; Bromodomain; Zinc finger, B-box; Zinc finger, FYVE/PH…				Dsim	Dsim\GD19361						Dsec	Dsec\GM23122	ALT					Dyak	Dyak\GE25673	ALT					Dsan	Dyak\GE25673						Dere	Dere\GG24000						Dana	Dana\GF16683						Dpse
TCONS_00034424	1.63415	0.325388	10	5768	=	M	TCONS_00026097	12.0583	28.633	11	5246	j	PZ	TCONS_00018860	22.4213	9.28593	2	886	j	MZ	TCONS_00021275	0.184582	2.41854	10	4964	j	Z	TCONS_00015329	21.9117	13.3404	10	3392	=	MZ	TCONS_00008836	0.922962	5.54116	2	923	j	Z	TCONS_00025280	4.44628	1.45765e-18	11	3541	=	M	TCONS_00005160
TCONS_00034423	3.30019	16.7082	10	5777	=	PZ	TCONS_00026094	17.147	19.0062	11	5258	=	MZ	TCONS_00018859	15.6764	6.79526e-07	10	3386	=	M	TCONS_00021274	21.1707	2.66771	10	3392	=	MZ	TCONS_00015328	15.0343	13.6212	10	5727	j	MZ	TCONS_00008833	21.7866	59.2628	10	4619	j	PZ	TCONS_00025279	11.174	17.4053	11	6327	j	MZ	TCONS_00005158
TCONS_00034418	25.8393	25.6375	10	4861	=	MZ								TCONS_00018857	0.715844	1.10428	10	5911	j	Z	TCONS_00021273	18.0918	28.9824	10	5687	j	MZ	TCONS_00015327	7.68881	26.5696	10	5840	j	PZ	TCONS_00008832	10.3687	15.3417	10	4621	j	MZ	TCONS_00025278	1.70859	5.28243	11	6357	j	MZ	TCONS_00005156
TCONS_00034417	5.43649	6.5281	2	982	j	MZ								TCONS_00018855	9.11749	25.1605	10	5735	j	PZ	TCONS_00021272	4.32561	19.9259	10	5717	=	PZ	TCONS_00015326	0.000173355	1.39551	10	5870	=	Z															TCONS_00005155
TCONS_00034412	1.37686e-05	2.23696	2	1112	j	Z								TCONS_00018854	6.48606	15.1107	10	5743	j	PZ	TCONS_00021268	11.5066	0.357855	2	974	j	M																						TCONS_00005154
																					TCONS_00021267	5.1845e-05	12.5734	10	5770	j	Z																						TCONS_00005152
Dmel	MED1	ALT	The gene Mediator complex subunit 1 is referred to in FlyBase by the symbol Dmel\MED1 (CG7162, FBgn0037109). It is a protein_coding_gene from Drosophila melanogaster. It has 3 annotated transcripts and 3 polypeptides (all unique). Gene sequence location is 3L:21628325..21634446. It has the cytological map location 78E1. Protein features are: Mediator complex, subunit Med1, metazoa/fungi. Its mole…				Dsim	Dsim\GD12100						Dsec	Dsec\GM22122						Dmau	MED1-PA						Dere	Dere\GG13216						Dana	Dana\GF10696						Dpse	Dpse\GA20146						Dper
TCONS_00030534	13.8537	5.35976	3	4182	=	PM	TCONS_00020785	13.1064	7.58104	4	3610	j	MZ	TCONS_00011242	23.6888	14.1057	3	3587	j	MZ	TCONS_00013848	14.7929	8.52727	3	4081	j	MZ	TCONS_00015811	9.9163	10.5423	4	4433	=	MZ	TCONS_00018224	13.1864	6.57112	4	4628	=	MZ	TCONS_00036438	2.77437	5.24705	5	4633	=	MZ	TCONS_00037327
TCONS_00030533	0.461239	4.45226	4	4953	=	Z	TCONS_00020783	0.811472	4.63314	4	4998	=	Z	TCONS_00011241	9.70428	7.97719	4	4427	=	MZ	TCONS_00013847	6.75397	2.23795	4	4430	=	MZ	TCONS_00015809	8.22405	7.42671	4	5046	j	MZ	TCONS_00018223	20.43	15.5111	4	5124	j	MZ	TCONS_00036436	1.85431	6.29914	4	5253	j	MZ	TCONS_00037326
TCONS_00030532	19.3947	9.2457	4	4958	=	PM	TCONS_00020782	19.1386	14.5041	4	4987	=	MZ	TCONS_00011240	10.6703	13.5765	4	5045	j	MZ	TCONS_00013846	14.0299	10.8341	4	4991	j	MZ	TCONS_00015808	1.82643	2.66414	3	6091	j	MZ								TCONS_00036435	15.4703	24.0669	4	5456	j	MZ	TCONS_00037325
TCONS_00030530	8.0651e-14	2.34811	3	5978	=	Z																																				TCONS_00036434	1.14032e-09	1.11985	4	5754	j	Z	TCONS_00037324
																																																	TCONS_00037323
																																																	TCONS_00037321
Dmel	CG32264	ALT	This gene is referred to in FlyBase by the symbol Dmel\CG32264 (FBgn0052264). It is a protein_coding_gene from Drosophila melanogaster. It has 9 annotated transcripts and 9 polypeptides (all unique). Gene sequence location is 3L:3714826..3806459. It has the cytological map location 63E8-63F1. Protein features are: RPEL repeat. Its molecular function is unknown. The biological processes in which i…				Dsim	Dsim\GD13322						Dsec	Dsec\GM14043	ALT					Dyak	Dyak\GE20678						Dsan	Dyak\GE20678						Dere	Dere\GG14249						Dana	Dana\GF10261	ALT					Dpse
TCONS_00026669	2.12016	0.323793	3	1290	j	M	TCONS_00018040	9.32703	4.47157	2	1581	=	MZ	TCONS_00016702	13.3301	4.14116	11	3704	j	PM	TCONS_00017835	2.14728	0.273178	8	2425	=	M	TCONS_00012891	14.0627	10.3109	12	4060	j	MZ	TCONS_00014075	10.6245	1.66539	11	4277	j	PM	TCONS_00017444	6.06206	7.34172	11	3079	=	MZ	TCONS_00038471
TCONS_00026664	12.4739	5.75543	11	3753	=	MZ	TCONS_00018039	2.12516	0.319411	3	1510	j	M	TCONS_00016701	0.695509	4.32295	12	4360	j	Z	TCONS_00017834	3.12152	1.27278	11	5567	j	MZ	TCONS_00012890	2.15129	1.77144	7	3246	j	MZ	TCONS_00014071	7.80079	4.48812	11	4689	j	MZ	TCONS_00017442	0.000131036	2.32329	10	5453	j	Z	TCONS_00038470
TCONS_00026661	1.19455	0.0635697	7	2411	=	M	TCONS_00018035	8.264	0.543547	11	3780	=	M	TCONS_00016700	8.12806	0.74885	7	3114	j	M	TCONS_00017830	5.73436	5.09514	11	6185	j	MZ															TCONS_00017441	0.519448	2.84935	11	5691	j	Z	TCONS_00038468
TCONS_00026659	2.16515	0.423182	11	5524	=	M	TCONS_00018020	1.11064	0.000304452	11	4428	=	M																													TCONS_00017439	2.32524	7.01355	11	5698	j	MZ	TCONS_00038466
TCONS_00026651	8.20597e-32	1.27894	11	6144	=	Z	TCONS_00018019	10.3524	8.90103	11	4431	=	MZ																													TCONS_00017437	7.37556	13.7217	5	1718	j	MZ
							TCONS_00018014	3.01168	1.38838e-06	8	3279	=	M																													TCONS_00017433	5.59941	2.70504	10	4850	j	MZ
																																										TCONS_00017432	1.36276	0.0215465	12	5134	j	M
Dmel	east	ALT	The gene enhanced adult sensory threshold is referred to in FlyBase by the symbol Dmel\east (CG4399, FBgn0261954). It is a protein_coding_gene from Drosophila melanogaster. It has 6 annotated transcripts and 6 polypeptides (3 unique). Gene sequence location is X:2010860..2024647. It has the cytological map location 2C2-2B17. Its molecular function is unknown. It is involved in the biological proc…				Dsim	Dsim\GD16582						Dsec	Dsec\GM22607						Dmau	east-PC						Dyak	Dyak\GE16228						Dsan	Dyak\GE16228	ALT					Dere	Dere\GG12898						Dana
TCONS_00044878	1.83552	1.88456	8	9941	=	MZ	TCONS_00031182	38.4212	27.6223	8	8940	=	MZ	TCONS_00026558	38.0742	21.5018	6	3225	=	MZ	TCONS_00021286	6.8439	0.978361	6	7736	j	M	TCONS_00033641	26.55	32.3635	7	7100	=	MZ	TCONS_00024425	27.4011	29.3363	7	7100	=	MZ	TCONS_00000984	10.0183	30.8732	7	7094	=	MZ	TCONS_00004977
TCONS_00044876	1.03897	7.96521e-06	8	7571	=	M	TCONS_00031180	1.44102	1.02715	9	9807	j	MZ	TCONS_00026557	33.7126	36.551	4	5841	j	MZ	TCONS_00021284	14.8227	9.96449	6	8091	j	MZ	TCONS_00033640	8.89545	12.366	2	3864	o	MZ	TCONS_00024424	23.6701	34.4096	8	9696	j	MZ	TCONS_00000982	6.33294	27.4014	7	9608	j	PZ	TCONS_00004976
TCONS_00044872	1.43423	12.0258	8	9399	=	PZ	TCONS_00031178	1.42678e-07	8.18622	9	9490	j	Z	TCONS_00026556	0.000179394	3.54507	6	5750	=	Z	TCONS_00021283	1.60577	1.53943	8	8670	j	MZ	TCONS_00033639	0.38419	3.0558	8	9759	j	Z	TCONS_00024423	4.62341e-25	5.46727	7	10208	j	Z	TCONS_00000981	3.05467	11.868	8	9413	j	MZ	TCONS_00004975
TCONS_00044871	14.6733	13.2466	8	9273	j	MZ	TCONS_00031177	0.490464	1.47614	9	9729	j	Z								TCONS_00021282	1.36315	2.79733	7	8548	j	MZ	TCONS_00033637	24.8534	32.1648	8	9600	j	MZ	TCONS_00024422	1.15402	0.616552	8	9741	j	M	TCONS_00000980	0.542532	2.97609	8	9603	j	Z	TCONS_00004974
TCONS_00044869	0.445396	1.31213	8	9558	j	Z	TCONS_00031176	8.89991	11.7574	8	9526	j	MZ								TCONS_00021281	1.26347	2.32129	4	8761	j	MZ								TCONS_00024421	2.37923	0.495372	8	9601	j	M	TCONS_00000977	3.85122	14.4001	8	9698	j	MZ	TCONS_00004973
TCONS_00044868	0.443194	1.09926	8	9473	j	Z	TCONS_00031173	0.0174517	9.72511	9	9461	j	Z								TCONS_00021280	23.0601	19.739	2	150	o	MZ															TCONS_00000976	13.8725	30.0959	5	5737	j	MZ	TCONS_00004971
TCONS_00044866	0.840619	8.37831	8	9289	=	Z															TCONS_00021279	42.6279	28.0574	6	8117	j	MZ
TCONS_00044865	13.0876	3.31614	8	7513	=	MZ
TCONS_00044864	12.9483	20.3093	8	7360	=	MZ
TCONS_00044863	1.67469	7.71889	8	9492	=	MZ
Dmel	unc-13	ALT	The gene unc-13 is referred to in FlyBase by the symbol Dmel\unc-13 (CG2999, FBgn0025726). It is a protein_coding_gene from Drosophila melanogaster. It has 7 annotated transcripts and 7 polypeptides (6 unique). Gene sequence location is 4:867824..912331. It has the cytological map location 102E5-102F1. Protein features are: C2 domain; Calcium-dependent secretion activator; Mammalian uncoordinated…				Dsec	Dsec\GM26765						Dyak	Dyak\GE14499	ALT					Dsan	Dyak\GE14499						Dere	Dere\GG16431						Dper	Dper\GL15609						Dmir	FBpp0273870-D1_1						Dwil
TCONS_00044050	2.98505	1.36456	25	9264	=	PM	TCONS_00021293	0.953222	1.73981	4	863	=	Z	TCONS_00029850	1.64486	1.77402	6	6643	j	MZ	TCONS_00021612	1.31874	1.04461	23	9866	j	MZ	TCONS_00000388	4.29058	0.603753	6	6097	j	M	TCONS_00006857	0.00208019	1.21579	14	4643	j	Z	TCONS_00033688	1.74797	2.02686	14	3166	j	MZ	TCONS_00023899
TCONS_00044048	12.3677	6.60408	23	9746	=	MZ	TCONS_00021292	0.294235	1.87395	6	730	o	Z	TCONS_00029847	7.19122	4.06229	22	9601	j	MZ	TCONS_00021611	14.66	2.0887	23	9492	j	PM																						TCONS_00023897
TCONS_00044046	0.00688026	1.55718	23	10253	=	Z	TCONS_00021291	8.44343	9.354	8	1745	j	MZ	TCONS_00029843	0.169419	2.14478	23	9883	j	Z																													TCONS_00023895
														TCONS_00029839	2.96664	1.37678	24	9567	j	MZ
														TCONS_00029836	7.81848	2.47343	23	9354	j	PM
Dmel	Asx	ALT	The gene Additional sex combs is referred to in FlyBase by the symbol Dmel\Asx (CG8787, FBgn0261823). It is a protein_coding_gene from Drosophila melanogaster. It has 4 annotated transcripts and 4 polypeptides (all unique). Gene sequence location is 2R:14503958..14512493. It has the cytological map location 51A5-51A6. Protein features are: ASX homology domain; Polycomb protein ASX; Polycomb prote…				Dsim	Dsim\GD11058						Dsec	Dsec\GM21552						Dyak	Dyak\GE13594						Dsan	Dyak\GE13594	ALT					Dere	Dere\GG20462	ALT					Dana	Dana\GF13509	ALT					Dpse
TCONS_00012134	1.83954	0.469954	9	5053	=	M	TCONS_00007869	10.7943	20.4516	12	5934	=	MZ	TCONS_00006632	2.96713	3.7007	8	4183	=	MZ	TCONS_00008277	6.37068	10.5414	10	4982	=	MZ	TCONS_00005911	4.67611	11.2826	10	4982	=	MZ	TCONS_00023352	3.10569	15.3589	10	4982	=	MZ	TCONS_00012175	3.66589	6.2361	11	6113	j	MZ	TCONS_00010702
TCONS_00012133	0.148665	1.91607	11	6366	=	Z	TCONS_00007868	0.318241	6.77763	12	6073	j	Z	TCONS_00006631	2.10894	6.1233	8	5236	j	PZ	TCONS_00008276	3.26795	4.15143	11	6088	j	MZ	TCONS_00005910	2.81081	4.71613	10	4730	j	MZ	TCONS_00023351	1.93836	6.26459	11	6652	j	MZ	TCONS_00012174	1.02156	0.00248881	10	4664	=	M	TCONS_00010701
TCONS_00012131	13.0008	12.8383	11	6632	=	MZ	TCONS_00007867	1.06623	1.17975	12	5802	j	MZ	TCONS_00006630	10.5246	15.657	10	5242	j	MZ	TCONS_00008272	0.771996	1.44372	10	6417	j	Z	TCONS_00005909	0.422781	9.88176	11	6468	j	Z	TCONS_00023350	0.875425	12.9	11	6645	j	Z	TCONS_00012173	1.59145	1.76535	10	6356	j	MZ	TCONS_00010700
TCONS_00012129	1.51807	0.35398	12	6478	j	M															TCONS_00008271	3.71798	8.57497	11	6476	j	MZ	TCONS_00005908	0.648883	8.58911	10	6403	j	Z	TCONS_00023349	1.12551	3.45357	10	6216	j	MZ	TCONS_00012172	7.01939e-14	1.11606	11	6932	j	Z	TCONS_00010699
TCONS_00012128	0.803009	1.29438	10	6567	j	Z															TCONS_00008270	0.725904	14.4757	11	6507	j	Z	TCONS_00005907	2.88374	0.803141	11	6472	j	M	TCONS_00023348	1.86768	0.0341744	11	6274	j	M	TCONS_00012171	3.04514	3.10381	12	6533	j	MZ	TCONS_00010694
TCONS_00012125	0.548679	12.5138	11	6663	j	Z																						TCONS_00005906	4.81437	13.7017	10	5143	j	PZ								TCONS_00012170	4.2605	6.765	11	6604	j	MZ	TCONS_00010692
																																																	TCONS_00010691
Dmel	CG15118	ALT	This gene is referred to in FlyBase by the symbol Dmel\CG15118 (FBgn0034418). It is a protein_coding_gene from Drosophila melanogaster. It has 4 annotated transcripts and 4 polypeptides (3 unique). Gene sequence location is 2R:19133727..19137169. It has the cytological map location 56B5-56B6. Protein features are: Ankyrin repeat; Ankyrin repeat domain-containing protein 13; Ankyrin repeat-contain…				Dsim	Dsim\GD25337						Dsec	Dsec\GM19848						Dmau	CG15118-PC						Dyak	Dyak\GE13859	ALT					Dsan	Dyak\GE13859						Dere	Dere\GG20921						Dana
TCONS_00019006	0.0586929	1.49637	7	2816	=	Z	TCONS_00012781	0.0334766	2.21517	7	2421	=	Z	TCONS_00009465	18.712	10.5679	7	1907	=	MZ	TCONS_00008440	20.1853	25.6779	7	1904	=	MZ	TCONS_00008868	7.34653	0.94351	8	2098	=	M	TCONS_00006370	4.23016	12.8342	8	2098	=	MZ	TCONS_00022541	10.1808	21.0942	7	1907	=	MZ	TCONS_00011943
TCONS_00019005	21.3098	16.5506	7	2521	=	MZ	TCONS_00012780	28.3192	28.9231	7	2129	=	MZ	TCONS_00009464	15.1431	15.1521	8	3115	j	MZ	TCONS_00008439	8.43426	2.9919	7	3202	=	MZ	TCONS_00008867	13.4758	34.6753	8	3862	j	PZ	TCONS_00006369	14.8998	26.6433	7	2521	j	MZ	TCONS_00022540	1.36538e-06	4.91461	7	3394	j	Z	TCONS_00011942
TCONS_00019004	1.9343	0.861571	8	2467	=	M															TCONS_00008438	0.535388	2.01736	7	3156	j	Z															TCONS_00022539	10.2486	12.9959	7	3110	=	MZ
TCONS_00019001	0.964089	2.29223	6	2339	=	Z															TCONS_00008437	0.168531	9.7456	6	3568	j	Z
																					TCONS_00008436	3.04353	1.21473	7	3150	j	MZ
Dmel	rno	ALT	The gene rhinoceros is referred to in FlyBase by the symbol Dmel\rno (CG7036, FBgn0035106). It is a protein_coding_gene from Drosophila melanogaster. It has 3 annotated transcripts and 3 polypeptides (1 unique). Gene sequence location is 3L:187207..199762. It has the cytological map location 61B2. Protein features are: Enhancer of polycomb-like, N-terminal; Zinc finger, FYVE/PHD-type; Zinc finger…				Dsim	Dsim\GD13535						Dsec	Dsec\GM14298						Dmau	rno-PB						Dyak	Dyak\GE21042						Dsan	Dyak\GE21042						Dere	Dere\GG14681						Dana
TCONS_00025744	9.33212	0.476143	8	10793	=	M	TCONS_00017339	10.1302	2.07189	8	10674	=	MZ	TCONS_00016219	15.0472	3.87484	6	9588	=	MZ	TCONS_00011662	10.9162	1.93326	6	9726	=	MZ	TCONS_00016996	14.3818	10.0145	7	9596	=	MZ	TCONS_00012287	5.51162	0.562757	7	9596	=	M	TCONS_00013291	4.17303	6.92749	10	10022	j	MZ	TCONS_00016404
TCONS_00025743	3.85113	8.48001	8	11624	=	MZ	TCONS_00017337	5.1618	10.257	8	10567	=	MZ	TCONS_00016218	18.5109	13.3687	7	12095	j	MZ	TCONS_00011659	14.4401	15.7222	8	11674	j	MZ	TCONS_00016995	2.46582	3.81025	10	11773	j	MZ	TCONS_00012286	10.9378	14.2406	9	11569	j	MZ	TCONS_00013290	0.256497	2.8954	10	10099	j	Z	TCONS_00016403
TCONS_00025742	1.38134	2.16429	8	11788	=	MZ	TCONS_00017335	0.263729	1.04492	8	12330	=	Z	TCONS_00016217	1.1028e-08	2.30623	7	11825	j	Z	TCONS_00011658	0.565541	1.69403	8	11646	j	Z	TCONS_00016991	9.59358	11.9133	8	11923	j	MZ	TCONS_00012285	6.92784	9.48065	8	10826	j	MZ	TCONS_00013288	9.84539	15.661	7	9584	=	MZ	TCONS_00016402
TCONS_00025741	5.80211	12.0171	8	11797	=	PZ	TCONS_00017334	9.70635	12.5681	8	12227	=	MZ
TCONS_00025740	0.308651	1.2383	9	11695	j	Z
Dmel	Fgop2	ALT	The gene Fibroblast growth factor receptor 1 oncogene partner 2 ortholog is referred to in FlyBase by the symbol Dmel\Fgop2 (CG10158, FBgn0031871). It is a protein_coding_gene from Drosophila melanogaster. It has 2 annotated transcripts and 2 polypeptides (1 unique). Gene sequence location is 2L:6943178..6945289. It has the cytological map location 27C6. Protein features are: Suppressor of IKBKE …				Dsim	Dsim\GD22529						Dsec	Dsec\GM13731						Dyak	Dyak\GE18391						Dsan	Dyak\GE18391						Dere	Dere\GG23568						Dana	Dana\GF14468						Dpse
TCONS_00006555	37.9213	5.47018	2	1484	=	PM	TCONS_00004181	42.6541	11.4434	3	1490	=	MZ	TCONS_00020447	17.9068	12.9198	1	947	=	MZ	TCONS_00000822	34.3651	21.8828	1	947	=	MZ	TCONS_00000635	13.7112	10.45	1	947	=	MZ	TCONS_00028906	29.0312	7.0106	1	947	=	MZ	TCONS_00003860	12.4295	3.99193	1	968	=	MZ	TCONS_00024509
TCONS_00006554	1.5173	9.2323	2	2046	=	PZ								TCONS_00020446	26.4551	20.6519	2	1812	o	MZ	TCONS_00000821	12.95	5.39801	2	136	o	MZ	TCONS_00000634	45.5187	25.4033	2	1470	o	MZ	TCONS_00028905	25.4106	8.57217	2	1762	o	MZ	TCONS_00003859	33.9922	13.077	2	1433	o	PM	TCONS_00024508
														TCONS_00020445	22.8414	7.88986	2	138	o	MZ
Dmel	tyf	ALT	The gene twenty-four is referred to in FlyBase by the symbol Dmel\tyf (CG4857, FBgn0026083). It is a protein_coding_gene from Drosophila melanogaster. It has 11 annotated transcripts and 11 polypeptides (2 unique). Gene sequence location is X:4117020..4130016. It has the cytological map location 4B1. Its molecular function is described by: protein binding. It is involved in the biological process…				Dsim	Dsim\GD16672	ALT					Dsec	Dsec\GM12327	ALT					Dyak	Dyak\GE16333	ALT					Dsan	Dyak\GE16333						Dere	Dere\GG18694	ALT					Dana	Dana\GF20779	ALT					Dpse
TCONS_00045334	15.2809	2.2812e-37	5	5983	=	M	TCONS_00031453	11.7009	0.753862	6	6373	=	M	TCONS_00023827	21.0376	0.42263	6	5751	=	M	TCONS_00033406	42.1332	18.4186	8	9733	j	PM	TCONS_00024247	6.80437	1.1513	8	8355	j	PM	TCONS_00001569	1.87004	6.15477e-09	6	8456	j	M	TCONS_00008865	9.30402	12.9388	6	2312	j	MZ	TCONS_00032641
TCONS_00045333	1.93459	1.18634	6	8095	=	MZ	TCONS_00031452	4.11564	6.22159e-05	6	6364	=	M	TCONS_00023826	0.690747	3.85395	8	10955	j	Z	TCONS_00033405	3.42933	8.3528	8	10111	j	MZ	TCONS_00024245	15.2365	9.21956	9	8351	j	MZ	TCONS_00001568	6.40913	0.218088	6	8436	j	M	TCONS_00008864	14.4985	3.16189e-20	8	5860	=	M	TCONS_00032640
TCONS_00045329	6.07718	0.256701	6	8103	=	M	TCONS_00031451	1.03912	5.38259e-20	6	9111	=	M	TCONS_00023825	1.57043	6.13767	8	10284	j	MZ	TCONS_00033404	1.44694	0.512568	8	9938	j	M	TCONS_00024244	11.2547	1.7807	8	8169	j	PM	TCONS_00001567	12.5886	6.29947	6	5688	=	MZ	TCONS_00008863	0.0423452	6.62068	5	5857	j	Z	TCONS_00032639
TCONS_00045327	1.17404	5.76348e-05	6	8162	=	M	TCONS_00031449	13.3619	0.360614	6	6373	=	M	TCONS_00023823	2.44219	4.466e-08	6	8992	j	M	TCONS_00033399	0.01689	1.28141	8	9671	j	Z	TCONS_00024243	11.2604	0.783013	6	7099	j	M	TCONS_00001564	7.23453	14.1143	8	9768	j	MZ	TCONS_00008861	0.0374806	2.97277	8	11059	=	Z	TCONS_00032638
TCONS_00045326	2.51902e-33	1.13446	8	10345	=	Z	TCONS_00031448	1.80184	0.122051	6	9472	=	M	TCONS_00023822	1.80215	3.24081e-07	6	8993	j	M	TCONS_00033396	5.47291	0.481776	6	8789	j	M	TCONS_00024242	13.4782	1.0132	6	7055	j	MZ	TCONS_00001563	0.357235	3.29322	8	9655	j	Z	TCONS_00008860	0.0927212	6.7628	10	9989	j	Z	TCONS_00032637
TCONS_00045325	6.16319e-25	1.59613	8	10520	j	Z	TCONS_00031447	1.98944	2.50435	7	6819	=	MZ	TCONS_00023821	9.39134	0.0908348	6	9052	j	M	TCONS_00033395	6.96214	0.260843	6	8703	j	M	TCONS_00024241	6.74117	0.707853	6	7057	j	M	TCONS_00001561	20.0643	11.7356	5	8707	j	MZ	TCONS_00008859	0.0388023	1.37023	11	9660	j	Z	TCONS_00032628
TCONS_00045324	6.98778e-28	7.3579	8	11004	=	Z	TCONS_00031446	1.5128	3.28401	8	10419	j	MZ	TCONS_00023819	2.4492	1.4184e-06	6	8990	j	M	TCONS_00033393	24.7722	1.01323	6	5050	j	MZ	TCONS_00024239	13.011	1.6443	7	7020	j	MZ								TCONS_00008858	12.2626	0.245845	8	8690	j	M	TCONS_00032626
TCONS_00045323	9.45934e-28	3.19119	8	10390	j	Z	TCONS_00031445	0.825357	4.53192	8	10029	j	Z	TCONS_00023817	1.21726	3.64586e-05	6	8945	j	M
TCONS_00045322	0.263975	2.59451	8	9292	=	Z	TCONS_00031444	1.06816	1.06538	8	10024	j	MZ
TCONS_00045321	5.03734	4.24937e-09	8	7071	=	M
TCONS_00045320	3.88717	5.34839e-07	8	7244	=	M
TCONS_00045319	4.48955	2.20613	8	6744	=	MZ
Dmel	spg	ALT	The gene sponge is referred to in FlyBase by the symbol Dmel\spg (CG31048, FBgn0264324). It is a protein_coding_gene from Drosophila melanogaster. It has 5 annotated transcripts and 5 polypeptides (3 unique). Gene sequence location is 3R:28845270..28870439. It has the cytological map location 98E6-99A6. Protein features are: DHR-1 domain; DHR-2 domain; Dedicator of cytokinesis; Dedicator of cytok…				Dsim	Dsim\GD21384						Dsec	Dsec\GM12740						Dmau	CG31048-PB						Dyak	Dyak\GE23804						Dsan	Dyak\GE23804						Dere	Dere\GG11617						Dana
TCONS_00036218	1.11986e-10	1.95265	10	7343	j	Z	TCONS_00024700	1.38202	1.87643	10	6796	j	MZ	TCONS_00023134	3.28693	0.195646	13	6275	=	M	TCONS_00016681	2.81721	0.550429	13	6500	=	M	TCONS_00028129	12.3684	0.636323	13	6389	=	M	TCONS_00020462	6.24604	0.0624696	13	6389	=	M	TCONS_00017700	9.86819	0.849784	13	6389	=	M	TCONS_00024723
TCONS_00036216	5.13522	0.0144896	12	8040	=	M	TCONS_00024699	7.87591	0.0787856	12	7703	=	M	TCONS_00023133	4.84499	0.0628642	12	7508	j	M	TCONS_00016680	7.83037	0.502413	13	7738	j	M								TCONS_00020461	8.55323	0.0165562	13	7776	=	M
TCONS_00036214	1.76749	0.10737	13	7236	=	M								TCONS_00023132	2.9932	0.0175574	13	7508	j	M
TCONS_00036210	3.82837	2.52873e-06	13	6709	=	M
Dmel	AGO3	ALT	The gene Argonaute 3 is referred to in FlyBase by the symbol Dmel\AGO3 (CG40300, FBgn0250816). It is a protein_coding_gene from Drosophila melanogaster. It has 4 annotated transcripts and 4 polypeptides (2 unique). Gene sequence location is 3L:23554593..23689640. It has the cytological map location 80F9. Protein features are: PAZ domain; Ribonuclease H-like domain; Stem cell self-renewal protein …				Dmau	AGO3-PD						Dana	Dana\GF20001	ALT					Dpse	Dpse\GA25552						Dper	Dper\GL20669
TCONS_00030752	0.112071	1.56086	1	1001	x	Z	TCONS_00020718	34.8436	91.5804	3	1601	j	PZ	TCONS_00007360	19.6859	30.3325	1	1154	=	MZ	TCONS_00025678	21.0139	34.9111	1	1097	=	MZ	TCONS_00031103	12.6015	7.10462	1	965	=	MZ
TCONS_00025527	0.0134342	21.9195	9	3914	j	Z	TCONS_00020717	34.8436	91.5804	3	1601	j	PZ	TCONS_00007359	36.2108	70.1726	7	2604	o	MZ								TCONS_00031101	1.56142	10.2775	5	2023	o	MZ
TCONS_00025526	11.7154	28.2212	8	2792	=	MZ								TCONS_00007358	11.899	55.2156	7	2577	o	PZ								TCONS_00031099	32.838	80.4487	5	2264	o	PZ
TCONS_00025525	1.57777	0.0282727	8	2752	j	M								TCONS_00007357	2.96175	0.832954	6	2439	o	M
TCONS_00025524	1.30941e-28	1.05026	7	2544	j	Z
TCONS_00025523	2.99813e-86	1.79121	6	2339	j	Z
TCONS_00025519	2.39906	1.55419	9	3847	j	MZ
TCONS_00025518	39.5546	64.068	8	2765	=	MZ
Dmel	CG11089	ALT	This gene is referred to in FlyBase by the symbol Dmel\CG11089 (FBgn0039241). It is a protein_coding_gene from Drosophila melanogaster. It has 2 annotated transcripts and 2 polypeptides (1 unique). Gene sequence location is 3R:24877045..24881478. It has the cytological map location 96B2. Protein features are: AICAR transformylase domain; AICAR transformylase, insert domain; AICARFT/IMPCHase bienz…				Dsim	Dsim\GD21142						Dsec	Dsec\GM26640						Dmau	CG11089-PA						Dyak	Dyak\GE23527						Dsan	Dyak\GE23527						Dere	Dere\GG11332						Dana
TCONS_00035478	4.02283	0.957632	5	2190	=	M	TCONS_00024150	33.8717	22.0387	6	2270	=	MZ	TCONS_00002697	16.6382	5.7912	5	1768	=	MZ	TCONS_00016311	1.35652	0.603242	4	1766	=	M	TCONS_00028654	15.0035	13.3437	5	1768	=	MZ	TCONS_00020856	30.7906	20.657	5	1768	=	MZ	TCONS_00018173	8.97885	5.88417	5	1768	=	MZ	TCONS_00025927
TCONS_00035477	39.7946	15.6786	6	2266	=	PM								TCONS_00002695	36.704	10.5741	6	2133	j	PM	TCONS_00016309	33.9408	14.7885	6	1983	j	PM	TCONS_00028652	12.9462	19.8375	6	2274	j	MZ								TCONS_00018171	27.0891	14.1068	6	2045	j	MZ	TCONS_00025926
TCONS_00035475	0.0652477	1.49345	6	4104	j	Z								TCONS_00002694	5.11167	2.43235	6	2662	j	MZ
TCONS_00035472	2.4245	1.6604	2	1666	j	MZ
Dmel	DNA-ligI	ALT	The gene DNA ligase I is referred to in FlyBase by the symbol Dmel\DNA-ligI (CG5602, FBgn0262619). It is a protein_coding_gene from Drosophila melanogaster. It has one annotated transcript and one polypeptide. Gene sequence location is 2R:23890512..23893177. It has the cytological map location 60A8. Protein features are: DNA ligase, ATP-dependent; DNA ligase, ATP-dependent, C-terminal; DNA ligase…				Dsim	Dsim\GD11806						Dmau	CG5602-PA						Dyak	Dyak\GE14336	ALT					Dsan	Dyak\GE14336						Dere	Dere\GG22898						Dana	Dana\GF12871						Dpse
TCONS_00014471	44.2517	10.4474	6	2380	=	PM	TCONS_00009629	47.6788	65.7025	6	2444	=	MZ	TCONS_00006460	11.0107	24.4751	5	2224	=	MZ	TCONS_00009847	44.0365	12.9897	6	2238	=	PM	TCONS_00007082	56.9876	11.9724	6	2238	=	PM	TCONS_00021345	35.2945	43.6586	6	2238	=	MZ	TCONS_00011015	50.7971	66.0372	8	2242	=	MZ	TCONS_00009972
TCONS_00014470	0.207743	2.23158	6	2311	j	Z								TCONS_00006459	27.9486	22.8544	6	2386	j	MZ	TCONS_00009846	8.16987	1.20416	6	2547	j	MZ								TCONS_00021344	15.3944	13.5092	7	2341	j	MZ
																					TCONS_00009844	0.293897	5.81126	6	2395	j	Z
Dmel	Ndae1	ALT	The gene Na<sup>+</sup>-driven anion exchanger 1 is referred to in FlyBase by the symbol Dmel\Ndae1 (CG42253, FBgn0259111). It is a protein_coding_gene from Drosophila melanogaster. It has 10 annotated transcripts and 10 polypeptides (all unique). Gene sequence location is 2L:7223328..7249343. It has the cytological map location 27E6-27E5. Protein features are: Anion exchange protein; Band 3 cyto…				Dsim	Dsim\GD22503	ALT					Dsec	Dsec\GM13591	ALT					Dmau	Ndae1-PC						Dyak	Dyak\GE18368	ALT					Dsan	Dyak\GE18368						Dere	Dere\GG23542						Dana
TCONS_00006669	0	13.3611	2	643	j	Z	TCONS_00004273	1.86684e-14	2.01105	9	4747	=	Z	TCONS_00020506	4.62965	0.920006	10	2992	j	M	TCONS_00002844	2.76978e-80	19.8998	4	1865	j	Z	TCONS_00000748	7.23929	15.3282	12	3702	=	PZ	TCONS_00000582	5.11811	37.0058	12	3702	=	PZ	TCONS_00028971	2.63964e-07	7.85139	12	4590	j	Z	TCONS_00004662
TCONS_00006667	7.97295e-98	1.24194	7	1738	j	Z	TCONS_00004269	10.1809	0.859225	9	4341	=	M	TCONS_00020505	5.19831	12.7812	11	3556	=	MZ	TCONS_00002843	3.56591e-06	13.659	10	4629	j	Z	TCONS_00000745	5.49622	0.417398	11	5329	j	M	TCONS_00000580	1.90094	1.08256	14	5758	j	MZ	TCONS_00028969	1.9885	33.2589	10	4313	j	PZ	TCONS_00004660
TCONS_00006665	0.0354214	6.15364	9	3705	=	Z	TCONS_00004266	1.8197	0.118197	10	4514	=	M	TCONS_00020504	1.64612	31.7703	11	5043	j	PZ	TCONS_00002842	3.75117	1.18026	10	4588	j	MZ	TCONS_00000742	3.39583	4.71033e-06	12	5552	j	M	TCONS_00000579	0.0820615	11.3848	9	5581	j	Z	TCONS_00028966	4.2737e-12	12.4923	9	6892	j	Z	TCONS_00004658
TCONS_00006663	1.45802	2.35905	9	3941	=	MZ								TCONS_00020501	0.0102911	3.68405	11	5937	j	Z	TCONS_00002841	0.312451	44.1595	8	4046	j	Z	TCONS_00000741	1.6122e-26	3.00254	13	5583	j	Z	TCONS_00000577	1.6324e-10	8.28735	14	5920	j	Z	TCONS_00028963	1.32101e-10	7.0499	11	4551	j	Z	TCONS_00004657
TCONS_00006661	0.000496332	1.25485	8	3831	=	Z								TCONS_00020500	1.14068e-11	5.67797	10	4966	j	Z	TCONS_00002838	0.0118154	8.8593	10	4714	j	Z	TCONS_00000736	4.60962e-25	3.10837	11	5752	j	Z	TCONS_00000576	1.03388e-07	17.135	12	6272	j	Z	TCONS_00028962	4.70482e-27	3.10181	14	5086	j	Z
TCONS_00006660	2.57838e-15	31.9914	9	4554	=	Z								TCONS_00020497	12.0839	1.33697	11	4776	j	MZ								TCONS_00000735	7.01225e-26	19.741	10	5581	j	Z								TCONS_00028960	0.162353	1.98463	10	4062	j	Z
TCONS_00006659	1.85717e-11	3.54959	9	4223	=	Z
TCONS_00006658	1.19176	2.76483e-07	10	4471	j	M
TCONS_00006657	1.09292e-30	1.14576	11	4506	=	Z
TCONS_00006655	5.96908e-32	4.51202	9	4160	j	Z
TCONS_00006650	0.0400208	2.3966	12	5737	j	Z
TCONS_00006645	2.40342e-17	1.56361	9	3558	j	Z
Dmel	CR45026	ALT	This gene is referred to in FlyBase by the symbol Dmel\CR45026 (FBgn0266384). It is a non_protein_coding_gene from Drosophila melanogaster. It has 2 annotated transcripts. Gene sequence location is 3L:5780102..5780863. It has the cytological map location 64E7-64E8. Its molecular function is unknown. The biological processes in which it is involved are not known. No alleles are reported.
TCONS_00027105	30.1005	2.89164	2	702	=	PM
TCONS_00021886	19.8881	2.61099	6	2078	s	PM
TCONS_00021885	6.92446e-13	1.17008	5	2399	s	Z
Dmel	CG45186	ALT	This gene is referred to in FlyBase by the symbol Dmel\CG45186 (FBgn0266696). It is a protein_coding_gene from Drosophila melanogaster. It has 31 annotated transcripts and 31 polypeptides (25 unique). Gene sequence location is 3L:2377655..2499226. It has the cytological map location 62E2-62E4. Protein features are: ADF-H/Gelsolin-like domain; Villin headpiece; Villin/Gelsolin. Its molecular funct…
TCONS_00021199	0.0849666	1.34201	7	4120	=	Z
TCONS_00021193	0.000261384	3.22465	9	4591	j	Z
TCONS_00021190	0.749747	135.054	9	4438	=	Z
TCONS_00021189	1.21532e-49	4.65298	4	2185	j	Z
TCONS_00021188	10.3493	23.8051	9	4729	=	PZ
TCONS_00021187	2.91979e-101	6.19473	4	860	j	Z
TCONS_00021186	0.753478	12.1504	2	1915	=	Z
TCONS_00021185	2.06175	20.1724	2	2082	=	MZ
TCONS_00021183	1.6482e-61	2.3219	4	2306	=	Z
TCONS_00021182	1.57517e-42	1.80451	4	2243	=	Z
TCONS_00021177	0.144935	2.1323	6	4809	j	Z
TCONS_00021176	5.59679e-14	74.899	9	5882	j	Z
TCONS_00021175	4.66604e-06	107.754	9	5656	=	Z
TCONS_00021174	2.9385e-12	3.42975	8	5468	j	Z
TCONS_00021173	0.0156819	1.51978	17	9454	j	Z
TCONS_00021161	12.0821	7.56019e-05	9	6938	=	M
TCONS_00021152	1.14959	1.717e-20	10	6569	=	M
TCONS_00021144	3.264	5.5624	2	6655	=	MZ
TCONS_00021139	0.0237909	40.8569	2	7337	=	Z
TCONS_00021131	1.18388	2.79735e-13	10	7358	=	M
TCONS_00021130	1.26371	0.0588592	9	5967	j	M
TCONS_00021127	10.9658	0.0429953	9	7089	j	M
Dmel	RpL36A	ALT	The gene Ribosomal protein L36A is referred to in FlyBase by the symbol Dmel\RpL36A (CG7424, FBgn0031980). It is a protein_coding_gene from Drosophila melanogaster. It has 2 annotated transcripts and 2 polypeptides (1 unique). Gene sequence location is 2L:8041873..8042909. It has the cytological map location 28D3. Protein features are: Ribosomal protein L44e; Zinc-binding ribosomal protein. Its m…				Dsec	Dsec\GM13202						Dmau	RpL36A-PA						Dyak	Dyak\GE11210						Dsan	Dyak\GE11210						Dere	Dere\GG23481						Dana	Dana\GF15330						Dpse
TCONS_00006845	1443.99	2956.99	3	454	=	PZ	TCONS_00020593	2410.41	6806.95	3	312	=	PZ	TCONS_00002918	1728.5	4202.61	2	310	=	PZ	TCONS_00004751	2342.01	6107.8	3	312	=	PZ	TCONS_00003500	146.365	407.885	3	375	j	MZ	TCONS_00029075	2527.48	9200.13	3	312	=	PZ	TCONS_00001995	227.205	1597.29	3	682	j	PZ	TCONS_00020098
TCONS_00006843	24.8775	6.04223	3	511	=	MZ	TCONS_00020592	171.798	481.459	3	307	j	MZ	TCONS_00002917	750.422	1809.6	3	421	j	PZ	TCONS_00004750	93.9331	226.846	3	495	j	MZ	TCONS_00003499	2465.6	7907.3	3	312	=	PZ	TCONS_00029074	162.414	583.977	3	465	j	PZ	TCONS_00001994	1574.22	9127.59	3	312	=	PZ	TCONS_00020096
TCONS_00006842	2.18872	3.10315e-42	3	482	j	M	TCONS_00020591	6.94708e-08	1.98822	3	390	j	Z	TCONS_00002916	2.84981	23.465	3	445	j	MZ	TCONS_00004749	589.374	685.15	4	400	j	MZ	TCONS_00003498	5.69621e-81	15.4466	3	427	j	Z	TCONS_00029073	201.438	683.557	4	329	j	MZ								TCONS_00020095
TCONS_00006841	0.213111	3.47485	3	642	j	Z	TCONS_00020590	13.5535	58.0289	3	417	j	MZ								TCONS_00004748	0.641819	91.7631	3	515	j	Z																						TCONS_00020093
TCONS_00006840	0.187455	2.53369	4	880	j	Z
Dmel	CG10777	ALT	This gene is referred to in FlyBase by the symbol Dmel\CG10777 (FBgn0029979). It is a protein_coding_gene from Drosophila melanogaster. It has 2 annotated transcripts and 2 polypeptides (1 unique). Gene sequence location is X:7922158..7931382. It has the cytological map location 7C3-7C4. Protein features are: DEAD/DEAH box helicase domain; Helicase, C-terminal; Helicase, superfamily 1/2, ATP-bind…				Dsim	Dsim\GD16140						Dsec	Dsec\GM11962	ALT					Dyak	Dyak\GE17497						Dsan	Dyak\GE17497						Dere	Dere\GG17597						Dana	Dana\GF20995	ALT					Dpse
TCONS_00050617	27.6924	1.66753	4	6380	=	MZ	TCONS_00034733	33.448	5.66928	3	3684	=	PM	TCONS_00026181	24.1466	1.30944e-21	2	2839	=	M	TCONS_00031978	28.6728	6.14718	4	4506	j	MZ	TCONS_00023150	27.8518	4.98775	2	2887	=	PM	TCONS_00005551	11.5591	12.7212	3	2286	j	MZ	TCONS_00008487	18.7768	0.107215	2	2989	=	M	TCONS_00030050
TCONS_00050616	0.000421858	14.6326	4	8361	=	Z	TCONS_00034732	10.072	7.35487	4	8602	j	MZ	TCONS_00026180	20.2198	11.8798	4	9178	j	MZ	TCONS_00031977	4.91885	6.03861	5	8532	j	MZ	TCONS_00023149	14.3741	16.3144	4	8605	j	MZ	TCONS_00005550	25.2785	14.5625	2	2866	=	MZ	TCONS_00008486	9.42261	14.1342	4	9204	j	MZ	TCONS_00030049
TCONS_00050615	6.38258	0.46035	5	8193	j	M								TCONS_00026179	0.152049	3.06787	3	7654	j	Z	TCONS_00031976	3.87387	6.78749	4	8534	j	MZ								TCONS_00005549	5.41053	3.86377	4	8562	j	MZ	TCONS_00008485	0.972636	3.16332	5	9273	j	Z	TCONS_00028807
														TCONS_00026178	0.0173691	2.5273	4	8786	j	Z	TCONS_00031975	1.46429	3.14671	5	8425	j	MZ								TCONS_00005548	1.20937	1.17902e-09	4	8695	j	M								TCONS_00028806
																																																	TCONS_00028804
Dmel	Pat1	ALT	The gene Protein interacting with APP tail-1 is referred to in FlyBase by the symbol Dmel\Pat1 (CG10695, FBgn0029878). It is a protein_coding_gene from Drosophila melanogaster. It has 3 annotated transcripts and 3 polypeptides (2 unique). Gene sequence location is X:6590776..6596954. It has the cytological map location 6C1. Protein features are: Tetratricopeptide repeat; Tetratricopeptide repeat-…				Dsim	Dsim\GD16806						Dsec	Dsec\GM12501						Dmau	Pat1-PA	ALT					Dyak	Dyak\GE16757						Dsan	Dyak\GE16757						Dere	Dere\GG19597						Dana
TCONS_00045747	2.01039	2.51696	9	3650	=	MZ	TCONS_00031809	1.73144	0.236009	9	3479	=	M	TCONS_00023557	10.5727	4.16674	8	1801	=	MZ	TCONS_00021658	6.76583	3.21633	7	2045	=	MZ	TCONS_00030325	11.5446	2.3938	7	2087	=	PM	TCONS_00021941	7.29118	1.71729	7	2087	=	MZ	TCONS_00003228	5.08904	1.02743	7	2087	=	MZ	TCONS_00005096
TCONS_00045746	3.62966	11.9785	8	3708	=	PZ	TCONS_00031808	28.3716	10.2479	8	3563	=	MZ	TCONS_00023556	15.4566	5.24587	8	3221	=	PM	TCONS_00021657	1.99597	0.666561	7	4075	=	M	TCONS_00030324	3.04883	4.00065	7	3975	=	MZ	TCONS_00021940	27.4827	17.745	8	3610	j	MZ	TCONS_00003227	1.71505	1.4583	7	3959	=	MZ
TCONS_00045743	3.44324	0.646468	8	3381	=	M								TCONS_00023555	7.04605	6.85039	6	2357	j	MZ	TCONS_00021656	27.636	12.3092	8	3738	j	PM	TCONS_00030323	24.1346	6.46993	8	3673	j	PM								TCONS_00003226	48.2264	7.12814	8	3581	j	PM
														TCONS_00023551	27.9855	1.71386	13	5771	j	PM	TCONS_00021655	9.22894	1.6759	8	3628	j	PM	TCONS_00030321	7.56729	4.08296	7	2774	j	MZ
																					TCONS_00021654	0.414	2.80679	8	3736	j	Z
Dmel	CG2698	ALT	This gene is referred to in FlyBase by the symbol Dmel\CG2698 (FBgn0037536). It is a protein_coding_gene from Drosophila melanogaster. It has 7 annotated transcripts and 7 polypeptides (all unique). Gene sequence location is 3R:8001562..8006033. It has the cytological map location 84E8. Protein features are: Uncharacterised protein family UPF0118. Its molecular function is unknown. The biological…				Dsim	Dsim\GD19962						Dsec	Dsec\GM10992						Dmau	CG2698-PA						Dyak	Dyak\GE24959	ALT					Dsan	Dyak\GE24959						Dere	Dere\GG14330	ALT					Dana
TCONS_00031862	1.17976	0.535946	9	3133	j	M	TCONS_00021547	17.693	23.8343	8	2916	=	MZ	TCONS_00027113	8.84606	15.2864	7	2450	=	MZ	TCONS_00014483	9.38405	21.9867	7	2444	=	PZ	TCONS_00025673	0.460326	5.1528	9	2665	j	Z	TCONS_00018611	1.43209	4.93979	8	2675	j	MZ	TCONS_00006306	1.17476	0.526128	7	2450	=	M	TCONS_00022540
TCONS_00031858	0.154989	3.07501	8	3610	j	Z	TCONS_00021543	8.73028	12.9707	9	3519	j	MZ	TCONS_00027111	10.3368	18.5274	8	2743	j	MZ	TCONS_00014482	0.440902	3.0986	9	3343	j	Z	TCONS_00025672	5.01587	1.46426	7	2450	=	MZ	TCONS_00018610	4.32082	5.78378	7	2450	=	MZ	TCONS_00006303	1.99324	0.211727	7	2785	j	M	TCONS_00022539
TCONS_00031857	1.1644	1.74981	9	3138	=	MZ	TCONS_00021542	3.55476	10.6449	9	3531	j	MZ	TCONS_00027110	14.7404	26.3521	8	3276	j	MZ	TCONS_00014481	2.79347	5.84879	8	3316	j	MZ	TCONS_00025670	14.2014	33.4328	8	3146	j	PZ	TCONS_00018609	13.4686	29.2302	7	3203	j	PZ	TCONS_00006302	5.06789	1.89272	9	3100	j	MZ	TCONS_00022537
TCONS_00031856	4.49465	5.13843	8	3130	=	MZ	TCONS_00021541	0.646643	7.07864	10	3176	j	Z	TCONS_00027108	6.59083	20.7597	8	3302	j	MZ	TCONS_00014479	12.9775	26.5804	9	2834	j	PZ	TCONS_00025669	3.93582	8.54165	9	3107	j	MZ	TCONS_00018608	6.25621	10.6528	9	3030	j	MZ	TCONS_00006299	7.95784e-10	1.31409	9	3125	j	Z	TCONS_00022536
TCONS_00031855	7.58792	15.4208	8	3154	=	PZ								TCONS_00027106	5.20148	2.46555	8	3290	j	MZ	TCONS_00014478	9.94436	11.14	8	3337	j	MZ	TCONS_00025668	3.12332	14.781	8	3134	j	MZ	TCONS_00018606	1.80246	2.17943	9	3034	j	MZ	TCONS_00006298	8.12632	4.40384	8	3083	j	MZ	TCONS_00022535
TCONS_00031854	1.26167	7.86401	7	3370	=	MZ															TCONS_00014477	3.15229	9.98118	8	3313	j	MZ	TCONS_00025667	1.21424	0.333216	8	3118	j	M	TCONS_00018605	1.31746	2.50459	9	3046	j	MZ	TCONS_00006297	0.31398	2.93125	6	3392	j	Z	TCONS_00022534
TCONS_00031853	17.4998	25.3219	8	3142	=	MZ															TCONS_00014476	2.54742	5.0397	5	1944	j	MZ	TCONS_00025666	0.533438	1.17628	9	3182	j	Z															TCONS_00022533
																					TCONS_00014474	9.55038e-06	1.64704	8	3460	j	Z	TCONS_00025664	1.532	0.319102	10	2987	j	M
																												TCONS_00025655	11.9603	6.23555	2	211	o	MZ
Dmel	Snm1	ALT	The gene Snm1 is referred to in FlyBase by the symbol Dmel\Snm1 (CG10018, FBgn0037338). It is a protein_coding_gene from Drosophila melanogaster. It has one annotated transcript and one polypeptide. Gene sequence location is 3R:5555084..5557786. It has the cytological map location 83B1-83B2. Protein features are: Beta-lactamase-like; DNA repair metallo-beta-lactamase. Its molecular function is un…				Dsim	Dsim\GD19792						Dmau	Snm1-PA						Dyak	Dyak\GE10135						Dsan	Dyak\GE10135						Dere	Dere\GG12882						Dana	Dana\GF11594						Dpse
TCONS_00031333	35.5672	1.8139	3	2586	=	PM	TCONS_00021210	21.5219	22.9749	3	2954	=	MZ	TCONS_00014248	21.8779	6.5703	3	2307	=	PM	TCONS_00023110	14.4619	8.07719	3	2220	=	MZ	TCONS_00016668	16.9278	3.66896	3	2220	=	PM	TCONS_00006021	5.09411	2.18206	4	1910	=	MZ	TCONS_00010020	22.8319	5.99545	4	2027	=	MZ	TCONS_00008159
TCONS_00031332	0.141515	2.90346	4	3996	j	Z								TCONS_00014247	10.2921	6.24289	3	3178	=	MZ	TCONS_00023109	4.54184	2.77158	3	3070	=	MZ	TCONS_00016667	3.0558	0.734382	3	3014	=	M	TCONS_00006019	10.5746	5.57326	3	2944	j	MZ	TCONS_00010019	10.1387	6.82256	3	3203	j	MZ	TCONS_00008158
Dmel	E(bx)	ALT	The gene Enhancer of bithorax is referred to in FlyBase by the symbol Dmel\E(bx) (CG32346, FBgn0000541). It is a protein_coding_gene from Drosophila melanogaster. It has 9 annotated transcripts and 9 polypeptides (7 unique). Gene sequence location is 3L:233926..246912. It has the cytological map location 61B2-61B3. Protein features are: AT hook, DNA-binding motif; Bromodomain; Bromodomain, conser…				Dsim	Dsim\GD13529	ALT					Dmau	E(bx)-PA	ALT					Dyak	Dyak\GE21036	ALT					Dsan	Dyak\GE21036	ALT					Dere	Dere\GG14675	ALT					Dana	Dana\GF24755						Dpse
TCONS_00025794	31.8122	23.2964	8	7354	=	MZ	TCONS_00017368	5.24939	4.59535	15	8573	=	MZ	TCONS_00011684	1.03015	0.271325	8	7452	j	M	TCONS_00017038	8.00559	0.303672	8	6718	j	M	TCONS_00012302	74.0364	25.8958	8	6722	j	PM	TCONS_00013311	6.64895	8.82517	7	7920	j	MZ	TCONS_00019023	2.79312	6.31998	14	9078	j	MZ	TCONS_00040893
TCONS_00025793	12.488	20.8363	7	7827	=	MZ	TCONS_00017367	0.000412963	1.48627	13	8605	j	Z	TCONS_00011683	41.4655	12.3041	8	7282	j	MZ	TCONS_00017037	0.747241	2.96057	8	6689	j	Z	TCONS_00012301	3.79587	4.67219	9	6361	j	MZ	TCONS_00013310	8.42799	0.382843	8	7450	j	M	TCONS_00019021	1.86588	8.64573	13	8724	j	MZ	TCONS_00040892
TCONS_00025792	32.6508	21.1379	13	8504	=	MZ	TCONS_00017366	41.8042	13.354	14	8460	j	PM	TCONS_00011682	1.95445	0.0952491	9	7683	j	M	TCONS_00017035	11.6857	4.88277	8	6735	j	MZ	TCONS_00012299	12.3615	7.70922	14	7231	=	MZ	TCONS_00013309	7.52436	8.22564	8	7303	j	MZ	TCONS_00019019	3.50111e-40	12.7098	11	4319	j	Z	TCONS_00040890
TCONS_00025788	2.4384	9.44864	13	8962	=	PZ	TCONS_00017365	18.9569	4.01631	15	8456	j	MZ	TCONS_00011681	12.9973	0.150923	8	6764	j	M	TCONS_00017031	2.87735	10.7316	8	7042	j	MZ	TCONS_00012297	0.17473	2.073	13	8666	j	Z	TCONS_00013308	28.0401	29.8422	7	4605	j	MZ	TCONS_00019018	11.6924	7.51361	14	8840	j	MZ	TCONS_00040884
TCONS_00025783	1.65715	0.16403	15	8568	j	M	TCONS_00017364	10.7825	3.57821	14	8603	j	MZ	TCONS_00011680	6.40423	1.23455	9	7046	j	MZ	TCONS_00017030	49.2258	29.0815	7	5879	j	MZ	TCONS_00012296	5.69924	7.4741	13	8662	j	MZ	TCONS_00013307	16.4647	24.625	13	7706	=	MZ								TCONS_00040883
TCONS_00025780	1.96114	2.07228	16	8965	j	MZ	TCONS_00017363	0.635876	1.51547	15	8646	j	Z	TCONS_00011679	2.29477	1.33893	9	7046	j	MZ	TCONS_00017025	1.57469	2.21876	8	7133	j	MZ								TCONS_00013306	2.66941	5.79391	13	8738	j	MZ								TCONS_00040880
TCONS_00025778	0.396185	1.40932	14	9086	j	Z	TCONS_00017362	0.0381421	1.97568	14	8868	j	Z	TCONS_00011678	37.9673	18.3506	12	7980	=	MZ	TCONS_00017024	5.10454	0.000264937	14	7231	=	M								TCONS_00013305	1.58292	1.75681	13	8324	j	MZ								TCONS_00040866
TCONS_00025777	0.475232	1.2066	11	8785	j	Z	TCONS_00017360	6.15962	1.70594	14	8977	j	MZ	TCONS_00011677	1.09351	0.744015	15	8810	j	M	TCONS_00017021	1.46138	4.69071	13	8572	j	MZ								TCONS_00013303	0.102533	1.71351	15	17052	j	Z								TCONS_00040865
TCONS_00025775	0.045343	1.42331	10	9238	j	Z	TCONS_00017359	0.585329	1.61347	14	8721	j	Z	TCONS_00011676	1.12585	1.15477	14	8929	j	MZ	TCONS_00017020	13.3827	16.8546	13	8481	j	MZ								TCONS_00013302	3.68891e-54	4.61256	14	18369	j	Z
TCONS_00025770	4.64616	1.46486	9	3715	j	MZ								TCONS_00011674	2.95544	7.5822e-17	13	8547	j	M	TCONS_00017019	8.676	10.3284	14	8912	j	MZ
														TCONS_00011673	0.257101	3.39014	13	8629	j	Z	TCONS_00017011	0.522613	1.44754	15	8184	j	Z
														TCONS_00011661	0.029814	4.02323	7	12409	j	Z	TCONS_00017010	0.299204	3.86769	13	8681	j	Z
														TCONS_00011660	7.14983	0.0973832	7	11966	j	M
Dmel	nudE	ALT	The gene nudE is referred to in FlyBase by the symbol Dmel\nudE (CG8104, FBgn0036059). It is a protein_coding_gene from Drosophila melanogaster. It has 6 annotated transcripts and 6 polypeptides (4 unique). Gene sequence location is 3L:9898703..9903031. It has the cytological map location 67D1. Protein features are: NUDE protein, C-terminal. Its molecular function is described by: microtubule bin…				Dsim	Dsim\GD14225						Dsec	Dsec\GM25193						Dmau	nudE-PC	ALT					Dyak	Dyak\GE21728						Dsan	Dyak\GE21728						Dere	Dere\GG15420						Dana
TCONS_00022875	0.366321	2.07058	7	1443	j	Z	TCONS_00015479	2.48244	5.20467	7	1540	j	MZ	TCONS_00000325	16.9493	6.43804	5	1012	=	MZ	TCONS_00010416	36.4363	18.3886	6	1122	=	MZ	TCONS_00015099	17.9686	17.8614	5	1456	j	MZ	TCONS_00010939	43.095	28.887	5	913	=	MZ	TCONS_00011690	5.19955	10.0065	7	1214	=	MZ	TCONS_00018012
TCONS_00022873	32.8918	32.6722	7	2060	=	MZ	TCONS_00015478	34.7134	19.232	6	1953	=	MZ	TCONS_00000324	44.6946	36.5814	7	1920	j	MZ	TCONS_00010415	39.8288	34.0756	7	2592	j	MZ	TCONS_00015098	11.0304	1.64316e-30	5	913	=	M	TCONS_00010937	28.4499	27.5087	7	2539	j	MZ	TCONS_00011689	43.5772	30.3156	7	1985	j	MZ	TCONS_00018011
TCONS_00022872	1.61663	0.0838082	6	1969	=	M	TCONS_00015477	5.49399	2.60844	7	1613	=	MZ	TCONS_00000323	0.727255	3.39657	7	1922	j	Z	TCONS_00010414	7.29598	0.0143677	6	2501	j	M	TCONS_00015097	6.82894	19.8387	7	1229	j	MZ	TCONS_00010936	0.414712	1.66461	7	1800	j	Z	TCONS_00011687	1.75312	2.56952	7	2786	j	MZ	TCONS_00018010
TCONS_00022871	0.00591026	1.14539	7	1521	=	Z	TCONS_00015476	14.0743	14.8146	7	2591	=	MZ	TCONS_00000322	6.80915	4.50499	7	2553	j	MZ	TCONS_00010411	0.486244	1.67291	6	3107	j	Z	TCONS_00015096	24.226	5.42758	7	1242	j	MZ	TCONS_00010934	0.000872139	1.20233	6	2958	j	Z	TCONS_00011681	0.0229699	4.09591	3	3865	j	Z	TCONS_00018008
TCONS_00022870	33.2673	3.17931	5	1241	=	PM								TCONS_00000321	2.35351	6.03984	7	2348	j	MZ								TCONS_00015095	15.4507	14.365	6	2018	j	MZ
TCONS_00022869	0.501654	7.05063	7	2598	=	Z																						TCONS_00015094	1.11949	5.24909	7	2640	j	MZ
Dmel	CG10147	ALT	This gene is referred to in FlyBase by the symbol Dmel\CG10147 (FBgn0035702). It is a protein_coding_gene from Drosophila melanogaster. It has 2 annotated transcripts and 2 polypeptides (1 unique). Gene sequence location is 3L:6486167..6488424. It has the cytological map location 65B3. Protein features are: Zinc finger C2H2-type/integrase DNA-binding domain; Zinc finger, AD-type; Zinc finger, C2H…				Dsim	Dsim\GD13125						Dsec	Dsec\GM13839						Dmau	CG10147-PA						Dyak	Dyak\GE20482						Dsan	Dyak\GE20482						Dere	Dere\GG14057						Dper
TCONS_00027222	5.83025	0.612735	2	1766	=	M	TCONS_00018467	3.47468	7.36243	2	2463	=	PZ	TCONS_00017012	4.07392	4.55718	2	1345	=	MZ	TCONS_00012321	4.73077	9.39173	2	1342	=	MZ	TCONS_00018211	4.44509	2.2031	2	1345	=	MZ	TCONS_00013180	4.00616	3.37748	2	1345	=	MZ	TCONS_00014385	2.83541	2.23907	2	1339	=	MZ	TCONS_00017206
TCONS_00027221	2.91361	6.17869	2	2196	=	PZ								TCONS_00017011	2.91366	4.86095	2	2401	=	MZ	TCONS_00012320	3.42	12.8963	2	2375	=	PZ	TCONS_00018210	3.02891	1.67781	2	2659	=	MZ	TCONS_00013179	2.1635	2.09224	2	2556	=	MZ	TCONS_00014384	1.92623	2.39405	2	2365	=	MZ	TCONS_00017204
Dmel	CG6404	ALT	This gene is referred to in FlyBase by the symbol Dmel\CG6404 (FBgn0027615). It is a protein_coding_gene from Drosophila melanogaster. It has 2 annotated transcripts and 2 polypeptides (1 unique). Gene sequence location is 3L:10884261..10886471. It has the cytological map location 67F1. Protein features are: Membrane insertase OXA1/ALB3/YidC; Membrane insertase YidC/Oxa1, C-terminal. Its molecula…				Dsim	Dsim\GD12846						Dsec	Dsec\GM24796						Dmau	CG6404-PB						Dyak	Dyak\GE20254						Dsan	Dyak\GE20254						Dere	Dere\GG13956						Dana
TCONS_00028143	1.02853	8.9984e-05	4	1811	=	M	TCONS_00019137	42.7029	27.9451	4	1857	=	MZ	TCONS_00003095	42.5663	17.6275	3	1323	=	MZ	TCONS_00012753	38.6915	25.5774	3	1320	=	MZ	TCONS_00018758	24.7586	12.6558	2	191	j	MZ	TCONS_00013578	48.1852	49.7627	3	1323	=	MZ	TCONS_00014560	50.3193	38.0068	3	1323	=	MZ	TCONS_00020552
TCONS_00028142	58.2626	24.5443	3	1602	=	PM								TCONS_00003094	10.4117	8.69257	3	3016	j	MZ	TCONS_00012752	10.9316	10.9311	3	2053	=	MZ	TCONS_00018757	48.4851	34.1834	3	1323	=	MZ	TCONS_00013577	45.5336	77.1704	3	2015	j	MZ	TCONS_00014559	0.681513	29.0601	2	1446	o	Z	TCONS_00020551
TCONS_00028141	0.368734	2.7664	4	2517	=	Z								TCONS_00003093	8.37011	4.07043	3	2232	=	MZ								TCONS_00018756	58.0831	97.1614	3	1974	j	MZ
Dmel	CR43480	ALT	This gene is referred to in FlyBase by the symbol Dmel\CR43480 (FBgn0263457). It is a non_protein_coding_gene from Drosophila melanogaster. It has 2 annotated transcripts. Gene sequence location is X:23090324..23093609. Its molecular function is unknown. The biological processes in which it is involved are not known. No alleles are reported.
TCONS_00053818	5.15259	2.31844	4	2477	x	MZ
TCONS_00053817	1.82004	0.488787	4	2395	x	M
TCONS_00053816	16.6356	0.543054	4	2372	x	M
TCONS_00053815	0.0283482	2.56089	4	2682	x	Z
TCONS_00049022	0.0404789	1.51041	5	7007	=	Z
TCONS_00049017	1.4426	0.346428	6	6232	j	M
Dmel	CG2924	ALT	This gene is referred to in FlyBase by the symbol Dmel\CG2924 (FBgn0023528). It is a protein_coding_gene from Drosophila melanogaster. It has 4 annotated transcripts and 4 polypeptides (1 unique). Gene sequence location is X:2264657..2270761. It has the cytological map location 2F2-2F3. Protein features are: Ubiquitin-conjugating enzyme, E2; Ubiquitin-conjugating enzyme/RWD-like. Its molecular fu…				Dsim	Dsim\GD16376						Dsec	Dsec\GM18895	ALT					Dmau	CG2924-PA						Dyak	Dyak\GE16958	ALT					Dsan	Dyak\GE16958						Dere	Dere\GG12629						Dana
TCONS_00049608	9.50928	5.19437	9	2708	=	MZ	TCONS_00034137	10.0035	10.7929	9	2941	=	MZ	TCONS_00010329	1.16834	0.277782	3	929	j	M	TCONS_00023384	2.33898	14.3924	9	3519	j	MZ	TCONS_00030751	0.72688	2.9355	8	2671	j	Z	TCONS_00022253	0.447439	3.41447	8	2239	j	Z	TCONS_00001354	66.7239	66.4138	9	2766	j	MZ	TCONS_00005284
TCONS_00049607	24.0484	15.4436	9	2647	=	MZ	TCONS_00034136	118.516	81.2807	9	2950	=	MZ	TCONS_00010327	49.5401	23.8146	9	2446	j	MZ	TCONS_00023383	0.15269	2.20669	9	1750	j	Z	TCONS_00030746	0.449749	2.29601	8	2612	j	Z	TCONS_00022252	2.44603	4.74893	8	2269	j	MZ	TCONS_00001353	7.96434	42.9095	9	2801	j	PZ	TCONS_00005282
TCONS_00049606	108.995	76.8055	8	2598	=	MZ	TCONS_00034135	1.27925	12.6237	9	3504	j	MZ	TCONS_00010326	7.61557	13.9259	10	2339	j	MZ	TCONS_00023382	1.5692e-07	2.29405	10	2522	j	Z	TCONS_00030744	48.9957	39.8284	8	1186	=	MZ	TCONS_00022250	55.509	44.4678	8	1186	=	MZ	TCONS_00001351	1.88594	31.9961	8	3719	=	MZ	TCONS_00005281
TCONS_00049604	1.25794	0.175272	10	2918	=	M	TCONS_00034134	4.45844	14.2917	8	2997	=	MZ	TCONS_00010325	1.41985	11.9737	9	3145	j	MZ	TCONS_00023381	1.63877	1.95473	10	2787	j	MZ	TCONS_00030743	1.76277	1.66086	9	3548	j	MZ	TCONS_00022249	147.906	76.3366	9	3130	j	MZ	TCONS_00001349	46.7223	60.8556	9	2769	j	MZ	TCONS_00005280
TCONS_00049602	11.299	5.11769	10	2468	j	MZ	TCONS_00034132	2.75252	11.4897	8	2144	=	MZ	TCONS_00010324	137.137	204.866	9	2218	j	MZ	TCONS_00023378	59.8345	29.871	9	2607	j	MZ	TCONS_00030741	0.00357396	1.82302	9	4078	j	Z	TCONS_00022248	1.17504	3.73309	9	3348	j	MZ	TCONS_00001348	1.74105	2.4124	9	2808	j	MZ	TCONS_00005279
TCONS_00049601	0.0361136	1.14792	8	2216	j	Z								TCONS_00010323	4.02107e-18	1.5965	9	1384	j	Z	TCONS_00023377	0.831852	1.26511	10	2345	j	Z	TCONS_00030740	0.202627	1.68488	10	4081	j	Z	TCONS_00022247	0.693958	7.71406	8	4038	=	Z								TCONS_00005278
TCONS_00049597	1.95643	8.85729e-10	10	2884	j	M								TCONS_00010322	0.828772	3.43178	10	2404	j	Z	TCONS_00023375	0.866428	2.98647	10	2560	j	Z	TCONS_00030739	0.000451354	2.11144	5	937	j	Z	TCONS_00022246	5.87691	1.45986	9	3279	j	MZ
TCONS_00049596	1.38832	2.59458	10	3072	j	MZ								TCONS_00010321	0.325145	1.22631	9	2842	j	Z	TCONS_00023374	157.724	151.646	9	2555	j	MZ	TCONS_00030738	130.186	86.4475	9	3385	j	MZ
TCONS_00049594	0.393794	1.37876	9	2121	j	Z								TCONS_00010320	0.147324	1.25693	10	2656	j	Z	TCONS_00023373	12.7023	28.9959	8	1844	j	MZ	TCONS_00030735	27.5047	0.000685599	10	3286	j	M
TCONS_00049591	0.182872	8.42526	9	2097	j	Z								TCONS_00010319	0.556694	1.59735	9	1456	j	Z	TCONS_00023372	0.617563	2.28294	8	1792	j	Z
TCONS_00049589	1.18801	2.20249	9	2255	j	MZ								TCONS_00010317	2.22586e-33	1.48609	8	1300	j	Z
Dmel	SNF4Agamma	ALT	The gene SNF4/AMP-activated protein kinase gamma subunit is referred to in FlyBase by the symbol Dmel\SNF4AÎ³ (CG17299, FBgn0264357). It is a protein_coding_gene from Drosophila melanogaster. It has 16 annotated transcripts and 16 polypeptides (6 unique). Gene sequence location is 3R:21140739..21214269. It has the cytological map location 93C1-93C5. Protein features are: CBS domain. Its molecular…				Dsim	Dsim\GD19405	ALT					Dsec	Dsec\GM15075						Dmau	SNF4Agamma-PF						Dyak	Dyak\GE25715	ALT					Dsan	Dyak\GE25715						Dere	Dere\GG24443						Dana
TCONS_00034660	15.1764	5.43556	6	2780	=	PM	TCONS_00025912	4.95274	3.79221	13	4713	=	MZ	TCONS_00022678	34.2483	30.0707	9	3666	=	MZ	TCONS_00017457	16.452	12.9992	11	4171	=	MZ	TCONS_00021408	36.6511	5.12737	6	2076	j	PM	TCONS_00015411	13.1691	0.686253	6	2977	j	M	TCONS_00008724	8.15655	1.39495	9	3702	=	MZ	TCONS_00000467
TCONS_00034658	4.5133	5.79416	9	3119	=	MZ	TCONS_00025910	12.0807	8.34734	13	4759	=	MZ	TCONS_00022677	11.8386	10.5608	13	6376	j	MZ	TCONS_00017456	3.68941	2.82281	13	6628	j	MZ	TCONS_00021407	31.0893	18.5451	8	2716	=	MZ	TCONS_00015410	28.6963	26.069	8	2716	=	MZ	TCONS_00008723	1.9303	0.867143	13	4818	j	M	TCONS_00000463
TCONS_00034653	3.57113	1.06275	9	3234	=	MZ	TCONS_00025908	1.3911	0.353719	9	2207	=	M	TCONS_00022673	2.9885	10.8498	9	4812	j	MZ	TCONS_00017454	8.85484	11.2575	9	4792	j	MZ	TCONS_00021405	1.38668	0.00144495	9	3369	j	M	TCONS_00015409	4.9475	3.502	9	3408	j	MZ	TCONS_00008720	15.3661	16.1176	13	4920	j	MZ	TCONS_00000461
TCONS_00034651	1.32297	0.195872	9	3299	=	M	TCONS_00025906	3.62432	2.37124	9	3753	=	MZ	TCONS_00022669	7.27587	5.17593	9	4828	j	MZ	TCONS_00017453	4.6333	3.8167	8	5031	j	MZ	TCONS_00021404	1.60331	1.18664	9	3373	j	MZ	TCONS_00015408	17.106	6.62325	13	4831	j	PM	TCONS_00008717	11.0327	3.726	9	3353	j	MZ
TCONS_00034649	1.12576	2.94415	9	4765	=	MZ	TCONS_00025905	0.81685	1.59081	9	3668	=	Z	TCONS_00022667	1.01778	1.79626	9	4868	j	MZ	TCONS_00017452	3.70613	3.82649	8	4195	j	MZ	TCONS_00021403	5.10645	1.92311	9	3348	j	MZ								TCONS_00008716	12.4888	8.65521	9	3302	j	MZ
TCONS_00034648	3.55835	1.60522	9	3188	=	MZ	TCONS_00025904	13.6825	6.07309	6	3022	=	MZ								TCONS_00017451	3.23526	2.03737	6	3621	j	MZ	TCONS_00021401	1.1121	0.571697	9	3379	j	M
TCONS_00034632	0.978821	1.21829	13	6279	=	Z	TCONS_00025897	9.75841	13.3442	9	3695	j	MZ															TCONS_00021400	7.94196e-16	3.55927	9	3465	j	Z
TCONS_00034631	1.79053	1.67755	13	4579	=	MZ																						TCONS_00021399	0.00196581	1.04374	9	3364	j	Z
TCONS_00034630	8.07513	7.38804	13	4756	=	MZ																						TCONS_00021395	3.26832	1.12328	13	4898	j	MZ
Dmel	ric8a	ALT	The gene ric8a is referred to in FlyBase by the symbol Dmel\ric8a (CG15797, FBgn0028292). It is a protein_coding_gene from Drosophila melanogaster. It has 2 annotated transcripts and 2 polypeptides (1 unique). Gene sequence location is X:9256168..9259202. It has the cytological map location 8D3. Protein features are: Armadillo-type fold; Guanine nucleotide exchange factor, Ric8; Synembryn. Its mo…				Dsim	Dsim\GD16949						Dsec	Dsec\GM22447						Dmau	ric8a-PA						Dyak	Dyak\GE17786						Dsan	Dyak\GE17786						Dere	Dere\GG18307						Dana
TCONS_00046382	0.516763	12.3907	2	2968	=	Z	TCONS_00032196	17.2046	8.53426	3	3000	=	PM	TCONS_00027950	10.8547	2.08102	1	995	=	MZ	TCONS_00021956	15.0455	3.47091	2	1717	=	PM	TCONS_00032538	23.3382	7.1058	2	1720	=	PM	TCONS_00023584	26.7637	14.7808	2	1720	=	MZ	TCONS_00004116	20.7342	14.4516	2	1720	=	MZ	TCONS_00007204
TCONS_00046381	21.2201	10.4551	2	2436	=	PM															TCONS_00021955	5.3398	7.03127	2	3197	=	MZ	TCONS_00032537	5.67278	8.77093	2	2910	=	MZ								TCONS_00004115	7.41484	17.4383	2	2969	=	PZ
Dmel	mask	ALT	The gene multiple ankyrin repeats single KH domain is referred to in FlyBase by the symbol Dmel\mask (CG33106, FBgn0043884). It is a protein_coding_gene from Drosophila melanogaster. It has 6 annotated transcripts and 6 polypeptides (5 unique). Gene sequence location is 3R:24230562..24250248. It has the cytological map location 95F3-95F5. Protein features are: Ankyrin repeat; Ankyrin repeat-conta…				Dsec	Dsec\GM26576						Dmau	mask-PC						Dyak	Dyak\GE23462	ALT					Dsan	Dyak\GE23462						Dere	Dere\GG11270						Dana	Dana\GF16118						Dpse
TCONS_00035260	1.48547	16.9078	2	2288	o	MZ	TCONS_00002588	29.2779	40.1001	17	14172	j	MZ	TCONS_00016220	3.73702	1.10899	17	11983	=	MZ	TCONS_00028791	0.495665	1.86563	1	1210	o	Z	TCONS_00020959	6.46386	20.256	16	12068	=	PZ	TCONS_00018272	3.70781	15.5908	16	11978	=	MZ	TCONS_00026275	4.83922	2.21599e-27	17	11983	=	M	TCONS_00002280
TCONS_00035259	4.3252	25.896	17	13304	j	MZ	TCONS_00002587	12.7443	20.3437	18	14210	j	MZ	TCONS_00016219	2.8129	3.96719	16	15115	j	MZ	TCONS_00028790	2.57616	21.6876	16	12068	=	MZ	TCONS_00020958	7.48169	7.92463	4	6373	j	MZ	TCONS_00018271	4.00964	14.2438	17	14705	j	MZ	TCONS_00026273	1.35075	4.12474	18	15952	j	MZ	TCONS_00002278
TCONS_00035257	1.85229	1.27435	16	13251	j	MZ								TCONS_00016218	24.5218	40.7904	18	14502	j	MZ	TCONS_00028789	23.0916	36.3716	16	13467	j	MZ	TCONS_00020957	20.6027	25.1678	17	14625	j	MZ	TCONS_00018270	0.620371	2.03515	17	15517	j	Z	TCONS_00026272	5.38453	7.10851	18	14693	j	MZ	TCONS_00002276
TCONS_00035256	4.01723	0.739258	16	13174	=	M															TCONS_00028787	7.13491	23.2512	18	15062	j	MZ	TCONS_00020956	10.6791	30.3477	18	14663	j	PZ	TCONS_00018267	1.94138	8.34747	16	14578	j	MZ	TCONS_00026271	3.42656	13.7902	18	14668	j	MZ	TCONS_00002273
TCONS_00035255	2.81247	3.15543	17	13212	=	MZ															TCONS_00028783	5.4776	1.88732	17	14940	j	MZ								TCONS_00018266	18.0916	52.4242	17	13145	j	PZ								TCONS_00002272
TCONS_00035253	0.0899264	1.77624	17	14745	j	Z															TCONS_00028780	1.84714	0.691652	7	6685	j	M																						TCONS_00002270
TCONS_00035251	0.12061	3.23512	17	14376	=	Z																																											TCONS_00002267
TCONS_00035250	4.55959	16.6713	18	14405	=	PZ																																											TCONS_00002265
TCONS_00035248	10.6438	22.1117	17	12984	=	PZ																																											TCONS_00002262
																																																	TCONS_00002261
																																																	TCONS_00002259
Dmel	Fbl6	ALT	The gene F-box and leucine-rich repeat protein 6 is referred to in FlyBase by the symbol Dmel\Fbl6 (CG13213, FBgn0033609). It is a protein_coding_gene from Drosophila melanogaster. It has 3 annotated transcripts and 3 polypeptides (1 unique). Gene sequence location is 2R:11285148..11289772. It has the cytological map location 47E6-47F1. Protein features are: F-box domain; Leucine-rich repeat. Its…				Dsim	Dsim\GD25923						Dsec	Dsec\GM20455						Dyak	Dyak\GE13033						Dsan	Dyak\GE13033						Dere	Dere\GG22677						Dana	Dana\GF12419						Dpse
TCONS_00016803	0.414301	4.15968	9	3691	=	Z	TCONS_00011162	2.26194	2.92255	13	6440	j	MZ	TCONS_00008292	8.33129	0.473777	8	2149	=	M	TCONS_00006865	16.1798	8.8339	8	2152	=	MZ	TCONS_00004960	23.1452	11.5442	8	2152	=	PM	TCONS_00020974	17.2714	8.79126	8	2155	=	MZ	TCONS_00012896	9.52876	2.89518	8	2233	=	MZ	TCONS_00016037
TCONS_00016802	8.96767	0.618613	9	3366	=	M	TCONS_00011161	9.87572	4.53516	9	3124	=	PM	TCONS_00008291	6.13076	1.7222	13	5773	j	PM	TCONS_00006861	3.0385	3.43215	13	6760	j	MZ	TCONS_00004959	1.02317	0.076544	9	3481	j	M	TCONS_00020971	3.01743	1.37757	13	6414	j	MZ	TCONS_00012895	19.6773	19.7595	9	2996	j	MZ	TCONS_00016035
TCONS_00016801	11.2649	3.45707	9	3089	=	MZ	TCONS_00011160	1.18272	1.54148	9	3381	j	MZ	TCONS_00008290	12.7518	9.8877	9	2574	j	MZ	TCONS_00006859	1.85699	2.8635	13	6998	j	MZ	TCONS_00004958	8.23896	3.82109	9	3556	j	MZ															TCONS_00011999
TCONS_00016800	0.598408	3.75329	13	6264	j	Z
TCONS_00016793	0.00429681	1.10656	9	3073	j	Z
TCONS_00016792	2.93264	0.673154	9	3160	j	M
Dmel	grp	ALT	The gene grapes is referred to in FlyBase by the symbol Dmel\grp (CG17161, FBgn0261278). It is a protein_coding_gene from Drosophila melanogaster. It has 5 annotated transcripts and 5 polypeptides (2 unique). Gene sequence location is 2L:16680054..16699926. It has the cytological map location 36A10-36A11. Protein features are: Protein kinase domain; Protein kinase, ATP binding site; Protein kinas…				Dsec	Dsec\GM17194						Dmau	grp-PC						Dyak	Dyak\GE12755	ALT					Dsan	Dyak\GE12755	ALT					Dere	Dere\GG22761	ALT					Dana	Dana\GF14005	ALT					Dpse
TCONS_00003638	11.5566	1.62091	3	1280	j	MZ	TCONS_00028369	51.1017	19.8468	1	240	x	MZ	TCONS_00003692	5.417	0.387433	1	344	x	M	TCONS_00010687	99.7176	42.0049	6	1533	=	PM	TCONS_00007635	93.7224	29.7703	6	1533	=	PM	TCONS_00023943	23.4279	20.0201	1	245	x	MZ	TCONS_00004707	42.7178	6.97649	6	1554	=	MZ	TCONS_00020704
TCONS_00003633	51.8784	13.0908	7	2556	=	PM	TCONS_00028050	10.2318	3.04311	7	1706	=	MZ	TCONS_00001599	75.8385	11.8959	6	1530	=	PM	TCONS_00010686	3.43837	1.46327	8	2242	j	MZ	TCONS_00007634	41.2093	9.97064	8	2264	j	PM	TCONS_00021135	95.4723	36.3061	6	1533	=	PM	TCONS_00004706	98.2233	29.3827	7	2313	j	PM	TCONS_00020701
TCONS_00003632	5.02683	1.96044	7	2563	j	MZ	TCONS_00028049	4.94117	0.839425	6	2042	j	M	TCONS_00001598	18.6196	7.03289	8	2446	j	PM	TCONS_00010685	3.74696	2.15404e-06	8	2242	j	M	TCONS_00007632	32.0784	12.494	6	2100	j	PM	TCONS_00021134	6.60879	0.76255	6	1936	j	M	TCONS_00004705	13.5956	3.02737	7	2320	j	MZ	TCONS_00020700
TCONS_00003631	1.9844	1.44314	6	2333	j	MZ	TCONS_00028047	46.0364	29.6965	8	2473	j	MZ	TCONS_00001594	17.3992	11.5657	7	2192	j	MZ	TCONS_00010684	29.8918	14.6718	8	2244	j	MZ	TCONS_00007631	0.995099	1.94164	8	2395	j	Z	TCONS_00021130	2.77861	1.2762	6	2003	j	MZ	TCONS_00004704	0.910253	2.35586	6	2035	j	Z	TCONS_00020698
TCONS_00003629	2.18501	0.380207	7	1905	j	M	TCONS_00028036	2.74404	3.96391	7	2224	j	MZ	TCONS_00001592	3.22727	0.000781711	6	2017	j	M	TCONS_00010682	3.40588	0.578344	6	1978	j	M	TCONS_00007630	3.80154	0.00136514	8	2387	j	M	TCONS_00021129	64.0734	20.8557	6	2068	j	PM	TCONS_00004703	4.42795	2.44741	6	2060	j	MZ	TCONS_00020697
TCONS_00003625	19.4163	1.46725	6	2004	=	MZ	TCONS_00028035	142.698	42.5304	7	2224	j	PM	TCONS_00001591	135.026	7.71852	7	2228	j	PM	TCONS_00010681	2.65053	6.23531	3	1369	j	MZ	TCONS_00007629	1.49697	0.901407	8	2133	j	M	TCONS_00021127	0.832287	2.52122	9	4049	j	Z	TCONS_00004702	3.58689	1.34933	5	1469	j	MZ	TCONS_00020693
TCONS_00003624	4.06372	1.51343	8	2336	=	MZ															TCONS_00010680	18.4674	4.63346	7	1921	j	MZ	TCONS_00007628	7.92961	1.62736	7	2053	j	MZ	TCONS_00021126	9.04763	10.0441	10	4272	j	MZ	TCONS_00004701	19.6187	18.1856	3	1138	j	MZ	TCONS_00020690
TCONS_00003623	110.202	36.876	7	2227	=	PM															TCONS_00010679	20.6472	3.72782	7	1997	j	MZ	TCONS_00005167	70.5216	15.2537	1	237	x	MZ	TCONS_00021124	0.000196633	2.90473	10	4279	j	Z								TCONS_00020681
TCONS_00003619	1.07575	0.0611715	10	3270	j	M															TCONS_00010678	17.5668	15.9436	6	1991	j	MZ																						TCONS_00020680
TCONS_00003617	4.01073	0.764989	6	2020	j	M															TCONS_00010675	2.75071	4.13204e-30	3	976	o	M																						TCONS_00020678
TCONS_00003614	0.186176	1.55176	4	1457	j	Z															TCONS_00010673	0.025636	1.06036	9	3418	j	Z
Dmel	CG13630	ALT	This gene is referred to in FlyBase by the symbol Dmel\CG13630 (FBgn0039219). It is a protein_coding_gene from Drosophila melanogaster. It has one annotated transcript and one polypeptide. Gene sequence location is 3R:24717937..24719364. It has the cytological map location 96A18. Protein features are: Peptidase M24, methionine aminopeptidase; Peptidase M24, structural domain; Peptidase M24A, meth…				Dsim	Dsim\GD18276						Dsec	Dsec\GM23468						Dmau	CG13630-PA						Dyak	Dyak\GE10781	ALT					Dsan	Dyak\GE10781						Dere	Dere\GG12327						Dana
TCONS_00041573	0.0109685	1.86033	4	2297	j	Z	TCONS_00028506	34.7801	28.4821	3	1321	=	MZ	TCONS_00005410	45.2174	27.0768	3	1122	=	MZ	TCONS_00019152	22.6304	17.2372	3	1119	=	MZ	TCONS_00024324	31.4718	0.000491377	3	1122	=	M	TCONS_00017607	35.4893	24.689	3	1122	=	MZ	TCONS_00016932	22.65	42.6651	3	1122	=	MZ	TCONS_00021815
TCONS_00041572	1.08874	0.888137	4	1295	j	M																						TCONS_00024323	11.3027	29.8158	4	1664	j	PZ								TCONS_00016931	2.81922	6.04589	3	638	j	MZ
TCONS_00041571	18.3704	12.0782	3	1298	=	MZ
Dmel	EcR	ALT	The gene Ecdysone receptor is referred to in FlyBase by the symbol Dmel\EcR (CG1765, FBgn0000546). It is a protein_coding_gene from Drosophila melanogaster. It has 6 annotated transcripts and 6 polypeptides (3 unique). Gene sequence location is 2R:6087873..6169087. It has the cytological map location 42A9-42A12. Protein features are: Ecdysteroid receptor; Nuclear hormone receptor, ligand-binding;…				Dsim	Dsim\GD10334						Dsec	Dsec\GM16480	ALT					Dmau	EcR-PB	ALT					Dyak	Dyak\GE19426	ALT					Dsan	Dyak\GE19426	ALT					Dere	Dere\GG10830						Dana
TCONS_00015275	0.0582327	6.06127	6	4086	=	Z	TCONS_00010110	6.35417	0.460078	7	4728	j	M	TCONS_00018684	3.94589	0.167422	6	3715	j	M	TCONS_00006772	1.41802	0.00141046	7	3791	j	M	TCONS_00003188	7.78372	1.52511	5	2587	=	PM	TCONS_00002351	5.21839	2.35549	5	2587	=	PM	TCONS_00026913	2.32292	0.680637	5	3842	j	M	TCONS_00012718
TCONS_00015274	21.8691	0.418765	8	3732	=	M	TCONS_00010109	11.4479	0.219745	8	4854	j	M	TCONS_00018683	14.6386	0.451031	8	3712	j	M	TCONS_00006771	5.53022	0.406013	7	3840	j	M	TCONS_00003187	7.13333e-17	1.07864	5	4910	j	Z	TCONS_00002350	0.00919384	4.09806	6	5663	j	Z	TCONS_00026911	7.69589	0.155966	6	2559	=	M	TCONS_00012715
TCONS_00015272	1.09357	0.148829	8	5225	=	M								TCONS_00018682	1.57898	0.000758393	6	2875	j	M	TCONS_00006770	16.7867	1.03343	7	3970	j	PM	TCONS_00003186	0.0946549	2.60594	7	5782	j	Z	TCONS_00002344	3.19679	2.30026e-05	7	5659	j	M	TCONS_00026908	3.56634	0.0764252	7	5567	j	M
TCONS_00015271	2.72099e-07	3.54777	5	4979	=	Z								TCONS_00018681	0.0292623	2.91102	6	4482	j	Z	TCONS_00006769	0.163816	1.70993	6	3950	j	Z	TCONS_00003179	11.4602	0.000136748	8	5198	j	M	TCONS_00002343	4.1485	0.143576	8	4963	j	M	TCONS_00026905	8.85806	0.0612461	7	4712	j	M
																												TCONS_00003178	1.27165	2.88425e-10	7	5829	j	M	TCONS_00002339	5.64928	1.29295e-05	7	4828	j	M
Dmel	AGO2	ALT	The gene Argonaute 2 is referred to in FlyBase by the symbol Dmel\AGO2 (CG7439, FBgn0087035). It is a protein_coding_gene from Drosophila melanogaster. It has 3 annotated transcripts and 3 polypeptides (all unique). Gene sequence location is 3L:15554113..15561042. It has the cytological map location 71C3-71E5. Protein features are: Domain of unknown function DUF1785; PAZ domain; Ribonuclease H-li…				Dmau	AGO2-PC						Dere	Dere\GG15907	ALT					Dana	Dana\GF10056						Dmoj	Dmoj\GI13119						Dvir	Dvir\GJ17143	ALT
TCONS_00023846	7.69157	31.6044	6	3778	=	PZ	TCONS_00010873	59.7612	225.601	6	2526	=	PZ	TCONS_00012531	12.4851	11.3621	8	3422	j	MZ	TCONS_00017073	40.7716	146.907	7	3053	=	PZ	TCONS_00030418	30.163	112.981	8	3139	=	PZ	TCONS_00034782	21.3963	104.923	3	1374	=	PZ
TCONS_00023845	0.752372	14.1615	7	4110	=	Z	TCONS_00010872	3.91946	4.95346	7	3035	j	MZ	TCONS_00012530	3.00912	11.9271	9	3613	j	MZ	TCONS_00017072	17.7707	124.677	8	3177	j	PZ	TCONS_00030414	1.58611	2.85868	10	3407	j	MZ	TCONS_00034779	15.7977	38.2845	8	4118	j	PZ
TCONS_00023844	1.10407	61.0941	8	4042	=	MZ	TCONS_00010871	0.851681	1.59597	8	2751	j	Z	TCONS_00012529	9.36434	40.8783	7	3500	=	MZ								TCONS_00030413	13.7246	68.9361	10	3480	j	PZ	TCONS_00034775	3.44069	9.44032e-08	10	4176	j	M
TCONS_00023840	0.0124072	2.11448	11	3205	j	Z	TCONS_00010870	1.08676e-06	3.32594	8	2557	j	Z	TCONS_00012528	2.19368	0.807674	8	3645	j	M								TCONS_00030412	2.76147	11.6417	10	3387	j	MZ	TCONS_00034770	1.21016	52.4282	9	3907	j	PZ
TCONS_00023836	8.36316e-33	2.82522	11	3661	j	Z	TCONS_00010869	18.082	75.8625	8	2983	j	PZ	TCONS_00012523	0.522457	8.28592	9	3692	j	Z
TCONS_00023835	4.05138e-23	4.82614	9	3544	j	Z	TCONS_00010868	8.07013	24.517	2	443	o	MZ	TCONS_00012516	3.78755	0.00255626	10	3592	j	M
TCONS_00023834	3.65201e-32	1.49387	10	3509	j	Z								TCONS_00012515	1.91396	9.793	10	3686	j	MZ
TCONS_00023830	4.67965	2.46553	10	3557	j	MZ								TCONS_00012511	1.13874	3.0576e-10	10	3644	j	M
TCONS_00023828	1.84682	8.50172e-10	11	3523	j	M
TCONS_00023823	1.88045	7.77342	10	3350	j	MZ
TCONS_00023819	23.776	57.5281	9	3489	j	PZ
TCONS_00023818	1.88045	7.77342	10	3350	j	MZ
TCONS_00023811	0.240737	3.19277	9	3765	j	Z
Dmel	tacc	ALT	The gene transforming acidic coiled-coil protein is referred to in FlyBase by the symbol Dmel\tacc (CG9765, FBgn0026620). It is a protein_coding_gene from Drosophila melanogaster. It has 13 annotated transcripts and 13 polypeptides (9 unique). Gene sequence location is 3R:4733654..4749056. It has the cytological map location 82D2. Protein features are: Transforming acidic coiled-coil. Its molecul…				Dsim	Dsim\GD19661						Dsec	Dsec\GM10686						Dmau	tacc-PK						Dyak	Dyak\tacc	ALT					Dsan	Dyak\tacc						Dere	Dere\GG11411						Dana
TCONS_00037069	1.20555	0.713137	10	4544	=	M	TCONS_00025310	1.73315	0.293732	10	5303	=	M	TCONS_00027279	20.1058	3.01655	11	3559	=	PM	TCONS_00017057	17.4267	1.706	10	3968	=	PM	TCONS_00024875	0.170684	2.03128	3	2567	j	Z	TCONS_00018005	3.17743	0.243483	11	4173	j	M	TCONS_00008223	1.22441	2.00527	11	3952	=	MZ	TCONS_00026317
TCONS_00037068	58.2654	9.66152	10	4586	=	PM	TCONS_00025309	53.6586	5.45988	10	5345	=	PM	TCONS_00027278	68.5273	4.89051	11	4556	=	PM	TCONS_00017056	58.9423	11.7593	10	5375	j	PM	TCONS_00024873	13.2348	8.66974	3	787	j	MZ	TCONS_00018004	65.9606	14.2827	10	4530	j	PM	TCONS_00008222	14.5624	7.82774	10	5214	j	MZ	TCONS_00026316
TCONS_00037067	2.22989	0.213983	10	4583	=	M	TCONS_00025298	2.08342	2.44035e-26	8	2576	=	M	TCONS_00027277	10.292	0.784989	8	1808	j	M								TCONS_00024871	4.03516e-07	1.63725	12	4643	j	Z	TCONS_00018003	1.79779	0.209052	12	4779	=	M	TCONS_00008220	23.2241	8.83898	10	5256	j	PM
TCONS_00037060	3.1506	8.73333e-08	8	1826	=	M								TCONS_00027276	15.8255	0.775146	8	1798	j	M								TCONS_00024867	15.6657	38.4468	12	4244	j	PZ	TCONS_00018002	7.01131	0.846168	8	1792	j	M	TCONS_00008219	5.30508	0.404734	9	5017	j	M
TCONS_00037048	4.09256e-23	1.09291	10	5789	=	Z																						TCONS_00024865	1.34093	6.18741	11	4249	j	MZ
																												TCONS_00024864	47.5326	69.1447	9	4313	j	MZ
																												TCONS_00024859	4.68272	0.844391	9	1680	j	M
																												TCONS_00024858	1.47711	0.0136737	9	1649	j	M
																												TCONS_00024857	4.66346	2.3188	9	1654	j	MZ
Dmel	Arp2	ALT	The gene Actin-related protein 2 is referred to in FlyBase by the symbol Dmel\Arp2 (CG9901, FBgn0011742). It is a protein_coding_gene from Drosophila melanogaster. It has 3 annotated transcripts and 3 polypeptides (2 unique). Gene sequence location is X:16548290..16553968. It has the cytological map location 14E1. Protein features are: Actin-related protein; Actin/actin-like conserved site. Its m…				Dsim	Dsim\GD15743						Dsec	Dsec\GM13391	ALT					Dmau	Arp14D-PA	ALT					Dyak	Dyak\GE15964	ALT					Dsan	Dyak\GE15964						Dere	Dere\GG19317						Dana
TCONS_00052620	50.5643	19.7856	6	2213	=	PM	TCONS_00035949	80.403	41.5463	8	2228	=	MZ	TCONS_00014457	82.2173	22.5134	7	1193	=	PM	TCONS_00024681	0.00226146	7.1362	2	600	j	Z	TCONS_00034223	51.6466	44.7911	6	1179	=	MZ	TCONS_00024872	49.401	39.562	6	1179	=	MZ	TCONS_00002682	0.431044	11.8391	1	317	o	Z	TCONS_00008837
TCONS_00052619	52.7815	5.09296	7	2210	=	PM	TCONS_00035948	2.06594	34.8677	7	2380	j	PZ	TCONS_00014456	8.39635	0.79634	7	2982	=	M	TCONS_00024679	64.7535	6.775	6	1176	=	PM	TCONS_00034222	9.41305	1.61732	8	2516	j	MZ	TCONS_00024871	0.491102	2.46281	8	2767	j	Z	TCONS_00002681	74.2032	84.4069	6	1179	=	MZ	TCONS_00008836
TCONS_00052618	6.77813	9.03824	7	2468	=	MZ								TCONS_00014455	29.3932	33.3407	6	2968	j	MZ	TCONS_00024678	2.14842	22.0272	6	2923	=	MZ	TCONS_00034221	21.1873	5.99551e-07	8	2742	j	M	TCONS_00024870	2.44389e-06	3.19954	7	2680	j	Z	TCONS_00002680	26.3327	27.1225	8	2844	j	MZ	TCONS_00008835
TCONS_00052617	0.0210399	14.1821	7	2530	j	Z								TCONS_00014454	9.23675	5.726	6	2907	j	MZ	TCONS_00024677	37.6883	6.13595	7	2937	j	MZ	TCONS_00034220	1.22164	29.3651	7	2728	j	MZ	TCONS_00024869	31.9237	19.3418	8	2686	j	MZ	TCONS_00002679	49.7243	66.029	5	487	j	MZ
														TCONS_00014453	3.62219e-21	11.61	6	2321	j	Z	TCONS_00024673	88.9024	21.9299	4	736	j	PM	TCONS_00034219	0.101302	4.45611	7	2761	j	Z	TCONS_00024868	9.14405	11.7742	6	2883	=	MZ	TCONS_00002678	3.74696	29.0805	7	2895	j	MZ
														TCONS_00014452	1.55855	0.478228	5	2334	j	M	TCONS_00024671	7.82423	0.300099	2	318	o	M	TCONS_00034217	5.99487	2.70385	8	2733	j	MZ								TCONS_00002675	0.000246056	1.00032	5	2357	j	Z
																					TCONS_00022655	56.8314	1.00402	2	241	x	MZ
Dmel	SRPK	ALT	The gene SRPK is referred to in FlyBase by the symbol Dmel\SRPK (CG8174, FBgn0026370). It is a protein_coding_gene from Drosophila melanogaster. It has 4 annotated transcripts and 4 polypeptides (3 unique). Gene sequence location is 2R:15380724..15387851. It has the cytological map location 51F11-51F12. Protein features are: Protein kinase domain; Protein kinase, ATP binding site; Protein kinase-…				Dsim	Dsim\GD11112						Dsec	Dsec\GM21607						Dyak	Dyak\GE11700						Dsan	Dyak\GE11700	ALT					Dere	Dere\GG20515						Dana	Dana\GF13033						Dpse
TCONS_00012316	59.5342	24.0922	5	3708	=	PM	TCONS_00007990	61.0913	15.0324	7	3652	=	PM	TCONS_00006741	41.7703	9.10903	3	2298	=	PM	TCONS_00012981	43.4292	12.9196	3	2325	=	PM	TCONS_00009326	47.6842	12.1678	3	2325	=	PM	TCONS_00023252	37.4828	18.0619	3	2301	=	MZ	TCONS_00011320	34.341	3.8907	3	2364	=	MZ	TCONS_00012165
TCONS_00012314	3.93127	26.8981	5	5198	=	PZ	TCONS_00007989	2.14239	10.9497	6	5012	j	MZ	TCONS_00006740	5.24679	6.91062	5	5459	j	MZ	TCONS_00012978	31.957	17.0708	6	5568	j	MZ	TCONS_00009324	29.2109	14.9309	6	5530	j	MZ	TCONS_00023248	30.8173	36.2664	5	5519	j	MZ	TCONS_00011319	24.4292	29.9371	5	5744	j	MZ	TCONS_00012163
							TCONS_00007988	4.76824	5.15097	7	5180	=	MZ	TCONS_00006739	30.5714	17.0392	6	5614	j	MZ	TCONS_00012973	1.67588	1.95493	2	569	o	MZ	TCONS_00009323	0.768117	1.57075	5	5383	j	Z	TCONS_00023247	0.799779	1.46487	4	5363	j	Z	TCONS_00011318	0.0558764	1.80185	5	5208	j	Z	TCONS_00012162
																																			TCONS_00023246	1.99032e-73	3.93886	2	524	o	Z								TCONS_00012161
																																																	TCONS_00012159
Dmel	CG6966	ALT	This gene is referred to in FlyBase by the symbol Dmel\CG6966 (FBgn0038286). It is a protein_coding_gene from Drosophila melanogaster. It has 2 annotated transcripts and 2 polypeptides (1 unique). Gene sequence location is 3R:15079320..15095631. It has the cytological map location 88E1. Protein features are: Ankyrin repeat; Ankyrin repeat-containing domain. Its molecular function is described by:…				Dsim	Dsim\GD20385						Dsec	Dsec\GM25809						Dmau	CG6966-PB						Dyak	Dyak\GE26414						Dsan	Dyak\GE26414						Dere	Dere\GG20935						Dana
TCONS_00039550	49.6161	2.85814	5	3440	=	PM	TCONS_00022479	53.9379	5.10021	5	3216	=	PM	TCONS_00001361	1.78893	0.550672	5	1984	=	M	TCONS_00015129	1.51701	1.1158e-05	5	1987	=	M	TCONS_00022814	64.2255	1.53914	5	1990	=	PM	TCONS_00016462	69.0193	1.55345	5	1990	=	PM	TCONS_00009412	23.0411	2.30623	5	1990	=	MZ	TCONS_00024459
TCONS_00039549	0.673591	4.7718	5	4573	=	Z	TCONS_00022478	1.55469	0.376742	4	5608	j	M	TCONS_00001360	67.4679	8.2935	5	3844	j	PM	TCONS_00015128	56.5329	5.97896	5	4435	=	PM															TCONS_00009411	40.0468	8.91907	5	4484	=	PM
							TCONS_00022477	3.6357	0.680826	5	5984	=	M
Dmel	Nopp140	ALT	The gene Nopp140 is referred to in FlyBase by the symbol Dmel\Nopp140 (CG7421, FBgn0037137). It is a protein_coding_gene from Drosophila melanogaster. It has 4 annotated transcripts and 4 polypeptides (all unique). Gene sequence location is 3L:21832774..21836685. It has the cytological map location 78F4. Protein features are: SRP40, C-terminal; Treacle-like, Treacher Collins Syndrome. Its molecul…				Dsim	Dsim\GD17650	ALT					Dsec	Dsec\GM22415	ALT					Dyak	Dyak\GE22590						Dsan	Dyak\GE22590						Dere	Dere\GG16231						Dana	Dana\GF10932						Dpse
TCONS_00025195	1.36907	2.32003	4	2709	=	MZ	TCONS_00017073	80.856	287.156	4	2576	=	PZ	TCONS_00010894	81.4359	284.336	4	2234	=	PZ	TCONS_00016780	45.6654	130.809	4	2174	=	PZ	TCONS_00012148	107.516	446.21	4	2174	=	PZ	TCONS_00013082	29.0483	178.665	4	2156	=	PZ	TCONS_00018634	30.7972	206.913	4	2503	j	PZ	TCONS_00038331
TCONS_00025194	0.528703	1.48867	4	3228	=	Z	TCONS_00017072	61.5221	280.571	3	2286	=	PZ	TCONS_00010891	1.94961	1.12476e-25	6	2495	j	M	TCONS_00016776	1.78524	7.22957	3	2608	j	MZ	TCONS_00012147	0.00893993	1.97542	3	2322	j	Z	TCONS_00013081	57.0467	336.939	3	3569	j	PZ	TCONS_00018633	11.1013	63.0953	4	3160	=	MZ	TCONS_00038329
TCONS_00025193	63.2279	330.42	3	3070	=	PZ	TCONS_00017070	3.60816	7.35204	4	2591	j	MZ	TCONS_00010890	0.200258	10.2713	5	2259	j	Z	TCONS_00016774	76.5031	380.774	3	3234	j	PZ	TCONS_00012146	43.0266	186.374	4	3583	j	PZ	TCONS_00013076	19.4564	108.632	6	2982	j	PZ	TCONS_00018632	13.1608	28.6295	4	2652	j	MZ	TCONS_00038326
TCONS_00025192	38.037	176.738	4	2712	=	PZ	TCONS_00017069	1.6413	5.41248	4	3109	j	MZ	TCONS_00010888	12.9957	68.5677	5	2978	j	MZ	TCONS_00016772	33.1152	185.499	4	2867	j	PZ	TCONS_00012145	1.71747	8.01553	4	3934	=	MZ								TCONS_00018631	44.6194	177.527	3	3023	j	MZ	TCONS_00038325
TCONS_00025190	1.99359	8.83944e-06	5	2880	j	M	TCONS_00017068	16.1389	69.6608	4	2765	j	PZ	TCONS_00010879	1.02391e-37	2.0707	7	2535	j	Z	TCONS_00016768	7.1999	21.7163	5	3245	j	MZ	TCONS_00012144	24.5699	99.1452	4	3409	j	PZ															TCONS_00038323
TCONS_00025189	2.26482	1.41283	4	2932	j	MZ	TCONS_00017066	1.81244	0.0629353	4	2319	j	M	TCONS_00010874	57.8461	279.271	4	3231	j	PZ	TCONS_00016766	2.91644	10.7936	4	2384	j	MZ																						TCONS_00038321
TCONS_00025187	0.246288	3.50386	5	3169	j	Z	TCONS_00017064	0.0196786	11.2685	6	2157	j	Z	TCONS_00010873	8.68702	19.0849	5	2737	j	MZ
TCONS_00025184	5.44174	2.4429	4	3017	j	MZ								TCONS_00010870	5.66328e-13	1.76047	5	3347	j	Z
TCONS_00025181	0.778942	1.88366	5	2623	j	Z								TCONS_00010869	27.0261	90.9333	6	2743	j	PZ
TCONS_00025180	1.83353	1.43582	4	2971	j	MZ
Dmel	CG5194	ALT	This gene is referred to in FlyBase by the symbol Dmel\CG5194 (FBgn0035955). It is a protein_coding_gene from Drosophila melanogaster. It has 2 annotated transcripts and 2 polypeptides (all unique). Gene sequence location is 3L:9008624..9009838. It has the cytological map location 66F1. Its molecular function is unknown. The biological processes in which it is involved are not known. 3 alleles ar…				Dsim	Dsim\GD12946						Dsec	Dsec\GM24896						Dyak	Dyak\GE21265						Dsan	Dyak\GE21265						Dere	Dere\GG15042						Dana	Dana\GF10131						Dpse
TCONS_00027803	0.680176	2.18358	2	619	j	Z	TCONS_00018896	49.6662	1.28053	3	1104	=	PM	TCONS_00002910	5.74996	0.000329541	3	930	=	M	TCONS_00014154	110.14	1.7131	3	942	=	PM	TCONS_00010215	83.4663	9.01991	3	942	=	PM	TCONS_00011086	47.4594	4.38143	3	918	=	PM	TCONS_00017201	39.262	13.0848	3	846	=	MZ	TCONS_00001340
TCONS_00027802	14.3973	0.212481	3	1092	=	M								TCONS_00002909	62.3685	9.02202	3	1111	j	PM																						TCONS_00017200	1.98756	10.6341	2	299	j	MZ	TCONS_00001339
TCONS_00027801	53.3619	2.26802	3	1110	=	PM																																				TCONS_00017199	35.3023	9.85388	4	896	j	MZ	TCONS_00001338
Dmel	Nat1	ALT	The gene NAT1 ortholog (S. cerevisiae) is referred to in FlyBase by the symbol Dmel\Nat1 (CG12202, FBgn0031020). It is a protein_coding_gene from Drosophila melanogaster. It has 2 annotated transcripts and 2 polypeptides (1 unique). Gene sequence location is X:19479984..19484643. It has the cytological map location 18C7. Protein features are: N-terminal acetyltransferase A, auxiliary subunit; Tet…				Dsec	Dsec\GM22959						Dmau	Nat1-PA						Dyak	Dyak\GE15844						Dsan	Dyak\GE15844						Dere	Dere\GG19226						Dana	Dana\GF20491						Dpse
TCONS_00048512	36.3778	12.4497	6	3732	=	PM	TCONS_00029111	2.48565	1.27531	7	2363	=	MZ	TCONS_00022898	26.5039	14.0702	6	4036	=	MZ	TCONS_00034502	39.0558	26.5198	6	2667	=	MZ	TCONS_00025072	34.4736	17.9972	6	3717	=	MZ	TCONS_00002524	17.1776	5.92857	6	2667	=	MZ	TCONS_00026800	90.8398	11.8007	6	2673	=	MZ	TCONS_00029135
TCONS_00048511	2.2795	7.72844	6	4007	=	PZ	TCONS_00029110	32.0235	27.1264	7	3653	=	MZ																						TCONS_00002523	28.9876	24.9958	6	3844	=	MZ								TCONS_00029131
							TCONS_00029109	0.000139643	1.48335	7	3671	j	Z																						TCONS_00002517	2.27673	1.0701	9	3313	j	MZ								TCONS_00029130
																																																	TCONS_00029129
																																																	TCONS_00029127
Dmel	Acsl	ALT	The gene Acyl-CoA synthetase long-chain is referred to in FlyBase by the symbol Dmel\Acsl (CG8732, FBgn0263120). It is a protein_coding_gene from Drosophila melanogaster. It has 10 annotated transcripts and 10 polypeptides (4 unique). Gene sequence location is 2R:8665813..8683022. It has the cytological map location 44D3-44D6. Protein features are: AMP-binding enzyme C-terminal domain; AMP-bindin…				Dsim	Dsim\GD10588						Dsec	Dsec\GM21055						Dmau	Acsl-PD						Dyak	Dyak\GE19217						Dsan	Dyak\GE19217						Dere	Dere\GG23376						Dana
TCONS_00010635	21.4937	0.0336677	9	3108	=	M	TCONS_00006841	2.84413	0.576799	10	3360	=	M	TCONS_00005798	16.3001	2.69082	7	1637	=	PM	TCONS_00004609	27.036	2.92175	8	2113	=	PM	TCONS_00002608	29.1484	4.31804	10	2201	=	MZ	TCONS_00001935	28.6678	4.56613	10	2201	=	PM	TCONS_00029284	1.99554	0.197462	11	2452	=	M	TCONS_00012986
TCONS_00010627	0.105333	1.16524	10	3901	j	Z	TCONS_00006836	9.24908	1.06749	11	3238	=	MZ	TCONS_00005796	2.22484	0.0159785	10	3752	j	M	TCONS_00004608	19.6219	3.59926	10	3676	j	PM	TCONS_00002605	1.16831	0.300165	12	4241	j	M	TCONS_00001933	13.4329	1.55043	11	4021	j	PM	TCONS_00029283	2.66421	0.000719316	12	3189	j	M	TCONS_00012983
TCONS_00010626	9.3519e-10	1.14596	10	3780	j	Z	TCONS_00006835	42.2662	1.9988	10	3212	=	PM	TCONS_00005795	4.09477	0.828275	11	4193	j	M	TCONS_00004607	10.2028	0.376955	11	4193	j	M	TCONS_00002604	3.25303	0.530392	10	4154	j	M	TCONS_00001932	5.39569	0.299593	10	4023	j	M	TCONS_00029282	4.90149	1.31863	13	3212	j	MZ	TCONS_00012982
TCONS_00010622	41.9375	3.59665	10	3667	=	PM	TCONS_00006834	1.91358	1.53971e-06	9	2989	=	M	TCONS_00005794	16.5107	5.67829	10	4167	j	PM	TCONS_00004606	4.29269	1.05928	10	4167	j	PM	TCONS_00002601	4.70431	1.21123	11	4210	j	MZ	TCONS_00001931	5.05369	2.03178	10	3572	j	PM	TCONS_00029280	29.0698	6.07726	11	3330	j	PM	TCONS_00012981
TCONS_00010621	4.76152	0.421826	11	3693	=	M	TCONS_00006833	2.99253	0.866447	10	3684	j	M	TCONS_00005793	1.95014	1.10405	10	3738	j	MZ								TCONS_00002600	17.227	5.06152	11	3761	j	MZ	TCONS_00001930	2.44149	0.8805	11	4571	j	M								TCONS_00012980
TCONS_00010616	1.20932	0.546171	10	3966	j	M	TCONS_00006832	8.38804	1.91806	1	437	o	MZ	TCONS_00005792	2.19279	1.92351	10	4491	j	MZ								TCONS_00002598	1.14287	0.629156	10	3757	j	M
														TCONS_00005791	11.7475	3.33383	10	3784	j	MZ
Dmel	Sec22	ALT	The gene Sec22 ortholog (S. cerevisiae) is referred to in FlyBase by the symbol Dmel\Sec22 (CG7359, FBgn0260855). It is a protein_coding_gene from Drosophila melanogaster. It has 2 annotated transcripts and 2 polypeptides (all unique). Gene sequence location is X:806076..808200. It has the cytological map location 1C5. Protein features are: Longin domain; Longin-like domain; Synaptobrevin. Its mo…				Dsim	Dsim\GD16531						Dsec	Dsec\GM19093						Dmau	Sec22-PA						Dyak	Dyak\GE16642						Dsan	Dyak\GE16642						Dere	Dere\GG12812	ALT					Dana
TCONS_00044554	48.9468	19.598	4	1739	=	PM	TCONS_00031007	37.3943	24.3956	4	1687	=	MZ	TCONS_00009759	9.86452	4.13084	4	632	=	MZ	TCONS_00021178	76.3999	66.5636	4	629	=	MZ	TCONS_00030113	36.9662	20.4406	4	632	=	MZ	TCONS_00021774	17.2923	8.47223	4	632	=	MZ	TCONS_00000827	5.81931	1.38353	4	632	=	MZ	TCONS_00004863
TCONS_00044553	0.025281	2.73704	3	2856	j	Z	TCONS_00031006	0.110972	1.34426	4	1794	j	Z	TCONS_00009758	0.235562	1.58189	5	2674	j	Z															TCONS_00021773	15.1516	6.09322	4	3448	=	PM	TCONS_00000826	0.168929	1.95219	3	2097	j	Z	TCONS_00004862
														TCONS_00009757	11.6559	4.19029	3	572	j	MZ																						TCONS_00000825	31.5857	8.73695	4	1901	=	PM
														TCONS_00009756	43.8436	41.8807	4	1700	=	MZ
Dmel	CG1275	ALT	This gene is referred to in FlyBase by the symbol Dmel\CG1275 (FBgn0035321). It is a protein_coding_gene from Drosophila melanogaster. It has 4 annotated transcripts and 4 polypeptides (3 unique). Gene sequence location is 3L:2252744..2257423. It has the cytological map location 62D4. Protein features are: Cytochrome b561, eukaryote; Cytochrome b561/ferric reductase transmembrane. Its molecular f…				Dsec	Dsec\GM14130						Dmau	CG1275-PB						Dyak	Dyak\GE21717						Dsan	Dyak\GE21717						Dere	Dere\GG14525						Dana	Dana\GF24874						Dpse
TCONS_00026375	1.75398	0.109875	4	1296	=	M	TCONS_00016540	16.5365	32.8354	4	761	=	MZ	TCONS_00011931	1.03818	1.18447	4	1016	=	MZ	TCONS_00015072	13.5744	32.7081	4	761	=	MZ	TCONS_00010914	28.3186	78.8665	4	761	=	PZ	TCONS_00013602	2.06526	21.2818	4	761	=	MZ	TCONS_00018820	11.3721	25.3212	4	1007	=	MZ	TCONS_00039143
TCONS_00026374	1.71822	0.157405	6	1776	j	M	TCONS_00016539	8.58542	15.1647	6	3388	j	MZ	TCONS_00011930	5.54901	15.025	5	1689	j	PZ	TCONS_00015071	10.0153	9.26726	5	1541	j	MZ	TCONS_00010913	31.7656	76.567	5	1725	j	PZ	TCONS_00013601	34.9037	70.2945	4	1024	j	MZ	TCONS_00018819	16.6638	5.26193	4	1524	j	MZ	TCONS_00039141
TCONS_00026372	1.00419	0.106254	5	1493	j	M	TCONS_00016538	2.27536	3.10474	5	1478	j	MZ	TCONS_00011929	18.606	46.203	4	1406	j	PZ	TCONS_00015070	8.35013	29.2259	5	1403	j	MZ								TCONS_00013600	6.05484	12.6062	4	1350	j	MZ	TCONS_00018818	4.35422	1.77236	5	1771	j	MZ	TCONS_00039140
TCONS_00026371	0.485901	1.13152	5	1831	j	Z	TCONS_00016537	8.19373	12.2056	4	1228	j	MZ	TCONS_00011928	32.897	67.6113	4	1158	j	PZ	TCONS_00015069	21.2808	50.9746	5	1209	j	MZ								TCONS_00013599	7.99179	14.42	5	1621	j	MZ	TCONS_00018817	8.65032	14.9018	5	1988	j	MZ	TCONS_00039139
TCONS_00026370	21.3871	52.4438	4	1410	=	PZ	TCONS_00016536	2.39836	7.52986	6	1536	j	MZ								TCONS_00015068	2.33991	8.64186	6	1573	j	MZ								TCONS_00013598	3.37817	10.7211	5	1614	j	MZ	TCONS_00018816	1.77029	0.670859	6	2341	j	M	TCONS_00039137
TCONS_00026369	11.2608	27.9286	5	1693	=	PZ	TCONS_00016535	6.34817	31.8999	5	1579	j	MZ								TCONS_00015067	1.75967	8.84979	6	1537	j	MZ								TCONS_00013597	1.40457	1.64534	5	1555	j	MZ	TCONS_00018815	2.68544	32.7504	4	1413	j	MZ	TCONS_00039136
							TCONS_00016534	12.7378	6.0434	5	1560	j	MZ								TCONS_00015065	0.315159	1.04587	6	1577	j	Z																						TCONS_00039135
																																																	TCONS_00039134
Dmel	Klp10A	ALT	The gene Kinesin-like protein at 10A is referred to in FlyBase by the symbol Dmel\Klp10A (CG1453, FBgn0030268). It is a protein_coding_gene from Drosophila melanogaster. It has 6 annotated transcripts and 6 polypeptides (1 unique). Gene sequence location is X:11129362..11137118. It has the cytological map location 10A6. Protein features are: Kinesin, motor domain; Kinesin, motor region, conserved…				Dsim	Dsim\GD16001						Dsec	Dsec\GM11264						Dmau	Klp10A-PA						Dyak	Dyak\GE17320	ALT					Dsan	Dyak\GE17320	ALT					Dere	Dere\GG18879	ALT					Dana
TCONS_00051367	56.8513	4.8771	5	3240	=	MZ	TCONS_00035202	78.0452	16.7488	5	2918	=	PM	TCONS_00013704	39.328	4.42046	4	1706	=	MZ	TCONS_00024157	15.6598	0.00344444	4	2396	=	M	TCONS_00031555	28.5673	5.21694	4	2411	=	MZ	TCONS_00022848	28.1233	6.3023	4	2411	=	MZ	TCONS_00001888	0.586545	1.34958	5	3055	=	Z	TCONS_00026612
TCONS_00051366	25.0703	1.0871	5	3498	=	MZ								TCONS_00013703	43.6378	19.0354	4	3330	=	PM	TCONS_00024155	33.2697	6.90073	5	4191	j	PM	TCONS_00031554	2.06129	0.00229598	5	4377	j	M	TCONS_00022847	2.92798	0.605773	5	4377	j	M	TCONS_00001887	0.714634	2.24384	1	561	o	Z	TCONS_00026607
TCONS_00051365	1.49427	10.3444	5	4462	=	MZ															TCONS_00024153	1.14524	0.00903405	5	3940	j	M	TCONS_00031551	1.62953	0.315598	5	4492	j	M	TCONS_00022846	0.613709	3.58501	5	4338	j	Z	TCONS_00001885	15.0516	6.42623	5	2612	j	MZ
TCONS_00051362	1.9967	0.749443	5	4370	=	M																						TCONS_00031550	0.852948	5.4061	5	4494	j	Z	TCONS_00022845	0.0104571	3.64064	5	4344	j	Z	TCONS_00001884	1.38688	0.696118	5	3976	j	M
TCONS_00051361	0.522048	1.54959	4	4539	=	Z																						TCONS_00031549	40.9562	25.5213	5	4560	j	MZ	TCONS_00022844	43.6119	22.2512	5	4531	j	MZ	TCONS_00001883	11.6581	6.70973	5	2702	j	MZ
																																										TCONS_00001882	39.7948	28.1679	5	2783	j	MZ
Dmel	Ubc6	ALT	The gene Ubiquitin conjugating enzyme 6 is referred to in FlyBase by the symbol Dmel\Ubc6 (CG2013, FBgn0004436). It is a protein_coding_gene from Drosophila melanogaster. It has 2 annotated transcripts and 2 polypeptides (1 unique). Gene sequence location is 3R:4948755..4952682. It has the cytological map location 82E3-82E4. Protein features are: Ubiquitin-conjugating enzyme, E2; Ubiquitin-conjug…				Dsim	Dsim\GD19645						Dsec	Dsec\GM10669						Dyak	Dyak\GE25319						Dsan	Dyak\GE25319						Dere	Dere\GG11277						Dana	Dana\GF16080						Dpse
TCONS_00037167	1.14526	0.449735	2	287	j	M	TCONS_00025341	59.677	80.8041	3	1581	=	MZ	TCONS_00027313	64.2882	118.228	3	453	=	MZ	TCONS_00024911	86.3424	102.281	3	453	=	MZ	TCONS_00018031	96.5604	217.002	3	453	=	PZ	TCONS_00008253	49.8795	190.184	3	453	=	PZ	TCONS_00026358	43.2675	90.6249	3	453	=	MZ	TCONS_00003323
TCONS_00037166	78.9083	55.8036	3	1139	=	MZ								TCONS_00027312	32.4067	67.6962	3	2200	=	PZ	TCONS_00024910	43.1414	63.7673	4	1969	j	MZ	TCONS_00018030	50.0466	140.021	3	2004	=	PZ	TCONS_00008251	31.972	150.754	3	2091	=	PZ	TCONS_00026357	41.8556	139.304	3	2050	=	PZ	TCONS_00003322
TCONS_00037165	0.722447	20.8622	3	2163	=	Z								TCONS_00026755	59.773	96.4057	1	192	x	MZ																													TCONS_00003321
Dmel	CG31522	ALT	This gene is referred to in FlyBase by the symbol Dmel\CG31522 (FBgn0051522). It is a protein_coding_gene from Drosophila melanogaster. It has 7 annotated transcripts and 7 polypeptides (3 unique). Gene sequence location is 3R:4441415..4462883. It has the cytological map location 82B1-82B2. Protein features are: GNS1/SUR4 membrane protein. Its molecular function is described by: fatty acid elonga…				Dsim	Dsim\GD19676	ALT					Dmau	CG31522-PD	ALT					Dyak	Dyak\GE25348						Dsan	Dyak\GE25348						Dere	Dere\GG11543	ALT					Dana	Dana\GF18506						Dpse
TCONS_00036982	1.41987	0.0228196	10	2342	=	M	TCONS_00025252	11.4971	0.47578	10	2876	=	M	TCONS_00017032	4.57788	0.611889	10	3509	j	M	TCONS_00024833	6.29618	7.17068	9	1086	=	MZ	TCONS_00017983	2.76255	2.79235	2	289	j	MZ	TCONS_00008192	2.66392	0.696973	10	1169	=	M	TCONS_00023113	2.91459	7.55076e-07	10	1178	=	M	TCONS_00003826
TCONS_00036980	1.17207	1.15328	10	2206	=	MZ	TCONS_00025250	1.32926	0.518003	12	2707	j	M	TCONS_00017031	4.22231	0.492294	10	3509	j	M	TCONS_00024830	5.81727	1.63443	10	4710	j	MZ	TCONS_00017982	0.182414	3.6525	3	1559	j	Z	TCONS_00008191	11.8047	0.195152	10	3500	j	M	TCONS_00023112	5.76884	0.173485	5	474	j	M	TCONS_00003822
TCONS_00036977	2.1331	0.740581	10	2873	=	M	TCONS_00025248	6.9647e-13	1.05027	10	2725	=	Z	TCONS_00017030	0.393224	3.98885	11	3098	j	Z	TCONS_00024822	2.94815	8.69008	10	3465	j	MZ	TCONS_00017981	8.54299	7.22607	9	1086	=	MZ	TCONS_00008188	0.0766995	6.72352	10	3369	j	Z	TCONS_00023111	16.9798	1.42054	10	2771	j	MZ	TCONS_00003820
TCONS_00036971	5.29094e-12	3.60411	10	2810	=	Z								TCONS_00017028	0.169477	3.41686	9	4576	j	Z	TCONS_00020618	0.0260249	1.44778	1	1292	x	Z	TCONS_00017980	6.37647	3.79873	10	3133	j	MZ	TCONS_00008187	4.90743e-10	2.22504	10	3366	j	Z
														TCONS_00017027	0.29602	8.06094	7	2847	j	Z	TCONS_00020617	0.0556505	2.01767	1	2517	x	Z	TCONS_00017978	5.26263e-14	2.06592	10	3211	j	Z	TCONS_00008186	2.45038	0.235077	7	2757	j	M
																					TCONS_00020616	3.99687e-17	2.13742	1	1331	x	Z								TCONS_00008185	0.177753	3.25585	6	3186	j	Z
Dmel	Reph	ALT	The gene Regulator of eph expression is referred to in FlyBase by the symbol Dmel\Reph (CG3920, FBgn0021800). It is a protein_coding_gene from Drosophila melanogaster. It has 2 annotated transcripts and 2 polypeptides (all unique). Gene sequence location is 2L:3803545..3810671. It has the cytological map location 24C5. Its molecular function is described by: . It is involved in the biological pro…				Dsim	Dsim\GD23257						Dsec	Dsec\GM18440						Dmau	l(2)k16918-PB						Dyak	Dyak\GE18261						Dsan	Dyak\GE18261						Dere	Dere\GG24970						Dana
TCONS_00005773	0.0431521	1.25366	2	1673	x	Z	TCONS_00000561	12.0328	1.16173	4	4880	=	PM	TCONS_00025000	1.74991	0.697212	4	1196	=	M	TCONS_00000367	13.3279	0.972103	4	4757	=	M	TCONS_00000508	4.20126	2.17332	4	1214	=	MZ	TCONS_00000404	11.1348	0.706922	4	4984	=	M	TCONS_00024913	2.56389	2.1052	4	1214	=	MZ	TCONS_00001470
TCONS_00000997	11.0137	0.257598	4	2924	=	M	TCONS_00000560	4.16907	3.65037e-08	4	2671	=	M	TCONS_00024999	10.1258	0.834075	4	4857	=	M	TCONS_00000366	2.35217	0.0312487	4	3756	j	M	TCONS_00000507	4.64819	1.07298	4	5036	j	PM	TCONS_00000403	2.75385	0.750529	5	4253	j	M	TCONS_00024912	2.56477	4.32139	4	6549	=	MZ	TCONS_00001468
TCONS_00000996	1.02722	2.88274	4	5041	=	MZ	TCONS_00000559	1.46394	0.80537	4	3921	=	M	TCONS_00024998	6.67486	0.0915011	4	3759	j	M								TCONS_00000506	5.01379	0.755806	5	5317	j	M								TCONS_00024911	2.58609	0.0869278	4	4105	j	M
TCONS_00000994	10.8728	1.23258	4	3746	=	PM
Dmel	pgant5	ALT	The gene polypeptide GalNAc transferase 5 is referred to in FlyBase by the symbol Dmel\pgant5 (CG31651, FBgn0031681). It is a protein_coding_gene from Drosophila melanogaster. It has 2 annotated transcripts and 2 polypeptides (all unique). Gene sequence location is 2L:5072170..5093592. It has the cytological map location 25C4-25C6. Protein features are: Glycosyltransferase 2-like; Nucleotide-diph…				Dsim	Dsim\GD11982	ALT					Dsec	Dsec\GM18035						Dmau	pgant5-PB						Dyak	Dyak\GE18697						Dsan	Dyak\GE18697						Dere	Dere\GG24317						Dana
TCONS_00006122	6.15521	0.0300898	9	4331	=	M	TCONS_00003886	2.37255	2.46079e-11	10	4267	=	M	TCONS_00025837	4.59178	5.6967e-11	7	1974	j	M	TCONS_00002579	4.39396	1.34907	9	3542	j	MZ	TCONS_00001385	4.33074	1.13854	9	2019	=	MZ	TCONS_00001071	5.14331	1.2925	9	2019	=	MZ	TCONS_00027724	5.11418	3.14688	6	1917	j	MZ	TCONS_00002736
TCONS_00006121	10.8579	4.24831	10	4354	=	MZ	TCONS_00003885	4.08098	0.421469	9	4245	=	M	TCONS_00025836	6.58383	0.104971	8	1885	=	M	TCONS_00002577	5.95858	1.39468	10	3563	j	MZ	TCONS_00001382	6.45294	3.36264	9	4340	j	MZ	TCONS_00001067	0.352108	1.26955	8	4309	j	Z	TCONS_00027723	6.70238	5.03231	6	1852	j	MZ	TCONS_00002735
TCONS_00006118	0.019924	2.52122	9	4664	j	Z	TCONS_00003884	10.5926	0.933481	10	4266	=	M	TCONS_00025835	9.68829	1.04503	9	3468	j	MZ	TCONS_00002575	2.92927	1.05011	9	4085	j	MZ	TCONS_00001378	2.37577	4.33751	10	4380	j	MZ	TCONS_00001065	7.17225	5.19371	9	4489	j	MZ	TCONS_00027722	21.0941	9.17512	8	1885	=	MZ	TCONS_00002733
							TCONS_00003883	1.58215	0.293687	10	4269	=	M	TCONS_00025833	10.278	3.89053	9	3354	j	MZ	TCONS_00002574	0.952624	1.45153	9	3949	j	Z															TCONS_00027721	2.01415	0.845118	9	5049	j	M
							TCONS_00003881	0.156324	1.51117	9	4711	j	Z																													TCONS_00027719	1.29242	0.263208	10	5039	j	M
Dmel	kra	ALT	The gene krasavietz is referred to in FlyBase by the symbol Dmel\kra (CG2922, FBgn0250753). It is a protein_coding_gene from Drosophila melanogaster. It has 7 annotated transcripts and 7 polypeptides (1 unique). Gene sequence location is 3R:5595364..5601136. It has the cytological map location 83B4. Protein features are: Armadillo-type fold; MIF4-like, type 1/2/3; W2 domain. Its molecular functio…				Dsim	Dsim\GD19602						Dsec	Dsec\GM10614						Dmau	exba-PA	ALT					Dyak	Dyak\GE24159	ALT					Dsan	Dyak\GE24159						Dere	Dere\GG10932						Dana
TCONS_00037418	231.543	571.115	8	1606	=	PZ	TCONS_00025501	87.9721	303.313	8	2106	=	PZ	TCONS_00027417	146.522	345.133	7	1262	=	MZ	TCONS_00017164	226.975	459.55	7	1259	=	PZ	TCONS_00027457	0.400214	5.13499	1	1894	o	Z	TCONS_00019906	67.3178	268.353	8	1478	j	PZ	TCONS_00008348	217.361	1014	7	1262	=	PZ	TCONS_00007478
TCONS_00037417	30.795	83.5827	9	1838	=	PZ	TCONS_00025500	43.0834	83.1534	8	2692	=	MZ	TCONS_00027416	65.0021	324.176	8	2134	j	PZ	TCONS_00017163	1.55071	0	2	195	o	M	TCONS_00027448	297.854	940.546	7	1262	=	PZ	TCONS_00019905	4.61218	12.3401	9	1794	j	MZ	TCONS_00008347	68.0686	326.822	8	2189	j	PZ	TCONS_00007477
TCONS_00037416	89.6566	93.2606	8	2018	=	MZ	TCONS_00025499	32.8314	81.6977	9	2571	=	PZ	TCONS_00027415	84.1442	258.849	8	2001	j	MZ	TCONS_00017162	0.000451618	1.71774	8	2229	j	Z	TCONS_00027447	69.5052	302.538	8	2115	j	PZ	TCONS_00019904	6.15501	24.8732	9	1889	j	MZ	TCONS_00008346	2.73531	13.3667	8	2875	j	MZ	TCONS_00007475
TCONS_00037415	81.9401	117.024	8	1768	=	MZ	TCONS_00025498	54.6867	130.366	8	2458	=	PZ	TCONS_00027414	68.1186	181.565	9	2619	j	MZ	TCONS_00017161	0.126021	2.65412	5	1882	j	Z	TCONS_00027445	4.9193	25.8657	9	2249	j	MZ	TCONS_00019903	13.6807	70.2806	9	2008	j	PZ	TCONS_00008345	0.69834	1.32995	9	2807	j	Z	TCONS_00007474
TCONS_00037414	89.3773	110.26	9	1897	=	MZ	TCONS_00025496	48.1134	137.725	8	2148	=	PZ	TCONS_00027412	8.37666	24.5995	8	2394	j	MZ	TCONS_00017160	87.4577	210.38	8	2115	j	PZ	TCONS_00027444	20.9794	0.307144	8	2202	j	M	TCONS_00019902	16.1159	56.5566	9	2010	j	PZ	TCONS_00008344	1.82355	19.7136	8	2755	j	MZ	TCONS_00007473
TCONS_00037413	2.19745	6.59362	7	1694	=	MZ	TCONS_00025495	6.76036	9.22688	8	2016	j	MZ	TCONS_00027411	70.9114	198.53	8	2508	j	MZ	TCONS_00017159	31.2084	77.7818	8	2162	j	MZ	TCONS_00027443	2.20926	0.00131653	8	2323	j	M	TCONS_00019901	44.845	140.335	9	2070	j	PZ	TCONS_00008343	35.0165	138.784	9	2927	j	PZ	TCONS_00007472
TCONS_00037405	0.994355	1.29956	8	2191	j	Z	TCONS_00025493	84.6519	280.688	8	2000	j	PZ	TCONS_00027410	21.0131	59.8976	8	2004	j	MZ	TCONS_00017158	107.699	200.206	9	2387	j	MZ	TCONS_00027442	48.7051	155.026	9	2413	j	PZ	TCONS_00019900	3.61334	18.0288	8	1842	j	MZ	TCONS_00008342	3.08375	18.5382	9	2912	j	MZ	TCONS_00007471
TCONS_00037403	4.42173	33.9829	8	2161	j	MZ								TCONS_00027409	83.6181	354.559	8	2002	j	PZ	TCONS_00017157	2.28672	10.0082	8	2078	j	MZ	TCONS_00027441	3.46618	15.1201	10	2345	j	MZ	TCONS_00019899	235.61	1005.42	8	1363	j	PZ	TCONS_00008338	43.3388	246.34	3	249	o	MZ
TCONS_00037402	0.0224649	2.45148	8	2077	j	Z								TCONS_00027408	3.21383	59.3949	8	2012	j	MZ	TCONS_00017156	145.592	278.755	8	2280	j	MZ	TCONS_00027439	15.4751	97.1974	9	2370	j	PZ	TCONS_00019898	77.6857	112.382	8	1360	j	MZ
TCONS_00037401	1.13105	0.869375	10	2149	j	M								TCONS_00027407	0.000493479	11.3025	8	2008	j	Z	TCONS_00017155	85.9749	344.03	8	2044	j	PZ	TCONS_00027438	2.48526	30.5233	9	2129	j	MZ
TCONS_00037400	3.39279	14.3224	9	2129	j	MZ																						TCONS_00027437	0.798321	3.99145	9	2287	j	Z
TCONS_00037399	24.0679	54.8336	9	2213	j	PZ																						TCONS_00027435	1.78633	1.2338	9	2302	j	MZ
TCONS_00037398	0.000409206	1.02379	8	2057	j	Z																						TCONS_00027434	5.60933	3.47905e-17	8	2081	j	M
TCONS_00037395	0.511776	4.69472	9	2206	j	Z																						TCONS_00027433	37.9217	64.083	9	2342	j	MZ
TCONS_00037392	3.93653	2.64386	9	2097	j	MZ																						TCONS_00027431	0.779969	8.93355	9	2272	j	Z
TCONS_00037391	9.69741e-07	1.19724	9	2290	j	Z																						TCONS_00027430	3.28111	10.6968	9	2273	j	MZ
TCONS_00037390	11.2016	27.032	10	2226	j	MZ																						TCONS_00027429	23.4662	71.4635	9	2178	j	MZ
TCONS_00037389	4.54687	10.6977	8	2070	j	MZ																						TCONS_00027428	1.08532	3.0516	9	2162	j	MZ
																												TCONS_00027427	0.863207	1.20972	8	2028	j	Z
																												TCONS_00023130	34.365	111.08	2	1253	x	MZ
Dmel	CG5869	ALT	This gene is referred to in FlyBase by the symbol Dmel\CG5869 (FBgn0028894). It is a protein_coding_gene from Drosophila melanogaster. It has one annotated transcript and one polypeptide. Gene sequence location is 2L:16301656..16302954. It has the cytological map location 35F1. Protein features are: ADF-H/Gelsolin-like domain; Actin-depolymerising factor homology domain; Glia maturation factor be…				Dsim	Dsim\GD21923						Dsec	Dsec\GM17913						Dmau	CG5869-PA						Dyak	Dyak\GE19369						Dsan	Dyak\GE19369						Dere	Dere\GG24175						Dana
TCONS_00008436	18.0128	94.9921	4	1015	=	PZ	TCONS_00005518	26.3366	91.1345	4	964	=	PZ	TCONS_00026024	41.8151	131.062	4	413	=	MZ	TCONS_00003655	15.0009	35.5429	3	411	=	PZ	TCONS_00003024	31.2042	81.8341	4	413	=	MZ	TCONS_00002241	13.7506	24.4912	4	413	=	MZ	TCONS_00027967	12.824	48.3522	3	269	j	MZ	TCONS_00001989
TCONS_00008435	0.0958419	2.9719	4	1033	j	Z								TCONS_00026022	0.864121	3.86917	2	631	j	Z	TCONS_00003654	31.1385	68.9711	4	899	j	PZ	TCONS_00003023	12.704	43.2716	3	934	j	MZ	TCONS_00002240	27.2616	78.598	4	754	j	PZ	TCONS_00027966	12.3296	31.1147	4	413	=	MZ	TCONS_00001988
TCONS_00008433	1.72359	0.314981	4	962	j	M																																				TCONS_00027965	15.595	49.3236	4	954	j	PZ
Dmel	CG14221	ALT	This gene is referred to in FlyBase by the symbol Dmel\CG14221 (FBgn0031042). It is a protein_coding_gene from Drosophila melanogaster. It has 2 annotated transcripts and 2 polypeptides (all unique). Gene sequence location is X:19618819..19621245. It has the cytological map location 18D7. Protein features are: Thioredoxin; Thioredoxin domain; Thioredoxin, conserved site; Thioredoxin-like fold. It…				Dsec	Dsec\GM22726						Dere	Dere\GG18042						Dana	Dana\GF20278						Dpse	Dpse\GA12835						Dper	Dper\GL27104						Dmoj	Dmoj\GI16349						Dvir
TCONS_00053251	0.120563	1.91398	11	5161	j	Z	TCONS_00029578	20.8566	100.12	11	3067	j	PZ	TCONS_00004639	4.40151	25.5795	12	3270	j	MZ	TCONS_00026990	5.64249	26.137	12	3412	j	PZ	TCONS_00030380	1.24752	7.48882	15	5469	j	MZ	TCONS_00033411	0.145916	1.69262	8	3826	j	Z	TCONS_00001224	0.0737312	1.01865	7	1658	=	Z	TCONS_00026202
TCONS_00053248	0.0959182	1.11014	12	5510	j	Z																						TCONS_00030379	2.34549	3.82312	12	3442	j	MZ															TCONS_00026201
TCONS_00053247	4.95291	0.388716	15	5310	j	M
TCONS_00053246	0.757879	3.39812	14	5392	j	Z
TCONS_00053245	0.538904	2.26453	12	5370	j	Z
Dmel	Prosap	ALT	The gene Prosap is referred to in FlyBase by the symbol Dmel\Prosap (CG30483, FBgn0040752). It is a protein_coding_gene from Drosophila melanogaster. It has 4 annotated transcripts and 4 polypeptides (all unique). Gene sequence location is 2R:14060456..14140902. It has the cytological map location 50D3-50E1. Protein features are: Ankyrin repeat; Ankyrin repeat-containing domain; PDZ domain; SH3 d…				Dsim	Dsim\GD25720						Dsec	Dsec\GM20234						Dmau	Prosap-PA						Dyak	Dyak\GE12339						Dsan	Dyak\GE12339	ALT					Dere	Dere\GG22447	ALT					Dana
TCONS_00017689	1.10249	0.0304276	11	7530	=	M	TCONS_00011741	4.83976	0.652938	11	7392	=	M	TCONS_00008735	3.7171	7.11865e-05	10	5453	=	M	TCONS_00007785	23.7295	6.29691	12	8989	j	PM	TCONS_00011588	1.61424	0.51381	10	5525	=	M	TCONS_00008289	2.36278	0.0766769	10	5525	=	M	TCONS_00020516	1.33142	0.113405	10	5582	=	M	TCONS_00011090
TCONS_00017688	10.914	1.53019	12	7967	=	PM	TCONS_00011740	6.22855	0.675945	12	7829	=	M	TCONS_00008734	5.37756	2.79042	12	9114	j	MZ								TCONS_00011587	16.9616	5.75111	12	8928	j	PM	TCONS_00008288	19.3518	5.98878	12	8973	j	PM	TCONS_00020515	2.34648	1.26811	10	8182	j	MZ	TCONS_00011085
TCONS_00017686	2.4543e-05	2.8429	12	9309	=	Z	TCONS_00011739	1.06837	0.207275	11	7749	=	M	TCONS_00008733	8.53834	3.35821	10	8955	j	PM								TCONS_00011579	1.66373	1.60215	9	7084	j	MZ	TCONS_00008286	0.418664	2.1864	12	8833	j	Z	TCONS_00020514	0.982488	4.60491	11	8793	j	Z
TCONS_00017682	6.51835	2.80271	9	8313	j	PM	TCONS_00011733	5.88326	1.76634	12	8577	=	MZ	TCONS_00008732	4.6881	4.34636	3	5377	j	MZ																						TCONS_00020513	12.468	4.9185	12	9009	j	MZ
TCONS_00017680	3.26841	1.33524	3	4994	j	MZ	TCONS_00011732	4.97313	1.81306	11	8140	=	MZ
Dmel	Patronin	ALT	The gene Patronin is referred to in FlyBase by the symbol Dmel\Patronin (CG33130, FBgn0263197). It is a protein_coding_gene from Drosophila melanogaster. It has 13 annotated transcripts and 13 polypeptides (all unique). Gene sequence location is 2R:17519024..17535866. It has the cytological map location 54C1-54C3. Protein features are: CKK domain; Calmodulin-regulated spectrin-associated protein,…				Dsim	Dsim\GD25467						Dsec	Dsec\GM19973	ALT					Dmau	ssp4-PF	ALT					Dyak	Dyak\GE13989	ALT					Dsan	Dyak\GE13989	ALT					Dere	Dere\GG21046	ALT					Dana
TCONS_00018653	2.34698	2.08948e-05	19	5144	=	M	TCONS_00012493	0.254594	1.30444	18	5051	=	Z	TCONS_00009239	3.59256	2.16602	22	5093	=	MZ	TCONS_00008230	4.05	1.77086	18	4805	j	MZ	TCONS_00009153	1.45033e-45	5.62262	20	8167	j	Z	TCONS_00006575	6.36148	20.5299	20	6190	j	PZ	TCONS_00022321	0.00418084	3.70236	18	5002	j	Z	TCONS_00014050
TCONS_00018652	6.06678	5.88769	22	6155	=	MZ	TCONS_00012484	5.90449	2.4079	19	5129	=	MZ	TCONS_00009237	4.77394	13.7659	21	6493	j	PZ	TCONS_00008229	4.46049	0.651375	21	4989	=	M	TCONS_00009147	3.57191	0.0209331	23	5152	=	M	TCONS_00006573	2.85636	2.66173e-13	23	5152	=	M	TCONS_00022320	2.88151	7.42815e-16	23	5239	=	M	TCONS_00014048
TCONS_00018647	0.728235	3.58411	21	6174	=	Z	TCONS_00012482	2.4016	12.4999	22	6473	=	PZ	TCONS_00009233	9.95705	12.7661	20	6590	j	MZ	TCONS_00008227	0.158353	2.72217	21	6752	j	Z	TCONS_00009146	1.02458	9.50152e-17	18	6483	j	M	TCONS_00006570	4.27414	6.30512	23	6713	j	MZ	TCONS_00022319	7.16173	17.6868	23	6752	j	MZ	TCONS_00014038
TCONS_00018645	6.16421	5.85354e-05	19	5906	=	M	TCONS_00012481	7.77528	2.24002	19	6224	=	MZ	TCONS_00009232	0.289011	1.85242	22	6607	j	Z	TCONS_00008225	0	9.39599	21	8100	j	Z	TCONS_00009137	11.4232	17.2959	21	6857	j	MZ	TCONS_00006569	2.89639	0.948298	21	6630	j	M	TCONS_00022318	3.89121e-05	1.13081	18	6459	j	Z	TCONS_00014035
TCONS_00018630	0.00297909	1.02744	21	6823	j	Z	TCONS_00012479	0.564783	8.57985	21	6492	=	Z	TCONS_00009230	1.60688	0.00096674	22	6681	j	M	TCONS_00008223	10.6849	1.49698	20	6511	j	MZ	TCONS_00009133	0.26539	1.33629	23	7143	j	Z	TCONS_00006568	1.16452e-27	2.56135	21	6537	j	Z	TCONS_00022316	2.03012	0.0007007	21	6650	j	M	TCONS_00014034
TCONS_00018627	5.28126e-16	3.38258	22	6891	=	Z	TCONS_00012446	7.36229e-06	11.8246	21	6696	j	Z	TCONS_00009224	0.383681	4.92786	3	1906	j	Z	TCONS_00008221	0.251424	4.81276	21	6585	j	Z								TCONS_00006566	1.83954	8.1681	23	6631	j	MZ	TCONS_00022315	9.86916e-07	8.83924	22	6720	j	Z	TCONS_00014033
TCONS_00018623	1.83985e-16	2.43118	21	6910	=	Z															TCONS_00008218	0.992015	1.55295	22	6692	j	Z								TCONS_00006564	1.99535	1.95784	21	6627	j	MZ	TCONS_00022314	2.04421	2.65497	16	5955	j	MZ
TCONS_00018612	3.17809e-18	2.25378	20	6716	j	Z															TCONS_00008216	1.06538	6.2564	3	1868	j	MZ								TCONS_00006563	0.933083	11.5384	20	6757	j	Z	TCONS_00022313	1.17127e-21	8.00146	21	7148	j	Z
TCONS_00018609	0.0397193	2.22575	18	8439	j	Z																																				TCONS_00022310	0.594849	1.77106	19	6109	j	Z
TCONS_00018608	0.167904	9.57609	21	6784	j	Z																																				TCONS_00022309	0.687188	2.91342	17	5859	j	Z
TCONS_00018600	1.21406e-50	5.14089	21	7961	j	Z
Dmel	ATPCL	ALT	The gene ATP citrate lyase is referred to in FlyBase by the symbol Dmel\ATPCL (CG8322, FBgn0020236). It is a protein_coding_gene from Drosophila melanogaster. It has 4 annotated transcripts and 4 polypeptides (3 unique). Gene sequence location is 2R:15993531..16001290. It has the cytological map location 52D10-52D12. Protein features are: ATP-citrate lyase/succinyl-CoA ligase; ATP-citrate lyase/s…				Dsim	Dsim\GD25577	ALT					Dsec	Dsec\GM20101						Dmau	ATPCL-PD						Dyak	Dyak\GE14108						Dsan	Dyak\GE14108						Dere	Dere\GG22311						Dana
TCONS_00018233	36.7546	36.4372	9	3865	=	MZ	TCONS_00012166	19.9839	54.2269	9	3863	=	PZ	TCONS_00009015	17.1061	12.9529	8	3280	=	MZ	TCONS_00008032	14.9701	13.831	8	3328	=	MZ	TCONS_00009394	0.0631562	3.86087	7	4760	j	Z	TCONS_00006748	2.35235	3.92853	4	3380	j	MZ	TCONS_00020252	4.60819	2.76033	8	3280	=	MZ	TCONS_00011843
TCONS_00018232	2.58728	0.00105512	9	3907	=	M	TCONS_00012165	1.36365	0.00130836	9	3903	=	M	TCONS_00009014	22.4613	13.0111	9	3720	j	MZ	TCONS_00008031	1.37161	0.34515	9	6319	j	M	TCONS_00009393	29.8654	24.9191	8	3283	=	MZ	TCONS_00006747	18.26	14.8251	8	3283	=	MZ	TCONS_00020251	2.06708	5.30155	8	3751	j	MZ	TCONS_00011842
TCONS_00018231	10.3702	1.01353	9	3904	=	MZ	TCONS_00012164	2.15016	1.29236	9	3951	=	MZ	TCONS_00009013	21.6078	41.1926	9	3771	j	MZ	TCONS_00008030	2.30218	0.00530069	9	3861	j	M	TCONS_00009390	7.54246	7.88201	9	4426	j	MZ	TCONS_00006746	3.20968	2.62822	9	4320	j	MZ	TCONS_00020250	3.59039	0.423527	9	3914	j	M	TCONS_00011841
TCONS_00018230	1.23541e-11	2.25918	9	4137	=	Z	TCONS_00012163	6.12648	0.670403	9	3900	=	M	TCONS_00009012	13.2548	11.7549	9	3623	j	MZ	TCONS_00008029	24.2848	20.9624	9	3830	j	MZ	TCONS_00009389	12.2444	12.5422	9	4269	j	MZ	TCONS_00006745	13.876	8.78065	9	4313	j	MZ	TCONS_00020249	1.05048	5.6379e-44	6	1576	j	M	TCONS_00011840
TCONS_00018226	0.00855643	1.08679	8	3924	j	Z	TCONS_00012162	6.28921	0.0029921	9	3821	j	M	TCONS_00009011	11.5457	0.401907	9	3779	j	M	TCONS_00008028	5.92917	10.2551	4	2577	j	MZ	TCONS_00009388	0.0303356	5.62557	9	5143	j	Z								TCONS_00020248	9.43272	11.0016	9	3882	j	MZ	TCONS_00011839
TCONS_00018225	2.71552	2.30285	9	3988	j	MZ	TCONS_00012161	21.3523	0.328451	9	3818	j	M	TCONS_00009010	4.74849	8.10063	9	3815	j	MZ																						TCONS_00020247	14.6271	3.34162	9	3837	j	MZ	TCONS_00011838
																																										TCONS_00020245	10.4304	1.22072	7	2899	j	MZ	TCONS_00011837
Dmel	Pfrx	ALT	The gene 6-phosphofructo-2-kinase is referred to in FlyBase by the symbol Dmel\Pfrx (CG3400, FBgn0027621). It is a protein_coding_gene from Drosophila melanogaster. It has 13 annotated transcripts and 13 polypeptides (3 unique). Gene sequence location is X:19495505..19509350. It has the cytological map location 18C8. Protein features are: 6-phosphofructo-2-kinase; Bifunctional 6-phosphofructo-2-k…				Dsec	Dsec\GM22962						Dmau	Pfrx-PG						Dyak	Dyak\GE15846	ALT					Dsan	Dyak\GE15846						Dere	Dere\GG19228						Dana	Dana\GF20194						Dpse
TCONS_00048532	0.507499	22.9132	2	3381	=	Z	TCONS_00029121	0.23074	1.29082	1	542	=	Z	TCONS_00022910	0.0937357	8.06781	2	3119	j	Z	TCONS_00034500	0.506684	1.14367	2	1795	=	Z	TCONS_00025070	0.291592	1.1341	2	1795	=	Z	TCONS_00002529	0.362495	1.33059	2	2038	=	Z	TCONS_00027144	3.30987	1.39983	2	3209	j	MZ	TCONS_00030349
TCONS_00048531	3.49923e-07	5.27396	2	3195	=	Z	TCONS_00029120	1.20076	33.4516	1	3075	=	MZ	TCONS_00022909	0.00123089	3.06264	2	3120	o	Z	TCONS_00034498	4.78101	3.45214e-13	2	2781	j	M	TCONS_00025069	5.20655	37.4117	2	2978	=	PZ	TCONS_00002528	7.07173	43.0495	2	3373	=	PZ								TCONS_00030347
TCONS_00048530	0.023622	14.0812	2	3191	=	Z								TCONS_00022908	0.511784	26.027	2	3577	o	Z	TCONS_00034497	3.09708	1.37317e-13	2	2784	j	M																						TCONS_00030346
TCONS_00048528	0.025397	2.99181	2	2978	=	Z								TCONS_00022907	4.29118e-18	2.46601	2	3391	j	Z	TCONS_00034496	0.665451	35.3256	2	2693	o	Z																						TCONS_00030345
TCONS_00048527	1.15865	0.221964	2	3371	=	M								TCONS_00022904	1.06806	2.14947	2	3289	=	MZ	TCONS_00031714	0.156256	1.67533	2	291	x	Z																						TCONS_00030344
TCONS_00048525	1.04892	0.733634	2	2926	=	M								TCONS_00022902	5.35449	1.89712	4	1876	o	MZ																													TCONS_00030343
TCONS_00048516	3.19759e-21	1.26035	2	2910	=	Z
Dmel	Mcm3	ALT	The gene Minichromosome maintenance 3 is referred to in FlyBase by the symbol Dmel\Mcm3 (CG4206, FBgn0024332). It is a protein_coding_gene from Drosophila melanogaster. It has 2 annotated transcripts and 2 polypeptides (all unique). Gene sequence location is X:5323855..5326738. It has the cytological map location 4F5. Protein features are: AAA+ ATPase domain; DNA replication licensing factor Mcm3…				Dsim	Dsim\Mcm3						Dsec	Dsec\GM12401						Dmau	Mcm3-PA						Dyak	Dyak\Mcm3						Dsan	Dyak\Mcm3						Dere	Dere\Mcm3						Dana
TCONS_00045501	1.4237	0.78009	3	2741	=	M	TCONS_00031588	48.1729	104.92	3	2685	=	PZ	TCONS_00023712	5.16757	13.1154	3	2460	=	MZ	TCONS_00021538	1.48359	1.89007	3	2463	=	MZ	TCONS_00033274	12.0742	25.8238	3	2463	=	PZ	TCONS_00024151	5.88725	13.9218	3	2463	=	MZ	TCONS_00001667	50.4669	61.1544	3	2460	=	MZ	TCONS_00008001
TCONS_00045500	32.7062	48.409	3	2744	=	MZ								TCONS_00023711	36.812	34.5722	3	3409	=	MZ	TCONS_00021537	29.0297	43.9385	3	3398	=	MZ	TCONS_00033273	36.854	52.7907	3	3374	=	MZ	TCONS_00024150	46.0087	60.1527	3	3303	=	MZ								TCONS_00008000
TCONS_00045499	0.134413	3.34825	4	2819	j	Z
Dmel	lace	ALT	The gene lace is referred to in FlyBase by the symbol Dmel\lace (CG4162, FBgn0002524). It is a protein_coding_gene from Drosophila melanogaster. It has 2 annotated transcripts and 2 polypeptides (1 unique). Gene sequence location is 2L:15499127..15505018. It has the cytological map location 35D2. Protein features are: Aminotransferase, class I/classII; Aminotransferase, class-II, pyridoxal-phosph…				Dsim	Dsim\GD24010						Dsec	Dsec\GM16091						Dmau	lace-PA						Dyak	Dyak\GE21012						Dsan	Dyak\GE21012						Dere	Dere\GG25163						Dpse
TCONS_00003474	0.534772	2.10742	4	2712	j	Z	TCONS_00002199	72.3646	10.0736	4	2678	=	PM	TCONS_00019492	11.3421	2.40069	4	1790	=	MZ	TCONS_00001521	13.5344	2.05465	2	901	=	PM	TCONS_00006385	17.911	4.80341	4	1796	=	PM	TCONS_00004644	2.53578	1.93426	4	1796	=	MZ	TCONS_00025230	5.62899	0.757276	4	1775	=	M	TCONS_00023581
TCONS_00003473	0.119806	1.29448	4	2987	=	Z								TCONS_00019491	69.6698	10.6356	4	2582	=	PM	TCONS_00001520	72.1266	6.71194	4	2783	j	PM	TCONS_00006383	53.4203	16.4702	4	2632	=	PM	TCONS_00004643	56.419	14.2644	4	2545	=	PM	TCONS_00025229	50.0628	5.34535	4	2549	=	PM	TCONS_00023579
TCONS_00003472	64.3638	4.25005	4	2560	=	PM																													TCONS_00004641	20.1999	4.63291	5	1699	j	PM								TCONS_00023578
Dmel	Rgl	ALT	The gene Ral guanine nucleotide dissociation stimulator-like ortholog (M. musculus) is referred to in FlyBase by the symbol Dmel\Rgl (CG8865, FBgn0026376). It is a protein_coding_gene from Drosophila melanogaster. It has 5 annotated transcripts and 5 polypeptides (3 unique). Gene sequence location is 3L:13906897..13925335. It has the cytological map location 70C5. Protein features are: Ras guanin…				Dsim	Dsim\GD12645	ALT					Dsec	Dsec\GM24573	ALT					Dmau	Rgl-PA	ALT					Dyak	Dyak\GE20045	ALT					Dsan	Dyak\GE20045	ALT					Dere	Dere\GG13748						Dana
TCONS_00028760	0.0181224	1.55072	7	3858	=	Z	TCONS_00019585	13.7325	8.81242	7	4755	=	MZ	TCONS_00003460	13.2351	8.32622	8	2935	=	MZ	TCONS_00013045	10.6224	12.6867	6	2859	=	MZ	TCONS_00019188	11.1509	7.57687	7	2852	=	MZ	TCONS_00013915	19.9044	36.7008	7	2852	=	MZ	TCONS_00014930	13.6492	47.5411	7	2882	=	PZ	TCONS_00017678
TCONS_00028759	0.0178757	46.1566	7	3932	=	Z	TCONS_00019584	0.0918749	27.8134	9	7376	j	Z	TCONS_00003459	0.094907	33.9871	7	3900	j	Z	TCONS_00013044	2.88557	38.9331	7	4055	j	PZ	TCONS_00019187	1.3903e-118	65.5899	7	3921	j	Z	TCONS_00013914	0.0661076	1.20889	8	4362	j	Z	TCONS_00014929	0.00165664	25.5047	9	7491	j	Z	TCONS_00017677
TCONS_00028757	12.7539	1.39258	7	4557	=	MZ	TCONS_00019583	0.0994899	6.40487	9	7322	j	Z	TCONS_00003457	7.37046	4.21737	7	4820	j	MZ	TCONS_00013043	15.5019	2.33639	8	4359	j	PM	TCONS_00019183	5.44498e-108	1.70305	7	3815	j	Z	TCONS_00013912	0.396913	52.8086	6	3868	j	Z	TCONS_00014927	1.06691	13.0325	9	7388	j	PZ	TCONS_00017676
TCONS_00028750	9.92908e-11	1.32514	8	3587	j	Z	TCONS_00019581	9.01104e-05	8.34908	9	4155	j	Z	TCONS_00003455	10.4014	0.75031	6	3941	j	M								TCONS_00019180	11.8365	0.200479	7	4498	j	M	TCONS_00013911	14.2781	2.34563	8	4382	j	PM	TCONS_00014926	0.028201	5.061	7	5311	=	Z	TCONS_00017674
TCONS_00028749	1.8135	0.416911	6	3999	j	M	TCONS_00019580	2.2974	4.90746e-05	8	4685	j	M															TCONS_00019179	1.11071	0.523127	7	3820	j	M								TCONS_00014925	15.847	3.49426	7	4557	j	MZ
TCONS_00028747	5.5821	0.207307	8	4390	j	M
TCONS_00028746	2.19062e-37	1.09154	13	10168	j	Z
Dmel	Drep-4	ALT	The gene DNA fragmentation factor-related protein 4 is referred to in FlyBase by the symbol Dmel\Drep-4 (CG9414, FBgn0028406). It is a protein_coding_gene from Drosophila melanogaster. It has one annotated transcript and one polypeptide. Gene sequence location is 2L:13283912..13286462. It has the cytological map location 34B4. Protein features are: Apoptosis, DNA fragmentation factor 40kDa; CIDE-…
TCONS_00008001	0.193437	2.30978	3	2143	=	Z
TCONS_00008000	3.09695	0.153873	4	2038	j	M
Dmel	Vav	ALT	The gene Vav ortholog (H. sapiens) is referred to in FlyBase by the symbol Dmel\Vav (CG7893, FBgn0040068). It is a protein_coding_gene from Drosophila melanogaster. It has 4 annotated transcripts and 4 polypeptides (3 unique). Gene sequence location is X:19261820..19273280. It has the cytological map location 18B6-18B7. Protein features are: Calponin homology domain; Dbl homology (DH) domain; Ple…				Dsim	Dsim\GD17440	ALT					Dsec	Dsec\GM22955						Dyak	Dyak\GE15839						Dsan	Dyak\GE15839						Dere	Dere\GG19220						Dana	Dana\GF15994						Dpse
TCONS_00048491	0.601205	9.33673	10	4593	=	Z	TCONS_00033464	4.58632	0.729693	10	3787	=	M	TCONS_00029100	8.00332	4.57043	9	2106	=	MZ	TCONS_00034515	3.89508	8.96778	10	2366	=	PZ	TCONS_00025083	5.17174	2.87349	10	2366	=	MZ	TCONS_00002514	12.7025	15.1103	10	2369	=	MZ	TCONS_00000235	11.1938	3.63369	10	2342	=	MZ	TCONS_00033796
TCONS_00048488	6.05705	0.202501	10	3402	=	M	TCONS_00033460	0.406681	5.51971	11	4282	j	Z	TCONS_00029099	4.44933	5.14562	9	3941	=	MZ	TCONS_00034514	1.12334	4.40171	10	5179	=	PZ	TCONS_00025082	4.00559	14.0216	10	4513	=	PZ	TCONS_00002513	2.09213	3.00868	4	978	j	MZ	TCONS_00000234	5.49999	8.19909	10	5008	=	MZ	TCONS_00033795
																					TCONS_00034513	0.000137538	1.87985	8	4189	j	Z	TCONS_00025081	0.0009469	1.73942	8	3554	j	Z	TCONS_00002512	6.57076	10.218	10	5232	=	MZ								TCONS_00033793
Dmel	Pk17E	ALT	The gene Protein kinase-like 17E is referred to in FlyBase by the symbol Dmel\Pk17E (CG7001, FBgn0004462). It is a protein_coding_gene from Drosophila melanogaster. It has 3 annotated transcripts and 3 polypeptides (all unique). Gene sequence location is X:18788464..18806057. It has the cytological map location 17D6-17E1. Protein features are: Protein kinase domain; Protein kinase-like domain; Se…				Dsec	Dsec\GM22914	ALT					Dmau	Pk17E-PA	ALT					Dyak	Dyak\Pk17E	ALT					Dsan	Dyak\Pk17E	ALT					Dere	Dere\GG19184	ALT					Dana	Dana\GF19132	ALT					Dper
TCONS_00048414	9.1709e-32	1.26932	9	1525	j	Z	TCONS_00029473	0.0946539	60.314	1	605	x	Z	TCONS_00024919	54.1072	148.947	5	2742	x	PZ	TCONS_00032469	1.82898	9.91177	9	3591	j	MZ	TCONS_00023532	3.67276e-08	86.5827	6	2924	j	Z	TCONS_00002458	4.72489e-11	4.31983	9	1616	j	Z	TCONS_00007084	4.50437	68.5746	5	3051	j	MZ	TCONS_00024611
TCONS_00048409	0.00286066	46.0347	6	2909	j	Z	TCONS_00029035	4.50989	3.42169	9	1811	j	MZ	TCONS_00022841	6.99863e-57	298.994	7	2722	j	Z	TCONS_00032467	0.685457	40.2856	9	3610	j	Z	TCONS_00023530	5.18636e-217	63.764	2	149	o	Z	TCONS_00002457	5.09199	3.59926	9	1688	j	MZ	TCONS_00007083	2.1033	5.8195e-09	6	2194	j	M	TCONS_00024610
TCONS_00048407	0.0329958	5.68004	6	2903	j	Z	TCONS_00029034	0.00187949	42.2745	6	2825	j	Z	TCONS_00022840	5.35975	24.3928	6	4226	j	PZ	TCONS_00032466	0.471378	9.23776	8	3765	j	Z	TCONS_00023529	6.85386	18.2591	9	1717	j	MZ	TCONS_00002456	7.84716e-17	10.9759	7	2227	j	Z	TCONS_00007082	3.44053e-53	20.1395	6	1823	j	Z	TCONS_00024609
TCONS_00048406	3.36206	0.00158643	9	2114	=	M	TCONS_00029032	4.22063	0.804493	9	1543	j	M	TCONS_00022839	17.5895	2.12318	9	1551	j	MZ	TCONS_00032465	3.85988	0.0445029	9	1731	j	M	TCONS_00023528	8.33354e-41	15.1587	4	481	j	Z	TCONS_00002455	2.23068	70.5731	6	4521	j	PZ	TCONS_00007081	18.6199	7.63642e-26	8	1420	=	M	TCONS_00024608
TCONS_00048405	16.0867	0.0461495	9	2120	=	M	TCONS_00029031	4.59348	2.94426	9	1556	j	MZ	TCONS_00022838	1.61889	119.867	6	4238	j	PZ	TCONS_00032464	1.11268	0.539772	9	1742	j	M	TCONS_00023527	24.4817	5.26312	9	1467	=	MZ	TCONS_00002453	17.1148	7.97837	9	1452	=	MZ	TCONS_00007080	5.30597	9.43398e-19	8	3477	j	M	TCONS_00024607
TCONS_00048404	2.92	8.56758	6	3381	j	MZ	TCONS_00029029	9.79686	3.77097	9	1446	=	MZ	TCONS_00022837	28.4077	0.101236	9	1443	=	M	TCONS_00032463	27.0476	27.0186	9	1467	=	MZ	TCONS_00023526	8.59424e-05	9.99935	6	3412	j	Z	TCONS_00002449	0.0652484	7.22999	8	5322	j	Z	TCONS_00007079	2.12078e-23	2.8603	8	3103	j	Z
TCONS_00048403	9.14037	37.8656	6	3387	j	PZ	TCONS_00029028	16.0339	7.83087	8	1440	j	MZ	TCONS_00022836	0.899989	9.99783	5	4893	j	Z	TCONS_00032461	11.0473	8.01533	9	1553	j	MZ	TCONS_00023525	13.1888	44.6536	6	3421	j	MZ	TCONS_00002447	14.1865	56.2453	6	4926	j	MZ	TCONS_00007078	0.000335973	8.88574	7	1651	j	Z
							TCONS_00029027	27.1584	47.6697	6	3350	j	MZ	TCONS_00022835	13.8776	2.50592e-98	9	2173	j	M	TCONS_00032459	4.65706	5.76839	9	4536	j	MZ	TCONS_00023524	15.4219	0.200223	9	2214	j	M	TCONS_00002446	11.6735	0.632035	9	2099	j	M
							TCONS_00029026	12.4635	0.69955	9	2067	j	M	TCONS_00022834	7.78506	1.73018e-44	9	2485	j	M	TCONS_00032457	4.17703	16.6852	9	4749	j	MZ	TCONS_00023523	0.759555	22.2861	2	1751	o	Z	TCONS_00002445	0.000227783	5.35944	6	4926	j	Z
							TCONS_00029025	0.505854	1.36137	6	3347	j	Z	TCONS_00022833	0.0238539	182.945	7	2607	j	Z															TCONS_00002444	5.63591	4.64407e-131	2	595	j	M
Dmel	MKP-4	ALT	The gene MAPK Phosphatase 4 is referred to in FlyBase by the symbol Dmel\MKP-4 (CG14211, FBgn0031044). It is a protein_coding_gene from Drosophila melanogaster. It has 2 annotated transcripts and 2 polypeptides (1 unique). Gene sequence location is X:19623114..19625729. It has the cytological map location 18D7-18D8. Protein features are: Dual specificity phosphatase; Dual specificity phosphatase,…				Dsec	Dsec\GM22974						Dmau	MKP-4-PB						Dyak	Dyak\GE15858						Dsan	Dyak\GE15858						Dere	Dere\GG19239						Dana	Dana\GF20412						Dpse
TCONS_00048603	6.78102	1.77034e-07	5	1810	=	M	TCONS_00029156	2.70026	3.5301	5	1162	=	MZ	TCONS_00022941	14.0249	12.4169	10	5895	j	MZ	TCONS_00034455	10.1085	6.90593	5	1153	=	MZ	TCONS_00025040	16.0014	13.6146	5	1153	=	MZ	TCONS_00002557	19.2984	32.4621	5	1153	=	MZ	TCONS_00026639	4.57794	9.50514e-91	4	1121	=	M	TCONS_00029167
TCONS_00048602	10.6881	10.444	5	2353	=	MZ	TCONS_00029155	13.0979	16.9823	5	4703	=	MZ	TCONS_00022940	1.21385	2.53861	10	5222	j	MZ	TCONS_00034453	6.85375	6.69043	5	4752	=	MZ	TCONS_00025038	9.23547	10.7118	5	4751	=	MZ	TCONS_00002556	1.06424	1.43297	5	4698	=	MZ	TCONS_00026638	9.30746	17.4868	4	4898	=	MZ	TCONS_00029166
TCONS_00048601	0.05266	4.03404	5	3532	=	Z	TCONS_00029153	22.3416	17.5041	2	364	o	MZ																						TCONS_00002555	12.2087	21.4868	3	3696	j	MZ								TCONS_00029165
TCONS_00048600	5.65245e-07	1.44017	6	3541	j	Z
Dmel	CG13373	ALT	This gene is referred to in FlyBase by the symbol Dmel\CG13373 (FBgn0029522). It is a protein_coding_gene from Drosophila melanogaster. It has 2 annotated transcripts and 2 polypeptides (all unique). Gene sequence location is X:476984..478191. It has the cytological map location 1B4. Protein features are: Siva. Its molecular function is unknown. The biological processes in which it is involved ar…				Dyak	Dyak\GE16613						Dsan	Dyak\GE16613						Dana	Dana\GF21455						Dpse	Dpse\GA12237						Dper	Dper\GL20383						Dmoj	Dmoj\GI16312						Dvir
TCONS_00044408	0.334938	2.52045	2	741	=	Z	TCONS_00030038	0.00163826	5.52016	3	538	j	Z	TCONS_00021714	42.8132	45.0614	4	1128	j	MZ	TCONS_00008201	60.1553	1.05305	3	690	=	MZ	TCONS_00031591	2.78764	1.12887	3	429	=	MZ	TCONS_00011070	57.9135	5.29908	4	855	j	PM	TCONS_00001123	54.9556	32.2556	3	528	=	MZ	TCONS_00026339
TCONS_00044407	5.94455	2.79128	3	580	j	MZ	TCONS_00030037	44.3513	113.417	3	530	j	MZ	TCONS_00021712	36.2329	35.6332	4	971	=	MZ	TCONS_00008200	14.8409	0.14221	4	1524	j	M	TCONS_00031590	75.5197	13.8665	4	917	j	PM								TCONS_00001121	71.7236	38.3002	3	1363	=	MZ	TCONS_00026338
TCONS_00044406	55.6391	17.5165	3	809	=	PM	TCONS_00030035	0.666644	1.49608	4	1104	j	Z																																				TCONS_00026337
							TCONS_00030034	1.01654	16.9459	4	971	=	MZ																																				TCONS_00026336
							TCONS_00030033	72.5565	150.046	5	1158	j	PZ
Dmel	Nf1	ALT	The gene Neurofibromin 1 is referred to in FlyBase by the symbol Dmel\Nf1 (CG8318, FBgn0015269). It is a protein_coding_gene from Drosophila melanogaster. It has 5 annotated transcripts and 5 polypeptides (all unique). Gene sequence location is 3R:25983013..25995737. It has the cytological map location 96F9. Protein features are: Armadillo-type fold; CRAL-TRIO domain; Neurofibromin; Ras GTPase-ac…				Dsim	Dsim\GD21256						Dsec	Dsec\GM10291						Dmau	Nf1-PB						Dyak	Dyak\GE23642	ALT					Dsan	Dyak\GE23642	ALT					Dere	Dere\GG11448						Dana
TCONS_00035761	0.103946	2.60063	17	9630	=	Z	TCONS_00024360	0.0824493	3.0599	17	9400	j	Z	TCONS_00012242	3.15904	5.87991	11	4963	j	MZ	TCONS_00016462	3.94895	2.3171	18	8388	=	MZ	TCONS_00028422	3.4593	3.51553	18	8391	=	MZ	TCONS_00020695	3.00084	1.14109	18	8391	=	MZ	TCONS_00017973	1.49918	3.94375	18	8391	=	MZ	TCONS_00025097
TCONS_00035760	7.07102	6.12966	18	9719	=	MZ	TCONS_00024359	10.6469	6.00543	18	9461	=	MZ	TCONS_00012239	2.46171	2.39778	19	8549	j	MZ	TCONS_00016460	0.23102	3.03298	17	10385	j	Z	TCONS_00028421	0.0583436	5.20631	17	10518	j	Z	TCONS_00020694	0.261871	1.32443	17	8883	j	Z	TCONS_00017972	0.150934	2.5281	17	8626	j	Z	TCONS_00025096
TCONS_00035757	1.32327	0.000159769	17	8875	=	M	TCONS_00024357	0.302006	2.83055	18	9475	j	Z	TCONS_00012238	1.85765	6.22585	18	9399	j	PZ	TCONS_00016459	7.20317	4.82598	18	9575	j	MZ	TCONS_00028420	2.65515	0.283125	18	9705	j	M	TCONS_00020693	6.8073	2.93204	18	9436	j	PM	TCONS_00017970	6.1542	6.126	18	9668	j	MZ
TCONS_00035756	1.13642	5.65118	18	8875	=	PZ																						TCONS_00028419	6.37151	6.97624	17	9616	j	MZ
Dmel	CG1513	ALT	This gene is referred to in FlyBase by the symbol Dmel\CG1513 (FBgn0033463). It is a protein_coding_gene from Drosophila melanogaster. It has 3 annotated transcripts and 3 polypeptides (all unique). Gene sequence location is 2R:9882572..9891689. It has the cytological map location 46C2. Protein features are: Oxysterol-binding protein; Oxysterol-binding protein, conserved site; Pleckstrin homology…				Dsim	Dsim\GD10040	ALT					Dsec	Dsec\GM20569						Dmau	CG1513-PA						Dyak	Dyak\GE21951	ALT					Dsan	Dyak\GE21951						Dere	Dere\GG25251						Dana
TCONS_00016430	3.38209	0.359002	3	612	j	M	TCONS_00010887	6.28911	5.24338	13	2401	=	MZ	TCONS_00008070	11.5751	12.4536	13	2048	=	MZ	TCONS_00007246	11.3953	9.14861	15	2337	=	MZ	TCONS_00006210	4.58066	2.43476	2	552	j	MZ	TCONS_00004508	16.2506	5.98516	15	2334	=	PM	TCONS_00025364	1.66553	3.29747	11	2790	j	MZ	TCONS_00014426
TCONS_00016428	16.5308	16.2179	15	3812	=	MZ	TCONS_00010886	17.5243	8.31792	15	3697	=	PM	TCONS_00008069	27.1752	57.0994	15	3181	j	PZ	TCONS_00007245	32.489	33.6097	15	3392	=	MZ	TCONS_00006209	16.129	4.46056	15	2334	=	MZ	TCONS_00004507	15.9208	11.2824	15	3975	=	MZ	TCONS_00025363	2.75475	3.78915	13	2324	=	MZ	TCONS_00014425
TCONS_00016427	4.09561	1.90553	10	2819	=	MZ	TCONS_00010885	1.92467	1.30096	16	3646	j	MZ	TCONS_00008068	0.0110057	2.22788	14	2763	j	Z	TCONS_00007244	0.00020937	1.42957	14	3040	j	Z	TCONS_00006208	17.707	3.92761	15	3591	=	PM								TCONS_00025361	17.0454	7.73198	15	3732	j	PM
TCONS_00016426	1.10246e-54	1.61751	9	2902	=	Z	TCONS_00010883	2.35203e-14	1.04011	14	3392	j	Z															TCONS_00006206	0.0256076	2.07781	15	3052	j	Z
																												TCONS_00006204	5.2332	3.52137	10	2313	j	MZ
Dmel	slam	ALT	The gene slow as molasses is referred to in FlyBase by the symbol Dmel\slam (CG9506, FBgn0043854). It is a protein_coding_gene from Drosophila melanogaster. It has 2 annotated transcripts and 2 polypeptides (1 unique). Gene sequence location is 2L:6372388..6377284. It has the cytological map location 26C4. Its molecular function is unknown. It is involved in the biological process described with:…				Dsim	Dsim\GD23406						Dsec	Dsec\GM18624						Dmau	slam-PB						Dyak	Dyak\GE13835						Dsan	Dyak\GE13835						Dere	Dere\GG10408						Dana
TCONS_00001554	9.97588	26.8734	2	3702	=	PZ	TCONS_00000968	33.8969	56.6722	3	4123	=	MZ	TCONS_00025293	9.79631	127.642	2	3589	=	PZ	TCONS_00000637	16.4276	95.1584	2	3517	=	PZ	TCONS_00004208	33.5036	40.9311	2	3529	=	MZ	TCONS_00003078	14.0764	15.271	2	3529	=	MZ	TCONS_00026131	6.24939	92.3109	2	3526	=	PZ	TCONS_00003772
TCONS_00001553	16.6399	0.680943	3	4114	=	M								TCONS_00025292	33.5139	31.1982	3	4071	j	MZ	TCONS_00000634	16.6199	58.9613	3	3446	j	PZ	TCONS_00004207	1.05365	0.597575	4	5476	j	M	TCONS_00003076	13.5591	0.180553	4	3895	j	M	TCONS_00026130	16.4543	56.4724	3	4077	j	PZ
																												TCONS_00004206	19.2501	21.9511	4	3917	j	MZ
Dmel	QC	ALT	The gene Glutaminyl cyclase is referred to in FlyBase by the symbol Dmel\QC (CG32412, FBgn0052412). It is a protein_coding_gene from Drosophila melanogaster. It has one annotated transcript and one polypeptide. Gene sequence location is 3L:5900835..5902456. It has the cytological map location 64F4-64F5. Protein features are: Peptidase M28. Its molecular function is described by: glutaminyl-peptid…				Dsim	Dsim\GD13170						Dsec	Dsec\GM13888						Dmau	CG32412-PA						Dyak	Dyak\GE20526						Dsan	Dyak\GE20526						Dere	Dere\GG14104						Dana
TCONS_00027132	0.249116	3.83861	4	1659	j	Z	TCONS_00018404	129.829	3.64788	6	1138	=	MZ	TCONS_00016955	122.72	5.4096	6	1017	=	PM	TCONS_00012273	103.395	4.3586	6	1014	=	PM	TCONS_00018156	59.4199	0.184294	6	1029	=	M	TCONS_00013126	7.99098	1.15044	5	1281	j	PM	TCONS_00014328	1.8317	1.02443	5	1531	j	MZ	TCONS_00017735
TCONS_00027131	1.41203	6.63316e-05	6	1180	j	M								TCONS_00016954	64.185	6.74371	4	469	j	PM	TCONS_00012272	8.13125	6.79802	5	1341	j	MZ	TCONS_00018155	7.232	3.64798	6	1518	j	MZ	TCONS_00013125	118.934	2.57689	6	1029	=	PM	TCONS_00014327	65.2737	1.34548	6	1029	=	PM
TCONS_00027130	116.885	0.992255	6	1135	=	M
Dmel	Bsg25D	ALT	The gene Blastoderm-specific gene 25D is referred to in FlyBase by the symbol Dmel\Bsg25D (CG14025, FBgn0000228). It is a protein_coding_gene from Drosophila melanogaster. It has 7 annotated transcripts and 7 polypeptides (all unique). Gene sequence location is 2L:5271728..5278548. It has the cytological map location 25D2-25D3. Its molecular function is described by: . It is involved in the biolo…				Dsim	Dsim\GD22658	ALT					Dsec	Dsec\GM18030	ALT					Dmau	Bsg25D-PB	ALT					Dyak	Dyak\GE19006	ALT					Dsan	Dyak\GE19006	ALT					Dere	Dere\GG24312	ALT					Dana
TCONS_00006155	3.52009	5.4157	4	3006	=	MZ	TCONS_00003899	1.65764e-06	1.64197	8	4580	=	Z	TCONS_00025856	13.9945	59.3837	7	3242	=	PZ	TCONS_00002593	7.59965	47.8141	7	3260	=	PZ	TCONS_00002114	2.6279	0.127897	6	3285	j	M	TCONS_00001592	2.16397	130.393	2	2029	j	PZ	TCONS_00027741	12.6111	124.339	7	3263	=	MZ	TCONS_00002328
TCONS_00006154	3.58898	256.967	4	2510	=	PZ	TCONS_00003898	3.53736	58.3324	7	4517	=	PZ	TCONS_00025855	27.2307	0.586131	7	4593	j	M	TCONS_00002592	32.1224	5.54412	7	4581	=	PM	TCONS_00002113	7.37364e-10	1.43476	8	4144	j	Z	TCONS_00001591	1.22666	3.00917	5	3581	j	MZ	TCONS_00027739	2.96422	1.81869e-09	7	4654	=	M	TCONS_00002327
TCONS_00006152	6.45363e-13	5.71565	8	4658	=	Z	TCONS_00003896	33.0356	12.736	7	4552	=	PM	TCONS_00025853	7.64646	5.30687	7	4507	j	MZ	TCONS_00002591	0.000151949	26.7907	7	4025	j	Z	TCONS_00002112	2.15211e-82	95.1333	3	361	j	Z	TCONS_00001590	0.0158542	3.48463	5	3545	j	Z	TCONS_00027738	3.2075e-11	3.94065	8	4605	j	Z	TCONS_00002325
TCONS_00006150	6.05045	1.13893	7	4542	=	MZ								TCONS_00025850	4.94541e-12	3.38285	7	3984	j	Z	TCONS_00002590	2.02516	0.16902	5	3527	j	M	TCONS_00002111	0.000105509	1.46934	7	4134	j	Z	TCONS_00001589	3.74053e-38	356.406	4	2558	j	Z	TCONS_00027736	18.7879	2.08004	7	4519	j	MZ	TCONS_00002324
TCONS_00006149	18.6404	1.92128	7	4578	=	MZ								TCONS_00025849	3.30023e-07	30.5992	7	3996	j	Z								TCONS_00002110	20.4653	105.355	7	3266	=	PZ	TCONS_00001588	21.9436	14.7285	7	3266	=	MZ	TCONS_00027735	1.26032e-42	1.13255	7	4225	j	Z
TCONS_00006148	2.29718	4.90999e-06	7	4058	=	M																						TCONS_00002109	6.56782	9.25079	7	4657	j	MZ	TCONS_00001587	10.6641	0.584654	7	4517	j	M	TCONS_00027734	6.87128	48.9543	7	4054	j	MZ
																												TCONS_00002107	16.3749	0.00776648	7	4693	=	M	TCONS_00001586	0.357044	10.704	4	3059	j	Z
																												TCONS_00002106	9.52418e-12	2.37626	3	1068	j	Z	TCONS_00001585	15.3517	10.3534	7	4561	=	MZ
Dmel	pico	ALT	The gene pico is referred to in FlyBase by the symbol Dmel\pico (CG11940, FBgn0261811). It is a protein_coding_gene from Drosophila melanogaster. It has 4 annotated transcripts and 4 polypeptides (3 unique). Gene sequence location is X:19830215..19852059. It has the cytological map location 18F2-18F4. Protein features are: Pleckstrin homology domain; Pleckstrin homology-like domain; Ras-associati…				Dsim	Dsim\GD15562	ALT					Dsec	Dsec\GM22704						Dmau	pico-PA	ALT					Dyak	Dyak\GE17351						Dsan	Dyak\GE17351	ALT					Dere	Dere\GG18020						Dana
TCONS_00053365	15.3748	2.77485	4	6179	=	MZ	TCONS_00036398	41.8074	7.47043	5	4570	=	PM	TCONS_00029624	13.7235	5.5098	7	3532	j	MZ	TCONS_00025043	1.65917	8.01452	4	7511	j	MZ	TCONS_00034414	3.28704	0.32559	2	821	x	M	TCONS_00022885	5.7582	14.8862	4	6626	j	PZ	TCONS_00004699	13.694	0.859757	3	3408	=	M	TCONS_00026733
TCONS_00053364	3.64829	2.14932e-10	4	5091	=	M	TCONS_00036397	0.468268	10.6787	5	6052	=	Z	TCONS_00029623	21.6616	6.09608	7	7408	j	PM	TCONS_00025042	18.7508	16.7948	4	6730	j	MZ	TCONS_00031608	11.7649	19.2825	4	6733	j	MZ	TCONS_00022884	8.36968	0.00102104	3	3426	=	M	TCONS_00004698	5.5198	3.29815	4	7455	j	MZ	TCONS_00026731
TCONS_00053362	9.53776	29.1137	4	6786	=	PZ								TCONS_00029622	5.50242	7.29462	6	6384	j	MZ	TCONS_00025041	0.00117027	1.17807	4	6672	j	Z	TCONS_00031606	15.7104	4.33091	3	3426	=	MZ	TCONS_00022883	9.19309	0.967341	4	7469	j	M	TCONS_00004697	8.73592	14.5244	4	6671	j	MZ
TCONS_00053360	9.74496e-48	4.97253	4	7606	=	Z															TCONS_00025040	14.9643	3.47675e-14	4	3001	j	M	TCONS_00031604	7.26107	2.31651	4	7498	j	PM
Dmel	slmb	ALT	The gene supernumerary limbs is referred to in FlyBase by the symbol Dmel\slmb (CG3412, FBgn0023423). It is a protein_coding_gene from Drosophila melanogaster. It has 3 annotated transcripts and 3 polypeptides (2 unique). Gene sequence location is 3R:21119252..21127485. It has the cytological map location 93B13-93C1. Protein features are: D domain of beta-TrCP; F-box domain; G-protein beta WD-40 …				Dsim	Dsim\GD20006						Dmau	slmb-PA						Dyak	Dyak\GE25013						Dsan	Dyak\GE25013						Dere	Dere\GG14860						Dana	Dana\GF18514						Dpse
TCONS_00040745	48.882	8.83115	8	2541	=	PM	TCONS_00021661	19.9568	21.9538	8	3086	j	MZ	TCONS_00014564	32.5147	4.6327	7	1505	=	MZ	TCONS_00025520	50.1365	22.5226	7	1457	=	MZ	TCONS_00018506	66.5132	51.6095	7	1457	=	MZ	TCONS_00006415	49.1207	30.383	8	1525	=	MZ	TCONS_00023127	0.0823069	9.49727	5	3307	j	Z	TCONS_00002910
TCONS_00040744	30.7141	59.8064	8	3484	=	MZ	TCONS_00021660	68.6462	41.6466	8	2519	=	MZ	TCONS_00014563	67.0005	59.6021	8	3816	j	MZ	TCONS_00025519	10.1417	21.0212	8	2259	j	MZ	TCONS_00018505	7.29162	4.53373	7	1506	j	MZ	TCONS_00006413	49.6774	39.4154	8	3829	=	MZ	TCONS_00023126	59.5074	45.148	8	1525	=	MZ	TCONS_00002909
TCONS_00040743	0.398873	9.41271	5	2365	j	Z	TCONS_00021659	12.6876	22.0638	8	3601	=	MZ	TCONS_00014562	0.15566	2.61623	8	3369	j	Z	TCONS_00025517	20.9564	20.6483	8	3009	j	MZ	TCONS_00018503	3.75587	4.00979	8	3131	j	MZ								TCONS_00023125	33.4546	47.1203	8	5038	=	MZ	TCONS_00002907
TCONS_00040742	0.621578	2.1801	8	3379	j	Z	TCONS_00021658	0.00219469	3.57292	8	3115	j	Z								TCONS_00025516	1.09484	4.48524	9	3215	j	MZ	TCONS_00018501	15.4024	23.1721	7	2925	j	MZ								TCONS_00023124	0.517282	2.04848	8	4699	j	Z
																					TCONS_00025514	3.51359	7.80494	8	3055	j	MZ
																					TCONS_00025513	0.00214739	1.39824	7	2978	j	Z
Dmel	Opa1	ALT	The gene Optic atrophy 1 ortholog (H. sapiens) is referred to in FlyBase by the symbol Dmel\Opa1 (CG8479, FBgn0261276). It is a protein_coding_gene from Drosophila melanogaster. It has 5 annotated transcripts and 5 polypeptides (all unique). Gene sequence location is 2R:14230611..14235449. It has the cytological map location 50E4-50E5. Protein features are: Dynamin superfamily; Dynamin, GTPase do…				Dsim	Dsim\GD25694						Dsec	Dsec\GM20222						Dmau	opa1-like-PA						Dyak	Dyak\GE12326						Dsan	Dyak\GE12326						Dere	Dere\GG22435	ALT					Dana
TCONS_00017732	14.1279	6.95361	13	3078	=	PM	TCONS_00011773	7.02559	2.65133	13	3080	=	MZ	TCONS_00008765	6.36646	2.61606	14	2905	=	MZ	TCONS_00007810	5.5921	5.55685	14	2902	=	MZ	TCONS_00011632	5.35865	5.47443	14	2905	=	MZ	TCONS_00008317	25.6205	14.8391	14	2905	=	MZ	TCONS_00020492	26.3348	5.6152	14	2905	=	PM	TCONS_00011070
TCONS_00017731	6.77561	1.74605	14	3194	=	PM	TCONS_00011772	11.3939	2.10863	13	3071	=	MZ	TCONS_00008764	16.1495	5.50098	13	3105	j	MZ	TCONS_00007809	5.96511	7.22222	13	3139	j	MZ	TCONS_00011631	5.47421	4.55438	13	3119	j	MZ	TCONS_00008314	21.325	3.12741	13	4171	j	MZ	TCONS_00020491	0.000670745	1.81341	13	3983	j	Z	TCONS_00011069
TCONS_00017730	5.49418	2.4427	14	3203	=	MZ	TCONS_00011771	5.06077	1.6865	14	3187	=	MZ	TCONS_00008763	10.0088	3.81973	14	3212	j	MZ	TCONS_00007808	18.0309	13.0776	13	3087	j	MZ	TCONS_00011630	20.3549	14.4024	13	3124	j	MZ	TCONS_00008312	0.00110118	2.39102	13	4154	j	Z	TCONS_00020488	13.6657	2.31011	13	4000	j	MZ	TCONS_00011067
TCONS_00017729	11.3959	8.67403	13	3087	=	MZ	TCONS_00011770	3.24379	1.06773	14	3196	=	MZ	TCONS_00008762	12.2611	8.10753	13	3084	j	MZ	TCONS_00007807	11.3449	7.05756	14	3203	j	MZ	TCONS_00011625	4.32472	5.11239	14	3223	j	MZ	TCONS_00008306	15.2354	11.5143	4	640	j	MZ								TCONS_00011066
TCONS_00017726	0.0818701	2.99383	11	3456	j	Z	TCONS_00011768	9.29211e-05	1.47967	13	3037	j	Z	TCONS_00008761	2.30173e-05	1.09712	13	2951	j	Z								TCONS_00011623	12.7301	5.08028	12	2702	j	MZ
							TCONS_00011767	15.082	4.86634	11	2515	j	MZ
Dmel	hdc	ALT	The gene headcase is referred to in FlyBase by the symbol Dmel\hdc (CG15532, FBgn0010113). It is a protein_coding_gene from Drosophila melanogaster. It has 4 annotated transcripts and 4 polypeptides (3 unique). Gene sequence location is 3R:30277932..30372382. It has the cytological map location 99E4-99F1. Protein features are: Headcase protein. Its molecular function is described by: . It is invo…				Dsim	Dsim\GD21513	ALT					Dsec	Dsec\GM12874	ALT					Dyak	Dyak\GE10871						Dsan	Dyak\GE10871						Dere	Dere\GG11745						Dana	Dana\GF18831						Dpse
TCONS_00036570	1.07975	0.0372836	7	14427	j	M	TCONS_00024977	25.0094	68.8896	6	4227	=	PZ	TCONS_00023363	1.03606	0.0524062	6	6311	j	M	TCONS_00024524	15.8215	56.2813	6	1944	=	PZ	TCONS_00017765	19.2993	46.4954	6	1944	=	PZ	TCONS_00017451	7.76809	21.0102	6	1944	=	MZ	TCONS_00023662	5.21847	9.16284	6	1923	=	MZ	TCONS_00005008
TCONS_00036569	20.5843	63.9902	6	4512	=	PZ	TCONS_00024976	8.02315	2.1435	7	8458	j	PM	TCONS_00023362	10.9357	33.4176	6	1875	=	PZ	TCONS_00024522	7.44403	24.773	6	9044	=	PZ	TCONS_00017764	7.98887	14.7644	6	9011	=	MZ	TCONS_00017449	5.04759	8.60809	6	8858	=	MZ	TCONS_00023661	15.4599	40.9329	6	4571	=	PZ	TCONS_00005007
														TCONS_00023361	24.1338	23.172	7	8762	j	MZ																													TCONS_00005006
																																																	TCONS_00005005
																																																	TCONS_00005004
																																																	TCONS_00005003
Dmel	jing	ALT	The gene jing is referred to in FlyBase by the symbol Dmel\jing (CG9397, FBgn0086655). It is a protein_coding_gene from Drosophila melanogaster. It has 4 annotated transcripts and 4 polypeptides (3 unique). Gene sequence location is 2R:6502006..6621792. It has the cytological map location 42C1-42B2. Protein features are: Zinc finger C2H2-type/integrase DNA-binding domain; Zinc finger, C2H2; Zinc …				Dsim	Dsim\GD10410	ALT					Dsec	Dsec\GM20879						Dmau	jing-PI	ALT					Dyak	Dyak\GE19060	ALT					Dsan	Dyak\GE19060	ALT					Dere	Dere\GG23205	ALT					Dana
TCONS_00010105	8.63641	3.08612e-15	7	4810	=	M	TCONS_00006503	11.6829	0.170203	7	6884	=	M	TCONS_00005501	9.81599	34.0817	7	3923	=	MZ	TCONS_00004347	8.62024	0.00105658	7	5561	j	M	TCONS_00002206	1.32844	1.21103	7	7035	j	MZ	TCONS_00001662	3.34331	0.228311	7	7090	j	M	TCONS_00029576	6.72818	57.04	7	4649	=	MZ	TCONS_00015364
TCONS_00010104	1.65462	2.02557	7	7241	=	MZ	TCONS_00006502	2.04912e-07	72.2775	7	7187	=	Z	TCONS_00005498	5.87098	27.4684	7	6154	j	PZ	TCONS_00004346	6.37896	0.668408	7	5616	j	M	TCONS_00002205	1.33271	0.5395	7	7409	j	M	TCONS_00001660	17.3464	47.6584	7	4583	=	PZ	TCONS_00029573	2.56911e-08	47.7042	7	7392	j	Z
TCONS_00010102	0.00213289	1.09419	7	7190	j	Z								TCONS_00005497	0.0701144	75.8294	2	420	o	Z	TCONS_00004345	6.83895e-05	3.27653	7	5684	j	Z	TCONS_00002203	14.7973	35.3773	7	4583	=	PZ	TCONS_00001658	0.213562	47.9226	7	7460	j	Z	TCONS_00029572	3.28348	0.000395196	7	7073	j	M
TCONS_00010099	1.18	4.98721	7	7181	j	MZ								TCONS_00005496	5.29689e-11	25.4366	8	6350	j	Z	TCONS_00004344	0.121041	76.1188	7	5932	j	Z	TCONS_00002198	0.0422574	51.5889	7	7429	j	Z								TCONS_00029571	0.0599407	85.5299	2	417	o	Z
TCONS_00010097	0.719427	26.6959	7	5119	=	Z
TCONS_00010096	3.3799e-11	36.4341	7	7709	=	Z
Dmel	CG14200	ALT	This gene is referred to in FlyBase by the symbol Dmel\CG14200 (FBgn0031023). It is a protein_coding_gene from Drosophila melanogaster. It has 3 annotated transcripts and 3 polypeptides (all unique). Gene sequence location is X:19495505..19518402. It has the cytological map location 18C8. Protein features are: PWWP domain; Zinc finger, C2H2-like. Its molecular function is unknown. The biological …				Dsim	Dsim\GD26015						Dsec	Dsec\GM22963						Dyak	Dyak\GE15847						Dsan	Dyak\GE15847						Dere	Dere\GG19229						Dana	Dana\GF20195						Dpse
TCONS_00048520	3.74373	1.53325	5	8086	=	MZ	TCONS_00033475	7.39859	4.06817	6	7569	=	MZ	TCONS_00029116	9.71156	1.80181	6	8427	j	MZ	TCONS_00034495	1.92422	0.855062	5	5569	=	M	TCONS_00025067	3.62766	3.74931	6	7890	j	MZ	TCONS_00002527	7.09697	5.47651	5	8383	j	MZ	TCONS_00027141	8.48598	0.679073	5	8355	j	M	TCONS_00030340
TCONS_00048517	2.08466	0.37098	4	3555	j	M	TCONS_00033474	1.18673	0.645702	7	7517	=	M								TCONS_00034494	4.51791	1.96309	6	7991	j	MZ																						TCONS_00030339
TCONS_00048515	0.0174718	2.45226	2	3542	j	Z																																											TCONS_00030337
Dmel	Nup98-96	ALT	The gene Nucleoporin 98-96kD is referred to in FlyBase by the symbol Dmel\Nup98-96 (CG10198, FBgn0039120). It is a protein_coding_gene from Drosophila melanogaster. It has 3 annotated transcripts and 3 polypeptides (2 unique). Gene sequence location is 3R:23774225..23781621. It has the cytological map location 95B1-95B5. Protein features are: Nuclear protein 96; Peptidase S59, nucleoporin. Its mo…				Dsim	Dsim\Nup98	ALT					Dsec	Dsec\GM23537	ALT					Dmau	Nup98-PA						Dyak	Dyak\GE23921						Dsan	Dyak\GE23921						Dere	Dere\GG12402						Dana
TCONS_00041264	2.06185	0.617598	5	3534	j	M	TCONS_00028325	43.5593	46.1955	9	6515	=	MZ	TCONS_00005240	56.8778	26.3607	9	5877	=	PM	TCONS_00019008	53.4299	63.4295	9	5874	=	MZ	TCONS_00027883	52.6465	90.2056	9	5859	=	MZ	TCONS_00020272	36.0023	65.5256	9	5859	=	MZ	TCONS_00017077	51.3254	84.3164	9	5874	=	MZ	TCONS_00023525
TCONS_00041262	2.38045	3.99315	9	6615	=	MZ	TCONS_00028324	2.9558	9.47982	11	7710	j	MZ	TCONS_00005238	14.7364	19.5415	11	7703	j	MZ	TCONS_00019007	1.21005	2.99209	10	6287	j	MZ	TCONS_00027881	13.8551	25.0303	11	7706	j	MZ	TCONS_00020271	2.44593	4.55155	10	6265	j	MZ								TCONS_00023524
TCONS_00041261	52.5361	31.0938	9	6403	=	MZ	TCONS_00028323	1.78012e-07	1.43366	12	7395	j	Z	TCONS_00005237	0.0372936	4.15383	11	7337	j	Z	TCONS_00019003	11.7601	11.0393	12	11881	j	MZ								TCONS_00020270	15.5182	29.9029	9	5343	j	MZ
TCONS_00041260	2.90484	20.1316	11	7114	j	PZ	TCONS_00028322	1.02438	0.200783	11	7692	j	M	TCONS_00005235	1.20027e-05	1.86231	12	7191	j	Z															TCONS_00020269	11.9511	20.5852	10	6388	j	MZ
							TCONS_00028316	8.28328	11.6466	10	6374	j	MZ
Dmel	Dic1	ALT	The gene Dicarboxylate carrier 1 is referred to in FlyBase by the symbol Dmel\Dic1 (CG8790, FBgn0027610). It is a protein_coding_gene from Drosophila melanogaster. It has 3 annotated transcripts and 3 polypeptides (1 unique). Gene sequence location is 3R:13364938..13369278. It has the cytological map location 87E8. Protein features are: Mitochondrial carrier domain; Mitochondrial substrate/solute…				Dsim	Dsim\GD18902						Dsec	Dsec\GM24103						Dmau	CG8790-PB						Dyak	Dyak\GE26266	ALT					Dsan	Dyak\GE26266						Dere	Dere\GG19610						Dana
TCONS_00032902	1.83042	0.61527	3	1397	=	M	TCONS_00027239	9.96022	1.90741	3	1430	=	MZ	TCONS_00004335	15.1813	9.02265	2	841	=	MZ	TCONS_00018256	1.81965	0.0423416	2	838	=	M	TCONS_00022494	13.908	1.72409	2	841	=	MZ	TCONS_00016243	2.22524	2.1556	3	1125	j	MZ	TCONS_00009682	5.85155	6.88246	3	1370	j	MZ	TCONS_00021529
TCONS_00032900	8.63079	3.59316	3	1552	=	MZ	TCONS_00027238	18.6787	2.27987	3	1291	=	MZ	TCONS_00004334	4.38855	5.45979	3	1394	j	MZ	TCONS_00018255	4.7042	2.23991	3	1367	j	MZ	TCONS_00022493	1.12664	0.267242	3	1662	j	M	TCONS_00016242	15.9658	1.66747	3	1283	j	MZ								TCONS_00021528
TCONS_00032899	0.0340394	2.74389	3	2475	j	Z								TCONS_00004333	23.9509	12.2738	4	1555	j	MZ	TCONS_00018254	16.2747	3.32663	3	1270	j	PM	TCONS_00022490	4.41262	0.752753	3	1807	j	M															TCONS_00021527
																												TCONS_00022489	14.0629	1.20475	3	1868	j	MZ															TCONS_00021526
																												TCONS_00022488	0.228748	1.21539	3	1120	j	Z
Dmel	chic	ALT	The gene chickadee is referred to in FlyBase by the symbol Dmel\chic (CG9553, FBgn0000308). It is a protein_coding_gene from Drosophila melanogaster. It has 6 annotated transcripts and 6 polypeptides (1 unique). Gene sequence location is 2L:5972115..5981018. It has the cytological map location 26A5-26B2. Protein features are: Profilin; Profilin conserved site. Its molecular function is described …				Dsim	Dsim\chic						Dsec	Dsec\GM17979	ALT					Dmau	chic-PA						Dyak	Dyak\GE18963	ALT					Dsan	Dyak\GE18963	ALT					Dere	Dere\GG24265	ALT					Dana
TCONS_00006304	21.7436	52.3167	4	984	=	MZ	TCONS_00004007	97.3873	370.167	4	1030	=	MZ	TCONS_00025928	59.0217	251.325	4	1080	j	MZ	TCONS_00002666	56.6238	229.699	1	621	o	MZ	TCONS_00002043	1.29824e-286	19.1831	3	378	=	Z	TCONS_00001532	0.000635821	6.32924	4	956	j	Z	TCONS_00027818	61.4197	3.31536e-92	3	378	=	M	TCONS_00004178
TCONS_00006303	205.815	673.596	4	1001	=	PZ	TCONS_00004006	25.0694	139.878	4	980	=	MZ	TCONS_00025927	8.89592	35.3925	4	1078	j	MZ	TCONS_00002662	1.06111	9.40657	4	2281	j	MZ	TCONS_00002042	23.8312	7.24264	3	773	j	MZ	TCONS_00001531	1.50567	5.97578e-07	4	955	j	M	TCONS_00027817	35.4186	197.339	4	2208	j	MZ	TCONS_00004177
TCONS_00006302	2.59969	0.996806	4	1271	=	M	TCONS_00004004	96.8668	382.129	4	990	=	MZ	TCONS_00025926	0.650124	5.02047	4	2113	j	Z	TCONS_00002661	60.8131	237.327	4	2169	j	PZ	TCONS_00002041	30.0575	0.636921	5	896	j	M	TCONS_00001530	46.6052	247.839	4	970	j	MZ	TCONS_00027816	3.82791	26.7616	4	2206	j	MZ	TCONS_00004176
TCONS_00006300	23.5372	110.789	4	1398	=	PZ	TCONS_00004003	3.2035	12.2699	4	1151	j	MZ	TCONS_00025925	35.8442	191.947	4	992	j	MZ	TCONS_00002660	18.3148	85.6724	4	2177	j	MZ	TCONS_00002040	48.2347	318.232	4	994	j	MZ	TCONS_00001529	34.6931	206.507	4	950	j	MZ	TCONS_00027815	1.71727	11.4786	4	3161	j	MZ	TCONS_00004175
TCONS_00006299	0.222213	1.66314	5	2202	j	Z	TCONS_00004002	3.83178	20.3305	4	1131	j	MZ	TCONS_00025924	0.616025	1.98756	5	846	j	Z	TCONS_00002659	9.32989	75.3237	4	2067	j	MZ	TCONS_00002039	3.80613	5.45285	4	974	j	MZ	TCONS_00001528	9.42092	44.3883	4	960	j	MZ	TCONS_00027814	7.02719	55.1608	4	2153	j	MZ	TCONS_00004173
TCONS_00006298	0.267573	66.989	4	2087	=	Z	TCONS_00004001	0.232172	17.7812	4	930	j	Z	TCONS_00025923	2.1174	2.50945	5	911	j	MZ	TCONS_00002658	1.3985e-16	2.6544	3	1876	j	Z	TCONS_00002038	4.03981	5.60826	5	878	j	MZ	TCONS_00001527	7.73928	60.8952	4	884	j	MZ	TCONS_00027813	3.6282	8.52834	4	2087	j	MZ	TCONS_00004172
TCONS_00006296	2.09532	1.58586e-20	5	2028	j	M	TCONS_00004000	1.77269e-60	6.97684	4	897	j	Z	TCONS_00025922	18.7419	91.2796	5	845	j	MZ	TCONS_00002657	0.533112	1.13364	4	2068	j	Z	TCONS_00002036	3.57482	11.4374	4	876	j	MZ	TCONS_00001526	27.3211	168.352	4	939	j	MZ	TCONS_00027812	0.21251	1.00026	4	2094	j	Z	TCONS_00004169
TCONS_00006295	0.132011	4.23252	5	2074	j	Z	TCONS_00003999	105.423	269.377	4	860	j	MZ	TCONS_00025921	180.86	672.554	4	1033	j	PZ	TCONS_00002656	1.05007e-12	1.18736	4	2045	j	Z	TCONS_00002035	26.6917	347.811	4	856	j	MZ	TCONS_00001525	0.375628	1.18787	4	1179	j	Z	TCONS_00027811	7.82574e-25	3.82963	4	2107	j	Z	TCONS_00004168
TCONS_00006292	0.637496	11.9218	6	2586	j	Z	TCONS_00003998	0.201523	2.37618	5	1131	j	Z	TCONS_00025920	3.8063	67.7021	5	888	j	MZ	TCONS_00002654	59.4859	220.115	4	2160	j	PZ	TCONS_00002034	0.681601	5.59469	4	940	j	Z	TCONS_00001524	0.349236	2.49506	4	1257	j	Z	TCONS_00027810	1.31075e-29	7.39459	4	2125	j	Z	TCONS_00004167
TCONS_00006288	1.49806e-05	1.98373	5	2168	j	Z	TCONS_00003997	1.16383e-16	3.85045	5	1133	j	Z	TCONS_00025919	23.9781	44.4897	5	944	j	MZ	TCONS_00002653	1.33498	5.75622	5	2015	j	MZ	TCONS_00002033	0.962736	1.29537	4	880	j	Z	TCONS_00001523	0.0365089	7.82504	4	1197	j	Z	TCONS_00027808	0.533564	1.20186	4	2133	j	Z	TCONS_00002486
TCONS_00006287	0.156157	1.57539	5	2065	j	Z	TCONS_00003996	0.695564	19.2694	4	962	j	Z	TCONS_00025918	1.53675	9.89833e-09	5	952	j	M	TCONS_00002652	30.6286	135.219	4	2134	j	MZ	TCONS_00002032	2.7685	43.4179	4	879	j	MZ	TCONS_00001522	0.666986	13.8006	1	1524	o	Z	TCONS_00027807	41.1576	206.545	4	2193	j	MZ
							TCONS_00003995	1.02118e-20	11.1275	4	1028	j	Z															TCONS_00002031	25.9287	66.3834	4	884	j	MZ	TCONS_00001521	187.532	769.901	4	908	j	PZ	TCONS_00027806	5.23148	46.4332	4	2169	j	MZ
							TCONS_00003994	6.35397e-84	2.30199	3	726	j	Z															TCONS_00002030	6.17769	0.146246	4	659	j	M	TCONS_00001520	12.1054	90.2993	4	906	j	MZ	TCONS_00027805	24.6884	133.448	4	2161	j	MZ
																												TCONS_00002029	164.36	301.09	4	903	j	MZ
																												TCONS_00002028	3.65411	12.4172	4	989	j	MZ
																												TCONS_00002026	2.99609	56.6382	2	877	o	PZ
Dmel	kst	ALT	The gene karst is referred to in FlyBase by the symbol Dmel\kst (CG12008, FBgn0004167). It is a protein_coding_gene from Drosophila melanogaster. It has 7 annotated transcripts and 7 polypeptides (5 unique). Gene sequence location is 3L:3336860..3368133. It has the cytological map location 63D2. Protein features are: Actinin-type actin-binding domain, conserved site; Calponin homology domain; Ple…				Dsim	Dsim\GD13758						Dsec	Dsec\GM14568						Dmau	kst-PE						Dyak	Dyak\GE21360						Dsan	Dyak\GE21360						Dere	Dere\GG15134						Dana
TCONS_00021498	5.07959	0.24175	15	13508	=	M	TCONS_00014490	2.30851	0.572616	16	13252	=	M	TCONS_00015787	2.58325	0.825659	16	12944	=	M	TCONS_00009753	5.06171	0.479476	15	13252	j	M	TCONS_00014378	1.66345	0.0539632	16	13052	=	M	TCONS_00010374	1.72971	0.200548	15	13336	j	M	TCONS_00011257	3.45036	1.31667	15	13309	j	PM	TCONS_00019922
TCONS_00021493	0.056148	1.76238	16	15970	j	Z	TCONS_00014489	3.08318	0.0848733	15	14195	j	M	TCONS_00015786	8.29982	2.87163	16	13510	j	PM	TCONS_00009752	5.14008	0.281479	15	12996	=	M	TCONS_00014377	2.64596	0.37259	14	13165	j	M	TCONS_00010370	9.7249	1.03774	16	13540	j	PM	TCONS_00011253	2.71406	0.957931	16	13463	j	M
TCONS_00021487	1.02241	3.01494e-08	16	13298	=	M	TCONS_00014487	3.98209	0.238263	16	13287	=	M															TCONS_00014376	7.64021	0.835538	16	13518	j	M
																												TCONS_00014370	2.04972	0.144153	7	3465	j	M
																												TCONS_00014368	5.21228	0.40113	7	3433	j	M
																												TCONS_00014367	2.39651	0.18771	7	3388	j	M
Dmel	CG7956	ALT	This gene is referred to in FlyBase by the symbol Dmel\CG7956 (FBgn0038890). It is a protein_coding_gene from Drosophila melanogaster. It has 5 annotated transcripts and 5 polypeptides (all unique). Gene sequence location is 3R:21520928..21528598. It has the cytological map location 93E4. Protein features are: Inositol phosphatase; Synaptojanin, N-terminal. Its molecular function is described by:…				Dsim	Dsim\GD19432						Dsec	Dsec\GM10430						Dmau	CG7956-PC						Dyak	Dyak\GE25741						Dsan	Dyak\GE25741						Dere	Dere\GG24675						Dana
TCONS_00034734	2.45664	2.0164	11	4332	=	MZ	TCONS_00025848	3.18828	11.5114	9	3413	=	MZ	TCONS_00027735	9.56293	14.418	11	3208	=	MZ	TCONS_00017417	9.67874	7.36225	12	3564	=	MZ	TCONS_00021483	5.30084	19.9892	5	2579	j	PZ	TCONS_00015450	0.189669	3.44997	10	3962	j	Z	TCONS_00008668	5.90948	28.2313	10	3121	j	PZ	TCONS_00023299
TCONS_00034732	6.16813e-07	18.4443	10	4693	=	Z	TCONS_00025847	1.93849	3.60806	10	3153	=	MZ	TCONS_00027733	7.63856	1.99819	11	4298	j	MZ	TCONS_00017413	5.16932	3.23824	11	4337	j	MZ	TCONS_00021478	2.24003	13.2867	10	3097	j	PZ	TCONS_00015448	4.1339	9.71206	11	3615	j	PZ	TCONS_00008666	1.08122	3.4733	11	3208	=	MZ	TCONS_00023298
TCONS_00034730	4.84358	10.2021	10	3786	=	MZ	TCONS_00025846	0.884659	3.1545	3	1725	j	Z	TCONS_00027730	4.648	13.2229	10	4662	j	PZ	TCONS_00017412	5.84285	10.3834	10	4707	j	MZ								TCONS_00015446	3.48854	16.9343	10	3119	j	PZ	TCONS_00008664	7.95801	11.7904	11	4264	j	MZ	TCONS_00023297
TCONS_00034729	2.79452	0.0949704	12	3640	=	M	TCONS_00025845	0.572058	4.66216	11	3434	j	Z																													TCONS_00008663	1.18276	2.39356	12	4479	j	MZ	TCONS_00023296
TCONS_00034728	1.41978	9.35272	12	3758	=	PZ	TCONS_00025844	7.19722	5.24107	12	3731	=	MZ																													TCONS_00008662	4.32538	6.15125	5	2533	j	MZ	TCONS_00023295
TCONS_00034727	5.21855	0.00768962	11	3532	=	M	TCONS_00025843	4.58147	3.43201	11	4311	=	MZ
							TCONS_00025842	0.0653057	2.90519	10	4696	j	Z
							TCONS_00025840	0.00499635	1.22891	5	2640	j	Z
Dmel	CG15743	ALT	This gene is referred to in FlyBase by the symbol Dmel\CG15743 (FBgn0030465). It is a protein_coding_gene from Drosophila melanogaster. It has 3 annotated transcripts and 3 polypeptides (1 unique). Gene sequence location is X:13285707..13287741. It has the cytological map location 11E9. Protein features are: Inositol monophosphatase; Inositol monophosphatase, conserved site. Its molecular functio…				Dsec	Dsec\GM11612						Dmau	CG15743-PA						Dyak	Dyak\GE17055						Dsan	Dyak\GE17055						Dere	Dere\GG17765						Dana	Dana\GF20869						Dpse
TCONS_00047171	2.8803	2.4161	2	1448	=	MZ	TCONS_00017523	25.3105	15.4077	2	1066	=	MZ	TCONS_00022283	25.4258	10.5849	2	1063	=	PM	TCONS_00030949	24.6298	13.0698	2	1066	=	MZ	TCONS_00022405	25.0656	17.5893	2	1066	=	MZ	TCONS_00005238	25.191	19.6307	2	1066	=	MZ	TCONS_00008703	11.2888	41.1617	1	1058	=	PZ	TCONS_00028582
TCONS_00047170	18.7528	5.42615	2	1648	=	PM																													TCONS_00005237	19.8919	19.2083	2	333	o	MZ
TCONS_00047169	0.0879642	1.1713	2	1957	=	Z																													TCONS_00005235	14.6251	29.3891	3	3507	j	MZ
Dmel	Rox8	ALT	The gene Rox8 is referred to in FlyBase by the symbol Dmel\Rox8 (CG5422, FBgn0005649). It is a protein_coding_gene from Drosophila melanogaster. It has 6 annotated transcripts and 6 polypeptides (2 unique). Gene sequence location is 3R:24043056..24048265. It has the cytological map location 95D9-95D10. Protein features are: Nucleotide-binding, alpha-beta plait; RNA recognition motif domain. Its m…				Dsec	Dsec\GM23518	ALT					Dyak	Dyak\GE10834	ALT					Dsan	Dyak\GE10834	ALT					Dere	Dere\GG12380	ALT					Dana	Dana\GF17967						Dpse	Dpse\GA18869						Dper
TCONS_00041377	1.03124	5.10046e-12	6	1973	j	M	TCONS_00005314	35.9687	17.8226	4	1391	=	MZ	TCONS_00024446	11.1191	4.09263	4	1391	=	MZ	TCONS_00017698	17.3414	3.02907	4	1391	=	MZ	TCONS_00017029	6.49204	8.62025	4	1391	=	MZ	TCONS_00022190	4.65971	6.76448e-39	4	1412	=	M	TCONS_00007062	14.2807	11.5325	5	3126	j	MZ	TCONS_00000736
TCONS_00041375	1.38136	5.44657	5	3295	=	MZ	TCONS_00005313	5.18726e-13	1.17972	5	3634	j	Z	TCONS_00024445	0.222111	4.8592	4	3393	j	Z	TCONS_00017697	0.369897	21.1845	4	3971	=	Z	TCONS_00017028	106.441	117.241	5	3099	j	MZ	TCONS_00022189	1.79281	16.6606	5	3453	j	MZ	TCONS_00007061	9.54287	8.5232	5	3480	j	MZ	TCONS_00000734
TCONS_00041365	99.1689	101.684	5	3213	=	MZ	TCONS_00005312	9.05392	14.386	5	3525	j	MZ	TCONS_00024444	0.245041	4.51036	4	3217	j	Z	TCONS_00017696	3.43143	11.0354	5	3344	j	MZ	TCONS_00017027	1.93354	4.40049	5	3223	j	MZ	TCONS_00022188	58.8455	143.61	5	3258	j	MZ	TCONS_00007059	0.303352	5.32817	6	3781	j	Z	TCONS_00000733
TCONS_00041364	5.5887	35.1174	5	3293	=	PZ	TCONS_00005310	9.62598	20.105	5	3373	j	MZ	TCONS_00024443	2.8703	0.499099	4	3241	j	M	TCONS_00017695	29.2243	66.4572	5	3326	j	PZ	TCONS_00017026	62.6813	87.0581	2	683	o	MZ	TCONS_00022187	9.20234	25.6475	5	3610	j	MZ	TCONS_00007057	2.60844	14.1937	5	3572	j	MZ	TCONS_00000732
TCONS_00041362	1.23731	1.02388	6	3377	j	MZ	TCONS_00005308	1.67116	1.75886	5	3522	j	MZ	TCONS_00024442	0.522292	1.85145	4	3317	j	Z	TCONS_00017694	51.4466	48.293	5	3308	j	MZ	TCONS_00017025	0.470217	6.77799	6	2473	j	Z	TCONS_00022186	9.61498	15.6889	5	3607	j	MZ	TCONS_00007056	0.14196	1.47	5	3531	j	Z	TCONS_00000731
TCONS_00041361	0.612931	2.18192	5	3365	=	Z	TCONS_00005307	25.9233	64.4587	5	3666	j	PZ	TCONS_00024441	73.1234	111.57	5	3185	j	MZ	TCONS_00017693	9.57862	11.8107	5	3362	j	MZ	TCONS_00017024	8.5192	15.3516	5	3579	j	MZ	TCONS_00022185	8.54509	18.9199	5	3503	j	MZ	TCONS_00007055	1.62147e-09	1.15586	5	3569	j	Z	TCONS_00000730
TCONS_00041359	0.415707	2.31279	5	3202	j	Z	TCONS_00005306	2.8787	2.82921e-13	5	3676	j	M	TCONS_00024439	3.13876	4.14365	4	3338	j	MZ	TCONS_00017691	6.19608	7.46163	5	3660	j	MZ	TCONS_00017023	1.8163	1.37252	5	3544	j	MZ	TCONS_00022184	3.32018	9.44668	6	3425	j	MZ	TCONS_00007054	0.450477	1.29149	6	3681	j	Z	TCONS_00000729
TCONS_00041356	1.66583	5.9243	5	3323	=	MZ	TCONS_00005302	26.008	20.1541	5	3391	j	MZ	TCONS_00024438	9.66329	0.854122	4	3299	j	M	TCONS_00017690	2.65481	0.696202	5	3668	j	M	TCONS_00017022	0.0906264	1.9904	5	3343	j	Z								TCONS_00007053	5.30006	7.57805	5	3672	j	MZ	TCONS_00000728
TCONS_00041354	0.613079	1.47955	6	3280	j	Z	TCONS_00005301	1.94341	9.621e-07	6	3339	j	M	TCONS_00024433	1.40776	6.14168	5	3527	j	MZ	TCONS_00017689	2.39114	1.84283e-06	5	3515	j	M	TCONS_00017021	5.91863	2.1153e-13	5	3495	j	M								TCONS_00007050	0.347307	3.97479	5	3294	j	Z	TCONS_00000727
TCONS_00041353	15.8111	25.7247	5	3217	=	MZ	TCONS_00005300	0.365298	9.27049	4	3236	j	Z	TCONS_00024432	20.122	28.5321	5	3654	j	MZ	TCONS_00017688	11.6441	3.26635	5	3518	j	MZ															TCONS_00007047	3.80242	7.73233	5	3892	j	MZ	TCONS_00000726
							TCONS_00005299	5.31278	2.27963	5	3248	j	MZ	TCONS_00024431	19.6389	4.76944	5	3512	j	MZ																						TCONS_00007045	0.429619	1.16953	5	3565	j	Z	TCONS_00000725
							TCONS_00005298	31.5268	28.5406	5	3228	j	MZ	TCONS_00024429	0.865648	2.08646	5	3651	j	Z																						TCONS_00007044	0.138681	6.469	6	3391	j	Z	TCONS_00000723
							TCONS_00005297	5.52429	16.2908	5	3309	j	MZ	TCONS_00024427	1.1501	3.13491	5	3474	j	MZ																						TCONS_00007043	0.783664	7.52136	5	3145	j	Z	TCONS_00000722
							TCONS_00005295	1.89446	26.8064	5	3395	j	MZ																													TCONS_00007042	72.0096	105.989	5	3084	j	MZ
																																										TCONS_00007041	0.876195	28.8259	4	2094	=	Z
Dmel	CG5789	ALT	This gene is referred to in FlyBase by the symbol Dmel\CG5789 (FBgn0039207). It is a protein_coding_gene from Drosophila melanogaster. It has 2 annotated transcripts and 2 polypeptides (1 unique). Gene sequence location is 3R:24536204..24543914. It has the cytological map location 96A6-96A7. Protein features are: AAA+ ATPase domain; ABC transporter type 1, transmembrane domain; ABC transporter, c…				Dsim	Dsim\GD18286						Dsec	Dsec\GM23478						Dmau	CG5789-PA						Dyak	Dyak\GE10791						Dsan	Dyak\GE10791						Dere	Dere\GG12337						Dana
TCONS_00041539	0.253633	1.3561	8	4997	j	Z	TCONS_00028493	25.197	3.10761	9	5071	=	PM	TCONS_00005395	9.19838	0.669463	7	4199	=	M	TCONS_00019139	32.3947	0.754947	7	4202	=	M	TCONS_00024345	18.3496	4.80279	7	4211	=	PM	TCONS_00017625	9.3461	0.824455	7	4211	=	M	TCONS_00016954	6.89054	5.57233	7	4217	=	MZ	TCONS_00007525
TCONS_00041538	45.6068	1.11181	8	5180	=	PM	TCONS_00028492	5.18152	1.12426	9	4894	j	MZ	TCONS_00005394	18.1167	4.49396	10	6926	j	PM	TCONS_00019138	23.7918	0.979056	8	6951	j	M	TCONS_00024344	3.98788	0.306469	8	5255	j	M	TCONS_00017624	24.9363	0.968028	8	5116	j	M	TCONS_00016953	23.3886	7.6893	8	5035	j	PM	TCONS_00007524
														TCONS_00005393	1.2339	0.258165	9	6876	j	M								TCONS_00024343	18.9847	3.22834	8	5421	j	PM								TCONS_00016952	2.22209	1.12651	8	5058	j	MZ	TCONS_00007523
														TCONS_00005392	24.7567	4.19447	8	5028	j	PM																						TCONS_00016951	3.65032	5.17361e-05	8	4872	j	M	TCONS_00007522
																																										TCONS_00016950	2.10393	0.163084	8	4874	j	M
Dmel	lost	ALT	The gene lost is referred to in FlyBase by the symbol Dmel\lost (CG14648, FBgn0263594). It is a protein_coding_gene from Drosophila melanogaster. It has one annotated transcript and one polypeptide. Gene sequence location is 3R:4403076..4407182. It has the cytological map location 82A6. Protein features are: 5-formyltetrahydrofolate cyclo-ligase; 5-formyltetrahydrofolate cyclo-ligase-like domain.…				Dsim	Dsim\GD19729						Dsec	Dsec\GM10754						Dmau	growl-PA						Dyak	Dyak\GE25416	ALT					Dsan	Dyak\GE25416	ALT					Dere	Dere\GG12395						Dana
TCONS_00031117	0.105892	2.57945	5	3101	j	Z	TCONS_00021086	2.09335	0.00738261	6	2290	j	M	TCONS_00026688	180.62	56.2621	6	1632	=	PM	TCONS_00014154	193.566	82.6863	6	1629	=	MZ	TCONS_00020606	3.72544	5.3748	6	2399	j	MZ	TCONS_00014898	0.135719	8.71743	5	2373	j	Z	TCONS_00005910	213.801	163.047	6	1641	=	MZ	TCONS_00022636
TCONS_00031116	66.355	23.1337	6	2508	j	MZ	TCONS_00021085	2.0949	3.88292e-07	6	2212	j	M	TCONS_00026687	235.444	56.8957	7	2724	j	PM	TCONS_00014153	187.905	37.0815	7	2834	j	PM	TCONS_00020605	57.5171	34.5243	6	2383	j	MZ	TCONS_00014897	350.086	119.469	6	1641	=	PM	TCONS_00005909	192.664	53.1635	6	2822	=	PM	TCONS_00022635
TCONS_00031114	252.96	114.58	6	2685	=	PM	TCONS_00021084	369.683	95.3272	6	2456	=	PM															TCONS_00020604	277.765	74.7732	6	1641	=	PM	TCONS_00014896	78.8094	20.1194	7	2548	j	PM								TCONS_00022634
TCONS_00031113	2.46346	1.54205	5	2665	j	MZ																						TCONS_00020603	57.2027	11.543	6	2586	j	PM	TCONS_00014893	29.3651	0.689653	4	1356	j	M
																												TCONS_00020602	86.6204	30.3066	6	2698	=	MZ	TCONS_00014892	74.0039	31.2605	5	1432	j	MZ
																												TCONS_00020600	0.251196	3.46682	6	3919	j	Z
Dmel	CG4747	ALT	This gene is referred to in FlyBase by the symbol Dmel\CG4747 (FBgn0043456). It is a protein_coding_gene from Drosophila melanogaster. It has 3 annotated transcripts and 3 polypeptides (2 unique). Gene sequence location is 2L:10003832..10008889. It has the cytological map location 30F5. Protein features are: 6-phosphogluconate dehydrogenase, C-terminal-like; 6-phosphogluconate dehydrogenase, NADP…				Dsim	Dsim\GD23648						Dsec	Dsec\GM17855						Dmau	CG4747-PB	ALT					Dyak	Dyak\GE18889						Dsan	Dyak\GE18889						Dere	Dere\GG10076						Dana
TCONS_00002478	23.941	67.2079	9	3141	=	PZ	TCONS_00001536	23.7001	73.3035	9	2984	=	PZ	TCONS_00019964	55.3988	147.159	9	3006	j	PZ	TCONS_00001046	52.4341	137.928	9	3138	=	PZ	TCONS_00001848	40.6297	113.663	8	1889	j	PZ	TCONS_00001394	24.5194	48.9561	5	515	j	MZ	TCONS_00025605	11.3327	51.9265	9	1800	=	MZ	TCONS_00002765
TCONS_00002477	95.9566	274.751	9	3138	=	PZ	TCONS_00001535	96.335	269.85	9	2981	=	PZ	TCONS_00019963	75.3239	159.474	9	3009	=	MZ	TCONS_00001045	109.416	212.349	9	3135	j	MZ	TCONS_00001847	4.60824	62.6705	9	1800	=	MZ	TCONS_00001393	160.474	306.731	9	1800	=	MZ	TCONS_00025604	12.4872	9.32891	9	2508	j	MZ	TCONS_00002764
TCONS_00002476	19.1003	11.6556	9	2110	=	MZ								TCONS_00019960	198.414	68.9942	2	875	o	MZ	TCONS_00001042	372.543	134.526	2	884	o	PM	TCONS_00001845	9.79809	3.03459	15	3977	j	MZ								TCONS_00025602	57.9094	190.822	9	2682	j	PZ	TCONS_00002763
TCONS_00002475	0.340378	1.4527	8	3121	j	Z																						TCONS_00001844	96.3634	239.16	10	2112	j	PZ								TCONS_00025601	26.9796	110.418	10	2614	j	MZ	TCONS_00002761
TCONS_00002470	5.29853	0.282179	6	1680	j	M
Dmel	Cka	ALT	The gene Connector of kinase to AP-1 is referred to in FlyBase by the symbol Dmel\Cka (CG7392, FBgn0044323). It is a protein_coding_gene from Drosophila melanogaster. It has 7 annotated transcripts and 7 polypeptides (4 unique). Gene sequence location is 2L:8030721..8040826. It has the cytological map location 28D3. Protein features are: G-protein beta WD-40 repeat; Striatin, N-terminal; WD40 rep…				Dsim	Dsim\GD23499	ALT					Dsec	Dsec\GM16687	ALT					Dmau	Cka-PA						Dyak	Dyak\GE18729	ALT					Dsan	Dyak\GE18729						Dere	Dere\GG10508						Dana
TCONS_00001939	0.753239	6.04288	6	5360	=	Z	TCONS_00001190	0.279933	4.01295	5	3713	=	Z	TCONS_00019670	10.8978	0.000129285	5	2245	=	M	TCONS_00002915	0.965028	2.60619	2	1232	x	Z	TCONS_00004746	8.85043	0.288847	2	603	x	M	TCONS_00001133	25.6826	27.8011	5	2242	=	MZ	TCONS_00026310	11.4734	1.91358	5	2239	=	MZ	TCONS_00003687
TCONS_00001938	1.04374	5.22523	5	3249	=	MZ	TCONS_00001188	11.8068	7.37205	5	3128	=	MZ	TCONS_00019668	0.423263	8.95372	4	4691	j	Z	TCONS_00000789	12.6353	1.87903	4	2186	=	MZ	TCONS_00001483	26.8546	11.2458	5	2242	=	MZ	TCONS_00001131	2.58195	2.67461	7	5875	j	MZ	TCONS_00026309	0.523579	12.6867	4	4580	j	Z	TCONS_00003686
TCONS_00001937	1.12895	1.71012e-12	5	3269	=	M	TCONS_00001186	0.264729	2.39018	5	3599	=	Z	TCONS_00019667	0.000172929	1.78411	4	4504	j	Z	TCONS_00000788	0.0751362	1.83802	5	4352	j	Z	TCONS_00001481	0.0926717	3.61173	5	5103	j	Z	TCONS_00001130	0.432112	5.15468	6	6195	j	Z	TCONS_00026308	0.253834	2.59672	5	4343	j	Z	TCONS_00003685
TCONS_00001929	2.24276	26.8437	5	5130	=	PZ	TCONS_00001184	1.29005e-06	1.16132	6	4397	=	Z	TCONS_00019666	0.0861902	1.51279	5	4292	j	Z	TCONS_00000787	13.4819	45.3779	5	4265	j	PZ	TCONS_00001479	0.489126	6.72704	5	5453	j	Z	TCONS_00001129	7.88857	32.419	5	6060	j	PZ	TCONS_00026307	0.799675	10.8044	6	4700	j	Z	TCONS_00003683
TCONS_00001927	21.2473	20.0484	5	2733	=	MZ	TCONS_00001182	1.76046	54.5222	5	4317	=	PZ	TCONS_00019665	1.13159	11.6172	6	5071	j	PZ	TCONS_00000786	0.854229	2.61496	5	5000	j	Z	TCONS_00001478	1.08524e-05	3.10057	6	5802	j	Z	TCONS_00001127	0.694352	9.09239	4	7306	j	Z	TCONS_00026306	0.409769	2.58515	6	4314	j	Z	TCONS_00003682
TCONS_00001926	2.03234	1.09348e-13	6	2813	=	M	TCONS_00001181	1.33511	13.6885	5	5053	j	PZ	TCONS_00019664	12.6833	41.4313	5	4279	j	PZ	TCONS_00000785	0.00452701	1.6142	5	5289	j	Z	TCONS_00001473	0.156404	5.44682	7	6966	j	Z	TCONS_00001126	0.192024	3.40632	5	6535	j	Z	TCONS_00026305	9.94455e-05	2.8597	6	4312	j	Z	TCONS_00003680
TCONS_00001922	2.92135e-08	1.3122	8	7410	j	Z	TCONS_00001179	16.8421	0.000738929	5	3108	=	M	TCONS_00019663	0.769024	3.35187	5	4781	j	Z	TCONS_00000783	0.429057	11.5978	4	5494	j	Z	TCONS_00001470	4.22959	3.66858	5	4976	j	MZ								TCONS_00026304	15.5193	48.8208	5	4232	j	MZ	TCONS_00003679
TCONS_00001918	0.000287523	6.00977	6	7804	j	Z																						TCONS_00001468	5.29601	1.55871e-16	7	5978	j	M															TCONS_00003678
																												TCONS_00001466	1.18574	17.3081	6	5058	j	MZ
																												TCONS_00001465	0.744762	18.0727	5	5199	j	Z
Dmel	mura	ALT	The gene murashka is referred to in FlyBase by the symbol Dmel\mura (CG9381, FBgn0037705). It is a protein_coding_gene from Drosophila melanogaster. It has 3 annotated transcripts and 3 polypeptides (2 unique). Gene sequence location is 3R:9535625..9551806. It has the cytological map location 85D22-85D24. Protein features are: Zinc finger, RING-type; Zinc finger, RING/FYVE/PHD-type. Its molecular…				Dsim	Dsim\GD20788						Dsec	Dsec\GM26248	ALT					Dmau	mura-PC	ALT					Dyak	Dyak\GE24768	ALT					Dsan	Dyak\GE24768	ALT					Dere	Dere\GG17363	ALT					Dana
TCONS_00038342	0.086743	3.44759	3	1231	j	Z	TCONS_00023353	0.127938	1.08559	8	5762	=	Z	TCONS_00002065	3.0348	5.0886e-60	8	2611	=	M	TCONS_00015753	1.23766	5.09965e-37	8	3505	=	M	TCONS_00026129	1.09113	0.29827	9	3114	=	M	TCONS_00018944	1.41285	0.0547758	9	3114	=	M	TCONS_00007899	1.53917	0.514794	8	2656	=	M	TCONS_00026415
TCONS_00038341	6.12797	4.78301e-11	10	3797	=	M	TCONS_00023352	0.845185	6.23011	8	4841	=	Z	TCONS_00002064	1.64514	1.71684	3	1435	j	MZ	TCONS_00015752	0.0933219	5.65297	8	7798	j	Z	TCONS_00026128	0.526922	2.23666	10	6151	j	Z	TCONS_00018943	0.86883	10.7976	9	6274	j	Z	TCONS_00007896	0.0180789	2.17502	9	6288	j	Z	TCONS_00026414
TCONS_00038340	2.5615	1.43676	9	4662	=	MZ	TCONS_00023348	3.75898e-05	1.68827	10	7596	j	Z	TCONS_00002063	0.216306	1.16195	9	5818	j	Z	TCONS_00015748	0.0568606	5.56131	8	6863	j	Z	TCONS_00026127	5.3216e-06	2.53426	10	6628	j	Z	TCONS_00018941	0.0949489	1.70725	9	6892	j	Z	TCONS_00007893	0.2519	12.6411	9	6227	j	Z	TCONS_00026413
TCONS_00038339	0.573017	12.1775	9	6294	=	Z	TCONS_00023347	0.250679	1.17139	9	7574	j	Z	TCONS_00002062	0.000105475	1.66695	9	5842	j	Z	TCONS_00015747	0.624255	7.90393	9	6348	j	Z	TCONS_00026126	0.193218	2.94848	11	7257	j	Z	TCONS_00018939	0.0894179	2.91609	6	6755	j	Z
TCONS_00038329	0.00608869	1.30535	9	7712	=	Z	TCONS_00023346	9.09797e-09	1.0966	10	8097	j	Z	TCONS_00002061	0.211592	2.53406	10	6970	j	Z								TCONS_00026123	0.0205299	1.48327	10	6226	j	Z
TCONS_00038319	2.44488e-61	7.60727	8	6696	j	Z	TCONS_00023340	0.470379	6.84798	9	6467	j	Z	TCONS_00002059	0.919638	1.90182	9	6718	j	Z								TCONS_00026122	1.93841e-11	3.57155	8	5682	j	Z
														TCONS_00002056	0.14169	2.69459	9	5817	j	Z
Dmel	zfh1	ALT	The gene Zn finger homeodomain 1 is referred to in FlyBase by the symbol Dmel\zfh1 (CG1322, FBgn0004606). It is a protein_coding_gene from Drosophila melanogaster. It has 3 annotated transcripts and 3 polypeptides (all unique). Gene sequence location is 3R:30765926..30789202. It has the cytological map location 100A4-100A5. Protein features are: Homeobox domain; Homeobox, conserved site; Homeodom…				Dsim	Dsim\GD21545	ALT					Dmau	zfh1-PB						Dyak	Dyak\GE10901	ALT					Dsan	Dyak\GE10901	ALT					Dere	Dere\GG11775	ALT					Dana	Dana\GF22922	ALT					Dpse
TCONS_00036666	2.63856	3.15222	3	5602	=	MZ	TCONS_00025038	10.3175	4.33115	3	5078	j	PM	TCONS_00016891	8.9642	1.60355	3	2911	j	PM	TCONS_00029002	8.38449	7.29915	6	1187	x	MZ	TCONS_00021139	16.8062	22.1029	3	556	x	MZ	TCONS_00017409	0.0414945	2.20337	5	3190	=	Z	TCONS_00001135	3.0524e-10	1.99736	5	6649	=	Z	TCONS_00004860
TCONS_00036665	7.02037	3.15736e-05	3	3557	=	M	TCONS_00025037	1.99584e-05	4.5229	5	7057	=	Z								TCONS_00029001	2.9813	0.176025	5	786	x	M	TCONS_00017807	9.78004	0.606144	3	2801	j	M	TCONS_00017407	10.7226	1.46672	3	7353	j	PM	TCONS_00001134	8.44141	0.623065	3	5695	j	M
TCONS_00036664	0.00530908	5.70438	5	6517	=	Z															TCONS_00024585	0.921337	1.52933	4	5576	j	Z	TCONS_00017806	2.6858	11.1319	4	2206	j	MZ
																					TCONS_00024584	8.82761	3.55459e-06	3	6171	j	M	TCONS_00017805	5.77583	0.281816	4	2205	j	M
																					TCONS_00024581	1.88831e-14	8.53751	5	6774	j	Z	TCONS_00017803	0.0120256	8.20969	4	1949	j	Z
Dmel	Ssl1	ALT	The gene Suppressor of Stem-Loop mutation ortholog (S. cerevisiae) is referred to in FlyBase by the symbol Dmel\Ssl1 (CG11115, FBgn0037202). It is a protein_coding_gene from Drosophila melanogaster. It has 2 annotated transcripts and 2 polypeptides (1 unique). Gene sequence location is 3L:22879089..22880963. It has the cytological map location 80B2. Protein features are: Ssl1-like; TFIIH C1-like …				Dsim	Dsim\GD15058						Dsec	Dsec\GM22477						Dmau	Ssl1-PA						Dyak	Dyak\GE22646						Dsan	Dyak\GE22646						Dere	Dere\GG16285						Dana
TCONS_00025403	0.263596	5.58012	3	1610	=	Z	TCONS_00017214	27.2072	47.0218	3	1565	=	MZ	TCONS_00010993	36.8675	65.9074	3	1314	=	MZ	TCONS_00011612	14.6177	25.8491	3	1311	=	MZ	TCONS_00016905	35.7268	89.1448	3	1314	=	MZ	TCONS_00012243	37.2664	61.1799	3	1314	=	MZ	TCONS_00013174	28.3983	21.6628	3	1314	=	MZ	TCONS_00018752
TCONS_00025402	6.17253	11.0231	4	2601	=	MZ	TCONS_00017213	13.3373	7.20692	4	2139	j	MZ								TCONS_00011611	21.1448	27.7161	3	2074	=	MZ	TCONS_00016904	3.74973	13.1064	4	2275	j	MZ								TCONS_00013164	5.81919	4.16682	3	1765	j	MZ
TCONS_00025400	3.81403	0.184453	6	4576	j	M	TCONS_00017212	1.28687	4.66034	4	2251	j	MZ
Dmel	AIF	ALT	The gene Apoptosis inducing factor is referred to in FlyBase by the symbol Dmel\AIF (CG7263, FBgn0031392). It is a protein_coding_gene from Drosophila melanogaster. It has 3 annotated transcripts and 3 polypeptides (all unique). Gene sequence location is 2L:2151754..2155389. It has the cytological map location 22D1. Protein features are: FAD-dependent pyridine nucleotide-disulphide oxidoreductase…				Dsim	Dsim\GD23134	ALT					Dsec	Dsec\GM23729						Dmau	AIF-PB	ALT					Dyak	Dyak\GE17954						Dsan	Dyak\GE17954						Dere	Dere\GG24832						Dana
TCONS_00000605	47.4534	14.3671	7	2791	=	PM	TCONS_00000312	2.73884	0.283959	7	2701	=	M	TCONS_00012041	12.1244	3.6151	7	2213	=	MZ	TCONS_00000199	23.041	0.888592	7	2210	=	M	TCONS_00000272	32.7029	13.2545	7	2213	=	MZ	TCONS_00000214	4.45518	7.26263	7	2213	=	MZ	TCONS_00024710	4.90972	6.34503	7	2210	=	MZ	TCONS_00003631
TCONS_00000604	2.29426	1.16667	7	2702	=	MZ	TCONS_00000311	42.5167	5.66638	7	2506	=	MZ	TCONS_00012040	34.0133	0.143767	7	2708	j	M	TCONS_00000198	10.6131	31.6736	7	5603	j	PZ	TCONS_00000271	0.000441211	3.36075	7	5899	j	Z	TCONS_00000213	35.2512	44.0416	7	2765	j	MZ	TCONS_00024709	25.9337	21.8985	7	2816	j	MZ	TCONS_00003629
TCONS_00000600	0.0640543	5.42483	11	7253	j	Z	TCONS_00000310	6.00618	12.8366	8	4836	j	MZ	TCONS_00012036	7.39187	10.8842	11	7286	j	MZ								TCONS_00000270	11.6524	22.4381	8	5948	j	MZ								TCONS_00024707	5.10587	16.6875	11	7014	j	PZ
							TCONS_00000306	0.129567	1.80002	12	9135	j	Z
Dmel	png	ALT	The gene pan gu is referred to in FlyBase by the symbol Dmel\png (CG11420, FBgn0000826). It is a protein_coding_gene from Drosophila melanogaster. It has one annotated transcript and one polypeptide. Gene sequence location is X:1356488..1357601. It has the cytological map location 1F4. Protein features are: Protein kinase domain; Protein kinase-like domain; Serine/threonine-protein kinase, active…				Dsim	Dsim\GD16426						Dmau	png-PA						Dyak	Dyak\GE16532						Dsan	Dyak\GE16532						Dere	Dere\GG12703						Dana	Dana\GF21264						Dpse
TCONS_00049301	39.2087	1.56331	1	1113	=	PM	TCONS_00033944	84.1735	1.45692	1	1129	=	PM	TCONS_00023244	54.4241	4.42204	1	872	=	MZ	TCONS_00033010	47.3093	0.478472	1	875	=	M	TCONS_00023942	33.8224	0.727832	1	875	=	M	TCONS_00001208	10.0583	2.59422	1	875	=	PM	TCONS_00007884	42.6217	0.584052	1	857	=	M	TCONS_00029051
TCONS_00049300	0.158225	1.63623	2	2142	o	Z
Dmel	CG9795	ALT	This gene is referred to in FlyBase by the symbol Dmel\CG9795 (FBgn0037234). It is a protein_coding_gene from Drosophila melanogaster. It has 4 annotated transcripts and 4 polypeptides (all unique). Gene sequence location is 3R:4319683..4326379. It has the cytological map location 82A3. Its molecular function is described by: . It is involved in the biological process described with: . 3 alleles …				Dsim	Dsim\GD19717						Dsec	Dsec\GM10745	ALT					Dmau	CG9795-PD	ALT					Dyak	Dyak\GE25407						Dsan	Dyak\GE25407						Dere	Dere\GG12296						Dana
TCONS_00031079	2.24137	0.286414	10	2868	j	M	TCONS_00021062	5.90763	2.36658	10	2281	=	MZ	TCONS_00026670	6.3324	2.44392	11	2074	=	MZ	TCONS_00014133	3.42141	2.52309	9	2106	=	MZ	TCONS_00020571	3.00845	1.39071	10	2099	=	MZ	TCONS_00014872	10.8878	2.87976	10	2099	=	PM	TCONS_00005890	1.67204	1.25026	10	2621	j	MZ	TCONS_00022619
TCONS_00031072	32.7141	7.76028	10	2563	=	PM	TCONS_00021061	1.62732	2.88142	10	2249	=	MZ	TCONS_00026669	0.000915503	1.33072	10	2748	j	Z	TCONS_00014132	1.17615	1.48498e-06	10	2643	j	M	TCONS_00020570	2.60131	1.76819	10	2400	j	MZ	TCONS_00014871	3.80537	1.96524	9	2568	j	MZ	TCONS_00005889	3.82214	1.15	10	2730	j	MZ
TCONS_00031070	0.904785	1.54237	9	2381	=	Z	TCONS_00021060	11.5637	9.19079	10	2846	=	MZ	TCONS_00026667	2.16573	2.19202	10	2803	j	MZ	TCONS_00014131	3.31739	0.019336	10	2668	j	M	TCONS_00020569	2.09922	1.70548	11	2730	j	MZ								TCONS_00005888	1.19925	0.920759	10	2561	j	M
							TCONS_00021059	1.23518	0.00429151	10	2808	j	M	TCONS_00026666	3.67609	1.35068	10	2805	j	MZ	TCONS_00014130	12.6232	0.597905	10	2678	j	M	TCONS_00020567	1.67393	1.15467	11	2748	j	MZ
														TCONS_00026665	1.58543	0.185605	11	2818	j	M	TCONS_00014129	1.52472	0.192335	10	2646	j	M
														TCONS_00026664	1.49151	1.00695	10	2753	j	MZ	TCONS_00014128	0.00629627	2.60417	10	2681	j	Z
														TCONS_00026663	7.58507	4.83637	10	2785	j	MZ	TCONS_00014127	3.02969e-05	1.01282	10	2649	j	Z
																					TCONS_00014126	3.97363e-10	1.50389	10	2671	j	Z
Dmel	Cnot4	ALT	The gene Cnot 4 homologue is referred to in FlyBase by the symbol Dmel\Cnot4 (CG31716, FBgn0051716). It is a protein_coding_gene from Drosophila melanogaster. It has 11 annotated transcripts and 11 polypeptides (6 unique). Gene sequence location is 2L:10396716..10403206. It has the cytological map location 31E1. Protein features are: Nucleotide-binding, alpha-beta plait; RNA recognition motif dom…				Dsim	Dsim\GD23693						Dmau	CG31716-PH						Dyak	Dyak\GE18937	ALT					Dsan	Dyak\GE18937						Dere	Dere\GG10123						Dana	Dana\GF15780						Dpse
TCONS_00007454	2.36383	14.4115	7	1847	x	MZ	TCONS_00001621	0.451783	1.22167	17	3631	=	Z	TCONS_00001127	64.1876	74.6869	16	3149	=	MZ	TCONS_00001967	0.282248	3.28759	15	3350	j	Z	TCONS_00001476	48.6139	90.3198	16	3146	=	MZ	TCONS_00025705	18.2924	19.1048	9	1510	j	MZ	TCONS_00002843	34.621	92.8447	16	3167	=	MZ	TCONS_00025764
TCONS_00007453	9.06007	5.10863	6	1601	x	MZ	TCONS_00001620	8.649	9.26119	17	3556	=	MZ	TCONS_00001123	27.8193	52.2924	17	3750	j	MZ	TCONS_00001966	23.6669	72.0087	16	3146	=	MZ	TCONS_00001475	0.00501596	4.96427	15	3649	j	Z	TCONS_00025704	22.6035	72.8774	16	3140	=	MZ	TCONS_00002842	1.5009e-17	12.573	17	3740	j	Z	TCONS_00025763
TCONS_00007452	9.62911	11.8079	7	1358	x	MZ	TCONS_00001619	31.128	34.1748	17	3530	=	MZ	TCONS_00001121	20.5394	28.4034	17	3973	j	MZ	TCONS_00001965	6.14987	0.973021	17	3378	j	M	TCONS_00001474	8.23855	11.2845	16	3705	j	MZ	TCONS_00025703	9.0757	48.2679	16	3355	j	MZ	TCONS_00002841	0.140637	1.29581	16	3856	j	Z	TCONS_00025762
TCONS_00002626	0.0788298	6.24221	2	1134	o	Z	TCONS_00001618	1.72219	9.25412	17	3813	j	PZ	TCONS_00001120	1.67105	1.24995	17	3931	j	MZ	TCONS_00001964	3.47973	8.87082	17	3471	j	MZ	TCONS_00001473	8.33984e-09	1.80719	17	3793	j	Z	TCONS_00025701	0.822271	3.50863	17	3464	j	Z	TCONS_00002840	11.7132	38.6558	17	3947	j	MZ	TCONS_00025759
TCONS_00002625	37.3522	34.6838	16	3354	=	MZ	TCONS_00001613	35.6788	48.1154	17	3590	=	MZ								TCONS_00001962	16.848	56.8081	17	3349	j	MZ	TCONS_00001472	12.6131	20.7777	17	3864	j	MZ	TCONS_00025700	6.77331	22.0001	17	3494	j	MZ	TCONS_00002839	4.72231	13.0917	17	3833	j	MZ	TCONS_00025757
TCONS_00002624	0.713722	1.69467	17	3809	=	Z															TCONS_00001960	0.0296298	1.72226	16	3400	j	Z	TCONS_00001471	1.59745	5.40494	17	4401	j	MZ	TCONS_00025698	5.85459	21.4753	17	3596	j	MZ	TCONS_00002837	2.42073	14.9317	17	3855	j	MZ	TCONS_00025755
TCONS_00002623	0.105021	2.23257	17	3627	=	Z															TCONS_00001959	1.586	14.9448	17	3382	j	MZ								TCONS_00025697	0.182884	2.37717	17	3605	j	Z	TCONS_00002836	9.74189	19.6329	17	3879	j	MZ	TCONS_00025752
TCONS_00002620	6.94478	34.6249	17	3955	=	MZ															TCONS_00001956	0.0013597	1.49041	17	3515	j	Z								TCONS_00025695	0.0652842	3.53486	18	3752	j	Z
TCONS_00002619	0.331692	1.03399	17	3946	=	Z															TCONS_00001954	12.0686	79.9187	17	3589	j	PZ
TCONS_00002617	2.4537	0.1892	18	3891	j	M															TCONS_00001951	2.14268e-42	1.23055	6	890	j	Z
TCONS_00002616	1.59786e-22	1.06436	18	3867	j	Z															TCONS_00001939	25.0827	170.946	2	534	o	MZ
TCONS_00002614	2.57577	1.96742e-06	17	3822	j	M
TCONS_00002611	9.24827	9.49895	17	3595	=	MZ
TCONS_00002609	6.39262	0.768265	17	3537	=	M
TCONS_00002608	2.87202	6.12509e-07	17	3465	=	M
TCONS_00002607	2.46435	0.162422	18	3534	=	M
TCONS_00002606	7.99211	40.7245	17	3598	=	MZ
Dmel	Desat1	ALT	The gene Desaturase 1 is referred to in FlyBase by the symbol Dmel\Desat1 (CG5887, FBgn0086687). It is a protein_coding_gene from Drosophila melanogaster. It has 5 annotated transcripts and 5 polypeptides (1 unique). Gene sequence location is 3R:12439600..12447616. It has the cytological map location 87B10-87B11. Protein features are: Fatty acid desaturase, type 1; Fatty acid desaturase, type 1, …				Dsim	Dsim\Desat1						Dsec	Dsec\GM24036						Dmau	desat1-PA						Dyak	Dyak\Desat1						Dsan	Dyak\Desat1						Dere	Dere\Desat1						Dana
TCONS_00032711	6.04509e-34	2.2623	8	5266	j	Z	TCONS_00027382	53.406	30.0077	5	1618	=	MZ	TCONS_00004452	118.268	53.6336	4	1205	=	PM	TCONS_00018359	102.582	154.988	4	1145	=	MZ	TCONS_00022336	93.7425	24.9227	4	1148	=	PM	TCONS_00016124	117.142	309.885	4	1148	=	PZ	TCONS_00009822	118.856	79.2337	4	1148	=	MZ	TCONS_00022175
TCONS_00032710	78.8925	1.86453	5	1929	=	MZ	TCONS_00027381	16.4648	9.9713	5	1722	=	MZ	TCONS_00004451	40.9909	14.9082	5	1948	j	MZ	TCONS_00018358	3.44837	0.245496	5	1927	j	M	TCONS_00022335	36.8049	12.643	5	1613	j	MZ	TCONS_00016123	29.9446	66.526	5	1868	j	PZ	TCONS_00009820	24.7668	5.36065	5	1893	j	MZ	TCONS_00022174
TCONS_00032707	4.47603	0.507977	5	1973	=	M	TCONS_00027380	122.038	50.0707	5	1577	=	PM	TCONS_00004450	7.63863	3.88632	5	2000	j	MZ	TCONS_00018357	2.22392	0.315477	5	1771	j	M	TCONS_00022334	23.2871	7.72539	5	1718	j	PM	TCONS_00016121	28.8976	83.8179	5	2048	j	PZ	TCONS_00009819	19.3709	14.9977	5	2055	j	MZ	TCONS_00022173
TCONS_00032702	15.0909	4.06327	5	2014	=	PM	TCONS_00027377	1.75654	0.364544	6	3341	j	M	TCONS_00004449	3.51155	0.000695446	5	1933	j	M	TCONS_00018356	9.98929	16.063	5	1649	j	MZ	TCONS_00022333	47.2611	19.3565	5	1635	j	PM	TCONS_00016120	17.5253	47.4399	5	1920	j	PZ	TCONS_00009818	2.88611	3.44532	5	2041	j	MZ	TCONS_00022172
TCONS_00032700	31.7575	10.2603	5	1944	=	PM	TCONS_00027376	1.03658	0.683529	6	3346	j	M	TCONS_00004448	1.32302	6.37482	5	1915	j	MZ	TCONS_00018355	17.7553	27.888	5	1624	j	MZ															TCONS_00009817	12.1107	13.0641	5	1897	j	MZ	TCONS_00022171
														TCONS_00004447	37.7515	15.5132	5	1967	j	MZ	TCONS_00018354	77.4592	93.6172	5	1491	j	MZ
														TCONS_00004441	1.88808	2.97518e-258	3	553	j	M	TCONS_00018353	10.3198	9.38763	5	1604	j	MZ
																					TCONS_00018352	27.4579	45.211	5	1585	j	MZ
Dmel	CG2118	ALT	This gene is referred to in FlyBase by the symbol Dmel\CG2118 (FBgn0039877). It is a protein_coding_gene from Drosophila melanogaster. It has 4 annotated transcripts and 4 polypeptides (2 unique). Gene sequence location is 3R:31790592..31793907. It has the cytological map location 100D2. Protein features are: ATP-grasp fold; ATP-grasp fold, subdomain 1; ATP-grasp fold, subdomain 2; Biotin carboxy…				Dsim	Dsim\GD16261						Dsec	Dsec\GM16413						Dmau	CG2118-PA						Dyak	Dyak\GE23296						Dsan	Dyak\GE23296						Dere	Dere\GG11849						Dana
TCONS_00042866	7.34809	2.07327	8	2289	=	MZ	TCONS_00029479	20.1059	1.67294	8	2310	=	MZ	TCONS_00021423	16.3942	1.42376	8	2609	j	MZ	TCONS_00019846	32.5019	11.4619	8	2920	j	PM	TCONS_00029121	24.8332	3.77703	7	2090	=	PM	TCONS_00021246	9.76887	0.9632	7	2090	=	M	TCONS_00016148	16.7209	2.91834	7	2090	=	PM	TCONS_00000613
TCONS_00042865	22.2096	3.00847	7	2380	=	MZ	TCONS_00029478	17.0018	2.39481	8	2298	=	MZ	TCONS_00021422	40.7658	3.31069	7	2063	=	MZ															TCONS_00021245	14.4304	2.37632	8	2413	j	MZ
TCONS_00042864	10.3605	1.44821	6	2160	=	MZ								TCONS_00021421	3.20175	0.459296	7	2140	j	M
TCONS_00042861	2.80263	0.456051	7	2913	=	M
TCONS_00042860	0.648437	1.23788	5	1278	j	Z
Dmel	DppIII	ALT	The gene Dipeptidyl aminopeptidase III is referred to in FlyBase by the symbol Dmel\DppIII (CG7415, FBgn0037580). It is a protein_coding_gene from Drosophila melanogaster. It has 2 annotated transcripts and 2 polypeptides (all unique). Gene sequence location is 3R:8344400..8347465. It has the cytological map location 84F13. Protein features are: Dipeptidyl-peptidase 3. Its molecular function is d…				Dsim	Dsim\GD18539						Dsec	Dsec\GM23728						Dmau	DppIII-PC						Dyak	Dyak\GE25873						Dsan	Dyak\GE25873						Dere	Dere\GG10257						Dana
TCONS_00031936	12.6041	5.80366	4	2609	=	PM	TCONS_00027970	100.642	2.12458	3	2392	=	MZ	TCONS_00004936	23.0617	1.0341	3	2358	=	MZ	TCONS_00018761	12.9264	1.26914	3	2355	=	MZ	TCONS_00021728	25.2337	0.31457	3	2358	=	M	TCONS_00015648	55.9889	3.99999	3	2358	=	PM	TCONS_00010301	13.8485	25.2426	3	2358	=	MZ	TCONS_00022834
TCONS_00031935	53.81	13.5561	3	2395	=	PM	TCONS_00027969	11.6695	0.476289	4	2593	=	M	TCONS_00004935	13.2372	2.10193	4	2571	j	PM	TCONS_00018760	43.711	2.21966	3	2350	j	PM	TCONS_00021726	29.729	0.698801	4	2574	j	M	TCONS_00015647	55.1451	3.0983	4	2564	j	PM	TCONS_00010300	54.9324	61.3853	3	2374	j	MZ	TCONS_00022833
TCONS_00031933	0.16579	1.39073	5	7673	j	Z	TCONS_00027968	6.8339	1.52175	3	2318	j	MZ	TCONS_00004934	70.7869	3.90927	3	2360	j	PM								TCONS_00021725	123.071	3.80398	3	2377	j	PM								TCONS_00010299	3.11952	1.05568	3	2486	j	MZ	TCONS_00022832
TCONS_00031931	0.0171456	1.71923	7	8547	j	Z
Dmel	lok	ALT	The gene loki is referred to in FlyBase by the symbol Dmel\lok (CG10895, FBgn0019686). It is a protein_coding_gene from Drosophila melanogaster. It has 4 annotated transcripts and 4 polypeptides (3 unique). Gene sequence location is 2L:20061422..20064381. It has the cytological map location 38B2. Protein features are: Forkhead-associated (FHA) domain; Protein kinase domain; Protein kinase, ATP bi…				Dsim	Dsim\GD24241	ALT					Dsec	Dsec\GM17387	ALT					Dmau	lok-PA						Dyak	Dyak\GE13292	ALT					Dsan	Dyak\GE13292						Dere	Dere\GG21217						Dana
TCONS_00004203	150.943	47.1459	7	2098	=	PM	TCONS_00002752	0.188167	1.9294	6	1685	j	Z	TCONS_00028346	1.02501e-05	1.92299	3	1049	j	Z	TCONS_00001846	9.11011e-25	2.06757	3	1022	j	Z	TCONS_00007433	1.82959	5.49383e-22	3	1348	j	M	TCONS_00005357	73.1615	45.8351	6	1374	=	MZ	TCONS_00022032	74.1844	63.5358	6	1374	=	MZ	TCONS_00003901
TCONS_00004201	38.0575	21.9646	6	2157	=	MZ	TCONS_00002751	0.205917	1.31866	5	1253	j	Z	TCONS_00028345	53.9625	14.7479	6	1374	=	MZ	TCONS_00001845	27.4347	22.679	6	1422	=	MZ	TCONS_00007432	115.667	40.817	6	1374	=	PM	TCONS_00005356	47.3569	34.2354	7	1869	j	MZ	TCONS_00022031	22.2672	4.68991	3	817	j	MZ	TCONS_00003900
TCONS_00004200	4.27503e-05	7.03879	7	2224	=	Z	TCONS_00002750	149.745	60.286	7	2105	=	PM	TCONS_00028343	15.4927	14.322	6	2266	j	MZ	TCONS_00001843	1.2881	4.20974	7	2198	j	MZ	TCONS_00007430	0.766693	2.09596	7	2428	j	Z	TCONS_00005355	92.0336	33.0681	8	1757	j	PM	TCONS_00022029	73.6929	51.7759	6	1989	j	MZ	TCONS_00003899
TCONS_00004192	2.10982	1.20122	4	743	j	MZ	TCONS_00002749	35.2217	15.8026	6	2157	j	PM	TCONS_00028342	139.129	49.132	7	2200	j	PM	TCONS_00001841	51.8919	25.9743	2	549	o	MZ	TCONS_00007429	0.000788926	2.59262	7	2421	j	Z								TCONS_00022028	9.61593	34.8798	6	2029	j	MZ	TCONS_00003898
																					TCONS_00001840	142.913	77.1644	7	2178	j	MZ	TCONS_00007427	4.0375	19.0322	7	2432	j	MZ								TCONS_00022027	5.02586	9.48457	3	869	j	MZ
																												TCONS_00007426	123.307	37.0381	7	2381	j	PM
																												TCONS_00007425	4.57553	6.71256	7	2311	j	MZ
																												TCONS_00007423	2.57914	0.102906	7	2373	j	M
Dmel	CTPsyn	ALT	The gene CTP synthase is referred to in FlyBase by the symbol Dmel\CTPsyn (CG45070, FBgn0266452). It is a protein_coding_gene from Drosophila melanogaster. It has 3 annotated transcripts and 3 polypeptides (2 unique). Gene sequence location is 3L:15097914..15113003. It has the cytological map location 71B4-71B5. Protein features are: CTP synthase; CTP synthase, N-terminal; Class I glutamine amido…				Dsim	Dsim\GD14523	ALT					Dsec	Dsec\GM25505						Dyak	Dyak\GE22049	ALT					Dsan	Dyak\GE22049	ALT					Dere	Dere\GG15718						Dana	Dana\GF23684						Dpse
TCONS_00023725	30.2328	129.752	4	2402	=	PZ	TCONS_00016092	1.32616	0.643775	5	4284	j	M	TCONS_00000858	13.4471	121.495	4	1754	=	MZ	TCONS_00015746	32.2419	53.6668	4	1748	=	MZ	TCONS_00011420	2.31191e-11	11.4016	4	1748	=	Z	TCONS_00012202	7.56488	36.3246	3	1688	j	MZ	TCONS_00020786	8.98135	1.23195	7	3026	=	MZ	TCONS_00037680
TCONS_00023724	13.0838	3.20454	4	2623	=	MZ	TCONS_00016089	28.7082	0.16544	4	1892	=	M	TCONS_00000856	20.2603	3.71607	7	3737	j	MZ	TCONS_00015742	17.0107	0.889321	7	4055	j	M	TCONS_00011418	14.6463	0.790186	7	3674	j	M	TCONS_00012201	13.3012	126.115	4	1739	=	PZ	TCONS_00020785	8.20051	142.365	4	2727	j	MZ	TCONS_00037679
TCONS_00023723	1.11178	0.581318	6	4471	j	M	TCONS_00016088	22.4831	72.159	4	2804	=	PZ	TCONS_00000853	56.7775	214.139	4	2637	j	PZ	TCONS_00015739	18.0785	39.9123	4	2797	j	PZ	TCONS_00011415	47.8667	196.073	4	2171	j	PZ	TCONS_00012199	9.71537	3.39828	7	3679	j	MZ	TCONS_00020784	20.9221	91.8253	4	2559	j	PZ	TCONS_00037678
																																			TCONS_00012197	20.7655	105.242	4	2479	j	PZ	TCONS_00020783	10.1461	1.3539	8	3834	j	MZ
Dmel	CG3760	ALT	This gene is referred to in FlyBase by the symbol Dmel\CG3760 (FBgn0022343). It is a protein_coding_gene from Drosophila melanogaster. It has 4 annotated transcripts and 4 polypeptides (3 unique). Gene sequence location is 2R:24938181..24939769. It has the cytological map location 60E5. Protein features are: Protein CDV3. Its molecular function is described by: . It is involved in the biological …				Dsec	Dsec\GM11915						Dmau	CG3760-PA						Dyak	Dyak\GE14456						Dsan	Dyak\GE14456						Dere	Dere\GG23019						Dana	Dana\GF13352						Dpse
TCONS_00014850	26.7303	10.6963	4	1124	=	PM	TCONS_00018028	11.1307	12.5426	4	812	=	MZ	TCONS_00006678	31.9375	13.1846	4	809	=	MZ	TCONS_00010122	15.0662	9.68418	4	812	=	MZ	TCONS_00007287	9.51581	10.8348	4	812	=	MZ	TCONS_00021586	32.048	27.639	4	812	=	MZ	TCONS_00011891	68.7231	36.0284	4	791	=	MZ	TCONS_00010053
TCONS_00014849	10.6212	0.482954	4	1035	=	M	TCONS_00018027	2.92203e-14	1.07004	5	1175	j	Z	TCONS_00006677	25.5558	8.49468	4	1484	j	MZ	TCONS_00010120	41.7518	17.0495	4	1067	j	PM	TCONS_00007286	36.4323	30.6725	4	1107	j	MZ	TCONS_00021585	1.57742	4.33862	4	1074	j	MZ	TCONS_00011890	25.9711	12.1797	4	853	j	MZ	TCONS_00010052
TCONS_00014848	31.5219	12.3559	4	1056	=	PM	TCONS_00018026	59.897	38.2736	5	1156	j	MZ	TCONS_00006676	2.00892	2.11315	4	1499	j	MZ	TCONS_00010119	4.21678	5.96499	4	1087	j	MZ								TCONS_00021583	33.6692	20.5802	4	1236	j	MZ
TCONS_00014847	1.08084	3.97958	5	1235	=	MZ								TCONS_00006675	0.103129	3.23636	4	1523	=	Z
TCONS_00014843	0.00264469	2.06109	5	1253	j	Z
Dmel	CG11523	ALT	This gene is referred to in FlyBase by the symbol Dmel\CG11523 (FBgn0037156). It is a protein_coding_gene from Drosophila melanogaster. It has one annotated transcript and one polypeptide. Gene sequence location is 3L:22265806..22266679. It has the cytological map location 79D3. Protein features are: GSKIP domain; Protein of unknown function DUF727. Its molecular function is unknown. The biologic…				Dsim	Dsim\GD12072						Dsec	Dsec\GM22096						Dmau	CG11523-PA						Dere	Dere\GG13185						Dana	Dana\GF23488						Dpse	Dpse\GA11049						Dper
TCONS_00030612	1.61681	0.310239	2	1057	o	M	TCONS_00020840	59.9367	86.6538	1	875	=	MZ	TCONS_00011287	54.9399	77.7602	1	470	=	MZ	TCONS_00013886	135.63	171.333	1	455	=	MZ	TCONS_00015850	60.1711	20.1829	1	464	=	PM	TCONS_00021079	55.1885	383.7	1	461	=	PZ	TCONS_00041568	16.8615	11.3246	1	479	=	MZ	TCONS_00028287
TCONS_00030611	0.4899	1.97412	2	1026	o	Z								TCONS_00011286	38.6997	59.7177	2	926	o	MZ																						TCONS_00041566	17.1112	8.36513	2	981	o	MZ
TCONS_00030610	55.9969	77.0144	1	873	=	MZ								TCONS_00011285	2.28458	4.19441	2	1463	o	MZ
Dmel	wun2	ALT	The gene wunen-2 is referred to in FlyBase by the symbol Dmel\wun2 (CG8805, FBgn0041087). It is a protein_coding_gene from Drosophila melanogaster. It has 2 annotated transcripts and 2 polypeptides (all unique). Gene sequence location is 2R:9414342..9417846. It has the cytological map location 45D4-45D5. Protein features are: Phosphatidic acid phosphatase type 2/haloperoxidase. Its molecular func…				Dsim	Dsim\GD10653						Dsec	Dsec\GM21120						Dmau	wun2-PA						Dyak	Dyak\GE19275						Dsan	Dyak\GE19275						Dere	Dere\GG23436						Dana
TCONS_00010868	0.000734492	1.25216	6	2205	=	Z	TCONS_00006982	0.112118	1.31686	6	2213	=	Z	TCONS_00005919	56.6527	42.847	6	1047	=	MZ	TCONS_00004722	16.4602	7.6607	5	1030	=	MZ	TCONS_00002771	29.4485	14.5234	6	1059	=	MZ	TCONS_00002061	31.7452	19.0795	6	1059	=	MZ	TCONS_00029158	17.6532	15.4277	6	1050	=	MZ	TCONS_00013958
TCONS_00010867	54.2257	21.9871	6	1962	=	PM	TCONS_00006981	46.2621	45.7786	6	1971	=	MZ								TCONS_00004720	46.9771	28.4744	6	1931	j	MZ	TCONS_00002770	5.26728	10.7397	5	1776	j	MZ								TCONS_00029157	1.47531	5.57736	4	1847	j	MZ	TCONS_00013957
																												TCONS_00002769	36.0062	5.67913	6	1959	j	MZ								TCONS_00029156	25.0814	23.5036	6	1906	j	MZ
																												TCONS_00002768	5.40384	4.53067	2	797	o	MZ								TCONS_00029155	1.21919	1.10498e-255	2	234	j	M
Dmel	Ziz	ALT	The gene Zizimin ortholog (H. sapiens) is referred to in FlyBase by the symbol Dmel\Ziz (CG42533, FBgn0260486). It is a protein_coding_gene from Drosophila melanogaster. It has 9 annotated transcripts and 9 polypeptides (all unique). Gene sequence location is 2L:7472513..7496307. It has the cytological map location 28A1-28A4. Protein features are: DHR-1 domain; DHR-2 domain; Dedicator of cytokine…				Dsim	Dsim\GD22490	ALT					Dsec	Dsec\GM13544	ALT					Dmau	CG42533-PF						Dyak	Dyak\GE18354						Dsan	Dyak\GE18354	ALT					Dere	Dere\GG23528						Dana
TCONS_00006711	1.17694	0.407828	14	8180	=	M	TCONS_00004303	0.0647387	1.5378	13	7655	=	Z	TCONS_00020528	1.74205	0.193957	13	6599	=	M	TCONS_00002859	0.340831	1.18091	13	6743	=	Z	TCONS_00000718	2.05546	0.840604	14	7366	j	M	TCONS_00000560	2.63582	0.261599	14	7311	j	M	TCONS_00029002	0.657256	3.74236	13	6599	=	Z	TCONS_00002985
TCONS_00006707	0.444021	2.03853	14	8533	=	Z	TCONS_00004298	1.15768	0.384323	14	8181	=	M	TCONS_00020527	2.43411	1.84622	14	8132	j	MZ	TCONS_00002857	1.07065	1.04883	14	8079	j	MZ	TCONS_00000711	2.64498	1.31221	14	8201	j	MZ	TCONS_00000557	0.390725	1.02401	12	8725	j	Z	TCONS_00029001	0.327903	8.78564	13	8532	j	Z	TCONS_00002982
TCONS_00006704	0.0337844	2.60888	13	8638	=	Z	TCONS_00004296	0.145146	1.8846	13	8634	=	Z	TCONS_00020525	0.317475	1.28055	13	7998	j	Z	TCONS_00002856	0.0298723	2.2585	13	8023	j	Z								TCONS_00000555	2.11781	0.309238	13	8118	j	M	TCONS_00028996	3.3007e-26	1.69833	11	8668	j	Z	TCONS_00002981
TCONS_00006690	0.343052	1.73632	5	1468	j	Z																																				TCONS_00028994	0.573101	1.3185	14	7837	j	Z	TCONS_00002978
																																										TCONS_00028991	0.19804	8.77535	12	7907	j	Z
																																										TCONS_00028990	2.26779	5.44875	13	7444	j	PZ
Dmel	Asap	ALT	The gene ArfGAP with SH3 domain, ankyrin repeat and PH domain is referred to in FlyBase by the symbol Dmel\Asap (CG30372, FBgn0050372). It is a protein_coding_gene from Drosophila melanogaster. It has 3 annotated transcripts and 3 polypeptides (all unique). Gene sequence location is 2R:8114286..8123001. It has the cytological map location 44B2. Protein features are: Ankyrin repeat; Ankyrin repeat…				Dsec	Dsec\GM20723						Dmau	CG30372-PB						Dyak	Dyak\GE23312						Dsan	Dyak\GE23312						Dere	Dere\GG10676						Dana	Dana\GF11212						Dpse
TCONS_00015965	17.5782	24.8192	12	4198	=	MZ	TCONS_00007834	31.9489	65.4045	8	2095	=	MZ	TCONS_00007045	7.92561	7.59655	12	3453	=	MZ	TCONS_00005863	28.5413	85.4934	12	3456	=	PZ	TCONS_00004279	17.5007	86.7728	12	3456	=	PZ	TCONS_00026611	4.08538	19.6508	3	1362	j	MZ	TCONS_00015045	5.17765	0.000541508	12	3462	=	M	TCONS_00015314
TCONS_00015964	0.211957	28.2931	12	5257	=	Z								TCONS_00007044	9.42712	31.5225	12	5270	=	PZ	TCONS_00005861	0.305049	2.0255	12	5598	=	Z	TCONS_00004278	0.00182543	1.62579	12	5344	j	Z	TCONS_00026610	0.695652	5.30854	12	4329	j	Z	TCONS_00015044	5.01274	52.953	12	5162	=	MZ	TCONS_00011354
TCONS_00015960	8.40588	47.0449	12	4968	=	PZ								TCONS_00007043	6.53189	35.8605	12	5186	j	PZ	TCONS_00005859	7.13309	32.0885	12	5036	j	PZ	TCONS_00004277	2.66522	8.31935	12	5451	=	MZ	TCONS_00026609	18.5738	78.1027	12	3456	=	PZ	TCONS_00015043	5.64823	34.5521	12	5078	j	MZ	TCONS_00011353
TCONS_00015958	1.18328	0.754291	12	4253	j	M															TCONS_00005857	6.90299e-34	1.89177	12	4683	j	Z	TCONS_00004276	11.273	92.6674	12	5206	j	PZ	TCONS_00026608	0.00789353	7.79972	11	4707	j	Z								TCONS_00011352
TCONS_00015956	0.00173158	8.48286	12	4492	j	Z															TCONS_00005854	2.83794e-24	1.11008	11	4454	j	Z								TCONS_00026607	2.49977	10.2054	13	4657	j	MZ
																					TCONS_00005853	0.185508	29.726	11	4429	j	Z								TCONS_00026602	5.64942	59.2273	12	5069	j	PZ
																					TCONS_00005852	1.24515	16.8914	6	2780	j	MZ								TCONS_00026601	5.05289	9.51524	2	889	j	MZ
Dmel	wdb	ALT	The gene widerborst is referred to in FlyBase by the symbol Dmel\wdb (CG5643, FBgn0027492). It is a protein_coding_gene from Drosophila melanogaster. It has 6 annotated transcripts and 6 polypeptides (1 unique). Gene sequence location is 3R:27561675..27582241. It has the cytological map location 98A6-98A8. Protein features are: Armadillo-type fold; Protein phosphatase 2A, regulatory B subunit, B5…				Dsim	Dsim\GD18073	ALT					Dsec	Dsec\GM16338						Dmau	wdb-PB	ALT					Dyak	Dyak\GE10557						Dsan	Dyak\GE10557						Dere	Dere\GG12108						Dana
TCONS_00042149	4.98608	2.06488e-35	4	732	j	M	TCONS_00028954	3.95784	4.28663e-94	2	344	j	M	TCONS_00017807	57.0804	24.7832	7	1532	=	PM	TCONS_00019474	85.3834	11.6557	7	1565	=	PM	TCONS_00023897	84.9208	44.1756	7	1568	=	MZ	TCONS_00017273	92.9513	52.8135	7	1568	=	MZ	TCONS_00016576	62.4092	47.1224	7	1568	=	MZ	TCONS_00023461
TCONS_00042148	1.40583	3.20802e-43	9	3618	=	M	TCONS_00028953	45.088	14.3279	9	5834	=	PM	TCONS_00017806	3.03386	0.58309	10	6167	j	M	TCONS_00019473	3.95405	3.53746	10	6791	j	MZ	TCONS_00023892	2.09738e-11	4.87945	10	6643	j	Z	TCONS_00017270	0.0809026	7.80084	9	6618	j	Z	TCONS_00016575	0.0504901	10.7357	9	6682	j	Z	TCONS_00023459
TCONS_00042147	86.9224	8.79378	9	3297	=	PM	TCONS_00028952	0.0587648	1.8812	10	6162	=	Z	TCONS_00017805	19.3764	22.6816	8	6093	j	MZ	TCONS_00019472	28.3662	6.24177	9	6622	j	PM	TCONS_00023891	4.97399e-15	1.41164	9	6503	j	Z	TCONS_00017268	26.8177	45.8472	9	6660	j	MZ	TCONS_00016572	0.00867042	2.19954	9	6633	j	Z	TCONS_00023458
TCONS_00042145	0.130447	4.64678	10	6790	j	Z	TCONS_00028951	6.43818	1.36746	10	6149	=	MZ	TCONS_00017804	16.6518	20.8562	10	6208	j	MZ	TCONS_00019471	0.00137278	1.22806	9	6563	j	Z	TCONS_00023890	1.51569e-08	1.21156	9	6843	j	Z								TCONS_00016570	20.9959	38.2305	9	6688	j	MZ
TCONS_00042143	0.000410767	4.87345	10	6832	=	Z	TCONS_00028950	2.75019	1.19647	9	6392	=	MZ								TCONS_00019470	0.0440794	17.6152	9	6406	j	Z	TCONS_00023889	0.0546454	2.86284	10	6780	j	Z								TCONS_00016569	5.98289	1.81988	10	6847	j	MZ
TCONS_00042142	0.237845	1.13772	10	7153	j	Z	TCONS_00028949	0.0679494	1.71252	9	6139	=	Z															TCONS_00023888	7.52379e-08	2.10452	9	6622	j	Z
TCONS_00042140	2.27908e-07	4.85692	9	6824	=	Z	TCONS_00028947	0.0646908	2.13845	10	6447	j	Z															TCONS_00023887	1.44623e-08	5.70132	9	6637	j	Z
TCONS_00042138	4.27357e-07	1.75294	10	6992	=	Z																						TCONS_00023885	1.6826e-12	1.32989	10	6691	j	Z
TCONS_00042135	6.47542e-08	2.46887	9	6479	j	Z																						TCONS_00023876	0.431222	2.93283	9	6581	j	Z
TCONS_00042134	1.7589e-07	17.298	9	6457	j	Z																						TCONS_00023874	8.43738	4.65031	10	6869	j	MZ
																												TCONS_00023873	10.7842	32.3734	9	6711	j	PZ
Dmel	Rb97D	ALT	The gene Ribonuclear protein at 97D is referred to in FlyBase by the symbol Dmel\Rb97D (CG6354, FBgn0004903). It is a protein_coding_gene from Drosophila melanogaster. It has 9 annotated transcripts and 9 polypeptides (3 unique). Gene sequence location is 3R:26872129..26875742. It has the cytological map location 97D3. Protein features are: Nucleotide-binding, alpha-beta plait; RNA recognition mo…				Dsim	Dsim\GD18114	ALT					Dsec	Dsec\GM10160	ALT					Dmau	Rb97D-PH	ALT					Dyak	Dyak\GE10609						Dsan	Dyak\GE10609						Dere	Dere\GG12167						Dana
TCONS_00041987	9.04258	2.96938e-08	6	2088	=	M	TCONS_00028832	1.87603	14.1675	7	3033	=	PZ	TCONS_00012535	8.06931	4.04498	5	1414	=	MZ	TCONS_00019381	5.98139	0.00231821	5	1411	=	M	TCONS_00024016	13.9066	1.68365	5	1417	=	MZ	TCONS_00017371	14.5088	4.30968	5	1417	=	MZ	TCONS_00017874	1.49208	11.6327	1	1731	x	MZ	TCONS_00023221
TCONS_00041986	0.864906	1.65723	5	2823	=	Z	TCONS_00028831	4.41242	7.01625	7	3051	=	MZ	TCONS_00012534	6.10212	19.2776	6	3054	j	PZ	TCONS_00019380	2.79988	6.42788	6	3061	j	MZ	TCONS_00024014	3.41652	0.788367	6	3131	j	M	TCONS_00017370	13.9678	10.6344	6	3038	j	MZ	TCONS_00016684	9.69301	19.5557	5	1414	=	PZ	TCONS_00023220
TCONS_00041985	4.26965	5.07631	5	2805	=	MZ	TCONS_00028830	3.27141	0.959688	7	2910	j	M	TCONS_00012533	1.21486	0.00642624	6	2926	j	M	TCONS_00019379	1.30335	0.226754	6	2667	j	M	TCONS_00024013	13.5093	6.74014	6	3142	j	PM	TCONS_00017368	5.81127	5.47408	2	747	o	MZ	TCONS_00016683	0.54043	1.00385	5	2953	j	Z
TCONS_00041983	4.28144	0.70723	6	2504	=	M	TCONS_00028829	2.06163	0.133639	7	2672	j	M	TCONS_00012532	3.08785	3.60002	6	2912	j	MZ	TCONS_00019378	2.85972	0.627568	5	2982	j	M															TCONS_00016682	2.77374	10.7923	6	3103	j	MZ
TCONS_00041982	1.17086	1.08147	6	2627	=	MZ	TCONS_00028828	1.78924	1.08794	7	2914	j	MZ	TCONS_00012531	1.39942	2.45095	3	1797	j	MZ	TCONS_00019377	4.24543	11.362	5	3203	j	PZ															TCONS_00016681	4.03729	3.90947	6	3106	j	MZ
TCONS_00041981	1.85373	0.0325148	6	2500	=	M	TCONS_00028827	1.11751	3.87976	7	3037	j	MZ								TCONS_00019375	0.280023	7.09905	2	1967	j	Z
TCONS_00041979	6.92133e-35	3.35835	6	3095	=	Z
Dmel	app	ALT	The gene approximated is referred to in FlyBase by the symbol Dmel\app (CG42318, FBgn0260941). It is a protein_coding_gene from Drosophila melanogaster. It has 10 annotated transcripts and 10 polypeptides (5 unique). Gene sequence location is 3L:12206238..12266841. It has the cytological map location 69A3-69A4. Protein features are: Zinc finger, DHHC-type, palmitoyltransferase. Its molecular func…				Dsim	Dsim\GD12736						Dsec	Dsec\GM24670						Dmau	app-PJ						Dyak	Dyak\GE20136						Dsan	Dyak\GE20136						Dere	Dere\GG13843	ALT					Dana
TCONS_00028503	8.47874	1.78313	11	4526	=	PM	TCONS_00019369	3.57153	1.08598	11	4517	=	MZ	TCONS_00003306	21.5625	6.86765	12	4432	j	PM	TCONS_00012925	25.2617	6.53952	11	4434	j	PM	TCONS_00019017	6.76844	2.18039	4	1429	j	MZ	TCONS_00013779	3.44188	0.726295	11	4539	j	M	TCONS_00014770	1.45411	1.58621	12	4369	j	MZ	TCONS_00016522
TCONS_00028502	5.1541	0.897983	12	4547	=	M	TCONS_00019367	9.12566	1.62863	12	4538	=	MZ															TCONS_00019011	3.89116	0.925809	12	4588	j	M	TCONS_00013778	7.68857	0.0293392	12	4560	j	M	TCONS_00014769	6.89957	4.74775	12	4494	j	MZ	TCONS_00016521
TCONS_00028500	2.31986	0.126243	11	4499	j	M	TCONS_00019365	3.64748	1.61939	12	4533	j	MZ															TCONS_00019010	1.63164	0.0164468	11	4567	j	M	TCONS_00013777	2.92072	3.01453	11	4505	j	MZ	TCONS_00014768	3.34731	0.235648	12	4268	j	M
TCONS_00028499	0.00596109	1.01329	12	8310	j	Z	TCONS_00019361	2.66864	2.65654	10	4155	=	MZ															TCONS_00019009	4.07117	0.718161	12	4593	j	M	TCONS_00013776	6.75886	2.15052	12	4526	j	MZ	TCONS_00014767	2.40114	4.32976	10	4390	j	MZ
TCONS_00028497	1.31417	5.38335e-09	10	4146	=	M																						TCONS_00019008	3.71778	3.67844	11	4539	j	MZ								TCONS_00014766	2.24378e-06	1.60268	8	4013	j	Z
TCONS_00028496	4.57676e-10	1.14844	7	2672	=	Z																						TCONS_00019004	1.71121	0.999407	12	4466	j	M
Dmel	Dap160	ALT	The gene Dynamin associated protein 160 is referred to in FlyBase by the symbol Dmel\Dap160 (CG1099, FBgn0023388). It is a protein_coding_gene from Drosophila melanogaster. It has 6 annotated transcripts and 6 polypeptides (all unique). Gene sequence location is 2L:21134439..21142347. It has the cytological map location 39A4. Protein features are: EF-Hand 1, calcium-binding site; EF-hand domain; …				Dsim	Dsim\GD21654						Dsec	Dsec\GM23277						Dmau	Dap160-PA						Dyak	Dyak\GE13003	ALT					Dsan	Dyak\GE13003						Dere	Dere\GG21524						Dana
TCONS_00009341	1.39644	0.386418	11	3959	=	M	TCONS_00006092	15.4762	22.5627	12	4304	=	MZ	TCONS_00014937	6.12645	1.2865	10	3293	=	MZ	TCONS_00004052	1.58021	2.08822	10	3290	=	MZ	TCONS_00006783	20.8842	19.5972	10	3299	=	MZ	TCONS_00004907	16.0793	25.0588	10	3299	=	MZ	TCONS_00018838	13.722	14.6769	10	3299	=	MZ	TCONS_00005798
TCONS_00009340	3.38094	2.08219e-07	10	3714	=	M	TCONS_00006091	1.86028	1.32586	11	3985	j	MZ	TCONS_00014936	12.2665	14.6063	11	4271	j	MZ	TCONS_00004051	4.45688	7.33032	10	3634	j	MZ	TCONS_00006781	0.159316	1.73974	10	5519	j	Z	TCONS_00004905	0.808706	1.32874	12	5420	j	Z	TCONS_00018837	1.78683	4.10797	10	5552	j	MZ
TCONS_00009339	15.6032	20.7777	11	3962	=	MZ	TCONS_00006089	2.22539e-07	3.41858	12	4714	=	Z	TCONS_00014935	0.452825	3.70578	11	4259	j	Z	TCONS_00004050	3.68822	6.94908	11	3843	j	MZ	TCONS_00006779	0.0324755	1.15326	12	5456	j	Z	TCONS_00004904	0.674062	7.69271	11	5647	j	Z	TCONS_00018835	3.63609	6.29752	11	5823	j	MZ
TCONS_00009337	5.68498e-41	3.52182	12	5408	=	Z															TCONS_00004048	1.44669e-48	2.47044	13	5964	j	Z	TCONS_00006777	4.25757	0.571194	11	5866	j	M	TCONS_00004903	2.81674	8.82288	10	6089	=	PZ
TCONS_00009334	0.0103505	7.35889	10	5569	=	Z															TCONS_00004047	0.0425039	2.00596	12	6440	j	Z	TCONS_00006776	0.669391	5.51648	10	6207	=	Z	TCONS_00004902	1.39587	1.34002	11	5862	j	MZ
TCONS_00009330	8.12769e-42	1.55593	12	6751	j	Z																						TCONS_00006775	1.28425	0.331755	9	5959	j	M
																												TCONS_00006774	0.00433951	5.59971	11	5799	j	Z
Dmel	CG12084	ALT	This gene is referred to in FlyBase by the symbol Dmel\CG12084 (FBgn0043458). It is a protein_coding_gene from Drosophila melanogaster. It has 2 annotated transcripts and 2 polypeptides (all unique). Gene sequence location is 3L:1490951..1496643. It has the cytological map location 62A2. Protein features are: Armadillo; Armadillo-like helical; Armadillo-type fold. Its molecular function is unknow…				Dsim	Dsim\GD13474						Dsec	Dsec\GM14212						Dmau	CG12084-PA	ALT					Dyak	Dyak\GE20956						Dsan	Dyak\GE20956						Dere	Dere\GG14597						Dana
TCONS_00026086	20.9079	2.26528	8	3140	=	MZ	TCONS_00017552	13.534	3.53582	8	3147	=	PM	TCONS_00016401	13.524	2.91012	7	2375	=	MZ	TCONS_00011803	11.3161	0.921876	7	2369	=	M	TCONS_00017244	20.2426	1.75004	7	2372	=	MZ	TCONS_00012448	15.899	9.19623	7	2372	=	MZ	TCONS_00013466	31.2424	9.20394	11	6455	j	MZ	TCONS_00018987
TCONS_00026083	0.000556388	1.32772	17	9880	j	Z	TCONS_00017551	16.9816	3.46	9	3062	=	PM	TCONS_00016400	18.2821	6.26421	9	3554	j	PM	TCONS_00011802	24.6916	7.17291	9	3569	j	PM	TCONS_00017243	18.0501	15.0994	12	6520	j	MZ	TCONS_00012447	26.6872	12.6855	9	3220	j	MZ	TCONS_00013465	8.83776	1.31469	13	5884	j	MZ	TCONS_00016596
TCONS_00026059	8.13538	1.09566e-18	9	3474	=	M	TCONS_00017550	2.26172	0.366975	9	2765	j	M	TCONS_00016399	9.32277	3.57071	2	314	o	MZ	TCONS_00009475	0.000146983	1.29543	1	913	x	Z	TCONS_00017242	5.87758	2.68197	9	3615	j	MZ								TCONS_00013464	0.674342	1.77948	8	3683	j	Z	TCONS_00016595
														TCONS_00016398	9.32277	3.57071	2	314	o	MZ																						TCONS_00013463	4.40621	3.99603	8	3690	j	MZ	TCONS_00016590
																																										TCONS_00013462	0.342715	1.01781	8	4002	j	Z
Dmel	Maf1	ALT	This gene is referred to in FlyBase by the symbol Dmel\Maf1 (CG40196, FBgn0058196). It is a protein_coding_gene from Drosophila melanogaster. It has 5 annotated transcripts and 5 polypeptides (1 unique). Gene sequence location is 2R:1512810..1527095. Protein features are: Repressor of RNA polymerase III transcription Maf1. Its molecular function is unknown. It is involved in the biological proces…				Dsec	Dsec\GM23260						Dmau	CG40196-PA	ALT					Dyak	Dyak\GE20780	ALT					Dsan	Dyak\GE20780	ALT					Dere	Dere\GG23116						Dana	Dana\GF13945						Dper
TCONS_00014923	1.97974	0.198508	6	1096	=	M	TCONS_00029930	80.8389	111.02	4	677	=	MZ	TCONS_00020519	107.044	139.851	4	674	=	MZ	TCONS_00036590	30.4018	55.7378	4	677	=	MZ	TCONS_00026517	22.1659	20.0441	4	677	=	MZ	TCONS_00029727	65.8461	69.6247	4	677	=	MZ	TCONS_00021295	35.0531	127.395	4	677	=	MZ	TCONS_00004747
TCONS_00014922	68.7937	27.3103	6	1149	=	MZ	TCONS_00029929	1.22111	7.79975	5	1496	j	MZ	TCONS_00020518	1.06919	3.02441	4	1147	j	MZ	TCONS_00036589	2.89012	5.72645	5	1107	j	MZ	TCONS_00026516	0.00188399	9.69434	5	1157	j	Z	TCONS_00029726	1.90833	2.59631	5	1717	j	MZ	TCONS_00021294	42.9075	110.847	5	1338	j	PZ	TCONS_00004745
TCONS_00014921	0.142278	1.2082	5	1353	=	Z	TCONS_00029927	0.0357918	6.75897	5	1309	j	Z	TCONS_00020517	2.65037	7.72103	5	1200	j	MZ	TCONS_00036588	1.25456	0.0991117	5	1135	j	M	TCONS_00026515	1.37777	0.604487	5	1271	j	M	TCONS_00029725	3.17193	4.98607	6	1776	j	MZ	TCONS_00021293	0.861846	10.7637	4	1092	j	Z	TCONS_00004744
TCONS_00014920	2.0294	54.6009	4	1074	=	PZ	TCONS_00029925	11.733	6.92815	5	1295	j	MZ	TCONS_00020516	1.38319	0.754865	5	1037	j	M	TCONS_00036587	27.089	55.6088	5	1171	j	MZ	TCONS_00026514	1.47682	8.18954	5	1186	j	MZ	TCONS_00029724	2.36531	4.05204	5	1715	j	MZ	TCONS_00021292	0.888139	2.20231	5	1327	j	Z	TCONS_00004743
							TCONS_00029924	16.6154	20.5401	5	1563	j	MZ	TCONS_00020515	30.5928	26.604	5	1204	j	MZ	TCONS_00036586	6.19263	4.10257	5	1165	j	MZ	TCONS_00026513	16.8293	6.83175	5	1191	j	MZ	TCONS_00029723	16.2912	23.1154	5	1657	j	MZ	TCONS_00021291	7.67195	22.2976	4	918	j	MZ	TCONS_00004742
														TCONS_00020514	4.07515	19.8026	5	1444	j	PZ	TCONS_00036585	0.591729	1.20401	5	1129	j	Z	TCONS_00026512	2.91162	3.95857	5	1313	j	MZ								TCONS_00021290	0.396143	39.0564	4	742	j	Z
														TCONS_00020513	9.04965	15.6051	5	1184	j	MZ	TCONS_00036583	11.328	17.2303	5	1120	j	MZ	TCONS_00026511	9.80204	7.73716	5	1164	j	MZ
														TCONS_00020512	6.89938	16.7135	5	1060	j	MZ	TCONS_00036582	5.89545	13.3037	5	1163	j	MZ
														TCONS_00020511	13.6785	4.3351	5	1003	j	MZ	TCONS_00036581	1.07957	0.468834	5	975	j	M
																					TCONS_00036579	4.90684	4.91277	5	1016	j	MZ
																					TCONS_00036578	1.10839	7.06773	5	1146	j	MZ
																					TCONS_00036576	0.518182	2.83096	5	1268	j	Z
																					TCONS_00036574	0.118334	2.23878	4	1184	j	Z
																					TCONS_00036572	0.0550275	1.79936	6	3883	j	Z
																					TCONS_00036556	0.601276	2.66909	2	460	x	Z
Dmel	CG32772	ALT	This gene is referred to in FlyBase by the symbol Dmel\CG32772 (FBgn0052772). It is a protein_coding_gene from Drosophila melanogaster. It has 4 annotated transcripts and 4 polypeptides (2 unique). Gene sequence location is X:4909102..4915161. It has the cytological map location 4D5. Protein features are: AT hook, DNA-binding motif; Zinc finger C2H2-type/integrase DNA-binding domain; Zinc finger,…				Dsim	Dsim\GD16713						Dsec	Dsec\GM12375						Dyak	Dyak\GE16375						Dsan	Dyak\GE16375						Dere	Dere\GG18735						Dana	Dana\GF20350						Dpse
TCONS_00045433	0.481588	1.13075	5	2340	=	Z	TCONS_00031536	8.29636	0.332104	5	2268	=	M	TCONS_00023755	13.0786	3.14547	8	2206	j	PM	TCONS_00033332	9.36246	7.38604	6	3176	=	MZ	TCONS_00024189	11.9777	2.44106	7	3058	j	MZ	TCONS_00001626	10.9794	0.241053	5	2294	j	M	TCONS_00026542	8.86013	5.05955	6	3252	j	MZ	TCONS_00029424
TCONS_00045432	10.065	0.0660264	5	2140	=	M	TCONS_00031535	13.1557	2.49521	6	3202	=	PM	TCONS_00023753	9.54561	0.69622	6	1332	j	M	TCONS_00033331	1.34443	0.157031	7	2862	j	M	TCONS_00024188	2.57592	1.86362	7	3005	j	MZ	TCONS_00001622	7.58665	4.64935	6	3173	=	MZ	TCONS_00026540	21.4852	0.148956	7	5336	j	M	TCONS_00029421
TCONS_00045430	2.20947	1.08783	7	3098	=	MZ	TCONS_00031533	1.45596	0.000104189	7	2961	j	M								TCONS_00033329	1.1635	0.0893968	7	2872	j	M	TCONS_00024187	9.47589	4.6967	5	2195	j	PM								TCONS_00026539	9.80827	0.00071042	3	2992	j	M
TCONS_00045429	9.82293	7.59745	6	3031	=	MZ															TCONS_00033328	6.31278	4.48256	5	2200	j	MZ
TCONS_00045425	2.26738	0.0747892	7	2968	j	M
Dmel	pgant6	ALT	The gene polypeptide GalNAc transferase 6 is referred to in FlyBase by the symbol Dmel\pgant6 (CG2103, FBgn0035375). It is a protein_coding_gene from Drosophila melanogaster. It has 3 annotated transcripts and 3 polypeptides (1 unique). Gene sequence location is 3L:2782255..2786010. It has the cytological map location 62F4. Protein features are: Glycosyltransferase 2-like; Nucleotide-diphospho-su…				Dsim	Dsim\GD13712						Dsec	Dsec\GM14515						Dmau	pgant6-PA						Dyak	Dyak\GE20340						Dsan	Dyak\GE20340						Dere	Dere\GG14889						Dana
TCONS_00021258	20.9015	5.8705	4	2671	=	PM	TCONS_00014355	6.56591	6.68331	4	4232	=	MZ	TCONS_00015663	2.40345	3.39304	3	1368	=	MZ	TCONS_00009643	6.53614	1.56337	3	1995	=	MZ	TCONS_00018569	20.5734	15.1742	3	1998	=	MZ	TCONS_00013443	18.7512	24.1079	3	1998	=	MZ	TCONS_00010803	16.6551	13.9808	3	1998	=	MZ	TCONS_00019845
TCONS_00021256	0.045068	2.3389	5	4013	j	Z	TCONS_00014354	10.637	6.46129	4	4207	=	MZ	TCONS_00015662	8.4507	25.5872	4	2868	j	MZ	TCONS_00009642	4.66689	3.70826	4	3445	j	MZ	TCONS_00018568	5.61285	6.64435	4	5406	j	MZ	TCONS_00013440	3.86814	9.58706	4	5331	j	MZ	TCONS_00010802	3.77162	7.76449	4	5828	j	PZ
														TCONS_00015655	10.6621	15.2317	6	10651	j	MZ	TCONS_00009641	11.3273	3.59892	4	3431	j	MZ
														TCONS_00015651	0.931891	10.1167	5	3465	j	Z
Dmel	CG32103	ALT	This gene is referred to in FlyBase by the symbol Dmel\CG32103 (FBgn0052103). It is a protein_coding_gene from Drosophila melanogaster. It has 4 annotated transcripts and 4 polypeptides (3 unique). Gene sequence location is 3L:12402295..12414842. It has the cytological map location 69B4-69B5. Protein features are: EF-Hand 1, calcium-binding site; EF-hand domain; EF-hand domain pair; Graves diseas…				Dsim	Dsim\GD12723						Dsec	Dsec\GM24660						Dmau	CG32103-PB						Dyak	Dyak\GE20124						Dsan	Dyak\GE20124						Dere	Dere\GG13834						Dpse
TCONS_00028542	0.316127	1.89557	6	1226	j	Z	TCONS_00019396	6.85267	2.92744	6	1132	j	MZ	TCONS_00003329	2.02723	0.330286	8	1882	=	M	TCONS_00012940	23.4	6.00104	8	3640	j	MZ	TCONS_00019040	11.8244	2.23352	6	1214	j	PM	TCONS_00013804	2.96209	0.299306	8	1867	=	M	TCONS_00014796	28.7758	9.04371	8	1873	=	PM	TCONS_00037999
TCONS_00028541	24.0365	3.73417	8	2614	=	PM	TCONS_00019395	19.2723	7.5225	8	3509	=	PM	TCONS_00003327	7.07833	4.7943	8	3492	j	MZ	TCONS_00012939	14.5241	11.5739	8	3555	j	MZ	TCONS_00019039	5.16303	0.432319	8	1867	=	M	TCONS_00013802	3.40901	4.25204	8	3424	j	MZ								TCONS_00037998
TCONS_00028538	18.2195	6.67535	8	3828	=	PM	TCONS_00019394	19.806	5.71513	8	3513	=	PM	TCONS_00003326	35.8238	10.1991	8	3483	j	MZ								TCONS_00019035	40.712	8.59639	8	3789	j	PM	TCONS_00013801	47.183	8.78011	8	3428	j	MZ								TCONS_00037996
TCONS_00028535	1.14003	1.74806	9	3765	j	MZ																																											TCONS_00037994
																																																	TCONS_00036233
Dmel	d4	ALT	The gene d4 is referred to in FlyBase by the symbol Dmel\d4 (CG2682, FBgn0033015). It is a protein_coding_gene from Drosophila melanogaster. It has 4 annotated transcripts and 4 polypeptides (all unique). Gene sequence location is 2R:5259004..5295965. It has the cytological map location 41E3-41E4. Protein features are: Requiem/DPF N-terminal domain; Zinc finger, FYVE/PHD-type; Zinc finger, PHD-fi…				Dyak	Dyak\GE11247						Dsan	Dyak\GE11247						Dere	Dere\GG10866						Dana	Dana\GF11022						Dpse	Dpse\GA15428						Dper	Dper\GL11042						Dmir
TCONS_00009894	6.52714	11.528	3	1761	=	MZ	TCONS_00036246	77.6214	80.3725	3	1491	=	MZ	TCONS_00026340	100.813	130.272	3	1491	=	MZ	TCONS_00026976	66.1569	140.622	3	1491	=	PZ	TCONS_00015442	4.86744	14.2614	3	3579	j	MZ	TCONS_00013676	1.47857	0.128174	3	623	j	M	TCONS_00013996	36.5834	40.2107	4	1700	=	MZ	TCONS_00021964
TCONS_00009893	15.1412	57.7704	3	1758	=	PZ	TCONS_00036244	0.985952	4.19265	4	2495	j	Z	TCONS_00026339	4.17498	9.87887	2	947	j	MZ								TCONS_00015441	47.5207	61.9062	4	2191	j	MZ	TCONS_00013675	33.0435	55.7293	3	1521	=	MZ	TCONS_00013995	3.99011e-14	1.16521	4	2955	=	Z	TCONS_00021963
TCONS_00009892	61.5838	186.155	3	1764	=	PZ	TCONS_00036242	9.89396	15.8142	4	2491	j	MZ															TCONS_00015440	8.09518	5.77087	4	2435	=	MZ	TCONS_00013674	16.6073	22.5273	4	2043	j	MZ	TCONS_00013994	48.0048	115.792	3	2495	j	PZ	TCONS_00021962
TCONS_00009890	8.27345	0.258355	4	1700	j	M																													TCONS_00013673	35.9723	55.8914	3	2098	j	MZ								TCONS_00021961
TCONS_00009889	1.71607	0.0689353	4	1694	j	M																													TCONS_00013671	4.56073	8.99395	3	1472	j	MZ
TCONS_00009888	2.36885	0.598568	5	1999	j	M
TCONS_00009887	1.26406	0.229767	5	2005	j	M
TCONS_00009886	2.94185	0.407867	5	2009	j	M
Dmel	CG14441	ALT	This gene is referred to in FlyBase by the symbol Dmel\CG14441 (FBgn0029895). It is a protein_coding_gene from Drosophila melanogaster. It has 4 annotated transcripts and 4 polypeptides (1 unique). Gene sequence location is X:6699508..6719389. It has the cytological map location 6C7-6C9. Protein features are: Zinc finger, AD-type; Zinc finger, C2H2; Zinc finger, C2H2-like. Its molecular function …				Dsim	Dsim\GD16813						Dsec	Dsec\GM12521						Dyak	Dyak\GE16768						Dsan	Dyak\GE16768						Dere	Dere\GG19607						Dana	Dana\GF21426						Dpse
TCONS_00045792	1.00598	2.07791	8	7039	=	PZ	TCONS_00031840	1.63873	0.624104	11	6474	j	M	TCONS_00023520	2.19588	0.038622	8	3346	=	M	TCONS_00030363	1.42506	0.403383	8	3385	=	M	TCONS_00021962	1.55138	4.90273	9	6832	j	PZ	TCONS_00003250	0.730139	2.70177	8	6324	j	Z	TCONS_00008155	17.6956	0.719997	8	3631	=	M	TCONS_00028521
TCONS_00045786	1.20932	0.0555532	9	4603	=	M	TCONS_00031838	1.78421	0.0761042	10	6186	=	M	TCONS_00023519	2.93104	0.467488	9	6936	j	M	TCONS_00030361	1.87839	1.95334	9	6902	j	MZ																						TCONS_00028519
														TCONS_00023518	4.52009	0.632258	9	6406	j	M																													TCONS_00028512
Dmel	CG3632	ALT	This gene is referred to in FlyBase by the symbol Dmel\CG3632 (FBgn0030735). It is a protein_coding_gene from Drosophila melanogaster. It has 6 annotated transcripts and 6 polypeptides (3 unique). Gene sequence location is X:16296671..16303308. It has the cytological map location 14B9. Protein features are: FYVE zinc finger; Myotubularin-like phosphatase domain; Protein-tyrosine phosphatase, acti…				Dsim	Dsim\GD17273						Dsec	Dsec\GM13419						Dyak	Dyak\GE11013						Dsan	Dyak\GE11013						Dere	Dere\GG17949						Dana	Dana\GF19035						Dpse
TCONS_00047894	0.82628	1.15116	16	4158	=	Z	TCONS_00033094	2.25904	0.733622	14	3698	j	M	TCONS_00014203	1.00499	4.56233e-07	14	3657	j	M	TCONS_00038854	2.4574	0.542497	14	3825	j	M	TCONS_00028131	10.5049	3.12539	14	3794	j	PM	TCONS_00004855	1.08665	0.495481	15	3516	j	M	TCONS_00009026	8.58577	7.35835	14	3349	=	MZ	TCONS_00034076
TCONS_00047893	5.10298	1.75416	16	4147	=	MZ	TCONS_00033092	5.82644	0.870382	16	4067	=	M	TCONS_00014202	11.3162	2.93514	15	3846	j	MZ	TCONS_00038848	1.68468	0.187385	14	3634	j	M	TCONS_00028126	12.713	3.90566	14	3625	j	PM	TCONS_00004854	5.37494	2.57164	14	3618	j	MZ	TCONS_00009024	3.37093	3.69487	13	3531	j	MZ	TCONS_00034075
TCONS_00047892	10.4439	2.58623	16	4054	=	MZ	TCONS_00033090	14.5608	7.18517	16	3974	=	PM	TCONS_00014197	2.53279	0.849719	15	3500	j	M	TCONS_00038840	15.9824	6.27557	15	3861	j	PM	TCONS_00028125	1.01282	0.834105	13	3506	j	M	TCONS_00004852	10.2344	2.14758	16	3670	j	MZ	TCONS_00009022	0.0836659	3.89408	14	3574	j	Z	TCONS_00034074
TCONS_00047891	1.10787	0.512007	15	3852	j	M	TCONS_00033089	3.9781	2.69818	15	3889	=	MZ	TCONS_00014191	6.94653	0.894195	15	3789	j	M	TCONS_00038838	4.27704	1.03125	14	3654	j	MZ	TCONS_00028122	7.32189	1.81152	16	4128	j	PM	TCONS_00004851	9.74481	2.43604	8	1942	j	MZ	TCONS_00009021	10.2536	10.3492	14	3696	j	MZ	TCONS_00034066
TCONS_00047890	2.30953	2.36268	16	4171	j	MZ								TCONS_00014189	13.4009	4.8173	16	3854	j	MZ	TCONS_00038832	1.94581	0.121284	15	4325	j	M															TCONS_00009018	5.23471	8.36239	13	3205	j	MZ
Dmel	sofe	ALT	The gene sister of feo is referred to in FlyBase by the symbol Dmel\sofe (CG1655, FBgn0030242). It is a protein_coding_gene from Drosophila melanogaster. It has 2 annotated transcripts and 2 polypeptides (1 unique). Gene sequence location is X:10855000..10857413. It has the cytological map location 9F5. Protein features are: G-protein gamma-like domain; Microtubule-associated protein, MAP65/Ase1/…				Dmau	sofe-PA						Dmoj	Dmoj\GI15801
TCONS_00051331	18.944	3.73656	1	2271	=	PM	TCONS_00024132	9.02903	1.15698	1	1805	=	MZ	TCONS_00004180	29.0926	83.6138	1	2111	=	PZ
TCONS_00051330	0.846866	2.15984	1	2413	=	Z
Dmel	CG34231	ALT	This gene is referred to in FlyBase by the symbol Dmel\CG34231 (FBgn0085260). It is a protein_coding_gene from Drosophila melanogaster. It has one annotated transcript and one polypeptide. Gene sequence location is 2R:11986008..11987653. It has the cytological map location 48D5. Its molecular function is unknown. The biological processes in which it is involved are not known. One allele is report…				Dsim	Dsim\GD10830						Dsec	Dsec\GM21322						Dmau	CG34231-PB						Dyak	Dyak\GE12394						Dsan	Dyak\GE12394						Dere	Dere\GG20233						Dana
TCONS_00011518	1.21044	0.551712	3	1491	=	M	TCONS_00007401	1.36913	4.50627	4	718	=	MZ	TCONS_00006270	3.58626	6.51324	3	489	=	MZ	TCONS_00005019	3.42131	9.50928	3	438	=	MZ	TCONS_00011455	1.32292	3.42155	3	441	=	MZ	TCONS_00008191	0.197317	1.68329	3	441	=	Z	TCONS_00023741	0.651525	6.6303	3	441	=	Z	TCONS_00011465
TCONS_00011517	0.0634449	1.21603	2	1768	j	Z								TCONS_00006269	1.63362	8.36189	4	2373	j	MZ	TCONS_00005018	2.52749	11.8455	3	1007	j	PZ	TCONS_00011454	0.232557	5.72446	4	2596	j	Z	TCONS_00008190	5.72223	15.8067	3	822	j	PZ	TCONS_00023740	0.211646	4.8088	4	1117	j	Z
TCONS_00011516	0.0330701	1.17084	5	3490	j	Z																																				TCONS_00023739	0.0947488	2.59217	3	1150	j	Z
TCONS_00011515	0.0899619	3.17042	5	3541	j	Z
TCONS_00011514	0.065252	2.41916	4	3437	j	Z
Dmel	l(1)G0232	ALT	The gene lethal (1) G0232 is referred to in FlyBase by the symbol Dmel\l(1)G0232 (CG32697, FBgn0028341). It is a protein_coding_gene from Drosophila melanogaster. It has 9 annotated transcripts and 9 polypeptides (6 unique). Gene sequence location is X:9626294..9659145. It has the cytological map location 8F2-8F6. Protein features are: CRAL-TRIO domain; CRAL/TRIO, N-terminal domain; Protein-tyros…				Dmau	l(1)G0232-PA						Dyak	Dyak\GE15440	ALT					Dsan	Dyak\GE15440						Dere	Dere\GG18966	ALT					Dana	Dana\GF22421	ALT					Dpse	Dpse\GA22312						Dper
TCONS_00051046	17.7693	8.20174	8	3045	=	PM	TCONS_00024032	42.1217	12.158	8	2464	=	PM	TCONS_00035417	38.3208	14.0479	8	2485	=	PM	TCONS_00025726	31.7849	5.63236	8	2485	=	PM	TCONS_00002066	29.6266	14.716	8	2494	=	PM	TCONS_00009615	7.27682	0.000191092	8	2617	=	M	TCONS_00034767	10.3952	4.28742	4	970	j	MZ	TCONS_00009913
TCONS_00051045	36.4116	5.84054	8	3038	=	PM	TCONS_00024031	7.37376	6.40843	8	5347	j	MZ	TCONS_00035416	4.20183	2.59906	9	3877	j	MZ	TCONS_00025725	16.1421	14.1402	8	3722	j	MZ	TCONS_00002065	9.56713	0.903249	8	3923	=	M	TCONS_00009614	58.8927	44.0309	8	2824	j	MZ	TCONS_00034765	14.9242	8.52491	9	2544	=	MZ	TCONS_00009912
TCONS_00051043	9.10241	3.85871	6	2197	=	MZ	TCONS_00024028	5.10382	1.27102	8	5430	=	PM	TCONS_00035415	16.0898	1.2452	9	4076	j	PM	TCONS_00025724	11.3679	1.7188	8	4054	=	PM	TCONS_00002062	0.0724112	1.34688	7	3969	j	Z	TCONS_00009613	0.000659524	2.17968	9	2805	j	Z	TCONS_00034764	3.45159	20.8857	9	4266	j	MZ	TCONS_00009911
TCONS_00051034	0.0305643	2.93175	10	5462	j	Z								TCONS_00035413	1.90281	4.87777	8	3889	j	MZ								TCONS_00002061	11.4366	17.9582	8	3740	j	MZ	TCONS_00009611	0.665266	2.55978	9	2925	j	Z	TCONS_00034763	12.7772	5.9363	9	4438	=	MZ
TCONS_00051031	0.01783	2.3183	9	5126	j	Z								TCONS_00035412	0.74926	2.37986	8	4141	j	Z																						TCONS_00034762	0.747416	1.0378	10	4556	j	Z
														TCONS_00035411	0.146412	3.50824	8	3974	j	Z
Dmel	A2bp1	ALT	The gene Ataxin-2 binding protein 1 is referred to in FlyBase by the symbol Dmel\A2bp1 (CG32062, FBgn0052062). It is a protein_coding_gene from Drosophila melanogaster. It has 8 annotated transcripts and 8 polypeptides (all unique). Gene sequence location is 3L:10481412..10594012. It has the cytological map location 67E4-67E5. Protein features are: Nucleotide-binding, alpha-beta plait; RNA recogn…				Dsim	Dsim\GD14245						Dsec	Dsec\GM25214						Dyak	Dyak\GE21749						Dsan	Dyak\GE21749						Dere	Dere\GG15438						Dana	Dana\GF10597						Dpse
TCONS_00022941	0.211571	1.22691	13	5989	j	Z	TCONS_00015526	0.375967	1.42637	14	4888	j	Z	TCONS_00000363	0.441888	1.87735	6	3171	j	Z	TCONS_00015129	1.13011	1.1787	14	5979	j	MZ	TCONS_00010962	1.20154	3.4861	13	5958	j	PZ	TCONS_00011715	0.88669	1.89517	12	5618	j	Z	TCONS_00018041	0.606252	2.80726	5	2605	j	Z	TCONS_00036874
TCONS_00022938	7.16546e-06	5.52272	15	6089	j	Z	TCONS_00015523	1.45371	3.98125	15	5928	j	PZ	TCONS_00000361	0.429057	1.42974	13	2609	=	Z	TCONS_00015127	0.661976	1.6077	14	6571	j	Z	TCONS_00010961	0.988154	1.99513	13	6534	j	Z	TCONS_00011711	1.2154	3.96317	13	5936	j	PZ	TCONS_00018038	1.06863	2.28056	7	1183	j	MZ
TCONS_00022935	0.572657	3.20615	14	5570	=	Z								TCONS_00000360	1.44673	2.93841	13	5581	j	MZ	TCONS_00015126	0.229683	1.34104	13	6077	j	Z															TCONS_00018036	0.7105	1.38415	11	4652	j	Z
TCONS_00022933	0.0561952	1.63669	16	6081	=	Z								TCONS_00000356	0.045305	1.20676	13	5643	j	Z																						TCONS_00018035	1.31608	3.31086	13	5178	j	MZ
TCONS_00022931	1.6257	0.753286	15	3493	=	M																																				TCONS_00018034	0.0306898	1.11788	13	5191	j	Z
TCONS_00022930	1.15792	0.00257832	17	3227	=	M
Dmel	NKAIN	ALT	The gene Na,K-ATPase Interacting is referred to in FlyBase by the symbol Dmel\NKAIN (CG34413, FBgn0085442). It is a protein_coding_gene from Drosophila melanogaster. It has 7 annotated transcripts and 7 polypeptides (4 unique). Gene sequence location is 2R:24881570..24888615. It has the cytological map location 60E5. Protein features are: Na,K-Atpase Interacting protein. Its molecular function is…				Dsim	Dsim\GD11907	ALT					Dsec	Dsec\GM11910						Dmau	NKAIN-PK						Dyak	Dyak\GE14452						Dsan	Dyak\GE14452	ALT					Dere	Dere\GG23015						Dana
TCONS_00014820	0.292088	3.74083	7	4650	=	Z	TCONS_00009846	13.6909	28.3579	7	2331	=	PZ	TCONS_00018016	22.6247	2.63369	6	1962	=	MZ	TCONS_00006668	8.79872	0.249553	6	1968	=	M	TCONS_00010109	12.7177	2.45049	6	1977	=	MZ	TCONS_00007282	13.7804	3.58193	6	1977	=	PM	TCONS_00021573	9.60062	1.90241	6	1965	=	MZ	TCONS_00011885
TCONS_00014818	9.55359	19.7376	7	2304	=	PZ	TCONS_00009844	31.9765	7.32161	7	3337	=	PM	TCONS_00018015	1.89048	0.0667079	8	4867	j	M	TCONS_00006667	1.69316	0.850633	7	3569	j	M	TCONS_00010108	0.266723	5.65495	7	2331	j	Z	TCONS_00007281	0.155736	4.9203	6	2318	j	Z	TCONS_00021571	9.16486	3.35889	7	3540	j	MZ	TCONS_00011884
TCONS_00014816	0.243874	1.84213	7	5183	j	Z	TCONS_00009843	1.39251	1.95129	7	1340	=	MZ	TCONS_00018014	17.305	6.21609	8	4891	j	MZ	TCONS_00006666	3.24734	14.9801	7	2308	j	MZ	TCONS_00010106	1.35186	3.31142	6	1485	j	MZ	TCONS_00007279	0.00111592	8.73249	6	4941	j	Z	TCONS_00021569	5.16333	1.09173	6	3510	j	MZ	TCONS_00011882
TCONS_00014815	1.51513	0.213932	7	2299	j	M								TCONS_00018013	9.58133	21.0076	7	2316	j	MZ	TCONS_00006664	17.023	5.58327	7	3581	j	MZ	TCONS_00010105	1.75229e-08	1.12997	8	2360	j	Z	TCONS_00007278	1.48068	22.3544	7	2317	j	PZ	TCONS_00021568	3.76312	4.10175	8	4920	j	MZ	TCONS_00011881
TCONS_00014813	0.0503431	4.38766	7	2625	j	Z															TCONS_00006663	3.59447	3.10967	6	1572	j	MZ	TCONS_00010104	13.243	8.0619	8	4956	j	MZ	TCONS_00007277	12.8707	2.38915	7	5008	j	MZ	TCONS_00021567	7.10604	23.5578	7	2321	j	MZ	TCONS_00011880
TCONS_00014811	0.415358	3.03497	8	4922	j	Z															TCONS_00006661	12.5888	4.7388	8	3451	j	MZ	TCONS_00010103	2.13695	22.3641	7	2344	j	PZ															TCONS_00011879
TCONS_00014807	1.44722	0.0781792	7	3387	=	M
TCONS_00014805	20.1061	0.70929	7	3331	=	M
TCONS_00014804	3.96762	7.28869	6	1565	=	MZ
Dmel	Hmt4-20	ALT	The gene Histone methyltransferase 4-20 is referred to in FlyBase by the symbol Dmel\Hmt4-20 (CG13363, FBgn0025639). It is a protein_coding_gene from Drosophila melanogaster. It has 2 annotated transcripts and 2 polypeptides (1 unique). Gene sequence location is X:648483..656033. It has the cytological map location 1B13-1B14. Protein features are: Histone-lysine N-methyltransferase, Suvar4-20; SE…				Dsim	Dsim\GD16466	ALT					Dsec	Dsec\GM19029						Dmau	Suv4-20-PA	ALT					Dyak	Dyak\GE16574						Dsan	Dyak\GE16574						Dere	Dere\GG12748						Dana
TCONS_00049190	2.34845	4.81267	3	5146	=	MZ	TCONS_00033873	0.00537099	2.02739	3	4685	=	Z	TCONS_00010089	17.7536	3.97602	2	3883	=	MZ	TCONS_00023170	0.980868	2.60237	3	7003	j	Z	TCONS_00032931	18.8745	1.81249	2	3991	=	MZ	TCONS_00023880	15.9546	37.617	2	3991	=	PZ	TCONS_00001136	12.7006	48.6855	2	3928	=	MZ	TCONS_00005244
TCONS_00049189	0.377907	1.38489	3	6104	j	Z	TCONS_00033872	44.5251	62.4221	3	6120	=	MZ	TCONS_00010088	1.18076	0.0842048	4	5852	j	M	TCONS_00023169	4.27001	18.192	4	4969	j	MZ	TCONS_00032930	7.25462	7.78856	3	8016	j	MZ	TCONS_00023879	8.27772	6.27054	3	7511	j	MZ	TCONS_00001134	0.597117	2.2702	4	8038	j	Z	TCONS_00005243
TCONS_00049187	1.39804	1.58337	4	6080	j	MZ	TCONS_00033871	1.77921	0.227803	4	4080	=	M	TCONS_00010087	40.6161	59.3276	4	7941	j	MZ	TCONS_00023168	30.0722	2.88198e-05	3	7005	j	M	TCONS_00032929	0.00031969	1.85825	3	6976	j	Z	TCONS_00023878	1.16604e-49	1.10637	3	6709	j	Z	TCONS_00001131	11.9925	56.9281	4	6044	j	MZ	TCONS_00005242
TCONS_00049186	56.3282	56.4551	3	6134	=	MZ	TCONS_00033870	0.661457	2.44601	3	5715	=	Z								TCONS_00023166	19.3306	52.4355	3	6375	j	PZ	TCONS_00032928	19.5367	44.8844	3	6886	j	MZ	TCONS_00023877	19.3278	21.2133	3	6373	j	MZ	TCONS_00001130	4.06652	7.90895	3	6317	j	MZ	TCONS_00005241
TCONS_00049185	1.3244	0.0272348	4	3578	j	M	TCONS_00033868	0.440304	2.89461	3	5890	=	Z								TCONS_00023165	0.520967	6.54006	3	6560	j	Z								TCONS_00023876	0.000344897	5.08367	3	6405	j	Z								TCONS_00004962
TCONS_00049182	2.38835	0.0797112	4	3492	j	M																													TCONS_00023875	0.00877936	3.73652	3	6392	j	Z
Dmel	retn	ALT	The gene retained is referred to in FlyBase by the symbol Dmel\retn (CG5403, FBgn0004795). It is a protein_coding_gene from Drosophila melanogaster. It has 5 annotated transcripts and 5 polypeptides (all unique). Gene sequence location is 2R:23632610..23654820. It has the cytological map location 59F5. Protein features are: ARID/BRIGHT DNA-binding domain; REKLES domain. Its molecular function is …				Dsim	Dsim\GD11780	ALT					Dsec	Dsec\GM16032	ALT					Dmau	retn-PB	ALT					Dyak	Dyak\GE14310	ALT					Dsan	Dyak\GE14310	ALT					Dere	Dere\GG22872	ALT					Dana
TCONS_00014398	1.15142	0.301265	8	2889	j	M	TCONS_00009589	0.239929	267.851	8	2977	j	Z	TCONS_00030385	27.1464	0.552595	8	2921	j	M	TCONS_00006423	49.4272	21.7376	12	4194	j	PM	TCONS_00013245	0	1.79893	2	528	x	Z	TCONS_00009536	0	2.17982	2	1156	x	Z	TCONS_00021308	11.9277	0.496781	7	3024	j	M	TCONS_00011382
TCONS_00014396	0.0869165	325.285	8	3043	=	Z	TCONS_00009588	3.07775	0.964231	7	2905	j	M	TCONS_00030384	5.19259e-17	2.65387	7	2945	j	Z	TCONS_00006422	27.7081	249.822	8	3495	j	PZ	TCONS_00009799	9.73584	3.69401	7	2801	j	MZ	TCONS_00007044	5.70454	229.514	7	2523	j	MZ	TCONS_00021307	0.0741797	316.308	8	3100	j	Z	TCONS_00011381
TCONS_00014395	2.3032e-05	3.04846	8	2951	j	Z	TCONS_00009587	23.1848	0.0107235	12	4211	j	M	TCONS_00030383	1.44574e-18	268.764	8	3089	j	Z	TCONS_00006421	8.83405	18.8052	13	4225	j	MZ	TCONS_00009798	8.62566	1.26159	8	2907	j	MZ	TCONS_00007043	9.55555e-12	56.7123	8	3011	j	Z	TCONS_00021306	8.39537	0.44462	12	3765	j	M	TCONS_00011380
TCONS_00014394	4.45363e-22	2.61792	11	3786	j	Z	TCONS_00009586	15.1824	3.71412	12	4093	=	MZ	TCONS_00030382	11.3548	3.82871	13	3792	j	MZ								TCONS_00009797	2.5907e-16	1.24171	8	3005	j	Z	TCONS_00007042	9.60667	1.3234	12	2682	=	MZ	TCONS_00021304	22.8184	27.7907	11	4444	j	MZ	TCONS_00011379
TCONS_00014392	8.42197	0.373273	8	3527	=	M	TCONS_00009585	30.7316	10.7435	12	4078	=	MZ	TCONS_00030381	4.42241e-06	2.47357	13	2726	=	Z								TCONS_00009795	2.17037e-20	2.1695	8	3042	j	Z	TCONS_00007041	17.9222	0.35917	8	3520	j	M	TCONS_00021303	19.6146	10.3377	8	3612	j	MZ	TCONS_00011377
TCONS_00014391	13.8703	3.66214	12	4294	=	MZ	TCONS_00009584	2.05397	0.400471	13	4106	j	M	TCONS_00030380	58.8708	26.5107	2	640	j	MZ								TCONS_00009793	1.02234e-08	2.3742	8	2965	j	Z	TCONS_00007040	44.4427	11.7183	12	4304	j	PM	TCONS_00021302	10.7003	11.6028	13	4511	j	MZ	TCONS_00011376
TCONS_00014390	38.1096	10.3256	12	4279	=	PM								TCONS_00030379	39.33	14.8544	2	632	j	MZ								TCONS_00009792	0	2.15622	3	319	j	Z	TCONS_00007039	0.00037485	3.88612	12	4909	=	Z								TCONS_00011375
TCONS_00014388	9.30858	1.0723	12	4130	=	MZ								TCONS_00030378	38.094	17.0632	13	4305	j	MZ								TCONS_00009790	3.85138e-21	281.602	8	3040	j	Z															TCONS_00011374
TCONS_00014387	0.271998	2.84915	7	1978	j	Z								TCONS_00030377	1.14601	0.151142	8	3620	j	M								TCONS_00009788	2.1053e-13	1.00441	8	2984	j	Z
														TCONS_00030376	0.897669	1.16494	14	4464	j	Z								TCONS_00009787	7.83213e-16	2.33662	12	2682	=	Z
																												TCONS_00009786	4.8268	2.26656	10	4217	j	MZ
																												TCONS_00009785	5.5201	0.12956	11	4238	j	M
																												TCONS_00009784	37.4836	5.4622	12	4411	j	PM
																												TCONS_00009783	15.929	2.9115	12	4530	j	MZ
																												TCONS_00009782	1.56146e-23	2.0789	12	4904	=	Z
Dmel	mrj	ALT	The gene mrj is referred to in FlyBase by the symbol Dmel\mrj (CG8448, FBgn0034091). It is a protein_coding_gene from Drosophila melanogaster. It has 8 annotated transcripts and 8 polypeptides (3 unique). Gene sequence location is 2R:16203329..16221793. It has the cytological map location 52F8-52F11. Protein features are: DnaJ domain; DnaJ domain, conserved site. Its molecular function is describ…				Dsim	Dsim\GD25559						Dsec	Dsec\GM20081	ALT					Dmau	mrj-PE						Dyak	Dyak\GE14089	ALT					Dsan	Dyak\GE14089						Dere	Dere\GG22292						Dana
TCONS_00018312	2.35334	38.686	6	1980	=	PZ	TCONS_00012221	9.81097	26.3452	6	1469	=	MZ	TCONS_00009055	41.901	144.265	7	1849	j	PZ	TCONS_00008067	18.3685	40.7329	7	2020	j	PZ	TCONS_00009348	1.61967	2.96655	6	1050	=	MZ	TCONS_00006713	2.99234	4.29249	6	1050	=	MZ	TCONS_00020211	4.55852	4.04709e-05	6	1740	j	M	TCONS_00010809
TCONS_00018309	0.661528	2.31257	7	2048	j	Z	TCONS_00012220	5.32329	17.0833	7	1605	=	MZ	TCONS_00009054	1.43276	3.21307	7	2158	j	MZ	TCONS_00008063	5.93643	9.73974	6	1938	j	MZ	TCONS_00009341	2.59793	6.59643	7	1768	j	MZ	TCONS_00006711	1.18932	2.95515	7	2130	j	MZ	TCONS_00020210	2.36019	3.80886	6	1808	j	MZ	TCONS_00010806
TCONS_00018308	2.81816	24.5623	7	2006	j	PZ	TCONS_00012212	1.15606	3.31719	11	3408	j	MZ	TCONS_00009053	30.949	86.9559	6	1867	j	MZ	TCONS_00008062	0.705777	1.40025	7	2283	j	Z	TCONS_00009337	1.67851	3.08746	7	1532	j	MZ	TCONS_00006710	31.0539	55.7952	6	1987	j	MZ	TCONS_00020209	38.7361	21.4705	6	1899	j	MZ	TCONS_00010804
TCONS_00018306	44.3488	124.403	6	2108	j	PZ	TCONS_00012211	0.594804	1.47817	12	6161	j	Z	TCONS_00009052	1.0249	4.21062	7	2033	j	MZ	TCONS_00008061	2.26828	3.8771	8	2328	j	MZ	TCONS_00009335	0.72417	1.31995	6	1658	j	Z	TCONS_00006709	0.221936	1.14486	7	2249	j	Z	TCONS_00020207	1.06131	0.188949	7	2165	j	M	TCONS_00010803
TCONS_00018303	2.56078	8.38179	7	2119	=	PZ	TCONS_00012207	1.21428	4.13694	10	5628	j	MZ	TCONS_00009051	2.04718	6.44002	7	2042	j	MZ	TCONS_00008060	49.7677	100.667	6	2010	j	PZ	TCONS_00009333	1.12248	5.42068	7	2055	j	MZ	TCONS_00006704	19.4767	24.5452	7	2005	j	MZ	TCONS_00020204	11.6231	7.97164	7	1868	j	MZ
TCONS_00018302	2.59954	9.56259	6	2232	j	PZ	TCONS_00012204	0.445637	2.4569	7	2302	j	Z	TCONS_00009050	1.42481	3.2909	8	2071	j	MZ	TCONS_00008059	1.9224	6.71279	6	1951	j	MZ	TCONS_00009332	42.8136	92.768	6	1823	j	PZ	TCONS_00006702	22.9528	27.2078	7	2076	j	MZ
TCONS_00018297	2.21428	4.35611	6	2137	=	MZ	TCONS_00012203	35.174	78.3426	6	2041	j	MZ	TCONS_00009049	1.63918	0.00900088	6	1720	j	M	TCONS_00008058	0.105337	1.06635	7	2122	j	Z	TCONS_00009330	1.01314	0.808968	7	1639	j	M
TCONS_00018295	2.16924	6.36038	6	2103	j	MZ	TCONS_00012202	0.510055	1.78285	7	2251	j	Z								TCONS_00008057	2.12183	3.99765	7	2153	j	MZ	TCONS_00009326	1.64417	0.634569	6	1766	j	M
TCONS_00018291	0.0709204	1.11409	7	2258	j	Z															TCONS_00008056	2.14145e-09	1.6815	7	2136	j	Z	TCONS_00009325	12.1021	23.9977	7	1731	j	MZ
TCONS_00018290	1.68922	0.179648	6	1951	j	M																						TCONS_00009324	15.7522	34.5631	7	1811	j	PZ
TCONS_00018280	1.5488	5.11539	6	1923	=	MZ
TCONS_00018279	1.95228	6.32911	5	1699	j	MZ
Dmel	frtz	ALT	The gene fritz is referred to in FlyBase by the symbol Dmel\frtz (CG17657, FBgn0086698). It is a protein_coding_gene from Drosophila melanogaster. It has 3 annotated transcripts and 3 polypeptides (2 unique). Gene sequence location is 2L:1711302..1715851. It has the cytological map location 22B1. Protein features are: WD repeat-containing and planar cell polarity effector protein Fritz; WD40 repe…				Dmau	frtz-PA						Dyak	Dyak\GE15489						Dsan	Dyak\GE15489						Dere	Dere\GG24581						Dana	Dana\GF24395						Dper	Dper\GL19344						Dmir
TCONS_00005291	3.77306	0.000201887	7	3296	=	M	TCONS_00002215	5.76782	7.73795	7	2840	=	MZ	TCONS_00003554	4.37693	3.27883	7	2843	=	MZ	TCONS_00002592	5.16725	2.0923	7	2843	=	MZ	TCONS_00027301	5.28452	2.41257	7	2834	=	PM	TCONS_00005845	11.1042	12.228	6	2832	=	MZ	TCONS_00003822	20.4316	17.1842	6	2796	=	MZ	TCONS_00014876
TCONS_00005289	1.98903	6.26347	7	3594	=	PZ																													TCONS_00005838	4.60547	12.5189	4	1164	j	MZ
Dmel	alt	ALT	The gene aluminum tubes is referred to in FlyBase by the symbol Dmel\alt (CG18212, FBgn0038535). It is a protein_coding_gene from Drosophila melanogaster. It has 8 annotated transcripts and 8 polypeptides (2 unique). Gene sequence location is 3R:17673732..17682515. It has the cytological map location 90C1. Its molecular function is unknown. The biological processes in which it is involved are not…				Dsim	Dsim\GD20219						Dmau	alt-PG	ALT					Dyak	Dyak\GE25256	ALT					Dsan	Dyak\GE25256						Dere	Dere\GG16761						Dana	Dana\GF17176						Dpse
TCONS_00040133	2.71428	0.828124	4	2093	j	M	TCONS_00022099	16.3287	13.9574	7	3246	j	MZ	TCONS_00014886	0.000669764	2.8848	5	2617	=	Z	TCONS_00025057	11.6435	0.147103	5	2608	=	M	TCONS_00018142	8.74626	13.3747	5	2608	=	MZ	TCONS_00006782	21.5021	23.4549	5	2626	=	MZ	TCONS_00024442	33.651	7.32452	6	2613	=	MZ	TCONS_00003720
TCONS_00040131	7.32002	11.444	6	3333	=	MZ	TCONS_00022095	1.70304	7.08487e-05	7	3292	j	M	TCONS_00014885	46.7842	24.6982	6	2709	j	MZ	TCONS_00025054	0.0555242	1.1031	7	3847	j	Z	TCONS_00018141	71.2628	157.066	6	3735	j	PZ	TCONS_00006781	60.2034	98.0582	7	3769	j	MZ	TCONS_00024441	3.00366e-46	23.5534	2	1159	o	Z	TCONS_00003719
TCONS_00040130	62.9494	38.5904	6	3278	=	MZ	TCONS_00022093	7.53996	34.5162	6	2899	=	MZ	TCONS_00014884	2.22981	7.91083	7	3862	j	MZ	TCONS_00025052	86.4605	173.913	6	3713	j	PZ	TCONS_00018140	18.3309	21.5487	7	3823	j	MZ								TCONS_00024440	64.7501	54.7128	6	4097	j	MZ	TCONS_00003717
TCONS_00040128	1.32357	1.06489	6	3363	=	MZ	TCONS_00022091	53.6486	84.118	6	2871	=	MZ	TCONS_00014883	37.9093	102.344	6	3749	j	PZ	TCONS_00025051	5.03918	15.8233	6	3710	j	MZ	TCONS_00018139	0.00819176	16.0589	6	3726	j	Z								TCONS_00024439	4.60476	15.897	7	4192	j	MZ	TCONS_00003713
TCONS_00040126	7.93353	16.6934	7	3827	=	MZ	TCONS_00022088	28.6069	51.9895	7	4937	j	MZ	TCONS_00014882	6.52719	7.98629	7	3872	j	MZ	TCONS_00025050	2.4676e-09	1.33495	7	3803	j	Z	TCONS_00018138	2.6265	9.69847	7	3860	j	MZ															TCONS_00003711
TCONS_00040124	1.01428	5.01007	7	3882	j	MZ								TCONS_00014876	22.1124	24.2547	11	5643	j	MZ	TCONS_00025047	10.8396	14.081	6	3738	j	MZ	TCONS_00018136	28.0915	61.1357	6	2616	j	PZ															TCONS_00003707
TCONS_00040122	0.716031	40.0524	6	3822	j	Z								TCONS_00014870	5.01413	2.04933e-14	6	2990	j	M	TCONS_00025044	32.5918	48.8341	7	2698	j	MZ	TCONS_00018135	8.53562	1.93223	6	2642	j	MZ															TCONS_00003705
TCONS_00040121	0.00664603	2.28573	7	3803	j	Z
TCONS_00040119	0.268697	4.13756	6	3903	=	Z
Dmel	CG8712	ALT	This gene is referred to in FlyBase by the symbol Dmel\CG8712 (FBgn0033258). It is a protein_coding_gene from Drosophila melanogaster. It has 2 annotated transcripts and 2 polypeptides (1 unique). Gene sequence location is 2R:8096792..8098484. It has the cytological map location 44A4. Its molecular function is unknown. The biological processes in which it is involved are not known. 4 alleles are …				Dsim	Dsim\GD10192						Dsec	Dsec\GM20726						Dmau	CG8712-PA						Dyak	Dyak\GE23334						Dsan	Dyak\GE23334						Dere	Dere\GG10679						Dana
TCONS_00015947	24.7615	11.8756	2	1487	=	PM	TCONS_00010557	26.5821	16.1455	2	1486	=	MZ	TCONS_00007827	19.434	7.43081	1	1232	=	MZ	TCONS_00007040	11.1807	5.46318	1	1256	=	MZ	TCONS_00005848	1.60894	8.89742	1	1232	=	MZ	TCONS_00004273	43.5815	18.9654	1	1232	=	PM	TCONS_00026616	27.5664	10.6166	1	1232	=	MZ	TCONS_00015040
TCONS_00015946	4.18478	5.95347	1	1692	=	MZ	TCONS_00010556	4.58087	2.97809	2	1488	o	MZ	TCONS_00007826	25.6985	11.2478	2	1791	o	MZ	TCONS_00007039	20.8713	18.5178	2	1427	o	MZ	TCONS_00005846	1.74493	12.826	2	1551	o	MZ	TCONS_00004272	7.35343	3.09606	2	1731	o	MZ	TCONS_00026615	12.1029	3.59403	2	1766	o	MZ	TCONS_00015039
TCONS_00015945	0.115337	4.30531	2	1999	j	Z																													TCONS_00004271	19.6359	9.72035	2	1788	o	MZ	TCONS_00026614	11.8523	6.66988	2	1787	o	MZ
Dmel	tay	ALT	The gene tay bridge is referred to in FlyBase by the symbol Dmel\tay (CG9056, FBgn0260938). It is a protein_coding_gene from Drosophila melanogaster. It has 4 annotated transcripts and 4 polypeptides (2 unique). Gene sequence location is X:15876368..15887311. It has the cytological map location 14A1-14B1. Its molecular function is unknown. It is involved in the biological process described with: …				Dyak	Dyak\GE16010						Dsan	Dyak\GE16010	ALT					Dere	Dere\GG19362						Dana	Dana\GF20183						Dper	Dper\GL18071						Dwil	Dwil\GK15277						Dvir
TCONS_00052282	1.63345	5.27767	14	8344	=	PZ	TCONS_00034078	1.44029	2.68267	13	7358	=	MZ	TCONS_00024770	5.83603	12.9739	13	7358	=	MZ	TCONS_00002808	1.21526	8.70356	13	7349	=	MZ	TCONS_00027192	22.2675	8.87101	12	6795	j	PM	TCONS_00007749	11.883	2.86877	8	4222	=	PM	TCONS_00030087	4.09095	1.81414	14	8278	=	MZ	TCONS_00025110
TCONS_00052281	8.49265	1.88573	14	8242	=	MZ	TCONS_00034076	5.24404	6.85807	15	8199	j	MZ	TCONS_00024769	0.418187	2.20989	12	9353	j	Z	TCONS_00002807	1.37451	8.09335	14	8528	j	PZ	TCONS_00027191	2.71055	0.771033	13	5922	j	M	TCONS_00007747	1.66504	1.17081	15	8393	j	MZ	TCONS_00030086	6.23262	0.895609	15	10238	j	M	TCONS_00025108
TCONS_00052280	0.00228717	2.84953	14	8347	=	Z	TCONS_00034074	7.63583	5.06517	14	8218	j	MZ	TCONS_00024768	17.5532	19.2176	14	8433	j	MZ	TCONS_00002806	0.112568	3.37459	15	8224	j	Z	TCONS_00027190	8.13865	2.18241	4	1415	=	MZ	TCONS_00007746	1.72862	0.799748	14	8188	j	M	TCONS_00030084	11.0843	4.38126	15	10526	j	PM	TCONS_00025107
TCONS_00052279	3.61728	11.9973	14	8637	=	PZ	TCONS_00034073	1.91903	7.25041	14	8498	j	PZ	TCONS_00024767	1.18765	0.974223	15	9028	j	M	TCONS_00002805	2.15284	6.27791	14	9496	j	MZ								TCONS_00007745	4.92786	1.51416	14	8246	j	MZ	TCONS_00030083	4.18652	2.0774	14	10011	j	PM	TCONS_00025106
TCONS_00052273	1.06978	0.115698	13	8463	j	M	TCONS_00034072	3.9831	3.08779	14	8308	j	MZ	TCONS_00024766	1.41389	4.0446	14	8620	j	MZ	TCONS_00002804	13.8856	19.0307	14	8273	j	MZ								TCONS_00007744	1.27437	0.0492048	14	8214	j	M	TCONS_00030082	3.5667	7.49472	14	10157	=	MZ	TCONS_00025105
							TCONS_00034069	1.47343	3.39273	15	8579	j	MZ	TCONS_00024765	0.288888	3.49533	14	9450	j	Z															TCONS_00007742	1.62222	0.715417	14	8187	j	M
																																			TCONS_00007738	3.58355	3.24896	14	8456	j	MZ
																																			TCONS_00007734	1.51987	1.40289	15	8562	j	MZ
																																			TCONS_00007733	9.55314	2.13135	14	8278	j	PM
																																			TCONS_00007729	1.19226	0.950552	14	8364	j	M
																																			TCONS_00007727	1.83502	0.920748	14	8259	j	M
Dmel	spn-F	ALT	The gene spn-F is referred to in FlyBase by the symbol Dmel\spn-F (CG12114, FBgn0086362). It is a protein_coding_gene from Drosophila melanogaster. It has 2 annotated transcripts and 2 polypeptides (all unique). Gene sequence location is 3R:31255127..31256659. It has the cytological map location 100B8-100B9. Its molecular function is described by: minus-end-directed microtubule motor activity. It…				Dsim	Dsim\GD21567						Dsec	Dsec\GM12929						Dmau	spn-F-PA						Dyak	Dyak\GE10926						Dsan	Dyak\GE10926						Dere	Dere\GG11799						Dana
TCONS_00036727	50.5378	8.51409	2	1463	=	PM	TCONS_00025076	43.9722	21.7708	2	1475	=	PM	TCONS_00023438	46.8005	41.4722	2	1455	o	MZ	TCONS_00016921	57.9517	57.6426	2	1090	=	MZ	TCONS_00024620	5.87809	4.69698	2	1093	=	MZ	TCONS_00017841	53.3261	53.1353	2	1093	=	MZ	TCONS_00017375	40.7773	12.9346	2	1093	=	PM	TCONS_00021846
TCONS_00036726	0.300389	4.70841	3	1421	j	Z																						TCONS_00024619	47.8748	24.9516	3	1485	j	MZ
TCONS_00036725	0.00670145	2.48162	3	1422	j	Z
Dmel	CG42676	ALT	This gene is referred to in FlyBase by the symbol Dmel\CG42676 (FBgn0261562). It is a protein_coding_gene from Drosophila melanogaster. It has 4 annotated transcripts and 4 polypeptides (3 unique). Gene sequence location is 3L:1803107..1806920. It has the cytological map location 62B4. Its molecular function is described by: . It is involved in the biological process described with: . 6 alleles a…				Dmau	CG42676-PD						Dyak	Dyak\GE21192						Dpse	Dpse\GA23754						Dper	Dper\GL25310						Dmir	FBpp0275121-D1_1
TCONS_00021063	0.0448332	1.19117	6	2816	j	Z	TCONS_00009548	4.94491	2.04044	5	1285	=	MZ	TCONS_00013965	2.17184e-14	1.07681	3	957	=	Z	TCONS_00036496	1.97481	7.04136	3	1062	=	MZ	TCONS_00037394	0.156118	2.71279	2	1081	=	Z	TCONS_00007053	0.100923	2.90651	2	1301	=	Z
TCONS_00021062	1.99452	0.363172	5	1562	=	M	TCONS_00009547	13.1738	10.0608	4	1450	j	MZ
TCONS_00021060	10.9355	13.9774	4	1407	=	MZ	TCONS_00009541	27169.4	13355.6	2	50	o	MZ
Dmel	m-cup	ALT	The gene mann-cup is referred to in FlyBase by the symbol Dmel\m-cup (CG11896, FBgn0038488). It is a protein_coding_gene from Drosophila melanogaster. It has 2 annotated transcripts and 2 polypeptides (all unique). Gene sequence location is 3R:17144475..17149412. It has the cytological map location 89F1. Protein features are: Ankyrin repeat; Ankyrin repeat-containing domain. Its molecular functio…				Dsim	Dsim\GD20246						Dsec	Dsec\GM15380						Dmau	m-cup-PA						Dyak	Dyak\GE24177						Dsan	Dyak\GE24177						Dere	Dere\GG16786						Dana
TCONS_00040036	22.6273	8.75373	6	2809	=	PM	TCONS_00022146	1.01095	8.51374	6	4039	=	PZ	TCONS_00011612	21.0204	10.5835	6	2085	=	MZ	TCONS_00014923	0.24928	15.6844	8	3291	j	Z	TCONS_00027388	21.4086	23.0169	6	2100	=	MZ	TCONS_00019870	22.9387	16.8799	6	2100	=	MZ	TCONS_00006821	12.1636	15.1895	6	2100	=	MZ	TCONS_00024938
TCONS_00040034	1.04082	20.8222	6	3786	=	PZ	TCONS_00022145	25.3701	19.3207	6	2928	=	MZ	TCONS_00011611	11.5223	12.813	6	4031	=	MZ	TCONS_00014922	20.4864	3.74559	6	2004	=	MZ	TCONS_00027387	0.137301	2.32851	6	4075	=	Z	TCONS_00019868	15.1913	21.1688	6	3578	=	MZ	TCONS_00006820	10.2331	29.2103	6	3674	=	PZ	TCONS_00024937
																					TCONS_00014921	11.4574	16.6213	8	3883	j	MZ	TCONS_00027385	8.92273	21.6337	6	3472	j	PZ
Dmel	mav	ALT	The gene maverick is referred to in FlyBase by the symbol Dmel\mav (CG1901, FBgn0039914). It is a protein_coding_gene from Drosophila melanogaster. It has one annotated transcript and one polypeptide. Gene sequence location is 4:623219..626031. It has the cytological map location 102D1. Protein features are: Cystine-knot cytokine; Transforming growth factor beta, conserved site; Transforming grow…				Dsim	Dsim\GD15474						Dsec	Dsec\GM26775						Dmau	mav-PA						Dyak	Dyak\GE14508						Dsan	Dyak\GE14508						Dere	Dere\GG16441						Dana
TCONS_00043918	19.1678	85.6659	2	2703	=	PZ	TCONS_00029967	43.4749	36.289	2	2960	=	MZ	TCONS_00021249	4.93046	20.0508	1	933	o	MZ	TCONS_00020346	15.3676	45.649	2	2098	=	MZ	TCONS_00029738	0.0339882	3.35699	2	1297	=	Z	TCONS_00021577	0.258369	2.1548	2	1297	=	Z	TCONS_00000430	1.03141	3.8707	2	2083	=	PZ	TCONS_00027270
TCONS_00043916	1.2269	0.00148184	6	1707	j	M								TCONS_00021248	20.0829	77.1052	2	2101	=	PZ	TCONS_00020345	8.87689	23.0003	2	1917	j	MZ															TCONS_00000428	1.14291	2.26435	2	3520	=	MZ	TCONS_00027268
Dmel	pigs	ALT	The gene pickled eggs is referred to in FlyBase by the symbol Dmel\pigs (CG3973, FBgn0029881). It is a protein_coding_gene from Drosophila melanogaster. It has 3 annotated transcripts and 3 polypeptides (1 unique). Gene sequence location is X:6600062..6653015. It has the cytological map location 6C1-6C3. Protein features are: Calponin homology domain; Growth-arrest-specific protein 2 domain. Its …				Dsim	Dsim\GD16809						Dsec	Dsec\GM12507						Dmau	pigs-PA						Dyak	Dyak\GE16760						Dsan	Dyak\GE16760						Dere	Dere\GG19600						Dana
TCONS_00045752	0.259253	1.06208	10	6262	=	Z	TCONS_00031817	3.20217	1.78402	8	4905	=	MZ	TCONS_00023546	0.328711	4.53174	5	4922	=	Z	TCONS_00021661	1.83635	1.33731	10	5592	j	MZ	TCONS_00030331	0.155749	1.50866	8	2923	=	Z	TCONS_00021945	0.00106808	1.8476	8	2923	=	Z	TCONS_00003232	0.720818	2.14941	8	2932	=	Z	TCONS_00005100
TCONS_00045751	0.447031	1.58338	10	6308	=	Z	TCONS_00031816	3.45091	2.67702	8	5315	=	MZ															TCONS_00030330	2.69847	1.90703	10	6059	j	MZ	TCONS_00021944	4.19026	14.6223	10	6389	j	PZ	TCONS_00003231	2.31711	6.54946	10	6089	j	MZ
TCONS_00045750	1.81335	8.03174e-05	10	5391	=	M	TCONS_00031815	1.39277	1.70004	8	5337	=	MZ															TCONS_00030328	2.11643	6.96081	10	6449	j	PZ
Dmel	CG2662	ALT	This gene is referred to in FlyBase by the symbol Dmel\CG2662 (FBgn0024993). It is a protein_coding_gene from Drosophila melanogaster. It has 2 annotated transcripts and 2 polypeptides (1 unique). Gene sequence location is X:2698701..2701033. It has the cytological map location 3B2. Protein features are: Sterile alpha motif domain; Sterile alpha motif/pointed domain; Zinc finger, FYVE/PHD-type; Z…				Dsim	Dsim\GD16615						Dsec	Dsec\GM19240						Dmau	CG2662-PA						Dyak	Dyak\GE16273						Dsan	Dyak\GE16273						Dere	Dere\GG18620						Dana
TCONS_00045058	5.96276	3.24482	3	1762	=	MZ	TCONS_00031291	27.9745	17.7937	3	1780	=	MZ	TCONS_00009989	27.834	23.9523	3	1341	=	MZ	TCONS_00021360	20.6781	15.7819	3	1341	=	MZ	TCONS_00033538	26.527	30.8707	3	1386	=	MZ	TCONS_00024346	26.4877	33.1084	3	1386	=	MZ	TCONS_00001438	14.0668	12.4525	3	1386	=	MZ	TCONS_00009581
TCONS_00045057	15.584	7.29772	3	1642	=	PM	TCONS_00031290	0.00855339	3.76591	4	1731	j	Z																													TCONS_00001437	9.74401	8.17341	2	1353	j	MZ	TCONS_00009580
TCONS_00045056	0.187389	1.11476	4	2005	j	Z
Dmel	r2d2	ALT	The gene r2d2 is referred to in FlyBase by the symbol Dmel\r2d2 (CG7138, FBgn0031951). It is a protein_coding_gene from Drosophila melanogaster. It has 3 annotated transcripts and 3 polypeptides (1 unique). Gene sequence location is 2L:7800147..7802098. It has the cytological map location 28C4. Protein features are: Double-stranded RNA-binding domain. Its molecular function is described by: doubl…				Dsim	Dsim\r2d2						Dsec	Dsec\r2d2						Dmau	r2d2-PA						Dyak	Dyak\r2d2						Dsan	Dyak\r2d2						Dere	Dere\GG10497						Dana
TCONS_00001885	47.6958	50.5361	2	1119	=	MZ	TCONS_00001151	29.7577	35.2123	2	1945	=	MZ	TCONS_00019647	42.6704	56.7109	2	934	=	MZ	TCONS_00000766	49.8047	28.5277	2	931	=	MZ	TCONS_00003998	27.4489	9.09165	2	964	=	PM	TCONS_00002928	48.7877	14.4909	2	964	=	PM	TCONS_00026280	53.1192	39.629	2	967	=	MZ	TCONS_00006029
TCONS_00001884	1.21015	16.1775	3	1783	=	MZ								TCONS_00019646	15.6449	25.2834	3	1756	j	MZ								TCONS_00003997	20.514	6.18892	3	1635	j	PM
TCONS_00001883	3.99798	0.811216	3	1593	j	M
TCONS_00001882	5.97043e-40	1.24646	2	1354	=	Z
Dmel	CG1427	ALT	This gene is referred to in FlyBase by the symbol Dmel\CG1427 (FBgn0037347). It is a protein_coding_gene from Drosophila melanogaster. It has 3 annotated transcripts and 3 polypeptides (all unique). Gene sequence location is 3R:5601433..5603185. It has the cytological map location 83B4. Protein features are: O-phosphoseryl-tRNA(Sec) selenium transferase; Pyridoxal phosphate-dependent transferase;…				Dsec	Dsec\GM10819						Dmau	CG1427-PC						Dyak	Dyak\GE10142						Dsan	Dyak\GE10142						Dere	Dere\GG12946	ALT					Dana	Dana\GF16335						Dpse
TCONS_00031359	0.0572336	1.93279	4	1530	=	Z	TCONS_00026817	10.0211	23.2112	4	1394	=	MZ	TCONS_00014258	22.9139	23.2277	4	1430	=	MZ	TCONS_00023132	13.5713	28.7837	4	1355	=	PZ	TCONS_00016680	1.18896	1.93567	4	1355	=	MZ	TCONS_00006034	0.893634	1.21	4	1355	=	Z	TCONS_00025883	4.89083	15.9281	4	1415	=	PZ	TCONS_00002560
TCONS_00031358	4.07342	0.853474	4	1570	=	M	TCONS_00026816	5.69522	14.6104	4	1784	j	MZ								TCONS_00023131	23.949	60.6798	4	1743	j	PZ	TCONS_00016679	3.02246	5.48077	4	1448	j	MZ	TCONS_00006033	14.3775	2.76256	4	1508	j	PM
TCONS_00031357	10.3284	6.67918	4	1576	=	MZ
Dmel	CG4119	ALT	This gene is referred to in FlyBase by the symbol Dmel\CG4119 (FBgn0028474). It is a protein_coding_gene from Drosophila melanogaster. It has 2 annotated transcripts and 2 polypeptides (1 unique). Gene sequence location is X:5666052..5670652. It has the cytological map location 5A10-5A11. Protein features are: Nucleotide-binding, alpha-beta plait; PWI domain; RNA recognition motif domain. Its mol…				Dsim	Dsim\GD16738						Dsec	Dsec\GM12423						Dyak	Dyak\GE16414						Dsan	Dyak\GE16414						Dere	Dere\GG18771	ALT					Dana	Dana\GF21364						Dpse
TCONS_00045545	6.31907	17.2362	6	3851	=	PZ	TCONS_00031653	0.633659	1.13363	7	3668	=	Z	TCONS_00023684	2.28844	0.000714316	6	2985	=	M	TCONS_00033248	2.73391	14.2324	6	3078	=	PZ	TCONS_00024127	21.6372	42.3203	8	3781	j	MZ	TCONS_00001693	2.12397	0.0122715	6	3063	=	M	TCONS_00008041	27.7349	36.7629	6	3108	=	MZ	TCONS_00031078
TCONS_00045544	2.54503	2.63952	7	3586	j	MZ	TCONS_00031652	4.12276	1.83001	7	3770	=	MZ	TCONS_00023683	4.04059	6.46359	7	3703	j	MZ	TCONS_00033247	0.118103	1.35976	9	3733	j	Z	TCONS_00024126	2.30782	5.55244	7	3794	j	MZ	TCONS_00001692	20.6172	49.1655	7	4129	j	PZ								TCONS_00031076
TCONS_00045542	16.9682	7.10132	7	3690	=	PM	TCONS_00031651	20.5074	42.17	6	3834	=	PZ	TCONS_00023682	21.6309	43.1889	7	3349	j	MZ	TCONS_00033246	3.79196	28.5598	10	3698	j	PZ	TCONS_00024125	2.66818	5.93904	7	3796	j	MZ															TCONS_00031075
							TCONS_00031650	3.00011	1.43528	7	3572	=	MZ								TCONS_00033245	18.5963	25.0695	8	3795	j	MZ																						TCONS_00031062
							TCONS_00031649	0.000568964	1.12139	8	3541	j	Z
Dmel	mst	ALT	The gene misato is referred to in FlyBase by the symbol Dmel\mst (CG1424, FBgn0020272). It is a protein_coding_gene from Drosophila melanogaster. It has 2 annotated transcripts and 2 polypeptides (1 unique). Gene sequence location is X:21388977..21391533. It has the cytological map location 20A1. Protein features are: DML1/Misato, tubulin domain; Misato Segment II tubulin-like domain; Tubulin/Fts…				Dsim	Dsim\GD17537						Dsec	Dsec\GM23085						Dmau	mst-PA						Dyak	Dyak\GE17927						Dsan	Dyak\GE17927						Dere	Dere\GG19729						Dana
TCONS_00048853	1.134	6.23934	3	2440	=	PZ	TCONS_00033681	20.5764	9.65579	3	1957	=	PM	TCONS_00029348	30.408	11.3484	3	1620	=	PM	TCONS_00023065	18.9519	22.7867	3	1719	=	MZ	TCONS_00032799	18.958	9.12009	3	1722	=	PM	TCONS_00023786	26.0107	16.8064	3	1722	=	MZ	TCONS_00003488	15.9515	6.48264	3	1722	=	MZ	TCONS_00008608
TCONS_00048852	25.9493	6.38186	3	1890	=	PM																						TCONS_00032798	2.10597	1.87203	3	2819	=	MZ								TCONS_00003487	13.4094	8.58077	3	2662	=	MZ
Dmel	Smox	ALT	The gene Smad on X is referred to in FlyBase by the symbol Dmel\Smox (CG2262, FBgn0025800). It is a protein_coding_gene from Drosophila melanogaster. It has 2 annotated transcripts and 2 polypeptides (1 unique). Gene sequence location is X:8137041..8142279. It has the cytological map location 7D14-7D15. Protein features are: Dwarfin; MAD homology 1, Dwarfin-type; MAD homology, MH1; SMAD domain, D…				Dsim	Dsim\GD24642						Dsec	Dsec\GM11208	ALT					Dmau	Smox-PA						Dyak	Dyak\GE17479						Dsan	Dyak\GE17479						Dere	Dere\GG17985						Dana
TCONS_00050712	18.5036	7.61102	2	4519	=	PM	TCONS_00034780	1.21077	2.36374	2	7746	j	MZ	TCONS_00024588	25.1874	10.4261	2	4609	o	PM	TCONS_00023868	27.1842	6.36172	2	4548	o	PM	TCONS_00031915	17.1468	4.36178	2	4875	o	PM	TCONS_00023104	10.6779	4.0727	2	4791	o	PM	TCONS_00004771	1.03256	0.139454	2	1294	=	M	TCONS_00008529
TCONS_00050711	0.414681	2.77632	2	3901	o	Z	TCONS_00034779	15.832	9.63742	2	4510	=	MZ	TCONS_00024587	1.38557e-05	1.97113	1	4321	=	Z																						TCONS_00004770	17.1447	16.7479	3	4370	j	MZ
Dmel	Tao	ALT	The gene Tao is referred to in FlyBase by the symbol Dmel\Tao (CG14217, FBgn0031030). It is a protein_coding_gene from Drosophila melanogaster. It has 9 annotated transcripts and 9 polypeptides (6 unique). Gene sequence location is X:19569721..19579800. It has the cytological map location 18D2-18D3. Protein features are: Protein kinase domain; Protein kinase, ATP binding site; Protein kinase-like…				Dsec	Dsec\GM22735						Dmau	Tao-1-PE						Dere	Dere\GG18048	ALT					Dana	Dana\GF20482	ALT					Dpse	Dpse\GA12831						Dper	Dper\GL14776						Dmir
TCONS_00053239	4.01192	11.63	5	2715	=	MZ	TCONS_00029560	69.0021	24.2121	7	1067	=	MZ	TCONS_00024987	4.24593	7.18755	1	980	o	MZ	TCONS_00004630	12.3292	2.89334	13	3170	=	MZ	TCONS_00026779	52.713	11.6743	9	3901	j	MZ	TCONS_00032596	18.6276	56.7086	12	3093	=	PZ	TCONS_00009366	40.7772	61.3886	12	3099	=	MZ	TCONS_00002789
TCONS_00053237	0.183342	2.12889	6	2738	=	Z	TCONS_00029559	52.2205	33.1472	13	5420	j	MZ	TCONS_00024985	44.731	24.7189	13	4518	j	MZ	TCONS_00004628	8.13371	0.456497	14	5056	j	M	TCONS_00026778	0.209722	22.6225	9	3615	j	Z	TCONS_00032591	0.05161	1.35492	11	5358	j	Z	TCONS_00009363	0.391588	10.5255	13	5367	j	Z	TCONS_00002788
TCONS_00053232	31.6003	8.18803	13	4022	=	MZ	TCONS_00029557	11.3653	4.98405	10	4026	j	MZ	TCONS_00024983	142.001	35.0666	9	2548	j	PM	TCONS_00004627	18.6917	0.0111785	13	4993	j	M	TCONS_00026776	3.12123	2.87792e-12	12	3102	=	M	TCONS_00032589	16.6464	43.0178	13	5373	j	PZ	TCONS_00009362	19.3973	30.6836	13	5472	j	MZ	TCONS_00002787
TCONS_00053230	30.4763	0.34514	9	2090	=	M	TCONS_00029556	0.223533	2.78134	9	4778	j	Z	TCONS_00024982	1.59163	4.47366	14	4634	j	MZ	TCONS_00004625	18.4079	4.56648	14	5433	j	MZ	TCONS_00026775	10.6803	21.8728	13	5761	j	MZ	TCONS_00032588	17.5869	47.0094	3	639	j	MZ
TCONS_00053229	3.92589	7.59257	8	2230	=	MZ								TCONS_00024981	2.18812	7.40331	10	2664	j	MZ	TCONS_00004623	26.2923	22.254	13	5357	j	MZ	TCONS_00026774	0.389053	3.21522	9	3972	j	Z	TCONS_00032583	3.66009	8.4281	13	5071	j	MZ
TCONS_00053228	75.1446	31.892	9	2612	=	PM															TCONS_00004622	4.29314e-10	3.1339	13	5095	j	Z	TCONS_00026773	6.86597	10.584	13	5508	j	MZ
TCONS_00053226	4.45894	16.2327	13	5470	=	PZ
TCONS_00053221	0.0258008	2.50134	13	5668	j	Z
TCONS_00053220	6.59196	0.942236	9	3538	=	M
Dmel	CG18213	ALT	This gene is referred to in FlyBase by the symbol Dmel\CG18213 (FBgn0038470). It is a protein_coding_gene from Drosophila melanogaster. It has 3 annotated transcripts and 3 polypeptides (all unique). Gene sequence location is 3R:17036394..17040203. It has the cytological map location 89E10. Protein features are: Zinc finger, MYND-type. Its molecular function is unknown. The biological processes i…				Dsim	Dsim\GD20257						Dsec	Dsec\GM15391						Dyak	Dyak\GE26113						Dsan	Dyak\GE26113						Dere	Dere\GG16796						Dana	Dana\GF17913						Dpse
TCONS_00039996	1.82827	0.855208	13	2975	=	M	TCONS_00022174	15.4359	6.96429	13	2966	=	PM	TCONS_00011631	6.43942	2.86221	9	2052	=	MZ	TCONS_00022210	15.8586	6.78687	13	2791	j	PM	TCONS_00016019	7.52083	0.660599	9	2064	=	M	TCONS_00006840	18.9055	2.43202	9	2064	=	PM	TCONS_00022108	3.26219	1.21532	8	2020	=	MZ	TCONS_00007645
TCONS_00039995	1.24366	3.6126	13	2981	=	MZ								TCONS_00011629	23.718	15.0862	13	2894	j	MZ	TCONS_00022209	5.92146	2.22089	14	2738	j	MZ	TCONS_00016018	1.28367	2.82491	12	2948	j	MZ	TCONS_00006839	12.9858	1.73469	12	1854	j	PM	TCONS_00022106	19.1034	6.51872	12	2990	j	MZ
TCONS_00039994	19.2462	34.5894	13	2984	=	MZ																						TCONS_00016017	17.7524	0.0818793	12	2951	j	M	TCONS_00006838	3.89585	2.01156	16	5565	j	MZ	TCONS_00022103	16.637	9.44797	13	3032	j	MZ
TCONS_00039991	0.0742422	1.45477	11	3003	j	Z
TCONS_00039989	1.7709	0.92105	14	2878	j	M
Dmel	rl	ALT	The gene rolled is referred to in FlyBase by the symbol Dmel\rl (CG12559, FBgn0003256). It is a protein_coding_gene from Drosophila melanogaster. It has 7 annotated transcripts and 7 polypeptides (4 unique). Gene sequence location is 2R:1071462..1125927. It has the cytological map location h41. Protein features are: Mitogen-activated protein (MAP) kinase, ERK1/2; Mitogen-activated protein (MAP) k…				Dsec	Dsec\GM16932						Dyak	Dyak\GE11327	ALT					Dsan	Dyak\GE11327						Dere	Dere\GG23119	ALT					Dana	Dana\GF13942	ALT					Dper	Dper\GL20446	ALT					Dwil
TCONS_00009707	1.11398	0.243162	8	2064	=	M	TCONS_00029822	50.8531	9.27182	6	1017	=	PM	TCONS_00036082	92.3923	28.1209	7	1124	=	PM	TCONS_00026249	72.0487	14.6054	7	1124	=	PM	TCONS_00029720	1.39927	2.46e-29	6	710	j	M	TCONS_00021301	82.2857	35.8589	8	1501	j	PM	TCONS_00036967	16.8384	35.8994	3	395	j	MZ	TCONS_00029407
TCONS_00009699	12.4227	9.71537	7	1788	=	MZ	TCONS_00029821	12.0817	7.5648	7	1012	j	MZ	TCONS_00036081	30.7208	13.6605	3	288	j	MZ	TCONS_00026248	12.0413	2.8087	8	2289	j	PM	TCONS_00029719	4.02396	1.20135e-22	6	723	j	M	TCONS_00021300	6.20483	5.30457	7	951	j	MZ	TCONS_00036966	26.0297	3.46049	3	628	j	MZ	TCONS_00029404
TCONS_00009698	26.8802	0.225693	8	1565	=	M	TCONS_00029820	65.3429	17.1656	7	1134	j	PM	TCONS_00036080	1.47386	0.140629	8	2318	j	M								TCONS_00029718	44.5765	61.8779	8	1849	j	MZ	TCONS_00021299	0.761404	1.35869	6	684	=	Z	TCONS_00036965	0.000100898	1.94093	8	1395	j	Z	TCONS_00029403
TCONS_00009697	1.26706e-45	4.42959	3	1409	=	Z								TCONS_00036079	1.80548	0.433135	8	2341	j	M								TCONS_00029717	4.11248	4.45816	8	1730	j	MZ	TCONS_00021298	1.90322	8.37411e-18	6	773	j	M	TCONS_00036964	24.9439	86.3881	8	1395	j	PZ	TCONS_00029402
TCONS_00009696	1.38316e-37	1.67681	5	1278	j	Z								TCONS_00036078	7.20813	0.685942	7	2215	j	M								TCONS_00029716	2.14972	0.474334	6	1639	j	M	TCONS_00021297	1.16622	0.00607312	6	684	j	M	TCONS_00036962	4.26507	9.57411	7	1108	j	MZ	TCONS_00029400
TCONS_00009694	0.340217	2.33973	4	1203	j	Z								TCONS_00036077	1.49994	3.35544	9	2568	j	MZ								TCONS_00029713	2.95712e-18	8.99387	7	3966	j	Z								TCONS_00036961	2.528	0.00115903	8	1485	j	M
TCONS_00009693	0.616198	5.62466	5	1295	j	Z								TCONS_00036064	36.5533	73.4942	5	1975	o	PZ								TCONS_00027021	0	4.82501	4	1721	x	Z								TCONS_00036960	16.8643	45.6646	8	1450	j	PZ
TCONS_00009692	39.8722	12.3002	5	511	j	PM																						TCONS_00027020	1.20474e-12	2.11254	4	2012	x	Z								TCONS_00036958	5.68958	3.13156	7	1223	j	MZ
																												TCONS_00027019	1.64846e-12	33.4041	4	2018	x	Z								TCONS_00036952	92.6231	151.672	7	1121	=	MZ
																												TCONS_00027018	0.00058377	29.1078	3	1908	x	Z
																												TCONS_00027017	1.94837e-12	3.97168	4	2017	x	Z
																												TCONS_00027016	0.0203808	21.2907	4	1871	x	Z
Dmel	par-6	ALT	The gene par-6 is referred to in FlyBase by the symbol Dmel\par-6 (CG5884, FBgn0026192). It is a protein_coding_gene from Drosophila melanogaster. It has 2 annotated transcripts and 2 polypeptides (1 unique). Gene sequence location is X:17703352..17707096. It has the cytological map location 16C1. Protein features are: PDZ domain; Phox/Bem1p. Its molecular function is described by: protein bindin…				Dsim	Dsim\GD15678						Dsec	Dsec\GM13521						Dmau	par-6-PA						Dyak	Dyak\GE17677						Dsan	Dyak\GE17677						Dere	Dere\GG19128						Dana
TCONS_00048224	9.3874	39.788	3	3029	=	PZ	TCONS_00033308	51.5036	42.9273	3	2982	=	MZ	TCONS_00014393	56.2164	53.8164	4	1010	=	MZ	TCONS_00022759	36.8885	13.573	3	1050	=	MZ	TCONS_00032342	78.0808	83.553	3	1053	=	MZ	TCONS_00025546	1.35843	0.590133	2	1666	x	M	TCONS_00002344	27.1729	79.0107	3	1053	=	MZ	TCONS_00008293
TCONS_00048223	40.289	14.9744	3	2561	=	PM															TCONS_00022758	54.2938	46.7064	3	2994	=	MZ								TCONS_00023429	51.4881	38.6366	3	1053	=	MZ	TCONS_00002343	0.109926	1.29217	2	3371	j	Z	TCONS_00008292
																					TCONS_00022757	0.000258109	1.7956	4	2787	j	Z								TCONS_00023428	31.4055	38.4574	3	3025	=	MZ	TCONS_00002342	23.7386	70.197	3	3638	=	PZ	TCONS_00008291
																					TCONS_00022756	4.11942	4.10973	6	7771	o	MZ
Dmel	Lis-1	ALT	The gene Lissencephaly-1 is referred to in FlyBase by the symbol Dmel\Lis-1 (CG8440, FBgn0015754). It is a protein_coding_gene from Drosophila melanogaster. It has 4 annotated transcripts and 4 polypeptides (1 unique). Gene sequence location is 2R:16178826..16185103. It has the cytological map location 52F4-52F5. Protein features are: Dynein regulator LIS1; G-protein beta WD-40 repeat; LisH dimer…				Dsim	Dsim\GD11168						Dsec	Dsec\GM21668						Dmau	Lis-1-PA						Dyak	Dyak\GE11762						Dsan	Dyak\GE11762						Dere	Dere\GG20577						Dana
TCONS_00012498	0.0806385	1.80103	8	3284	=	Z	TCONS_00008115	110.196	90.4	8	2038	=	MZ	TCONS_00006834	93.591	95.9873	7	1229	=	MZ	TCONS_00005508	85.5715	41.8277	7	1226	=	MZ	TCONS_00012864	86.3329	30.2395	7	1229	=	PM	TCONS_00009238	54.8014	17.0692	7	1229	=	MZ	TCONS_00023151	76.3903	49.3593	7	1229	=	MZ	TCONS_00013897
TCONS_00012495	25.8637	44.8895	8	2854	=	MZ	TCONS_00008114	1.21008	6.96635	8	1963	=	MZ	TCONS_00006833	14.2667	14.5537	7	4029	o	MZ	TCONS_00005507	57.4532	70.5624	8	2371	j	MZ	TCONS_00012863	60.8317	35.0555	8	2277	j	MZ	TCONS_00009236	108.614	26.2414	8	1713	j	PM	TCONS_00023150	59.7772	43.4576	8	2305	j	MZ	TCONS_00013896
TCONS_00012494	97.6676	34.4363	8	1667	=	PM								TCONS_00006832	0.0618166	1.66399	7	6280	o	Z	TCONS_00005504	4.25713	1.39346	8	2336	j	MZ															TCONS_00023149	0.242362	1.25272	8	2483	j	Z	TCONS_00013895
														TCONS_00006831	52.4359	83.3895	8	2786	j	MZ
														TCONS_00006830	1.27436	1.24656	8	2711	j	MZ
Dmel	Ucp4A	ALT	The gene Ucp4A is referred to in FlyBase by the symbol Dmel\Ucp4A (CG6492, FBgn0030872). It is a protein_coding_gene from Drosophila melanogaster. It has 3 annotated transcripts and 3 polypeptides (2 unique). Gene sequence location is X:17844949..17848223. It has the cytological map location 16E1. Protein features are: Mitochondrial brown fat uncoupling protein; Mitochondrial carrier domain; Mito…				Dsim	Dsim\GD14942						Dsec	Dsec\GM22858						Dmau	Ucp4A-PA						Dyak	Dyak\GE17690	ALT					Dsan	Dyak\GE17690						Dere	Dere\GG19134	ALT					Dana
TCONS_00048262	1.86595	0.412905	5	2017	=	M	TCONS_00033333	0.00189096	4.04853	5	1805	j	Z	TCONS_00028932	1.52636	4.22851	4	2284	j	MZ	TCONS_00022768	2.98707	1.76943	4	2472	j	MZ	TCONS_00032371	3.96601	0.21355	4	1019	=	M	TCONS_00023446	13.5305	4.08045	4	2548	=	MZ	TCONS_00002364	2.9824	7.66524e-05	4	1019	=	M	TCONS_00008308
TCONS_00048261	0.159865	3.40096	4	1908	j	Z	TCONS_00033332	17.225	1.62854	6	1770	=	MZ	TCONS_00028931	11.3977	0.431962	5	2393	j	M	TCONS_00022767	6.60437	1.74848	5	2581	j	MZ	TCONS_00032370	0.641658	3.69788	4	3204	j	Z								TCONS_00002363	0.404091	4.20323	3	1901	j	Z	TCONS_00008307
TCONS_00048260	1.2875	4.18758	4	1689	=	MZ															TCONS_00022766	2.29333	1.81225	3	1168	j	MZ	TCONS_00032369	8.32766	0.135277	5	3313	j	M								TCONS_00002362	17.5679	1.84403	5	1940	j	MZ
TCONS_00048259	9.31238	0.35021	5	1798	=	M																																				TCONS_00002361	1.29763	0.170051	5	1880	j	M
Dmel	Best1	ALT	The gene Bestrophin 1 is referred to in FlyBase by the symbol Dmel\Best1 (CG6264, FBgn0040238). It is a protein_coding_gene from Drosophila melanogaster. It has 4 annotated transcripts and 4 polypeptides (all unique). Gene sequence location is 3R:10161464..10170487. It has the cytological map location 85F15-85F16. Protein features are: Bestrophin; Bestrophin/UPF0187. Its molecular function is des…				Dsim	Dsim\GD20729						Dsec	Dsec\GM26180						Dmau	Best1-PB						Dyak	Dyak\GE24699						Dsan	Dyak\GE24699						Dere	Dere\GG17296	ALT					Dana
TCONS_00038597	18.5903	66.8904	8	2922	=	PZ	TCONS_00023192	11.7595	21.0896	8	2922	=	MZ	TCONS_00001934	15.9228	10.566	7	2835	j	MZ	TCONS_00015628	0.00193086	2.60597	8	2763	j	Z	TCONS_00026289	0.392563	1.57709	8	2864	j	Z	TCONS_00019056	0.167089	18.7161	6	2304	=	Z	TCONS_00007765	0.39223	27.7338	6	2304	=	Z	TCONS_00021428
TCONS_00038596	0.156234	1.14892	8	3066	=	Z	TCONS_00023191	14.5893	1.46366	7	2878	=	MZ	TCONS_00001933	11.7451	29.9589	8	2879	j	PZ	TCONS_00015627	1.18705	5.69507	7	2574	j	MZ	TCONS_00026288	0.00467017	17.7854	8	3141	j	Z	TCONS_00019055	5.68433e-07	8.37496	8	2990	j	Z	TCONS_00007764	7.90219e-18	2.0158	6	2653	j	Z	TCONS_00021427
TCONS_00038595	7.76039	6.54517e-06	7	2878	=	M	TCONS_00023189	0.10121	3.71913	8	3066	=	Z	TCONS_00001931	0.646664	3.56377	8	2880	j	Z	TCONS_00015625	12.1064	5.3009	7	2576	j	MZ	TCONS_00026287	0.12866	2.16086	7	2786	j	Z	TCONS_00019054	3.45211e-05	16.1784	8	3127	j	Z	TCONS_00007759	4.18336	130.111	8	3026	j	PZ	TCONS_00021423
TCONS_00038594	0.00010994	3.22568	7	3262	=	Z								TCONS_00001930	0.528247	2.8011	8	3016	j	Z	TCONS_00015624	3.08793	2.39221	8	2382	j	MZ	TCONS_00026284	0.0128363	3.93152	8	3243	j	Z	TCONS_00019053	0.156967	2.9862	7	3083	j	Z	TCONS_00007758	4.59194	0.721943	7	2982	j	M
TCONS_00038589	0.525532	4.69356	8	3027	j	Z								TCONS_00001929	1.94116e-05	4.38172	7	2973	j	Z	TCONS_00015623	5.74643	77.8503	8	2620	j	PZ	TCONS_00026281	0.0474553	9.11155	7	3336	j	Z	TCONS_00019052	0.705931	8.85626	7	2802	j	Z
TCONS_00038588	0.184947	6.35574	6	3110	j	Z								TCONS_00001928	2.25166e-05	12.7314	8	3017	j	Z	TCONS_00015622	0.831685	20.1004	7	2583	j	Z	TCONS_00026279	5.2127	14.4399	7	2948	j	PZ	TCONS_00019051	5.03157	17.2214	7	2939	j	PZ
																												TCONS_00026278	0.298799	7.96232	8	3130	j	Z	TCONS_00019050	0.332578	99.7385	8	2983	j	Z
Dmel	rgr	ALT	The gene regular is referred to in FlyBase by the symbol Dmel\rgr (CG8643, FBgn0267792). It is a protein_coding_gene from Drosophila melanogaster. It has 2 annotated transcripts and 2 polypeptides (all unique). Gene sequence location is 2R:8600415..8612295. It has the cytological map location 44D4-31F4. Protein features are: MADF domain; Zinc finger C2H2-type/integrase DNA-binding domain; Zinc fi…				Dsim	Dsim\GD10580						Dsec	Dsec\GM21048						Dmau	rgr-PA						Dyak	Dyak\rgr						Dsan	Dyak\rgr						Dere	Dere\GG23369						Dana
TCONS_00010590	0.0720177	1.0905	5	4181	=	Z	TCONS_00006813	10.0134	8.18854	5	3193	=	MZ	TCONS_00005776	9.38304	6.50925	5	2575	=	MZ	TCONS_00004597	7.8362	1.88431	5	2572	=	PM	TCONS_00002575	8.98611	4.63223	5	2066	j	MZ	TCONS_00001917	26.5828	8.14252	5	2569	=	PM	TCONS_00029299	15.4773	3.17721	5	2575	=	PM	TCONS_00012998
TCONS_00010588	15.3909	6.10011	5	3083	=	PM								TCONS_00005775	7.6194	10.9551	5	3541	=	MZ	TCONS_00004596	6.99693	3.77291	5	3577	=	MZ	TCONS_00002574	10.5404	6.14824	5	2569	=	MZ															TCONS_00012997
																												TCONS_00002573	15.0352	5.42504	5	3073	j	PM
Dmel	cg	ALT	The gene combgap is referred to in FlyBase by the symbol Dmel\cg (CG8367, FBgn0000289). It is a protein_coding_gene from Drosophila melanogaster. It has 11 annotated transcripts and 11 polypeptides (10 unique). Gene sequence location is 2R:14173693..14182838. It has the cytological map location 50E1. Protein features are: Zinc finger C2H2-type/integrase DNA-binding domain; Zinc finger, C2H2; Zinc…				Dsim	Dsim\GD11028	ALT					Dsec	Dsec\GM21517						Dyak	Dyak\GE13562	ALT					Dsan	Dyak\GE13562						Dere	Dere\GG20430	ALT					Dana	Dana\GF12033	ALT					Dpse
TCONS_00017718	0.0512564	13.7004	2	341	x	Z	TCONS_00007819	2.0355	18.7577	12	3312	j	MZ	TCONS_00006579	33.2748	10.9782	12	2443	=	MZ	TCONS_00008209	15.1121	20.0755	12	2446	j	MZ	TCONS_00005865	20.7392	21.9391	12	2436	=	MZ	TCONS_00023419	31.8759	25.1525	10	2927	j	MZ	TCONS_00013600	18.4332	2.23688	12	2385	=	MZ	TCONS_00013011
TCONS_00012042	10.2701	37.5149	12	4802	=	PZ	TCONS_00007815	1.16097	6.53703	11	3845	=	MZ	TCONS_00006577	0.000134674	9.25487	11	3710	j	Z	TCONS_00008208	4.06924	3.75579	13	2731	j	MZ	TCONS_00005864	37.676	44.2545	11	2877	j	MZ	TCONS_00023418	24.3016	6.13487	12	2436	=	MZ	TCONS_00013598	7.55887	18.2503	12	5406	j	MZ	TCONS_00013010
TCONS_00012041	0.870175	19.4001	12	4716	=	Z	TCONS_00007813	0.000205432	1.5879	11	3821	=	Z	TCONS_00006575	5.66503	14.124	11	4725	j	MZ	TCONS_00008207	0.162417	2.08891	11	2450	j	Z	TCONS_00005863	4.08111e-09	11.4761	11	3414	j	Z	TCONS_00023417	1.10717	1.41698	11	4306	j	MZ	TCONS_00013597	5.43082e-05	1.23886	13	4862	j	Z	TCONS_00013009
TCONS_00012039	1.67104	4.46266	13	5053	=	MZ	TCONS_00007812	5.94923e-05	2.13504	12	4123	=	Z	TCONS_00006574	18.4099	11.6869	11	4472	j	MZ	TCONS_00008206	4.99407	13.1835	12	2436	=	MZ	TCONS_00005861	0.000889528	1.31597	12	3625	j	Z	TCONS_00023414	1.77804e-14	2.67592	12	4636	j	Z	TCONS_00013596	1.73942	1.58504e-07	13	4881	j	M	TCONS_00013008
TCONS_00012028	1.41731	6.75054	15	4559	j	MZ	TCONS_00007808	1.59528	1.55002	13	4534	j	MZ	TCONS_00006573	5.4342	25.9753	12	4342	j	PZ	TCONS_00008205	2.1878	1.29837	10	2970	j	MZ	TCONS_00005860	2.86973	3.71048	12	3207	j	MZ	TCONS_00023411	1.80076e-22	8.25166	12	4387	=	Z	TCONS_00013595	2.08636	8.56109	12	4334	j	MZ	TCONS_00013004
TCONS_00012027	11.8171	24.048	11	3374	=	PZ	TCONS_00007807	0.00883938	2.86891	13	4564	j	Z	TCONS_00006572	10.3147	1.70764	11	4273	j	MZ	TCONS_00008202	37.1077	49.5946	10	2998	j	MZ	TCONS_00005859	24.4126	17.4422	11	3366	j	MZ	TCONS_00023410	3.80266	0.842077	13	4800	j	M	TCONS_00013594	7.16181	10.6999	12	4528	j	MZ	TCONS_00013000
TCONS_00012026	6.5219	0.290952	10	3030	=	M	TCONS_00007806	2.90964	3.90671	13	4552	j	MZ	TCONS_00006571	1.59637	6.37294	13	4975	j	MZ	TCONS_00008201	1.58163	0.639056	11	2891	j	M								TCONS_00023409	4.16204e-06	36.2829	12	4408	j	Z	TCONS_00013593	0.178801	1.72251	12	3601	j	Z	TCONS_00012997
TCONS_00012025	2.91389	1.98972	11	3353	=	MZ	TCONS_00007804	0.196862	23.0766	13	4549	j	Z								TCONS_00008199	10.8847	22.0801	13	3582	j	MZ								TCONS_00023408	7.27314	15.3532	12	4193	j	MZ								TCONS_00012993
TCONS_00012021	23.2644	4.56981	10	3048	=	PM	TCONS_00007803	20.5231	5.40271	12	4226	j	MZ								TCONS_00008196	0.73835	1.60448	13	4048	j	Z								TCONS_00023407	12.4054	31.919	12	4421	j	PZ								TCONS_00012991
TCONS_00012016	4.95004	1.18134	14	4945	j	MZ	TCONS_00007802	1.99644	0.111399	13	4507	j	M								TCONS_00008192	0.0198195	3.88398	10	3795	j	Z								TCONS_00023406	2.99217e-09	2.31966	10	4103	j	Z
TCONS_00012012	0.283498	3.55724	13	5227	j	Z	TCONS_00007801	1.00734	0.45293	14	4354	j	M								TCONS_00008181	0.53732	1.39522	7	1816	j	Z
							TCONS_00007800	3.42549	9.88206	13	4567	j	MZ
							TCONS_00007797	3.01244	5.86521e-98	12	3392	=	M
							TCONS_00007796	16.6859	10.6568	11	3362	=	MZ
							TCONS_00007795	3.74404	3.63283	11	3380	=	MZ
							TCONS_00007794	1.60446	0.037796	11	3341	=	M
							TCONS_00007793	0.630262	1.525	11	3377	=	Z
							TCONS_00007792	4.08322	6.1465	10	3018	=	MZ
							TCONS_00007791	3.8603	0.392291	10	3036	=	M
Dmel	chif	ALT	The gene chiffon is referred to in FlyBase by the symbol Dmel\chif (CG5813, FBgn0000307). It is a protein_coding_gene from Drosophila melanogaster. It has 3 annotated transcripts and 3 polypeptides (2 unique). Gene sequence location is 2L:16342430..16352628. It has the cytological map location 35F1-35F12. Protein features are: AT hook, DNA-binding motif; Zinc finger, DBF-type. Its molecular funct…				Dsim	Dsim\GD21913						Dsec	Dsec\GM17902						Dmau	chif-PA						Dyak	Dyak\GE12819						Dsan	Dyak\GE12819						Dere	Dere\GG20129						Dana
TCONS_00008473	1.41452e-125	1.57624	2	1476	j	Z	TCONS_00005541	6.63163	8.46922	2	5661	=	MZ	TCONS_00026054	38.2985	22.103	2	6567	o	MZ	TCONS_00003675	12.9548	30.238	2	6107	o	PZ	TCONS_00010532	30.4426	18.7465	2	6530	o	MZ	TCONS_00007528	10.7552	17.1294	2	1508	o	MZ	TCONS_00023924	7.14526	8.30534e-05	2	7108	o	M	TCONS_00006378
TCONS_00008472	0.0180605	3.8001	3	7062	j	Z	TCONS_00005540	42.009	33.77	2	6578	j	MZ	TCONS_00026053	11.2176	28.6925	2	6108	o	PZ	TCONS_00003674	26.051	6.91381	2	5119	=	MZ	TCONS_00010531	1.3432	10.8414	2	6009	o	MZ	TCONS_00007527	30.614	13.8443	2	6530	o	MZ	TCONS_00023923	24.5302	35.6336	2	6138	o	MZ	TCONS_00006377
TCONS_00008471	40.7443	32.7336	2	6573	=	MZ	TCONS_00005539	1.85635	10.1129	3	5506	=	MZ	TCONS_00026052	24.5407	19.631	2	5122	=	MZ								TCONS_00010530	19.9102	1.24692	2	5113	=	MZ	TCONS_00007526	31.4865	27.2912	2	5113	=	MZ	TCONS_00023922	9.67409	19.1412	2	5122	=	MZ	TCONS_00006376
TCONS_00008470	4.38437	26.1714	2	6168	=	PZ	TCONS_00005538	5.50353	16.5469	3	6057	=	MZ	TCONS_00026050	5.23181	34.3121	3	1509	j	MZ								TCONS_00010529	6.66151	34.0067	3	1597	j	PZ	TCONS_00007525	7.05933	33.8362	3	1498	j	MZ	TCONS_00023921	3.74665	10.838	4	6701	j	MZ	TCONS_00006373
TCONS_00008463	1.07749	3.23813e-08	5	6088	j	M								TCONS_00026049	0.967158	1.37145	4	6543	j	Z								TCONS_00010527	3.41704	6.98504	4	6050	j	MZ	TCONS_00007524	2.82929	11.6664	4	6523	j	PZ								TCONS_00006372
TCONS_00008462	3.41639	0.957964	4	5857	j	M								TCONS_00026048	0.197185	1.56312	4	6084	j	Z								TCONS_00010525	3.22046	4.45598	4	5826	j	MZ
Dmel	Chc	ALT	The gene Clathrin heavy chain is referred to in FlyBase by the symbol Dmel\Chc (CG9012, FBgn0000319). It is a protein_coding_gene from Drosophila melanogaster. It has 7 annotated transcripts and 7 polypeptides (1 unique). Gene sequence location is X:15827986..15835490. It has the cytological map location 13F5-13F7. Protein features are: Armadillo-type fold; Clathrin, heavy chain; Clathrin, heavy …				Dsim	Dsim\GD15774						Dsec	Dsec\GM22522	ALT					Dmau	Chc-PA						Dyak	Dyak\GE16016						Dsan	Dyak\GE16016						Dere	Dere\GG19369						Dana
TCONS_00052256	3.37453	15.9395	8	5780	=	PZ	TCONS_00035791	6.00255	18.8618	8	5751	=	MZ	TCONS_00022529	28.6486	75.503	6	5031	=	PZ	TCONS_00024552	34.4297	70.7131	6	5028	=	PZ	TCONS_00034056	31.4011	84.3031	6	5031	=	PZ	TCONS_00024756	30.6812	37.4348	6	5031	=	MZ	TCONS_00002824	26.0989	89.4155	6	5031	=	PZ	TCONS_00010097
TCONS_00052255	1.00295	3.2448	7	5570	=	MZ	TCONS_00035790	48.0723	161.611	7	5659	=	PZ	TCONS_00022528	21.7195	64.1883	7	5665	j	PZ	TCONS_00024550	1.17784e-06	1.99905	7	5560	j	Z	TCONS_00034055	17.747	84.4037	7	5691	j	PZ	TCONS_00024755	18.6859	35.6074	7	5658	j	MZ	TCONS_00002823	1.46386	7.97089	7	5658	j	MZ	TCONS_00010096
TCONS_00052254	1.76633	1.67592	7	5676	=	MZ	TCONS_00035789	4.24365	15.4126	7	5698	=	MZ	TCONS_00022527	2.14155	0.187663	7	5548	j	M	TCONS_00024549	4.41331	12.186	7	5766	j	MZ	TCONS_00034054	0.23648	4.22288	7	5687	j	Z	TCONS_00024754	3.8073	0.104087	7	5615	j	M	TCONS_00002822	8.13534	27.6471	7	5682	j	MZ	TCONS_00010095
TCONS_00052253	0.125107	2.68721	7	5786	=	Z	TCONS_00035788	3.39911	11.4311	7	5890	=	MZ	TCONS_00022526	0.00948183	5.3079	7	5704	j	Z	TCONS_00024548	4.23016	22.6046	8	5760	j	MZ	TCONS_00034053	2.26292	15.0453	7	5717	j	PZ	TCONS_00024752	1.47699	2.96443	7	5708	j	MZ	TCONS_00002821	15.7654	80.7275	7	5645	j	MZ	TCONS_00010094
TCONS_00052252	3.91579	20.5305	7	5727	=	PZ	TCONS_00035787	4.648	5.75158	6	6100	j	MZ	TCONS_00022525	5.49086	25.23	8	5757	j	MZ	TCONS_00024547	0.000202476	1.78827	7	5655	j	Z	TCONS_00034052	10.8159	26.9917	7	5547	j	MZ	TCONS_00024751	5.89139	7.52012	7	5541	j	MZ	TCONS_00002820	13.9902	35.0378	7	5534	j	MZ	TCONS_00010093
TCONS_00052251	41.8564	166.857	7	5689	=	PZ	TCONS_00035786	0.580732	9.76452	7	5575	j	Z	TCONS_00022524	7.29533	17.3752	7	5704	j	MZ	TCONS_00024546	3.62933	7.26339	7	5707	j	MZ	TCONS_00034051	0.0106579	1.03526	7	5564	j	Z															TCONS_00010092
TCONS_00052249	1.84987	0.263486	7	5645	j	M	TCONS_00035785	0.0131921	1.55576	7	5647	j	Z	TCONS_00022523	0.000102093	1.17113	7	5526	j	Z	TCONS_00024545	32.6807	61.961	7	5668	j	MZ	TCONS_00034049	0.791655	2.71126	7	5630	j	Z															TCONS_00010091
TCONS_00052246	0.491992	3.15019	7	5773	j	Z	TCONS_00035783	10.0128	10.8552	7	5551	j	MZ															TCONS_00034047	0.00110418	1.49718	7	5570	j	Z
TCONS_00052244	1.17524	5.5676	7	5545	j	MZ
TCONS_00052242	0.629189	2.65321	7	5646	=	Z
TCONS_00052239	5.50585	5.75401	7	5546	j	MZ
[truncated: 19,766 more rows]
[truncated: 48 more columns]
