# Supplementary material for: Evolution of maternal and zygotic mRNA complements in the early Drosophila embryo
Source: PLoS Genet. 2018 Dec 17;14(12):e1007838. doi: 10.1371/journal.pgen.1007838 (PMC6312346; doi:10.1371/journal.pgen.1007838)
Supplement: S12 Table — (XLSX) [file pgen.1007838.s020.xlsx]

## Sheet: DAVID_GO_isoforms_fbgn_alternat
Category	Term	Count	%	PValue	Genes	List Total	Pop Hits	Pop Total	Fold Enrichment	Bonferroni	Benjamini	FDR
GOTERM_MF_ALL	GO:0004674~protein serine/threonine kinase activity	34	5.05952	1.80271e-06	FBGN0016696, FBGN0014006, FBGN0000259, FBGN0003716, FBGN0016126, FBGN0027101, FBGN0020386, FBGN0086899, FBGN0011817, FBGN0003169, FBGN0029891, FBGN0011754, FBGN0016131, FBGN0260399, FBGN0026370, FBGN0000273, FBGN0002413, FBGN0010303, FBGN0038167, FBGN0260934, FBGN0003256, FBGN0031030, FBGN0250823, FBGN0022382, FBGN0044826, FBGN0019686, FBGN0025455, FBGN0026181, FBGN0259168, FBGN0004462, FBGN00008…	579	136	5590	2.41364	0.00126111	0.000420545	0.00271857
GOTERM_BP_ALL	GO:0022603~regulation of anatomical structure morphogenesis	34	5.05952	2.92672e-06	FBGN0016696, FBGN0014006, FBGN0020440, FBGN0003716, FBGN0086899, FBGN0003169, FBGN0011202, FBGN0000464, FBGN0000578, FBGN0026192, FBGN0250789, FBGN0010341, FBGN0004435, FBGN0040068, FBGN0010382, FBGN0000719, FBGN0002932, FBGN0003396, FBGN0003028, FBGN0026379, FBGN0014020, FBGN0011648, FBGN0004390, FBGN0014133, FBGN0002921, FBGN0028734, FBGN0013733, FBGN0029157, FBGN0039924, FBGN0025455, FBGN00160…	476	134	4407	2.34915	0.00608945	0.000339279	0.00505686
GOTERM_BP_ALL	GO:0045595~regulation of cell differentiation	36	5.35714	2.39586e-06	FBGN0001942, FBGN0003716, FBGN0014141, FBGN0011207, FBGN0003169, FBGN0002973, FBGN0010300, FBGN0250789, FBGN0000273, FBGN0016917, FBGN0010303, FBGN0010341, FBGN0010113, FBGN0004435, FBGN0259176, FBGN0002932, FBGN0003256, FBGN0002643, FBGN0014020, FBGN0011648, FBGN0011666, FBGN0004875, FBGN0004390, FBGN0001624, FBGN0014133, FBGN0028734, FBGN0013733, FBGN0029157, FBGN0016081, FBGN0004838, FBGN00035…	476	145	4407	2.29864	0.00498768	0.000312461	0.00413964
GOTERM_BP_ALL	GO:0050793~regulation of developmental process	58	8.63095	7.60946e-09	FBGN0001942, FBGN0000404, FBGN0003716, FBGN0003169, FBGN0010300, FBGN0026192, FBGN0000273, FBGN0016917, FBGN0010303, FBGN0010341, FBGN0010382, FBGN0000719, FBGN0003028, FBGN0014020, FBGN0011666, FBGN0001624, FBGN0002921, FBGN0029157, FBGN0039924, FBGN0025455, FBGN0003520, FBGN0053193, FBGN0010575, FBGN0016696, FBGN0014006, FBGN0020440, FBGN0014141, FBGN0011207, FBGN0086899, FBGN0011202, FBGN00203…	476	247	4407	2.17404	1.58808e-05	7.94044e-06	1.31481e-05
GOTERM_BP_ALL	GO:0007610~behavior	40	5.95238	3.34254e-06	FBGN0000259, FBGN0014141, FBGN0027594, FBGN0003310, FBGN0011817, FBGN0041087, FBGN0002973, FBGN0003392, FBGN0000273, FBGN0002413, FBGN0010309, FBGN0016078, FBGN0002932, FBGN0040206, FBGN0003256, FBGN0000536, FBGN0003396, FBGN0003028, FBGN0005630, FBGN0022382, FBGN0039141, FBGN0001128, FBGN0037705, FBGN0002921, FBGN0259481, FBGN0028734, FBGN0003464, FBGN0003502, FBGN0004795, FBGN0015269, FBGN00039…	476	172	4407	2.15312	0.00695163	0.000348734	0.00577532
GOTERM_BP_ALL	GO:0051239~regulation of multicellular organismal process	45	6.69643	8.77621e-07	FBGN0000404, FBGN0003716, FBGN0014141, FBGN0003169, FBGN0011202, FBGN0020306, FBGN0002973, FBGN0010300, FBGN0003392, FBGN0250789, FBGN0000273, FBGN0002413, FBGN0010303, FBGN0010341, FBGN0010113, FBGN0004435, FBGN0259174, FBGN0002932, FBGN0003256, FBGN0003396, FBGN0026379, FBGN0014020, FBGN0011648, FBGN0004875, FBGN0004390, FBGN0039141, FBGN0001624, FBGN0014133, FBGN0011766, FBGN0028734, FBGN00137…	476	195	4407	2.13655	0.00182992	0.000140882	0.0015164
GOTERM_MF_ALL	GO:0016773~phosphotransferase activity, alcohol group as acceptor	51	7.58929	2.20169e-07	FBGN0003716, FBGN0003169, FBGN0029891, FBGN0002413, FBGN0000273, FBGN0010303, FBGN0014930, FBGN0260934, FBGN0019686, FBGN0004656, FBGN0039924, FBGN0025455, FBGN0025936, FBGN0004462, FBGN0000826, FBGN0033373, FBGN0016696, FBGN0000259, FBGN0014006, FBGN0020440, FBGN0027621, FBGN0027101, FBGN0016126, FBGN0020386, FBGN0086899, FBGN0036402, FBGN0011817, FBGN0260990, FBGN0011754, FBGN0037339, FBGN00152…	579	232	5590	2.12234	0.000154106	0.000154106	0.000332028
GOTERM_BP_ALL	GO:0051301~cell division	38	5.65476	1.06349e-05	FBGN0001942, FBGN0024689, FBGN0013765, FBGN0030268, FBGN0000404, FBGN0003716, FBGN0000308, FBGN0011207, FBGN0003169, FBGN0011202, FBGN0002973, FBGN0010300, FBGN0003392, FBGN0016917, FBGN0031090, FBGN0013263, FBGN0004373, FBGN0038167, FBGN0002932, FBGN0010382, FBGN0000536, FBGN0002643, FBGN0014020, FBGN0015754, FBGN0011648, FBGN0011666, FBGN0028292, FBGN0004875, FBGN0039141, FBGN0013718, FBGN00363…	476	167	4407	2.1067	0.0219506	0.000853295	0.0183741
GOTERM_MF_ALL	GO:0008092~cytoskeletal protein binding	33	4.91071	6.64172e-05	FBGN0013765, FBGN0026430, FBGN0000308, FBGN0014141, FBGN0053208, FBGN0027948, FBGN0011202, FBGN0003392, FBGN0000578, FBGN0250789, FBGN0040395, FBGN0040208, FBGN0260049, FBGN0000083, FBGN0026379, FBGN0014020, FBGN0033212, FBGN0001316, FBGN0039141, FBGN0013718, FBGN0014133, FBGN0020503, FBGN0052528, FBGN0013733, FBGN0029157, FBGN0036059, FBGN0034180, FBGN0011742, FBGN0003520, FBGN0011606, FBGN00006…	579	153	5590	2.08236	0.0454293	0.00386697	0.100114
GOTERM_MF_ALL	GO:0030234~enzyme regulator activity	40	5.95238	9.99903e-06	FBGN0036173, FBGN0000259, FBGN0028509, FBGN0000404, FBGN0032821, FBGN0036257, FBGN0027492, FBGN0032901, FBGN0004868, FBGN0040005, FBGN0042693, FBGN0020620, FBGN0051158, FBGN0026179, FBGN0040068, FBGN0026376, FBGN0010382, FBGN0037926, FBGN0015754, FBGN0028292, FBGN0004390, FBGN0027505, FBGN0022382, FBGN0031995, FBGN0030685, FBGN0025674, FBGN0025455, FBGN0015269, FBGN0036428, FBGN0003969, FBGN02592…	579	186	5590	2.07625	0.00697492	0.00116588	0.0150781
GOTERM_MF_ALL	GO:0004672~protein kinase activity	40	5.95238	9.99903e-06	FBGN0016696, FBGN0014006, FBGN0000259, FBGN0020440, FBGN0003716, FBGN0016126, FBGN0027101, FBGN0020386, FBGN0086899, FBGN0011817, FBGN0003169, FBGN0260990, FBGN0029891, FBGN0011754, FBGN0016131, FBGN0260399, FBGN0026370, FBGN0033244, FBGN0000273, FBGN0002413, FBGN0010303, FBGN0038167, FBGN0260934, FBGN0003256, FBGN0031030, FBGN0250823, FBGN0022382, FBGN0044826, FBGN0019686, FBGN0004656, FBGN00035…	579	186	5590	2.07625	0.00697492	0.00116588	0.0150781
GOTERM_BP_ALL	GO:0006468~protein amino acid phosphorylation	38	5.65476	1.87761e-05	FBGN0016696, FBGN0014006, FBGN0000259, FBGN0020440, FBGN0003716, FBGN0016126, FBGN0027101, FBGN0020386, FBGN0086899, FBGN0011817, FBGN0003169, FBGN0260990, FBGN0029891, FBGN0011754, FBGN0016131, FBGN0260399, FBGN0026370, FBGN0033244, FBGN0000273, FBGN0002413, FBGN0010303, FBGN0038167, FBGN0260934, FBGN0003256, FBGN0031030, FBGN0250823, FBGN0022382, FBGN0044826, FBGN0019686, FBGN0003502, FBGN00261…	476	171	4407	2.05742	0.0384283	0.00139852	0.0324377
GOTERM_BP_ALL	GO:0051128~regulation of cellular component organization	50	7.44048	2.77552e-06	FBGN0024689, FBGN0002183, FBGN0000404, FBGN0003716, FBGN0029891, FBGN0026192, FBGN0000273, FBGN0010341, FBGN0260049, FBGN0010382, FBGN0000719, FBGN0003028, FBGN0014020, FBGN0002921, FBGN0029157, FBGN0039924, FBGN0003268, FBGN0025455, FBGN0003520, FBGN0037555, FBGN0053193, FBGN0026620, FBGN0016696, FBGN0014006, FBGN0020440, FBGN0002781, FBGN0025637, FBGN0041188, FBGN0086899, FBGN0011202, FBGN00005…	476	236	4407	1.96153	0.00577578	0.000340679	0.00479563
GOTERM_MF_ALL	GO:0016301~kinase activity	53	7.8869	1.65649e-06	FBGN0003716, FBGN0003169, FBGN0029891, FBGN0002413, FBGN0000273, FBGN0010303, FBGN0014930, FBGN0260934, FBGN0001624, FBGN0019686, FBGN0004656, FBGN0039924, FBGN0025455, FBGN0250906, FBGN0025936, FBGN0004462, FBGN0000826, FBGN0033373, FBGN0016696, FBGN0000259, FBGN0014006, FBGN0020440, FBGN0027621, FBGN0016126, FBGN0027101, FBGN0020386, FBGN0086899, FBGN0011817, FBGN0260990, FBGN0000116, FBGN00117…	579	261	5590	1.96051	0.00115887	0.000579603	0.00249806
GOTERM_BP_ALL	GO:0006796~phosphate metabolic process	75	11.1607	2.64304e-08	FBGN0003716, FBGN0035945, FBGN0062449, FBGN0003169, FBGN0028662, FBGN0028663, FBGN0029891, FBGN0042693, FBGN0023508, FBGN0002413, FBGN0000273, FBGN0010303, FBGN0260934, FBGN0039830, FBGN0011361, FBGN0019686, FBGN0029888, FBGN0031194, FBGN0001128, FBGN0019644, FBGN0029157, FBGN0039924, FBGN0250906, FBGN0030582, FBGN0025936, FBGN0004462, FBGN0003139, FBGN0000826, FBGN0004368, FBGN0016696, FBGN00002…	476	369	4407	1.88179	5.51586e-05	9.19332e-06	4.56682e-05
GOTERM_BP_ALL	GO:0006793~phosphorus metabolic process	75	11.1607	2.64304e-08	FBGN0003716, FBGN0035945, FBGN0062449, FBGN0003169, FBGN0028662, FBGN0028663, FBGN0029891, FBGN0042693, FBGN0023508, FBGN0002413, FBGN0000273, FBGN0010303, FBGN0260934, FBGN0039830, FBGN0011361, FBGN0019686, FBGN0029888, FBGN0031194, FBGN0001128, FBGN0019644, FBGN0029157, FBGN0039924, FBGN0250906, FBGN0030582, FBGN0025936, FBGN0004462, FBGN0003139, FBGN0000826, FBGN0004368, FBGN0016696, FBGN00002…	476	369	4407	1.88179	5.51586e-05	9.19332e-06	4.56682e-05
GOTERM_BP_ALL	GO:0016310~phosphorylation	56	8.33333	7.08864e-06	FBGN0003716, FBGN0003169, FBGN0028662, FBGN0028663, FBGN0029891, FBGN0002413, FBGN0000273, FBGN0010303, FBGN0260934, FBGN0039830, FBGN0011361, FBGN0019686, FBGN0029888, FBGN0019644, FBGN0039924, FBGN0250906, FBGN0025936, FBGN0004462, FBGN0000826, FBGN0016696, FBGN0000259, FBGN0014006, FBGN0020440, FBGN0016126, FBGN0027101, FBGN0020386, FBGN0086899, FBGN0011817, FBGN0260990, FBGN0000116, FBGN00117…	476	285	4407	1.8192	0.0146851	0.000643012	0.0122475
GOTERM_BP_ALL	GO:0002165~instar larval or pupal development	53	7.8869	2.10656e-05	FBGN0001942, FBGN0003716, FBGN0040372, FBGN0000308, FBGN0020224, FBGN0011224, FBGN0002413, FBGN0000273, FBGN0016917, FBGN0010341, FBGN0010303, FBGN0014020, FBGN0261238, FBGN0001624, FBGN0000289, FBGN0259745, FBGN0035497, FBGN0036801, FBGN0010575, FBGN0086655, FBGN0086698, FBGN0003310, FBGN0011509, FBGN0011817, FBGN0004648, FBGN0010825, FBGN0020249, FBGN0020306, FBGN0005427, FBGN0250789, FBGN00258…	476	274	4407	1.79086	0.0430119	0.0014172	0.0363923
GOTERM_BP_ALL	GO:0048523~negative regulation of cellular process	68	10.119	2.94185e-06	FBGN0001942, FBGN0024689, FBGN0000404, FBGN0003716, FBGN0004860, FBGN0020224, FBGN0003169, FBGN0003612, FBGN0029891, FBGN0042693, FBGN0010300, FBGN0016917, FBGN0002413, FBGN0000273, FBGN0003028, FBGN0011666, FBGN0001624, FBGN0040513, FBGN0029157, FBGN0038788, FBGN0003268, FBGN0004795, FBGN0010762, FBGN0029800, FBGN0053193, FBGN0010575, FBGN0026620, FBGN0001169, FBGN0003044, FBGN0058196, FBGN00141…	476	362	4407	1.73915	0.00612085	0.000323088	0.00508302
GOTERM_BP_ALL	GO:0048610~reproductive cellular process	58	8.63095	1.94888e-05	FBGN0001942, FBGN0024689, FBGN0003716, FBGN0000308, FBGN0020224, FBGN0000307, FBGN0011224, FBGN0003169, FBGN0027948, FBGN0004811, FBGN0026192, FBGN0000273, FBGN0016917, FBGN0010303, FBGN0010341, FBGN0004903, FBGN0010382, FBGN0014020, FBGN0011666, FBGN0019686, FBGN0011766, FBGN0003654, FBGN0003520, FBGN0026238, FBGN0000826, FBGN0026620, FBGN0086655, FBGN0004606, FBGN0002781, FBGN0014141, FBGN00112…	476	309	4407	1.73782	0.0398575	0.00140155	0.0336688
GOTERM_BP_ALL	GO:0019953~sexual reproduction	75	11.1607	3.59935e-06	FBGN0001942, FBGN0024689, FBGN0003716, FBGN0000308, FBGN0000307, FBGN0020224, FBGN0011224, FBGN0003169, FBGN0027948, FBGN0004811, FBGN0010300, FBGN0026192, FBGN0016917, FBGN0000273, FBGN0010303, FBGN0010341, FBGN0028974, FBGN0004903, FBGN0010382, FBGN0003028, FBGN0014020, FBGN0011666, FBGN0019686, FBGN0011766, FBGN0003654, FBGN0004797, FBGN0004795, FBGN0011725, FBGN0003520, FBGN0026238, FBGN00137…	476	415	4407	1.67321	0.00748372	0.000357644	0.00621903
GOTERM_BP_ALL	GO:0009887~organ morphogenesis	72	10.7143	1.01584e-05	FBGN0003716, FBGN0000308, FBGN0020224, FBGN0011224, FBGN0015513, FBGN0003169, FBGN0026192, FBGN0016917, FBGN0002413, FBGN0000273, FBGN0010303, FBGN0010341, FBGN0260049, FBGN0000719, FBGN0014020, FBGN0001624, FBGN0044323, FBGN0013718, FBGN0000289, FBGN0003654, FBGN0053193, FBGN0004179, FBGN0036801, FBGN0010575, FBGN0001169, FBGN0086655, FBGN0014141, FBGN0086698, FBGN0011207, FBGN0003310, FBGN00046…	476	404	4407	1.65001	0.0209775	0.000847667	0.0175509
GOTERM_BP_ALL	GO:0007276~gamete generation	72	10.7143	1.09227e-05	FBGN0001942, FBGN0024689, FBGN0003716, FBGN0000308, FBGN0020224, FBGN0000307, FBGN0011224, FBGN0003169, FBGN0027948, FBGN0004811, FBGN0010300, FBGN0026192, FBGN0016917, FBGN0000273, FBGN0010303, FBGN0010341, FBGN0028974, FBGN0004903, FBGN0010382, FBGN0003028, FBGN0014020, FBGN0011666, FBGN0019686, FBGN0011766, FBGN0003654, FBGN0004797, FBGN0004795, FBGN0011725, FBGN0003520, FBGN0026238, FBGN00137…	476	405	4407	1.64594	0.022538	0.000843935	0.0188714
GOTERM_BP_ALL	GO:0048519~negative regulation of biological process	72	10.7143	2.013e-05	FBGN0001942, FBGN0024689, FBGN0000404, FBGN0003716, FBGN0004860, FBGN0020224, FBGN0011837, FBGN0003169, FBGN0003612, FBGN0029891, FBGN0042693, FBGN0010300, FBGN0016917, FBGN0002413, FBGN0000273, FBGN0003028, FBGN0011666, FBGN0001624, FBGN0040513, FBGN0029157, FBGN0038788, FBGN0003268, FBGN0004795, FBGN0010762, FBGN0029800, FBGN0053193, FBGN0010575, FBGN0026620, FBGN0001169, FBGN0003044, FBGN00581…	476	412	4407	1.61797	0.0411415	0.00139941	0.0347763
GOTERM_BP_ALL	GO:0007399~nervous system development	80	11.9048	9.32321e-06	FBGN0000404, FBGN0000308, FBGN0003169, FBGN0053208, FBGN0026192, FBGN0010300, FBGN0016917, FBGN0010303, FBGN0010341, FBGN0016059, FBGN0010280, FBGN0030330, FBGN0010382, FBGN0014020, FBGN0044323, FBGN0001624, FBGN0011766, FBGN0003464, FBGN0029157, FBGN0038788, FBGN0003654, FBGN0004795, FBGN0003520, FBGN0025936, FBGN0037555, FBGN0053193, FBGN0004179, FBGN0010575, FBGN0035357, FBGN0086655, FBGN00046…	476	463	4407	1.59972	0.0192695	0.000810406	0.0161081
GOTERM_BP_ALL	GO:0030154~cell differentiation	114	16.9643	5.35832e-08	FBGN0001942, FBGN0020224, FBGN0011224, FBGN0003169, FBGN0004811, FBGN0010300, FBGN0002413, FBGN0010303, FBGN0010280, FBGN0030330, FBGN0004903, FBGN0010382, FBGN0003028, FBGN0014020, FBGN0044323, FBGN0019686, FBGN0038788, FBGN0003654, FBGN0037555, FBGN0013750, FBGN0010575, FBGN0035357, FBGN0001169, FBGN0086655, FBGN0004606, FBGN0032821, FBGN0011207, FBGN0041188, FBGN0020386, FBGN0011202, FBGN00156…	476	661	4407	1.59676	0.000111822	1.59753e-05	9.25847e-05
GOTERM_BP_ALL	GO:0048869~cellular developmental process	121	18.006	2.09237e-08	FBGN0001942, FBGN0261276, FBGN0020224, FBGN0011224, FBGN0003169, FBGN0004811, FBGN0010300, FBGN0002413, FBGN0010303, FBGN0010280, FBGN0030330, FBGN0004903, FBGN0010382, FBGN0003028, FBGN0014020, FBGN0044323, FBGN0019686, FBGN0038788, FBGN0003654, FBGN0037555, FBGN0013750, FBGN0010575, FBGN0035357, FBGN0001169, FBGN0086655, FBGN0004606, FBGN0032821, FBGN0011207, FBGN0041188, FBGN0020386, FBGN00118…	476	704	4407	1.59129	4.36667e-05	1.09169e-05	3.61533e-05
GOTERM_BP_ALL	GO:0048468~cell development	84	12.5	6.64453e-06	FBGN0001942, FBGN0024689, FBGN0003716, FBGN0000308, FBGN0000307, FBGN0020224, FBGN0011224, FBGN0003169, FBGN0027948, FBGN0053208, FBGN0004811, FBGN0026192, FBGN0016917, FBGN0000273, FBGN0010303, FBGN0010341, FBGN0016059, FBGN0010280, FBGN0030330, FBGN0004903, FBGN0010382, FBGN0014020, FBGN0011666, FBGN0019686, FBGN0044323, FBGN0011766, FBGN0029157, FBGN0038788, FBGN0003654, FBGN0004795, FBGN00035…	476	489	4407	1.5904	0.0137715	0.000630127	0.0114802
GOTERM_MF_ALL	GO:0032559~adenyl ribonucleotide binding	88	13.0952	7.62818e-06	FBGN0001942, FBGN0051729, FBGN0030268, FBGN0003716, FBGN0040233, FBGN0035244, FBGN0040232, FBGN0030672, FBGN0032120, FBGN0052438, FBGN0010803, FBGN0003169, FBGN0029891, FBGN0027094, FBGN0026059, FBGN0027091, FBGN0002413, FBGN0000273, FBGN0010303, FBGN0031497, FBGN0014930, FBGN0260934, FBGN0037924, FBGN0019686, FBGN0002921, FBGN0001220, FBGN0030512, FBGN0035853, FBGN0250906, FBGN0025936, FBGN00297…	579	539	5590	1.57626	0.00532552	0.00106738	0.0115032
GOTERM_MF_ALL	GO:0005524~ATP binding	87	12.9464	1.18951e-05	FBGN0001942, FBGN0051729, FBGN0030268, FBGN0003716, FBGN0040233, FBGN0035244, FBGN0040232, FBGN0030672, FBGN0032120, FBGN0052438, FBGN0010803, FBGN0003169, FBGN0029891, FBGN0027094, FBGN0026059, FBGN0027091, FBGN0002413, FBGN0000273, FBGN0010303, FBGN0031497, FBGN0014930, FBGN0260934, FBGN0037924, FBGN0019686, FBGN0002921, FBGN0001220, FBGN0030512, FBGN0035853, FBGN0250906, FBGN0025936, FBGN00297…	579	537	5590	1.56415	0.00829206	0.00118881	0.0179371
GOTERM_MF_ALL	GO:0032553~ribonucleotide binding	105	15.625	2.81062e-06	FBGN0001942, FBGN0261276, FBGN0040233, FBGN0040232, FBGN0032120, FBGN0052438, FBGN0010803, FBGN0003169, FBGN0027094, FBGN0027091, FBGN0002413, FBGN0010303, FBGN0031090, FBGN0031497, FBGN0260934, FBGN0037924, FBGN0014020, FBGN0019686, FBGN0002921, FBGN0030151, FBGN0250906, FBGN0013750, FBGN0029798, FBGN0000826, FBGN0000241, FBGN0014006, FBGN0039890, FBGN0027101, FBGN0020386, FBGN0086899, FBGN00118…	579	661	5590	1.53363	0.0019655	0.000491738	0.0042385
GOTERM_MF_ALL	GO:0032555~purine ribonucleotide binding	105	15.625	2.81062e-06	FBGN0001942, FBGN0261276, FBGN0040233, FBGN0040232, FBGN0032120, FBGN0052438, FBGN0010803, FBGN0003169, FBGN0027094, FBGN0027091, FBGN0002413, FBGN0010303, FBGN0031090, FBGN0031497, FBGN0260934, FBGN0037924, FBGN0014020, FBGN0019686, FBGN0002921, FBGN0030151, FBGN0250906, FBGN0013750, FBGN0029798, FBGN0000826, FBGN0000241, FBGN0014006, FBGN0039890, FBGN0027101, FBGN0020386, FBGN0086899, FBGN00118…	579	661	5590	1.53363	0.0019655	0.000491738	0.0042385
GOTERM_BP_ALL	GO:0048513~organ development	112	16.6667	1.37155e-06	FBGN0001942, FBGN0020224, FBGN0011224, FBGN0003169, FBGN0010300, FBGN0002413, FBGN0010303, FBGN0010280, FBGN0030330, FBGN0010382, FBGN0003028, FBGN0014020, FBGN0044323, FBGN0003654, FBGN0035497, FBGN0004179, FBGN0036801, FBGN0010575, FBGN0001169, FBGN0086655, FBGN0000064, FBGN0000259, FBGN0004606, FBGN0013765, FBGN0011207, FBGN0027594, FBGN0041188, FBGN0011817, FBGN0010825, FBGN0020306, FBGN00029…	476	685	4407	1.51378	0.00285834	0.000204438	0.00236983
GOTERM_MF_ALL	GO:0030554~adenyl nucleotide binding	90	13.3929	3.53346e-05	FBGN0001942, FBGN0051729, FBGN0030268, FBGN0003716, FBGN0040233, FBGN0035244, FBGN0040232, FBGN0030672, FBGN0032120, FBGN0052438, FBGN0010803, FBGN0003169, FBGN0029891, FBGN0027094, FBGN0026059, FBGN0027091, FBGN0002413, FBGN0000273, FBGN0010303, FBGN0031497, FBGN0014930, FBGN0260934, FBGN0037924, FBGN0031392, FBGN0019686, FBGN0002921, FBGN0001220, FBGN0030512, FBGN0035853, FBGN0250906, FBGN00259…	579	576	5590	1.50853	0.0244313	0.00274452	0.0532735
GOTERM_MF_ALL	GO:0001883~purine nucleoside binding	90	13.3929	4.60877e-05	FBGN0001942, FBGN0051729, FBGN0030268, FBGN0003716, FBGN0040233, FBGN0035244, FBGN0040232, FBGN0030672, FBGN0032120, FBGN0052438, FBGN0010803, FBGN0003169, FBGN0029891, FBGN0027094, FBGN0026059, FBGN0027091, FBGN0002413, FBGN0000273, FBGN0010303, FBGN0031497, FBGN0014930, FBGN0260934, FBGN0037924, FBGN0031392, FBGN0019686, FBGN0002921, FBGN0001220, FBGN0030512, FBGN0035853, FBGN0250906, FBGN00259…	579	580	5590	1.49812	0.0317473	0.00322101	0.0694805
GOTERM_MF_ALL	GO:0001882~nucleoside binding	90	13.3929	5.83845e-05	FBGN0001942, FBGN0051729, FBGN0030268, FBGN0003716, FBGN0040233, FBGN0035244, FBGN0040232, FBGN0030672, FBGN0032120, FBGN0052438, FBGN0010803, FBGN0003169, FBGN0029891, FBGN0027094, FBGN0026059, FBGN0027091, FBGN0002413, FBGN0000273, FBGN0010303, FBGN0031497, FBGN0014930, FBGN0260934, FBGN0037924, FBGN0031392, FBGN0019686, FBGN0002921, FBGN0001220, FBGN0030512, FBGN0035853, FBGN0250906, FBGN00259…	579	584	5590	1.48786	0.0400464	0.00370859	0.0880113
GOTERM_BP_ALL	GO:0009653~anatomical structure morphogenesis	119	17.7083	1.45383e-06	FBGN0261276, FBGN0020224, FBGN0011224, FBGN0003169, FBGN0004811, FBGN0002413, FBGN0010303, FBGN0010280, FBGN0030330, FBGN0010382, FBGN0014020, FBGN0044323, FBGN0038788, FBGN0003654, FBGN0035497, FBGN0037555, FBGN0013750, FBGN0004179, FBGN0010575, FBGN0036801, FBGN0035357, FBGN0001169, FBGN0086655, FBGN0004606, FBGN0032821, FBGN0011207, FBGN0011817, FBGN0010825, FBGN0011202, FBGN0011754, FBGN00029…	476	741	4407	1.48684	0.00302955	0.000202256	0.002512
GOTERM_BP_ALL	GO:0048731~system development	134	19.9405	2.76208e-07	FBGN0001942, FBGN0020224, FBGN0011224, FBGN0003169, FBGN0010300, FBGN0002413, FBGN0010303, FBGN0010280, FBGN0030330, FBGN0010382, FBGN0003028, FBGN0014020, FBGN0044323, FBGN0002921, FBGN0038788, FBGN0003654, FBGN0035497, FBGN0037555, FBGN0004179, FBGN0010575, FBGN0036801, FBGN0035357, FBGN0086655, FBGN0001169, FBGN0000064, FBGN0004606, FBGN0000259, FBGN0013765, FBGN0032821, FBGN0011207, FBGN00275…	476	838	4407	1.48046	0.000576281	5.7643e-05	0.000477251
GOTERM_MF_ALL	GO:0017076~purine nucleotide binding	107	15.9226	1.44685e-05	FBGN0001942, FBGN0261276, FBGN0040233, FBGN0040232, FBGN0032120, FBGN0052438, FBGN0010803, FBGN0003169, FBGN0027094, FBGN0027091, FBGN0002413, FBGN0010303, FBGN0031090, FBGN0031497, FBGN0260934, FBGN0037924, FBGN0014020, FBGN0019686, FBGN0002921, FBGN0030151, FBGN0250906, FBGN0029798, FBGN0013750, FBGN0000826, FBGN0000241, FBGN0014006, FBGN0039890, FBGN0027101, FBGN0020386, FBGN0086899, FBGN00118…	579	701	5590	1.47367	0.0100769	0.0012652	0.0218171
GOTERM_BP_ALL	GO:0048856~anatomical structure development	152	22.619	1.47481e-07	FBGN0001942, FBGN0261276, FBGN0020224, FBGN0011224, FBGN0003169, FBGN0004811, FBGN0010300, FBGN0002413, FBGN0010303, FBGN0010280, FBGN0030330, FBGN0010382, FBGN0003028, FBGN0014020, FBGN0044323, FBGN0002921, FBGN0038788, FBGN0003654, FBGN0035497, FBGN0037555, FBGN0013750, FBGN0004179, FBGN0010575, FBGN0036801, FBGN0035357, FBGN0086655, FBGN0001169, FBGN0000064, FBGN0004606, FBGN0000259, FBGN00137…	476	975	4407	1.44336	0.000307745	3.84733e-05	0.000254827
GOTERM_BP_ALL	GO:0032501~multicellular organismal process	204	30.3571	8.74191e-09	FBGN0036191, FBGN0020224, FBGN0003169, FBGN0004811, FBGN0010300, FBGN0002413, FBGN0010303, FBGN0010309, FBGN0003028, FBGN0019686, FBGN0044323, FBGN0013750, FBGN0037555, FBGN0004179, FBGN0036801, FBGN0086655, FBGN0001169, FBGN0000064, FBGN0003044, FBGN0013765, FBGN0032821, FBGN0041188, FBGN0010825, FBGN0015600, FBGN0020306, FBGN0259234, FBGN0002973, FBGN0000464, FBGN0005427, FBGN0035533, FBGN00276…	476	1369	4407	1.37963	1.82442e-05	6.08143e-06	1.51049e-05
GOTERM_BP_ALL	GO:0007275~multicellular organismal development	172	25.5952	3.87108e-07	FBGN0001942, FBGN0036191, FBGN0020224, FBGN0011224, FBGN0003169, FBGN0010300, FBGN0002413, FBGN0010303, FBGN0085478, FBGN0010280, FBGN0030330, FBGN0010382, FBGN0004903, FBGN0003028, FBGN0014020, FBGN0044323, FBGN0002921, FBGN0038788, FBGN0003654, FBGN0035497, FBGN0037555, FBGN0004179, FBGN0010575, FBGN0036801, FBGN0035357, FBGN0086655, FBGN0001169, FBGN0003044, FBGN0000064, FBGN0004606, FBGN00002…	476	1155	4407	1.37874	0.000807569	6.73223e-05	0.00066887
GOTERM_BP_ALL	GO:0032502~developmental process	184	27.381	3.10497e-07	FBGN0001942, FBGN0036191, FBGN0261276, FBGN0020224, FBGN0011224, FBGN0003169, FBGN0004811, FBGN0010300, FBGN0002413, FBGN0010303, FBGN0085478, FBGN0010280, FBGN0030330, FBGN0010382, FBGN0004903, FBGN0003028, FBGN0014020, FBGN0019686, FBGN0044323, FBGN0002921, FBGN0038788, FBGN0003654, FBGN0035497, FBGN0037555, FBGN0013750, FBGN0004179, FBGN0000241, FBGN0010575, FBGN0036801, FBGN0035357, FBGN00866…	476	1253	4407	1.35957	0.000647798	5.8908e-05	0.000536497
GOTERM_BP_ALL	GO:0050789~regulation of biological process	217	32.2917	2.30861e-08	FBGN0002183, FBGN0033845, FBGN0032940, FBGN0020224, FBGN0003169, FBGN0042693, FBGN0010300, FBGN0023508, FBGN0002413, FBGN0010303, FBGN0003028, FBGN0037926, FBGN0019686, FBGN0044323, FBGN0033166, FBGN0029798, FBGN0013750, FBGN0052758, FBGN0037555, FBGN0000826, FBGN0031883, FBGN0086655, FBGN0001169, FBGN0063670, FBGN0033544, FBGN0003044, FBGN0032821, FBGN0041188, FBGN0010825, FBGN0020306, FBGN02592…	476	1496	4407	1.34296	4.81796e-05	9.6361e-06	3.98898e-05
GOTERM_BP_ALL	GO:0050794~regulation of cellular process	201	29.9107	1.70169e-07	FBGN0002183, FBGN0033845, FBGN0032940, FBGN0020224, FBGN0003169, FBGN0042693, FBGN0010300, FBGN0023508, FBGN0002413, FBGN0010303, FBGN0003028, FBGN0037926, FBGN0019686, FBGN0044323, FBGN0033166, FBGN0029798, FBGN0013750, FBGN0052758, FBGN0037555, FBGN0000826, FBGN0031883, FBGN0086655, FBGN0001169, FBGN0063670, FBGN0003044, FBGN0032821, FBGN0041188, FBGN0010825, FBGN0259234, FBGN0020306, FBGN00029…	476	1389	4407	1.33977	0.00035508	3.94596e-05	0.00029403
GOTERM_BP_ALL	GO:0065007~biological regulation	235	34.9702	7.2158e-09	FBGN0002183, FBGN0033845, FBGN0032940, FBGN0020224, FBGN0003169, FBGN0042693, FBGN0010300, FBGN0023508, FBGN0002413, FBGN0010303, FBGN0003028, FBGN0037926, FBGN0019686, FBGN0044323, FBGN0033166, FBGN0013750, FBGN0029798, FBGN0052758, FBGN0037555, FBGN0004179, FBGN0000826, FBGN0031883, FBGN0086655, FBGN0001169, FBGN0033544, FBGN0063670, FBGN0003044, FBGN0032821, FBGN0041188, FBGN0010825, FBGN00203…	476	1636	4407	1.32991	1.50593e-05	1.50593e-05	1.24679e-05
