# Supplementary material for: Evolution of maternal and zygotic mRNA complements in the early Drosophila embryo
Source: PLoS Genet. 2018 Dec 17;14(12):e1007838. doi: 10.1371/journal.pgen.1007838 (PMC6312346; doi:10.1371/journal.pgen.1007838)
Supplement: S13 Table — There are a total of 3,430 genes where at least one ortholog is maternal or predominantly maternal at one stage and zygotic or predominantly zygotic at the other stage (ALT pattern). For 129 genes, the ALT state is conserved in orthologs from at least 7 species. (XLSX) [file pgen.1007838.s021.xlsx]

## Sheet: Sheet1
Number of species with conserved ALT state	Number of genes	Cumulative total
14	1	1
13	5	6
12	10	16
11	16	32
10	15	47
9	20	67
8	21	88
7	41	129
6	55	184
5	115	299
4	143	442
3	283	725
2	581	1306
1	2124	3430
