# Supplementary material for: Evolution of maternal and zygotic mRNA complements in the early Drosophila embryo
Source: PLoS Genet. 2018 Dec 17;14(12):e1007838. doi: 10.1371/journal.pgen.1007838 (PMC6312346; doi:10.1371/journal.pgen.1007838)
Supplement: S14 Table — The number of replicates for each stage of each species are shown. References for previously published data are included. (XLSX) [file pgen.1007838.s022.xlsx]

## Sheet: Sheet1
	numbers of replicates
species	stage 2	stage 5
D. melanogaster	6	6!
D. simulans	3	3
D. sechellia	3	3
D. mauritiana	3	3
D. yakuba	6	6!
D. santomea	3	3
D. erecta	3	3
D. ananassae	3	3
D. pseudoobscura	6#	12#!
D. persimilis	6	5
D. miranda	6#	6#
D. willistoni	7	6
D. mojavensis	6	5
D. virilis	7	12!
totals	68	76	144
all or some samples previously published:
# Lott et al. (2014), PLOS Genetics. Data available at NCBI/GEO, accession number GSE53483
! Paris et al. (2015), PLOS Genetics. Data available at NCBI/GEO, accession number GSE68062
