# Supplementary material for: Evolution of maternal and zygotic mRNA complements in the early Drosophila embryo
Source: PLoS Genet. 2018 Dec 17;14(12):e1007838. doi: 10.1371/journal.pgen.1007838 (PMC6312346; doi:10.1371/journal.pgen.1007838)
Supplement: S16 Table — The gene name, followed by the stage 2 and stage 5 levels, are included. An empty cell indicates that a one-to-one ortholog was not identified. (XLSX) [file pgen.1007838.s024.xlsx]

## Sheet: gene_exp_orthologs_6_with_Aedes
Dmel_name	Dmel_st2	Dmel_st5	Dsim_name	Dsim_st2	Dsim_st5	Dsec_name	Dsec_st2	Dsec_st5	Dmau_name	Dmau_st2	Dmau_st5	Dyak_name	Dyak_st2	Dyak_st5	Dsan_name	Dsan_st2	Dsan_st5	Dere_name	Dere_st2	Dere_st5	Dana_name	Dana_st2	Dana_st5	Dpse_name	Dpse_st2	Dpse_st5	Dper_name	Dper_st2	Dper_st5	Dmir_name	Dmir_st2	Dmir_st5	Dwil_name	Dwil_st2	Dwil_st5	Dmoj_name	Dmoj_st2	Dmoj_st5	Dvir_name	Dvir_st2	Dvir_st5	Aaeg_name	Aaeg_st2	Aaeg_st5
CG33494	0	1.16311	Dsim\GD18191	0	1.97589				CG33494-PA	0	2.9052	Dyak\GE10690	0	0.216332	Dyak\GE10690	0	0
mei-S332	26.3274	13.147	Dsim\GD11646	24.6714	7.14324	Dsec\GM15884	17.4925	30.4991	mei-S332-PA	38.5055	25.5578	Dyak\GE12243	83.9866	55.9498	Dyak\GE12243	33.9997	42.4231	Dere\GG22163	26.5818	54.3231				Dpse\GA18794	33.8522	24.5123	Dper\GL11778	33.4412	16.3409	FBpp0275740-D1_1	30.9474	15.7404	Dwil\GK15937	13.1541	26.3295				Dvir\GJ20489	16.2711	25.0026
CR44045	23.4787	32.0292
mRpS11	47.9516	95.8381	Dsim\mRpS11	78.4129	143.778	Dsec\GM15204	98.148	272.93	mRpS11-PA	98.6989	229.766	Dyak\GE24607	88.1559	120.929	Dyak\GE24607	88.6442	181.537	Dere\GG21973	54.313	46.2659	Dana\GF17084	71.9684	98.69	Dpse\GA18718	42.4092	142.376	Dper\GL21925	42.9314	130.758	FBpp0284201-D1_1	41.6861	193.461	Dwil\GK13384	52.9342	73.943	Dmoj\GI23856	38.1892	62.6252	Dvir\GJ10570	49.2513	107.105	AAEL005413	40.3548	22.7672
Dref	55.9883	164.597	Dsim\GD22316	43.751	145.984	Dsec\GM12069	60.2496	214.287	Dref-PA	77.0402	203.119	Dyak\Dref	63.6253	164.151	Dyak\Dref	68.1553	123.864	Dere\GG23986	55.1123	245.428	Dana\Dref	56.6771	155.924	Dpse\Dref	39.1371	150.313	Dper\GL19191	50.8072	177.484	FBpp0280304-D1_1	24.0525	193.334	Dwil\GK14535	87.0782	330.507	Dmoj\Dref	78.9421	72.9877	Dvir\Dref	63.0487	85.9597
CG34225	0	0				Dsec\GM21264	0	0	CG34225-PA	0	0							Dere\GG20175	0	0				Dpse\GA24888	0	0.0904393	Dper\GL17716	0	0
CR45889	0.0161859	1.09413
CG31635	18.3493	13.2238	Dsim\GD22560	19.9264	4.88675	Dsec\GM14056	25.6882	6.00711	CG31635-PB	22.0238	6.58772	Dyak\GE18424	19.9824	13.8828	Dyak\GE18424	23.4514	14.7899	Dere\GG23605	17.9304	15.8122	Dana\GF15445	11.2358	4.87888	Dpse\GA16351	11.7714	1.88711	Dper\GL26207	23.5135	3.85298	FBpp0285773-D1_1	10.9699	2.02513	Dwil\GK24770	22.3277	10.1253	Dmoj\GI24216	24.1108	11.1639	Dvir\GJ21485	31.0466	14.3425	AAEL000079	51.2261	27.2004
att-ORFB	5.96355e-12	1.17455e-08
crq	110.331	6.93868	Dsim\crq	73.9628	14.0131	Dsec\GM16668	45.1411	21.2736	crq-PA	145.715	45.8788	Dyak\crq	88.79	32.5191	Dyak\crq	52.0475	15.5286	Dere\GG24648	34.9502	21.3314	Dana\GF24773	10.763	17.0726	Dpse\GA18078	18.3397	13.6526	Dper\GL19261	29.5482	7.92563	FBpp0280376-D1_1	9.15154	13.0381	Dwil\GK14659	46.9124	10.8362	Dmoj\GI18033	19.9665	29.5784	Dvir\GJ19730	69.2849	54.2967
CG10993	0	0.0943041
Ir7a	0	0.00742941				Dsec\GM17537	0	0	Ir7a-PA	0.034375	0.0274702	Dyak\GE15732	0	0	Dyak\GE15732	0	0	Dere\GG19658	0	0.935727	Dana\GF21027	0	0	Dpse\GA11745	0.032721	0.0184557				FBpp0275359-D1_1	0	0.00955942				Dmoj\GI16207	0.00369134	0	Dvir\GJ15898	0.0190993	0.147981
CG11298	0	0	Dsim\GD11661	0	0	Dsec\GM15902	0	0	CG11298-PA	0	0	Dyak\GE14175	0	0	Dyak\GE14175	0	0	Dere\GG22182	0	0	Dana\GF11884	0	0	Dpse\GA10898	0	0	Dper\GL17537	0	0	FBpp0276068-D1_1	0	0.24902				Dmoj\GI20552	0.00863227	0	Dvir\GJ22406	0	0.199482
His2B:CG33908	0	0
CG42781	0	0
Sry-delta	17.307	65.7224	Dsim\Sry-delta	27.7811	44.2907	Dsec\GM12855	26.1098	51.2343	Sry-delta-PA	8.03987	7.26634e-230	Dyak\GE10853	19.147	62.6347	Dyak\GE10853	37.0663	73.7754	Dere\GG11724	26.0484	112.991	Dana\GF22993	49.625	87.9768	Dpse\GA14741	30.2608	41.7766	Dper\GL14023	36.1117	58.697	FBpp0283106-D1_1	42.7423	152.703	Dwil\GK13867	26.3281	66.1361	Dmoj\GI24208	28.9601	45.1655	Dvir\GJ10777	31.8446	67.4898
CG15022	0	2.10345				Dsec\GM13975	0	0.425091	CG15022-PA	0	0	Dyak\GE20614	0	0	Dyak\GE20614	0	0.138278	Dere\GG14186	0	0
mir-991	0	0
Itp-r83A	5.25548	1.78614	Dsim\GD19791	6.21307	1.51144	Dsec\GM13580	4.11261	0.413566	Itp-r83A-PB	6.69025	0.872412	Dyak\GE25474	10.5491	4.68904	Dyak\GE25474	8.2952	1.31175	Dere\GG12871	5.78597	2.04655	Dana\GF17257	5.96145	0.177779	Dpse\GA10452	7.26035	3.65351	Dper\GL21668	9.19364	0.0605403	FBpp0281560-D1_1	9.68291	0.264224	Dwil\GK15332	18.3686	6.35577	Dmoj\GI23082	10.835	0.748916	Dvir\GJ22702	18.119	1.03433
CG30082	0.027817	0.244572	Dsim\GD25604	0.0217874	0.359027				CG30082-PB	0.0784385	0.607587	Dyak\GE14139	0	0.153459	Dyak\GE14139	0	0.541339
Ugt36Bb	0	0.126463	Dsim\GD24084	0	0				Ugt36Bb-PA	0	0	Dyak\GE12768	0	0	Dyak\GE12768	0	0							Dpse\GA12162	0	0	Dper\GL18788	0	0	FBpp0280099-D1_1	0	0	Dwil\GK18235	0	0	Dmoj\GI17058	0.00268683	0.0306892	Dvir\GJ17308	0	0
CG7338	42.6682	69.9206	Dsim\GD14952	39.3234	110.692	Dsec\GM22361	58.6081	148.199	CG7338-PA	50.3308	103.764							Dere\GG16177	36.1869	118.975	Dana\GF10278	41.3273	167.398	Dpse\GA20274	33.5139	91.7472	Dper\GL24682	40.7469	131.065	FBpp0275562-D1_1	12.3557	43.2395	Dwil\GK12216	55.6702	184.62	Dmoj\GI12015	77.2081	87.6794	Dvir\GJ13284	55.3424	168.598	AAEL004493	82.5088	89.627
CR44754	0	0.0041778
CG7886	0.0118682	1.84809	Dsim\GD20409	0.0546264	4.20266	Dsec\GM25838	11.3916	19.7475	CG7886-PA	2.38359	13.4915	Dyak\GE26436	7.20049	16.2753	Dyak\GE26436	8.89386	24.43	Dere\GG21176	5.22444	26.0782	Dana\GF17541	0.0762654	1.85785	Dpse\GA20660	0.0118048	0.552886	Dper\GL23125	0.0258676	0.529964	FBpp0283739-D1_1	0.016609	1.10375	Dwil\GK14449	0.0453947	0.295728	Dmoj\GI22080	0.0112187	0.367141	Dvir\GJ22900	0.0807016	2.07207
Dpt	0	0.282803	Dsim\GD11417	0	0	Dsec\GM21923	0	0	Dpt-PA	0	0	Dyak\Dpt	0	0	Dyak\Dpt	0	0.194523	Dere\GG21934	0	0.989081	Dana\GF11124	0	0										Dwil\GK20931	0	0
CG12355	0.0616406	0.1303	Dsim\GD12563	1.47408	0.431375	Dsec\GM24491	46.1582	3.08721	CG12355-PB	0.596536	0.31178							Dere\GG13550	0.0937566	0	Dana\GF10733	1.28853	6.89409	Dpse\GA23640	0.9728	0.468503	Dper\GL25660	0.0810517	0.0343895	FBpp0274822-D1_1	0.302187	0.551645	Dwil\GK20482	0.0608035	0.0277354	Dmoj\GI12229	2.18107	0.615455	Dvir\GJ11459	4.58864	0	AAEL000644	0	0
CG10495	17.0603	13.2625	Dsim\GD24181	25.665	18.0542	Dsec\GM17321	22.1637	19.6697	CG10495-PA	16.0715	21.5724	Dyak\GE13230	6.7638	8.883	Dyak\GE13230	24.2702	11.9514	Dere\GG21157	7.43552	10.7571	Dana\GF14697	7.13833	22.3673	Dpse\GA10353	10.5557	5.21019	Dper\GL26162	14.3824	4.92904				Dwil\GK14658	20.6484	10.1395	Dmoj\GI17600	9.9	6.43393	Dvir\GJ17945	14.4939	19.2636	AAEL005898	1.08001	4.2901
CR44729	0	1.87587
CG7213	0	0	Dsim\GD13008	0.00986215	0.0661955	Dsec\GM24957	0	0.0812454				Dyak\GE21323	0	0	Dyak\GE21323	0	0	Dere\GG15100	0	0	Dana\GF24696	1.05009e-08	0.880813	Dpse\GA24666	0	0.0284801	Dper\GL22558	0	0	FBpp0277465-D1_1	0	0	Dwil\GK17004	0	0	Dmoj\GI16627	0.021301	0.757917	Dvir\GJ12883	0	0.0409847
ari-1	35.1083	59.753				Dsec\GM22833	44.8113	68.9408	ari-1-PA	57.6742	58.6294	Dyak\GE15551	54.7378	74.0173	Dyak\GE15551	50.3494	39.5928	Dere\GG18141	44.8972	9.50937	Dana\GF20323	43.8648	19.5084	Dpse\GA22657	47.9577	23.48	Dper\GL26892	56.434	22.8631				Dwil\GK16299	55.8482	44.5221	Dmoj\GI15200	38.7244	12.8173	Dvir\GJ16609	45.0413	45.5321
CG31099	0	0.0298756	Dsim\GD18210	0	0	Dsec\GM17727	0	0	CG31099-PA	0	0	Dyak\GE10711	0	0	Dyak\GE10711	0	0	Dere\GG12260	0	0	Dana\GF17420	0	0.0299184	Dpse\GA16008	0	0	Dper\GL22097	0	0	FBpp0284354-D1_1	0	0	Dwil\GK14331	0	0
CG2269	0.0182769	0.937363				Dsec\GM21183	0	0.480655	CG2269-PB	0	0.740978	Dyak\GE19336	0	0.0772363	Dyak\GE19336	0	0.192924	Dere\GG24137	0.00498883	0.19984	Dana\GF12017	0	0	Dpse\GA15336	0	0.0633448	Dper\GL17607	0.00554501	0.0533361	FBpp0278021-D1_1	0.0100476	0.0760756	Dwil\GK20645	0	0.120029	Dmoj\GI19270	0	1.62892	Dvir\GJ22147	0	0.0497741	AAEL010523	0.277642	0.126533
tRNA:CR31165	0	0
tsh	0.291724	78.1835	Dsim\GD24333	0.193118	58.617	Dsec\GM16144	0.283276	76.3769	tsh-PA	0.276562	65.5377	Dyak\GE12928	0.193571	67.0401	Dyak\GE12928	0.106303	66.7745	Dere\GG21347	0.104009	217.768	Dana\GF21464	0.05307	89.5098	Dpse\GA12497	0.0606779	15.2118	Dper\GL25653	0.0267585	36162	FBpp0279286-D1_1	0.0571547	12.0155	Dwil\GK18714	0.646334	10.9696	Dmoj\GI17699	0.0150359	17.3754	Dvir\GJ11344	0.0718275	20.7156
CG3288	0.0389372	0.117653	Dsim\GD14915	0.387679	1.88965e-15	Dsec\GM22326	0.197698	0.425825	CG3288-PA	0.0673262	0	Dyak\GE19714	0	0	Dyak\GE19714	1.27202e-68	0	Dere\GG16144	0	0.280874	Dana\GF24287	0	0.0639787	Dpse\GA17192	0	0.0742646	Dper\GL24363	0.035668	0.0309347	FBpp0274724-D1_1	0	0	Dwil\GK25354	0.0295916	0	Dmoj\GI16564	0	0.421849	Dvir\GJ12815	0.27154	0
Uhg8	2.62374	5.64969
dve	0	0.62912	Dsim\GD11656	0	0.183711	Dsec\GM15897	0	0.362136				Dyak\GE14170	0.00581787	0.292308	Dyak\GE14170	0	0.251127	Dere\GG22176	0	0.398774	Dana\GF12619	0	0.0112801	Dpse\GA19138	0.00466233	0.555701	Dper\GL17532	0	1.55036							Dmoj\GI19929	0.74809	0.754109	Dvir\GJ15096	0.0886658	0.293938	AAEL012091	0.287474	1.22274
Fas2	0.148669	2.53732	Dsim\Fas2	0.807647	4.35452	Dsec\GM12701	0.446202	2.38827	Fas2-PA	8.93179	22.0598	Dyak\GE16870	0.0606995	4.75095	Dyak\GE16870	0.125614	5.94945	Dere\GG18558	0.432864	1.91881	Dana\Fas2	0	0.259566	Dpse\GA17599	0.0374864	1.19227	Dper\GL14196	1.11906	2.73034	FBpp0272362-D1_1	0.168169	0.457969	Dwil\GK17610	0.0161158	0.0842937	Dmoj\GI16146	0.055937	1.92863	Dvir\GJ16423	0.0180665	0.719345	AAEL009173	0.0686756	8.29267
CG10063	0.375367	1.1411	Dsim\GD13100	0.254329	0.872839	Dsec\GM13801	0.831056	0.998974	CG10063-PA	3.77954	3.47014	Dyak\GE20455	0.378944	2.82131	Dyak\GE20455	0.197623	1.78097	Dere\GG15012	0.836677	2.78783	Dana\GF10880	12.8498	67.8883	Dpse\GA10042	0	2.6579e-307	Dper\GL15061	1.49492e-76	5.61925e-57	FBpp0288257-D1_1	4.24802e-46	3.24033e-16	Dwil\GK17196	3.45878e-09	2.89619e-16	Dmoj\GI12365	0	0	Dvir\GJ12257	14.433	41.1795
PH4alphaSG1	0	0.033171	Dsim\GD17002	0	0.0148421	Dsec\GM12149	0	0.0559694				Dyak\GE23380	0	0	Dyak\GE23380	0	0.0229292	Dere\GG11929	0	0.0908821	Dana\GF23328	0.0129813	0	Dpse\GA15938	0	0	Dper\GL14040	0	0	FBpp0283121-D1_1	0.00433044	0.0361938	Dwil\GK13123	0	0
CG30158	0.00361013	0	Dsim\GD10434	0	0	Dsec\GM20906	0	0	CG30158-PA	0	0	Dyak\GE19084	0	0	Dyak\GE19084	0	0	Dere\GG23233	0	0	Dana\GF13148	0	0	Dpse\GA15685	0	0.0228046	Dper\GL11127	0	0.0616058	FBpp0277304-D1_1	0	0.10949	Dwil\GK20887	0	0.0149505	Dmoj\GI19720	0.00465288	1.17246	Dvir\GJ17556	0	0
CR44741	0	0.0527932
CR46120	0	0
CG43707	0	0.12295	Dsim\GD23253	0	0.048276	Dsec\GM18434	0	0.148335				Dyak\GE18256	0	0.0305763	Dyak\GE18256	0	0.00657208	Dere\GG24966	0	0	Dana\GF15253	0	0.0131693	Dpse\GA16465	0	0	Dper\GL18675	0.00074211	0	FBpp0279977-D1_1	0	0.0029268	Dwil\GK14648	0.0109232	0.00518141	Dmoj\GI23929	0	0.0102986	Dvir\GJ21202	0	0.00359289
snRNA:U2:34ABb	0	0
holn1	33.9915	79.2951	Dsim\GD23703	32.6917	52.5107	Dsec\GM18415	8.5934e-06	58.1888	CG5198-PA	17.0979	104.746	Dyak\GE18946	35.0618	95.6878	Dyak\GE18946	46.3164	131.557	Dere\GG10134	48.9903	118.646	Dana\GF15791	0.561998	110.097	Dpse\GA18730	40.2682	93.5528	Dper\GL19140	59.4729	129.221	FBpp0279418-D1_1	64.7869	97.3131	Dwil\GK15260	38.0286	162.822	Dmoj\GI18162	35.4928	73.3432	Dvir\GJ14592	26.7779	71.9715
His2B:CG33910	0	0
CG9902	3.81591	0.388859																												FBpp0274256-D1_1	16.6733	19.5011
CG33795	0.0367237	0	Dsim\GD12508	0	0				CG33795-PA	0	0	Dyak\GE22807	0	0	Dyak\GE22807	0	0
CG8840	0	0	Dsim\GD23227	0	0	Dsec\GM18416	0	0	CG8840-PA	0	0	Dyak\GE18230	0	0	Dyak\GE18230	0	0	Dere\GG24938	0	0	Dana\GF14184	0	0										Dwil\GK19070	0	0
CG15909	0.139566	0.730466				Dsec\GM20889	0.529444	0.42755	CG15909-PA	0.106855	0.627251	Dyak\GE19069	0.713792	0.330736	Dyak\GE19069	0.51515	0.259874	Dere\GG23215	0	0.0718573	Dana\GF11064	0	0.146406	Dpse\GA14019	0.0192206	0.134347	Dper\GL11112	0.00989412	0.329675	FBpp0277287-D1_1	0.00885884	0.141182				Dmoj\GI19295	0.00748185	0.135627	Dvir\GJ22172	0.00585786	0.987706
ash1	32.4932	32.7842	Dsim\GD12268	33.4531	63.6695	Dsec\GM17444	40.3027	23.5546	ash1-PA	41.4691	24.3832	Dyak\GE22484	29.0773	39.7704	Dyak\GE22484	30.7901	48.3885	Dere\GG13392	20.2806	42.2494	Dana\GF10724	10.9286	13.7401	Dpse\GA21391	16.3412	13.5143	Dper\GL20883	36.5061	29.6384	FBpp0286080-D1_1	16.7792	16.0723	Dwil\GK20252	25.5093	15.8618	Dmoj\GI13513	32.2641	24.7934	Dvir\GJ11874	39.8705	31.9309	AAEL009666	39.1864	24.3322
CG1602	8.16676	4.52011	Dsim\GD10244	5.53682	2.22512	Dsec\GM20782	6.79893	2.90995	CG1602-PA	2.41773	0.999287	Dyak\GE23882	15.613	1.62326	Dyak\GE23882	0.527863	0.725849	Dere\GG10736	13.7789	1.6047	Dana\GF13671	3.94186	6.79183	Dpse\GA14041	3.52841	7.5685	Dper\GL20111	7.14344	6.87371				Dwil\GK10699	26.5892	42.2333	Dmoj\GI19097	1.13003e-15	1.94888	Dvir\GJ20071	2.28581	9.54107
IntS2	12.1562	26.6124	Dsim\GD17348	17.4529	36.8923	Dsec\GM13302	15.3454	17.4114	CG8211-PA	19.6017	32.9269	Dyak\GE15580	20.5079	35.7262	Dyak\GE15580	17.7991	44.5393	Dere\GG18170	9.78205	47.9353	Dana\GF21164	14.4457	29.1095	Dpse\GA20902	14.6511	17.1167	Dper\GL16006	22.7209	24.8828	FBpp0273067-D1_1	17.7713	16.577	Dwil\GK16204	21.2224	34.9231	Dmoj\GI16243	23.8209	82.2081	Dvir\GJ15935	19.9765	68.5436
RpS14b	98.0485	495.395
Tak1	26.0034	25.5731	Dsim\Tak1	36.1031	24.1979	Dsec\GM22666	33.4344	25.7304	Tak1-PA	33.7538	19.398	Dyak\Tak1	33.0112	16.3091	Dyak\Tak1	35.0334	13.1232	Dere\GG17579	32.2418	36.0661	Dana\GF15984	22.2029	14.8608	Dpse\GA14958	45.7798	81.2956	Dper\GL15931	55.5837	56.836	FBpp0279882-D1_1	35.2237	31.1434	Dwil\GK20056	49.577	26.2851	Dmoj\GI15482	35.6104	44.6336	Dvir\GJ19194	34.623	51.2964
18SrRNA-Psi:CR41602	4.1853	0.329978
CR45628	0	0
Hsp60C	0	0.0281448	Dsim\GD23355	0	0	Dsec\GM18564	0.0196252	0	Hsp60C-PA	0.0137242	0	Dyak\GE25548	0	0	Dyak\GE25548	0	0	Dere\GG25088	0	0	Dana\GF15575	0	0	Dpse\GA28835	0	0.101934	Dper\GL26372	0.00855427	0.355712	FBpp0287466-D1_1	0.00286478	0.0472951	Dwil\GK14688	0	1.04708	Dmoj\GI17556	0	0.0163518	Dvir\GJ15562	0	3.01318
CG30270	0	0				Dsec\GM15950	0	0	CG30270-PC	0	0.420656	Dyak\GE14022	0	0	Dyak\GE14022	0	0	Dere\GG22791	0	0	Dana\GF13536	0	0													Dmoj\GI13446	0	0
CG13855	0	0.00692006	Dsim\GD20946	0	0	Dsec\GM26430	0	0	CG13855-PA	0	0.0205775	Dyak\GE10297	0	0.0378017	Dyak\GE10297	0.00889723	0	Dere\GG11131	2.25377	0.0418232	Dana\GF18446	0	0	Dpse\GA12573	0	0	Dper\GL24212	0	0.0100273	FBpp0282060-D1_1	0.166777	0.45806	Dwil\GK14267	0.0051967	0.567285	Dmoj\GI22383	0.0515073	0.00579814	Dvir\GJ24416	0.0454035	0.710721	AAEL010044	0.324995	1.57039
CR33315	0	0.0984522
CR43477	0	0
Gdi	154.638	39.0252	Dsim\GD22354	138.026	98.3543	Dsec\GM12441	109.3	82.487	Gdi-PA	107.834	78.4914	Dyak\GE10500	153.795	83.1413	Dyak\GE10500	168.391	133.481	Dere\GG24025	100.789	47.2335	Dana\GF21994	94.021	71.2091	Dpse\GA18172	103.576	80.1514	Dper\GL25634	139.667	114.359	FBpp0279266-D1_1	133.922	82.4089	Dwil\GK24240	218.523	614.507	Dmoj\GI17638	145.327	146.074	Dvir\GJ18203	186.064	802.236	AAEL012904	96.6187	128.33
CG6878	28.3622	10.4709	Dsim\GD14530	55.167	21.0953	Dsec\GM25515	143.19	116.959	CG6878-PA	122.008	59.0212	Dyak\GE22228	156.47	56.1004	Dyak\GE22228	165.205	89.2816	Dere\GG15884	111.669	41.4129	Dana\GF23691	32.51	49.437	Dpse\GA19926	39.1766	9.10764	Dper\GL24788	61.1264	22.4748	FBpp0274770-D1_1	26.9907	9.14181	Dwil\GK20403	29.0192	24.2455	Dmoj\GI13101	100.587	22.974	Dvir\GJ13848	119.376	234.228	AAEL008394	166.906	189.27
tRNA:I:42A	0	0
ERR	5.13915	4.63842	Dsim\GD13012	15.133	9.87693	Dsec\GM24962	30.747	12.4616	ERR-PB	16.7835	9.82636	Dyak\GE20365	35.5328	9.61329	Dyak\GE20365	37.6506	10.4184	Dere\GG14911	32.6047	11.143	Dana\GF24702	7.64849	2.24868	Dpse\GA20327	21.8099	5.811	Dper\GL22565	23.9437	9.13129	FBpp0277520-D1_1	20.6827	4.28356	Dwil\GK10827	22.7105	19.7954	Dmoj\GI16634	12.2865	5.62275	Dvir\GJ12889	16.075	2.90834	AAEL013546	95.3189	65.6859
CG1545	0	0	Dsim\GD16004	0	0	Dsec\GM11268	0	0	CG1545-PB	0	0	Dyak\GE17325	0	0	Dyak\GE17325	0	0	Dere\GG18885	0	0	Dana\GF20399	0	0	Dpse\GA13738	0	0	Dper\GL18315	0	0	FBpp0284611-D1_1	0	0	Dwil\GK19382	0	0	Dmoj\GI16462	0	0	Dvir\GJ15939	0	0.0973628
CG8628	0	0	Dsim\GD13994	0	0	Dsec\GM14821	0	0	CG8628-PB	0	0										Dana\GF25010	0.115304	0.264573
CR44808	0	0
alphaTry	0	0.0154654
NPFR	0	0.0050508	Dsim\GD19843	0.00786628	0	Dsec\GM10861	0	0.110096	NPFR1-PA	0	0	Dyak\GE10184	0	0.249864	Dyak\GE10184	0	0.453757	Dere\GG13125	0	0.421567	Dana\GF16373	0	0	Dpse\GA11019	0	0	Dper\GL24052	0	0	FBpp0281910-D1_1	0	0	Dwil\GK13031	0	0	Dmoj\GI24389	0	0	Dvir\GJ14245	0.172732	0.0548793
Unc-89	0	0.117095				Dsec\GM15480	0.496563	0.366948	Unc-89-PC	0	0.415234	Dyak\GE11499	0.00160689	0.0148289	Dyak\GE11499	0	0.00274332	Dere\GG19967	0	0.0102446	Dana\GF12043	0	0.00253295	Dpse\GA24366	0	0.620304	Dper\GL10435	0.000913217	1.1453	FBpp0276595-D1_1	0	0.12131	Dwil\GK21935	0.000264618	0.102019	Dmoj\GI20693	0.126922	0.581741				AAEL013559	3.49611	1.48632
CG30088	0	0.0205465	Dsim\GD11134	0	0.0360172	Dsec\GM21632	0	0	CG30088-PB	0	0	Dyak\GE11726	0	0.0826627	Dyak\GE11726	0	0.0920456	Dere\GG20542	0	0.146241
CR44555	0	0
CG30151	0.0214547	0.103078	Dsim\GD25278	0	0	Dsec\GM19787	0.0841237	0	CG30151-PA	0	0.0582151	Dyak\GE13800	0	0.0292467	Dyak\GE13800	0	0	Dere\GG20862	0	0																Dmoj\GI18670	0	1.35241
CG30288	0.00475198	0.0526746
CG4367	0	0.393169	Dsim\GD20074	0	0				CG4367-PA	0	0	Dyak\GE25083	0	0.127022	Dyak\GE25083	0	0	Dere\GG15565	0	0	Dana\GF17331	0	0	Dpse\GA18137	0	0.0551461	Dper\GL12511	0	0.0241528	FBpp0301810-D1_1	0	0	Dwil\GK12183	0	0	Dmoj\GI10048	0	0.0421934	Dvir\GJ23782	0	0.041988
TFAM	58.7282	99.9518	Dsim\GD20056	63.5167	126.249	Dsec\GM23183	140.832	477.477	TFAM-PB	50.1976	82.6223	Dyak\GE25063	74.2252	91.5989	Dyak\GE25063	135.528	132.207	Dere\GG15368	65.7967	58.5408	Dana\GF18333	73.6372	154.034	Dpse\GA18041	66.5226	131.968	Dper\GL13929	89.2402	232.246	FBpp0283225-D1_1	70.2041	175.255	Dwil\GK22718	123.096	220.234	Dmoj\GI10534	62.6196	27.4085	Dvir\GJ24186	66.0433	128.824
kon	0	2.35683	Dsim\GD21830	0.00189141	1.19138	Dsec\GM17085	0.00269088	2.32041	kon-PB	0.0050774	3.87849	Dyak\GE12728	0	1.17059	Dyak\GE12728	0.00180272	1.64115	Dere\GG21705	15.3928	1.11751	Dana\GF14840	0.00596765	0	Dpse\GA10211	0.0070115	0.453245	Dper\GL18745	0.0100435	1.85629	FBpp0280053-D1_1	0.00703301	0.203793	Dwil\GK14569	24.0057	43.2392	Dmoj\GI17201	0.00236692	1.03922	Dvir\GJ19831	0.0276254	4.61206	AAEL001803	0.040004	7.33e-06
CG9072	0	2.64089	Dsim\GD15820	0.0417248	0.777687	Dsec\GM12006	0.0805678	3.26001	CG9072-PA	0	1.75617	Dyak\GE16070	0	0.74646	Dyak\GE16070	0	0.961	Dere\GG19419	0.0362226	5.26564	Dana\GF21056	0	0										Dwil\GK19246	0	0	Dmoj\GI21556	0	0.145051	Dvir\GJ15700	0	0.0775805
Mat1	42.0732	18.3477	Dsim\GD25961	34.6821	24.9787	Dsec\GM20498	58.4604	27.1587	Mat1-PA	52.7268	13.7869	Dyak\GE13079	24.4887	16.1379	Dyak\GE13079	48.4506	20.8675	Dere\GG22722	29.7184	9.00405	Dana\GF11091	15.4477	24.4468	Dpse\GA20481	25.4433	27.2106	Dper\GL17185	27.4551	3.20861				Dwil\GK19660	29.0627	39.7005	Dmoj\GI19171	40.8672	33.6892	Dvir\GJ20128	22.9154	41.0379	AAEL008850	35.5646	23.7528
tRNA:Y1:85Ac	0	0
imd	6.97971	8.68544	Dsim\imd	11.47	4.76923	Dsec\GM19907	11.9265	4.22201	imd-PA	5.96989	3.743	Dyak\imd	32.1964	17.4766	Dyak\imd	18.9796	8.17899	Dere\GG20972	20.1274	24.6427	Dana\GF12765	77.8428	40.6259	Dpse\GA18981	29.7283	19.244	Dper\GL16703	43.124	8.55184	FBpp0276283-D1_1	31.7648	12.8104	Dwil\GK23231	68.9949	23.9875	Dmoj\GI19387	107.004	33.0122	Dvir\GJ22449	22.84	10.2115
CG13298	97.5426	356.447	Dsim\GD13137	91.7407	368.41	Dsec\GM13852	131.712	550.493	CG13298-PA	160.869	660.521	Dyak\GE20495	131.394	572.245	Dyak\GE20495	113.19	621.218	Dere\GG14070	63.9708	453.229	Dana\GF10910	64.3201	424.083	Dpse\GA12181	72.6197	344.295	Dper\GL22529	69.7414	363.369	FBpp0277216-D1_1	70.5307	394.045	Dwil\GK17258	58.5713	197.454	Dmoj\GI13232	93.922	480.258	Dvir\GJ12004	47.0354	281.174	AAEL005909	69.7947	135.318
CG10469	0.631626	11.8824	Dsim\GD13156	1.51374	12.0369	Dsec\GM13872	4.21607	11.6296	CG10469-PA	5.37972	12.913	Dyak\GE20512	1.07305	17.9837	Dyak\GE20512	0.182912	4.79713	Dere\GG14089	0.241307	4.38321	Dana\GF10928	0.0262411	11.9155	Dpse\GA10333	7.70141	17.9633	Dper\GL15524	2.65582	4.37236				Dwil\GK19270	0	0				Dvir\GJ12687	2.40478	14.2208
Sfp35C	0	0.0687458
CG6978	0	0.407731	Dsim\GD16705	0	0.0207715	Dsec\GM12366	0	0	CG6978-PA	0	0	Dyak\GE16365	0	0	Dyak\GE16365	0	0	Dere\GG18727	0	0.0752924	Dana\GF20342	0	0	Dpse\GA20000	0	0	Dper\GL12902	0	0	FBpp0272701-D1_1	0	0							Dvir\GJ19216	0	0
Cyp4d8	0.0146941	0	Dsim\GD13053	0	0	Dsec\GM13754	0	0	Cyp4d8-PA	0	0	Dyak\GE20407	0.0163221	0	Dyak\GE20407	0	0	Dere\GG14956	0	0.0407752	Dana\GF23785	0	0	Dpse\GA18106	0	0				FBpp0274713-D1_1	0	0	Dwil\GK16803	0	0.0190264	Dmoj\GI12456	0	0.371557	Dvir\GJ12358	0.00196405	0.0143324
CR45319	0	0
Cnb	7.87244	16.1114	Dsim\GD13660	15.5101	18.7538	Dsec\GM14462	29.5888	20.7698	CG5690-PA	14.0981	21.4533	Dyak\GE21203	22.427	32.4878	Dyak\GE21203	28.8228	48.294	Dere\GG14839	22.1983	35.7936	Dana\GF24848	9.9809	15.2819	Dpse\GA19059	16.745	24.7966	Dper\GL25319	19.1976	21.4628	FBpp0275131-D1_1	6.3271	5.47592	Dwil\GK12530	12.4816	16.1469	Dmoj\GI13154	24.3341	38.5296	Dvir\GJ11928	37.6714	48.0621	AAEL006125	20.7944	20.4054
ap	0.0256213	0.701858	Dsim\GD10352	1.07503	0.707402	Dsec\GM16501	0	0.22318	ap-PA	0.0156276	0.0385711	Dyak\GE19443	0.0116682	0.617866	Dyak\GE19443	0.0147317	0.0579279	Dere\ap	0.0460584	0.369963	Dana\GF13843	0.0342157	0.285298	Dpse\ap	0.00431709	0.933793	Dper\GL16944	0	0.259297	FBpp0306097-D1_1	7.2089	2.92985	Dwil\ap	0	0.146403	Dmoj\GI19612	0	1.30208	Dvir\apterous	0	0.105231
CR40502	0	0.12887
mRpS10	64.6386	103.687	Dsim\GD18996	43.1972	88.2846	Dsec\GM24206	63.0477	155.89	mRpS10-PB	55.2299	138.808	Dyak\GE24280	46.2823	62.7039	Dyak\GE24280	55.1051	70.167	Dere\GG16898	45.153	51.9407	Dana\GF24771	54.1465	47.302	Dpse\GA18057	25.7074	42.9969	Dper\GL12532	30.3714	71.1926	FBpp0284832-D1_1	39.161	158.48	Dwil\GK14488	31.0023	45.6217	Dmoj\GI22917	67.9256	43.8183	Dvir\GJ23200	72.9731	48.8746	AAEL006049	47.6306	63.4547
CR44482	0	0
CG7080	0	0	Dsim\GD20932	0	0	Dsec\GM26412	0	0	CG7080-PA	0	0	Dyak\GE10280	0	0	Dyak\GE10280	0	0	Dere\GG11117	0	0	Dana\GF18076	0	0.0380967	Dpse\GA20086	0	0	Dper\GL23212	0	0	FBpp0283823-D1_1	0	0	Dwil\GK14249	0	0	Dmoj\GI10472	0.033255	0.0121525	Dvir\GJ23154	0	0.132874
Bacc	135.471	1766.01	Dsim\GD23177	53.4384	1123.47				CG9894-PB	143.613	1786.6	Dyak\GE18177	272.826	2207.5	Dyak\GE18177	106.697	2746.89
CR44429	0	0.0376089
GILT1	271.866	323.853	Dsim\GD20500	418.22	502.152	Dsec\GM25939	297.445	374.798				Dyak\GE24442	171.103	235.898	Dyak\GE24442	223.317	108.629	Dere\GG17054	176.403	50.799	Dana\GF17383	99.4361	27.1912				Dper\GL23064	78.8767	277.3				Dwil\GK13347	198.823	276.976	Dmoj\GI23244	139.738	299.668	Dvir\GJ10741	72.2753	178.204
lectin-22C	0	0.483018	Dsim\GD22877	0	0.200708																Dana\GF19731	0	0																			AAEL006623	0.140982	0.0254121
CG43337	0.00601841	0.253985										Dyak\GE21013	0	0	Dyak\GE21013	0	0
CG12159	31.3431	11.6788	Dsim\GD10214	26.6164	16.1706	Dsec\GM20748	19.4998	15.1795	CG12159-PA	17.6457	7.61467	Dyak\GE23552	27.0476	7.89479	Dyak\GE23552	22.9962	9.15146	Dere\GG10702	21.9558	16.8918	Dana\GF11234	29.5764	21.2188	Dpse\GA11444	61.9622	14.2113	Dper\GL10388	50.2592	6.98745				Dwil\GK21352	29.6737	9.83847	Dmoj\GI19733	26.0053	1.73747	Dvir\GJ18424	38.5128	44.4434
CR44546	0	0
CR45313	0	0
Rh2	0.0331707	0.0871897	Dsim\GD19254	0.149241	0.0471087	Dsec\GM17893	0.01312	0	Rh2-PA	0.041601	0.04731	Dyak\GE25563	0	0	Dyak\GE25563	0	0	Dere\Rh2	0	0	Dana\GF23219	0	0.0733506	Dpse\Rh2	0	0	Dper\GL23439	0	0	FBpp0284042-D1_1	0	0	Dwil\Rh2	0	0	Dmoj\GI22968	0	0.0118092	Dvir\Rh2	0	0
CG10950	0	0	Dsim\GD11256	0	0	Dsec\GM21765	0	0	CG10950-PA	0	0	Dyak\GE11654	0	0	Dyak\GE11654	0	0	Dere\GG20670	0	0
CR43899	0.933722	0
CG13847	0.00184903	0.100962							CG13847-PB	0	0	Dyak\GE24039	0.0149447	0.0215315	Dyak\GE24039	0.0153984	0.0295517	Dere\GG12517	0	0	Dana\GF16566	19.1771	14.7386	Dpse\GA12567	0.0179827	0.0107167				FBpp0300248-D1_1	0	0.0280526	Dwil\GK11398	0	0.0598501	Dmoj\GI22310	0.0104358	1.67553	Dvir\GJ10497	0.00439748	0.45644
Rcd1	66.4718	38.1664	Dsim\GD15233	59.2929	44.227	Dsec\GM20232	63.9889	47.6348	Rcd1-PB	75.5287	63.1546	Dyak\GE12338	62.2519	89.8617	Dyak\GE12338	59.5571	41.6053	Dere\GG22446	40.8474	38.2167	Dana\GF12905	45.1341	68.4512	Dpse\GA20916	42.5685	52.1387	Dper\GL10831	80.4699	115.476	FBpp0277002-D1_1	47.8139	46.1403	Dwil\GK22215	58.3992	84.6619	Dmoj\GI18463	51.9132	42.3586	Dvir\GJ21320	46.5439	32.1317	AAEL008806	59.2975	52.8727
mRpL34	38.1795	53.0934				Dsec\GM21656	92.6764	215.564	mRpL34-PA	86.979	198.83	Dyak\GE11750	52.7502	77.9086	Dyak\GE11750	36.4589	125.162	Dere\GG20565	38.0897	80.7801	Dana\GF11289	25.7671	72.5472	Dpse\GA25044	23.1243	64.3675	Dper\GL17214	36.1261	91.4681							Dmoj\GI19150	96.805	364.692	Dvir\GJ22285	105.559	33.932
CG30026	0	0																Dere\GG22647	0	0				Dpse\GA24959	0	0.0587855	Dper\GL10392	0	0.0350495	FBpp0278347-D1_1	0.00686382	0.0846763							Dvir\GJ21973	0	0.0429682
CG3156	12.583	7.79504	Dsim\GD16508	19.25	8.84741	Dsec\GM19068	16.2376	9.99395	CG3156-PA	14.1144	15.2823	Dyak\GE16614	70.7565	25.0848	Dyak\GE16614	10.5069	24.4732	Dere\GG12789	13.8892	29.3419	Dana\GF21456	3.21018	11.8917	Dpse\GA16324	15.362	13.2271	Dper\GL20384	14.8999	6.94105	FBpp0288068-D1_1	10.2266	4.78603	Dwil\GK19877	8.06156	6.18921	Dmoj\GI16313	20.52	53.0181	Dvir\GJ15650	12.74	10.9356
sip2	53.3498	237.085				Dsec\GM13688	59.5813	334.263	sip2-PB	77.2935	336.416	Dyak\sip2	579.6	2525.36	Dyak\sip2	41.9141	217.386	Dere\GG23562	115.879	610.425	Dana\GF14462	31.7377	239.978	Dpse\GA21599	51.0233	190.217	Dper\GL25594	56.9917	224.627	FBpp0285696-D1_1	66.5309	218.635	Dwil\GK18101	22.5696	173.624	Dmoj\GI24183	64.9012	127.665	Dvir\GJ21452	30.0731	95.6937	AAEL002080	59.9047	58.7615
CR43681	0.0253833	0
CR44273	0	0
CG7639	21.0377	5.80305	Dsim\GD25641	23.8287	4.68946	Dsec\GM20162	83.8993	24.2977	CG7639-PB	25.1519	5.62906	Dyak\GE12268	24.5585	3.83893	Dyak\GE12268	20.8174	5.51905	Dere\GG22379	24.3273	5.40657	Dana\GF12630	33.3296	8.41176	Dpse\GA20499	12.5139	4.23769	Dper\GL11476	18.9066	4.72274	FBpp0277678-D1_1	24.954	7.50472	Dwil\GK19448	63.726	4.71358	Dmoj\GI20885	39.3073	10.2622	Dvir\GJ20620	30.5249	23.5875	AAEL000460	39.5666	43.4333
CR10991-RB	0	0.135206
AstC-R1	0	0.141131	Dsim\GD14751	0	0.0736786	Dsec\GM14973	0	0.0402755	star1-PA	0	0.107048	Dyak\GE19956	0	0.133197	Dyak\GE19956	0	0.0810002	Dere\GG13659	0.933166	0.878694	Dana\GF23626	0.0113728	0.0593285	Dpse\GA23907	0.0940253	0.0574036				FBpp0275473-D1_1	0	0.0203527	Dwil\GK11187	0.0352787	0.727397	Dmoj\GI13590	0.0568141	0.143551	Dvir\GJ13930	26.9761	25.5174
CG11044	0	0.00874508	Dsim\GD11494	0	0				CG11044-PA	0	0	Dyak\GE12091	0	0	Dyak\GE12091	0	0	Dere\GG22014	0	0.034193	Dana\GF11745	0	0	Dpse\GA24653	0	0	Dper\GL11228	0	0.0176696	FBpp0277412-D1_1	0	3.11571	Dwil\GK15904	0	0	Dmoj\GI21101	0	0.0056822	Dvir\GJ20949	0.00329548	0.152254	AAEL006705	0	0.0779524
Psc	13.3525	39.891	Dsim\GD25796	10.791	16.7088				Psc-PA	15.0834	22.5285	Dyak\GE13404	18.7638	28.9668	Dyak\GE13404	15.7244	36.0076	Dere\GG22533	12.032	42.1162	Dana\GF11991	4.91249	14.7292	Dpse\GA17752	2.59566	12.991	Dper\GL10594	8.13054	49.2516	FBpp0276745-D1_1	2.01226	18.8069	Dwil\GK20868	18.9423	32.0532	Dmoj\GI19568	18.6231	54.0852	Dvir\GJ21143	21.0298	22.5528	AAEL011178	0.0138349	8.4961
Arp6	33.0908	109.246	Dsim\GD15782	39.2373	124.766	Dsec\GM22532	17.3579	47.2124	Actr13E-PA	49.2452	155.658	Dyak\GE16026	26.3583	87.355	Dyak\GE16026	32.1674	66.0043	Dere\GG19378	23.1466	71.6944	Dana\GF22239	14.0426	101.2	Dpse\GA11138	18.6969	115.621	Dper\GL16521	26.5897	119.12	FBpp0273624-D1_1	12.0287	72.1691	Dwil\GK10108	36.9367	79.5997	Dmoj\GI16293	20.2564	69.7472	Dvir\GJ16533	40.4317	41.0816
AP-1gamma	24.7733	3.22355	Dsim\GD16929	33.0442	2.53105	Dsec\GM13719	31.1769	5.10944	AP-1gamma-PD	28.5432	3.69163	Dyak\GE15820	32.4521	5.87131	Dyak\GE15820	32.0715	4.04725	Dere\GG18289	30.4209	6.86373	Dana\GF19194	24.6791	14.3829	Dpse\GA26124	29.3019	12.964	Dper\GL13092	48.3616	9.89638	FBpp0280960-D1_1	30.3648	28.209	Dwil\GK25037	61.1572	125.558	Dmoj\GI15533	54.7772	14.2141	Dvir\GJ14878	56.1213	40.6	AAEL001709	36.3611	43.6321
CR44826	0	0
Octbeta1R	0	0.140677	Dsim\GD20960	0	0.21105	Dsec\GM26442	0	0.0361691	oa2-PA	0	0	Dyak\GE10309	0	0	Dyak\GE10309	0	0	Dere\GG11143	0	0	Dana\GF18857	0	0	Dpse\GA19956	0	0.00486947	Dper\GL13808	0	0	FBpp0293330-D1_1	0	0	Dwil\GK12816	0.00271485	0	Dmoj\GI10046	0	0.00515668	Dvir\GJ22571	0.136963	0.0656925
Rnp4F	24.2977	6.12342				Dsec\GM12648	38.271	11.8433				Dyak\GE16818	18.0933	4.63207	Dyak\GE16818	25.7857	10.2931	Dere\GG18501	12.2764	28.6865	Dana\GF20948	30.2375	12.0633	Dpse\GA17297	51.6077	10.5745	Dper\GL14328	51.047	15.307	FBpp0273386-D1_1	53.0884	9.26306	Dwil\GK16926	29.9681	58.9714	Dmoj\GI11056	62.0863	9.06152	Dvir\GJ16573	27.7028	96.9278
CR45031	0	0
CG15879	0.6748	0.0497555							CG15879-PA	6.70934	0.274301
CG9507	0	0.673373	Dsim\GD23407	0	0.254676	Dsec\GM18625	0	0.140418	CG9507-PA	0	0.193744	Dyak\GE13846	0	0.0387312	Dyak\GE13846	0	0.0577251	Dere\GG10409	0	0.105002	Dana\GF14519	0	0	Dpse\GA21842	0	0.0346759	Dper\GL25525	0	0.0635701	FBpp0285628-D1_1	0	0.0673563	Dwil\GK14758	0.00175918	0.00415828	Dmoj\GI11574	0.00167527	0.0566683	Dvir\GJ12871	0.00570814	0
elav	0.0496404	53.1516	Dsim\GD16475	0.622769	11.0735	Dsec\GM19036	0.73772	16.4823				Dyak\GE16581	1.48539	25.3242	Dyak\GE16581	3.27304	19.3146	Dere\GG12756	1.54238	28.7891	Dana\GF22224	0.0480529	30.8577	Dpse\GA18065	0.0478053	43.1669	Dper\GL20165	0.306904	58.9742				Dwil\GK16120	0.0239449	35.1887	Dmoj\GI15436	0.0101776	116.07	Dvir\elav	0.0131506	98.2772	AAEL008164	0.0721804	4.92842
CR44028	0	0
CG7376	9.11397	27.1185	Dsim\GD13945	9.90291	42.8969	Dsec\GM14768	17.1267	35.59	CG7376-PA	12.2352	44.7828	Dyak\GE21549	16.0892	36.8732	Dyak\GE21549	16.3457	40.955	Dere\GG15331	12.8651	46.4891	Dana\GF23531	14.5001	4.54625	Dpse\GA20306	25.3336	37.0392	Dper\GL15509	23.7755	25.4784	FBpp0275344-D1_1	20.177	15.9484	Dwil\GK17274	8.13147	3.51099	Dmoj\GI12091	21.8956	21.8145	Dvir\GJ13361	6.24202	27.3748	AAEL001410	22.1915	15.6247
CG32850	6.27262	7.69346	Dsim\GD24403	38.019	10.3507	Dsec\GM26793	66.601	24.0694	CG32850-PA	68.7492	35.3097	Dyak\GE14547	79.7858	17.6646	Dyak\GE14547	89.3027	13.4577	Dere\GG16386	35.4091	2.86201	Dana\GF21695	21.5668	2.62732	Dpse\GA17182	33.9887	10.0096	Dper\GL18168	45.8841	19.1522	FBpp0272518-D1_1	21.0233	12.7232	Dwil\GK13710	34.5435	7.89224	Dmoj\GI14057	54.2527	12.4006	Dvir\GJ18403	51.7283	34.0444
CG44428	0	0
Rh4	0.0870893	10.4742	Dsim\GD12438	0.0293384	2.06634	Dsec\GM24362	43.1114	35.4265	Rh4-PA	0.178104	4.08371	Dyak\GE22185	1.48202	4.35786	Dyak\GE22185	0.247462	1.58307	Dere\Rh4	0.0407014	1.37103	Dana\GF10499	0.028901	0.257666	Dpse\Rh4	0.0146024	1.93826	Dper\GL20699	0.00332938	0.101945	FBpp0286219-D1_1	0.00682053	0.0404182	Dwil\Rh4	0.0452296	0.402251	Dmoj\GI11660	0	0.0833734	Dvir\Rh4	0.0189777	0
dap	83.1252	6.51318	Dsim\GD10678	67.4149	3.8453	Dsec\GM21147	142.98	2.01977	dap-PA	102.498	3.87242	Dyak\GE19298	128.409	10.4057	Dyak\GE19298	87.9162	6.23978	Dere\GG24100	88.7348	13.8625	Dana\GF13384	48.4482	12.5921	Dpse\GA14624	74.3503	16.5401	Dper\GL17154	71.8317	18.5253	FBpp0278419-D1_1	103.989	8.46761	Dwil\GK15955	81.5063	8.79576	Dmoj\GI18426	83.2065	6.6204	Dvir\dap	74.0878	1.65946	AAEL005580	87.1578	46.3654
CG5282	0.134467	5.60508	Dsim\GD12190	0.0640343	9.32606	Dsec\GM22218	1.6667	3.28362	CG5282-PA	0.235031	3.40941	Dyak\GE22404	0.365445	4.89137	Dyak\GE22404	0.0128726	0.716762	Dere\GG13315	0	0.7212	Dana\GF24137	5.5686e-65	1.8813e-07	Dpse\GA18784	6.37475	1.21556	Dper\GL11908	0	0.153148	FBpp0275596-D1_1	0.0202464	0.383002	Dwil\GK17400	5.66348	1.22642	Dmoj\GI13474	0	0.156343	Dvir\GJ11837	4.91531	5.89376	AAEL002547	0	0.36753
CG11815	0	0.516287	Dsim\GD13418	0	0	Dsec\GM14149	0	0.055926	CG11815-PA	0.0211458	0.193373	Dyak\GE20894	0	0.523232	Dyak\GE20894	0	2.00083e-206	Dere\GG14540	0	0.215594	Dana\GF21624	0	0	Dpse\GA25679	5.05055e-23	9.73186e-06	Dper\GL18535	0	2.02136e-38	FBpp0279826-D1_1	0.0137045	1.69449	Dwil\GK15171	0.00176907	0.00507026	Dmoj\GI24793	0	0	Dvir\GJ22516	0	0
CR43848	0	0
28SrRNA-Psi:CR45859	0.325469	0.170103
CG8138	0	0	Dsim\GD18886	0	0	Dsec\GM24088	0	0	CG8138-PA	0	0	Dyak\GE26250	0.0200978	0	Dyak\GE26250	0	0	Dere\GG19478	0	0	Dana\GF17583	0	0	Dpse\GA20845	0	0.0302807	Dper\GL24395	0.00700054	0	FBpp0282237-D2_1	0	0.0211988				Dmoj\GI10061	0	0.0128739				AAEL001452	0	0
Oda	188.051	782.901				Dsec\GM20381	225.443	1074.32				Dyak\Oda	263.509	983.096	Dyak\Oda	212.166	982.876	Dere\GG22602	148.448	686.658	Dana\GF12639	171.987	796.673	Dpse\GA24579	249.165	1251.94	Dper\GL11024	203.67	1175.18	FBpp0277198-D1_1	205.76	1242.08	Dwil\GK23217	101.871	460.466	Dmoj\GI19379	335.243	1387.26	Dvir\Oda	466.503	1441.24
CR43771	0	0
CR44749	0.04475	1.08004
CR45501	0	0
CG14615	7.43268	8.7236	Dsim\GD24428	13.281	37.4969	Dsec\GM11726	0.38785	1.25204	CG14615-PA	4.92273	0.847614	Dyak\GE15272	9.71905	3.95258	Dyak\GE15272	3.72537	0.563227	Dere\GG17517	1.80389	0.768541	Dana\GF21274	9.25196	4.88268	Dpse\GA13114	0.0131623	0.0729098	Dper\GL13430	0.0285938	0	FBpp0273231-D1_1	1.33237	3.15423	Dwil\GK16280	0.675528	1.05615	Dmoj\GI15150	3.13759	0.206849	Dvir\GJ19009	6.49577	2.84615	AAEL004043	0.976215	4.48895
CG7768	0.018921	0.409844				Dsec\GM25460	0.0941387	0.520314	CG7768-PA	0	1.77865	Dyak\GE22008	0	5.47046e-19	Dyak\GE22008	0	1.22048e-102
Arpc3B	0.018905	2.28946	Dsim\GD15703	0.0278541	0.343351				Arpc3B-PA	13.1968	0.872176	Dyak\GE15621	2.86576	6.6198	Dyak\GE15621	0.0428584	4.09264	Dere\GG18204	16.3367	7.21621	Dana\GF21827	0	5.07447										Dwil\GK17662	8.2961	0.685032	Dmoj\GI15826	0.121229	0.244006	Dvir\GJ18679	2.0749	9.72262
CG11349	0	0.0345924	Dsim\GD13849	0	0	Dsec\GM14666	0	0	CG11349-PB	0	0	Dyak\GE21454	0.00610645	0	Dyak\GE21454	0	0	Dere\GG15233	0	0	Dana\GF25077	0	0	Dpse\GA10938	0.00663468	0	Dper\GL17900	0	0	FBpp0286800-D1_1	0	0							Dvir\GJ15505	0	0
tRNA:CR30234	0	0
CR44817	0	0
scaRNA:MeU2-C28	0	0
CR44199	0	0
snoRNA:U14:30Ea	0	0
Elo68beta	2.16349	0.725116							Elo68beta-PB	0.0292903	0.19461																			FBpp0274539-D1_1	0	0.0889462
CG15312	32.9402	10.9995	Dsim\GD16042	26.0845	24.1565	Dsec\GM11338	35.2597	10.6444	CG15312-PB	39.2167	45.157	Dyak\GE15419	1.31292	0.374132	Dyak\GE15419	0.241018	0.273832	Dere\GG18947	9.91664	1.78347	Dana\GF19154	0	0.214121	Dpse\GA13639	0.115723	0.0934247	Dper\GL16590	0.0332341	0.0776202	FBpp0272166-D1_1	0.00624741	0.0378094	Dwil\GK25109	0	0	Dmoj\GI11180	0.124834	0.18836	Dvir\GJ19545	0.0891366	0.0235794	AAEL005640	0.375999	0.516249
CG9386	5.31779	7.85085				Dsec\GM26247	6.24787	3.45073	CG9386-PA	4.08435	6.38137	Dyak\GE24767	11.5831	14.0587	Dyak\GE24767	11.1731	7.52595	Dere\GG17362	9.81149	13.7646	Dana\GF16537	12.7189	15.1571	Dpse\GA21749	9.18491	1.66392	Dper\GL21500	4.91257	0.728847	FBpp0281389-D1_1	6.45959	14.0139	Dwil\GK11817	4.73723	31.484	Dmoj\GI23521	10.8966	3.44923	Dvir\GJ10272	20.1076	18.6521
tRNA:R2:84Fb	0	0
CG14210	13.9773	17.6821				Dsec\GM22973	28.6524	89.4877	CG14210-PA	25.0621	43.0222	Dyak\GE15857	41.2443	51.5935	Dyak\GE15857	40.8406	76.8979	Dere\GG19238	36.7523	58.2503	Dana\GF20411	30.0162	88.0861	Dpse\GA12825	58.2067	58.6492	Dper\GL27058	84.1051	118.269	FBpp0273477-D1_1	39.2819	64.6948	Dwil\GK10060	79.3174	84.3275	Dmoj\GI11118	72.5761	154.774	Dvir\GJ15973	90.5048	143.038	AAEL000173	38.9119	48.4714
CRMP	0.115736	1.75059	Dsim\GD19795	0.0753217	0.383413	Dsec\GM10816	0.0667983	0.315561	CRMP-PE	0	0.357426	Dyak\GE10139	0.014208	1.29364	Dyak\GE10139	0.0493212	1.06508	Dere\GG12914	0.00543082	2.25867	Dana\GF20697	0	0.228332	Dpse\GA12765	0.0507162	3.79568	Dper\GL22308	0.020571	0.778013	FBpp0284571-D1_1	5.86155	26.2684	Dwil\GK22508	0.0405801	0.698137
mt:ND4L	69.0297	567.435
hog	0.32776	10.117	Dsim\GD15843	0	0.188682				CG32595-PA	0	11.5945
CR44463	0.144999	1.9262
5SrRNA:CR33383	0	0
CG13101	7.8861	2.21203	Dsim\GD22370	0.168583	2.29226	Dsec\GM12606	0.0786732	0.134901	CG13101-PA	0.189314	0	Dyak\GE10665	4.58355	1.73816	Dyak\GE10665	3.33422	2.09112	Dere\GG24042	12.7351	0.356578	Dana\GF22137	0.497505	0.641172	Dpse\GA12046	0.0839634	0.012515	Dper\GL25545	0.0157341	0.00927207	FBpp0285647-D1_1	0.150674	0.05083	Dwil\GK14787	32.7475	0.126141	Dmoj\GI11990	1.6515	0.148173	Dvir\GJ14118	0.85239	0.591526	AAEL010778	18.0147	12.5702
DNApol-eta	6.33566	5.41154	Dsim\GD12080	12.2074	7.02215	Dsec\GM22104	11.1937	4.04515	DNApol-eta-PA	6.98283	5.80976	Dyak\GE19515	28.5849	25.5229	Dyak\GE19515	19.4419	7.78106	Dere\GG13193	14.2121	8.19866	Dana\GF23499	23.1045	3.63071	Dpse\GA20133	18.7623	8.74145	Dper\GL25322	27.4269	13.4494	FBpp0275133-D1_1	32.1113	7.70053	Dwil\GK12166	20.669	4.96097	Dmoj\GI11744	20.9301	20.6096	Dvir\GJ11416	40.0306	28.7414	AAEL004562	23.3225	2.89603
CG14110	0.0162586	3.39142	Dsim\GD14447	0.135545	3.3618	Dsec\GM25417	0.554536	11.2923	CG14110-PA	0.0348624	0.543583	Dyak\GE21967	0.0168013	3.92118	Dyak\GE21967	0	5.95137	Dere\GG15639	0.621292	8.78895	Dana\GF24042	5.73744e-43	4.96106	Dpse\GA12766	3.57347e-50	0.454803	Dper\GL15713	2.26889e-117	0.576499	FBpp0275160-D1_1	8.05506e-33	0.446014	Dwil\GK17442	0	2.41346	Dmoj\GI11777	0.0818779	8.84506	Dvir\GJ13479	0.00510746	12.3557
CG18606	0	0.0182957
mago	132.154	491.672	Dsim\GD11565	114.522	543.456	Dsec\GM15806	126.97	546.168	mago-PA	179.914	699.458	Dyak\mago	138.482	557.088	Dyak\mago	191.555	976.466	Dere\GG22089	130.415	487.437	Dana\GF11935	77.9523	532.141	Dpse\GA21763	115.852	558.825	Dper\GL10152	101.084	544.894	FBpp0278691-D1_1	118.829	790.556	Dwil\GK20976	167.277	834.221	Dmoj\GI20805	90.5064	648.364	Dvir\GJ20538	98.2147	533.106	AAEL010453	66.7418	109.625
Drep-3	0.00708375	0
CR44027	0.00900121	1.11157
ver	5.64971	13.6694	Dsim\GD14384	5.43287	5.58817	Dsec\GM25351	32.3275	25.7709	ver-PA	18.6974	17.3891	Dyak\GE21909	13.0443	11.3375	Dyak\GE21909	24.0355	13.9813	Dere\GG15580	18.4404	20.3703	Dana\GF10432	18.6955	12.5387	Dpse\GA12773	18.1567	14.3964	Dper\GL25197	26.7705	17.9088	FBpp0275016-D1_1	25.6039	53.4341				Dmoj\GI12259	14.2947	15.911	Dvir\GJ11490	16.6375	21.2573
pcs	72.6067	154.69	Dsim\GD11094	83.1599	179.115	Dsec\GM21587	92.5676	133.58	pcs-PB	103.932	194.395	Dyak\GE13628	107.266	250.008	Dyak\GE13628	123.545	427.571	Dere\GG20495	95.1161	220.325	Dana\GF12309	23.6554	251.743	Dpse\GA20569	69.7927	129.673	Dper\GL10610	78.3621	263.251	FBpp0276763-D1_1	41.7785	123.498	Dwil\GK19698	46.225	99.422	Dmoj\GI18709	40.5304	128.386	Dvir\GJ21729	44.8961	75.974	AAEL003824	26.2349	34.9078
CG8818	23.3414	46.287	Dsim\GD25832	28.705	62.4508	Dsec\GM20353	32.993	51.7247	CG8818-PA	26.3758	37.2501	Dyak\GE13441	36.3104	64.9375	Dyak\GE13441	38.9938	62.763	Dere\GG22572	25.8677	43.3833	Dana\GF12446	25.6082	59.0534	Dpse\GA21344	29.7075	27.4681	Dper\GL10212	18.1071	19.4889	FBpp0275890-D1_1	22.072	13.4239	Dwil\GK19480	18.8686	59.5791	Dmoj\GI19762	43.2296	107.219	Dvir\GJ18206	45.3759	150.197
mst	27.0833	12.6212	Dsim\GD17537	20.5764	9.65579	Dsec\GM23085	30.408	11.3484	mst-PA	18.9519	22.7867	Dyak\GE17927	21.064	10.9921	Dyak\GE17927	26.0107	16.8064	Dere\GG19729	29.3609	15.0634	Dana\GF20926	11.5191	8.17972	Dpse\GA12852	51.1669	29.3457	Dper\GL16019	26.475	31.0448	FBpp0273078-D1_1	27.2797	52.2514	Dwil\GK25434	22.2773	2.22557	Dmoj\GI21660	23.446	13.6622	Dvir\GJ16019	21.7821	23.2381	AAEL008947	25.2038	12.3601
spin	47.2599	8.98525	Dsim\GD11163	37.1354	0.917598	Dsec\GM21663	40.1664	1.47776	spin-PD	45.5991	1.38406	Dyak\GE11757	45.3317	19.315	Dyak\GE11757	136.555	231.21	Dere\GG20571	35.6684	1.62637	Dana\GF11295	28.8218	7.80356	Dpse\GA21072	32.6629	8.3769	Dper\GL20621	52.5456	5.54304	FBpp0306387-D1_1	31.7018	9.85683	Dwil\GK21866	66.4421	28.2451	Dmoj\GI19157	83.617	9.0116	Dvir\GJ22291	68.9262	55.3618
CG5885	75.6459	31.7565	Dsim\GD22325	101.783	75.4851	Dsec\GM12147	80.6675	45.82	CG5885-PA	88.4987	45.2066	Dyak\GE10193	131.92	58.5373	Dyak\GE10193	117.401	114.036	Dere\GG23997	81.8901	124.848	Dana\GF14152	98.2308	123.262	Dpse\GA19202	54.6465	124.565	Dper\GL19200	77.4718	103.823	FBpp0280313-D1_1	21.8191	56.8361	Dwil\GK18103	208.712	273.291	Dmoj\GI24333	115.465	354.705	Dvir\GJ21594	109.472	262.534
RIC-3	0	2.72482	Dsim\GD11556	0.0108652	0.317745	Dsec\GM15795	0	0.717818	RIC-3-PC	0	0.268796	Dyak\GE12158	0	4.22878	Dyak\GE12158	0	0.863679	Dere\GG22077	0	5.97903	Dana\GF11925	0	0.291559	Dpse\GA15758	0	0.0356175	Dper\GL10143	0	0.0633367	FBpp0306342-D1_1	0	0.451664	Dwil\GK22960	0.609162	2.53287	Dmoj\GI21070	0.0503845	0.594337	Dvir\GJ21994	1.48446	13.7029
CG17177	0	0	Dsim\GD12609	0	0							Dyak\GE20010	0	0	Dyak\GE20010	0	0
flfl	53.4397	160.689	Dsim\GD18920	47.6686	150.251	Dsec\GM24121	76.8352	212.149	flfl-PB	86.8702	222.929	Dyak\GE26288	84.906	248.446	Dyak\GE26288	79.2672	201.602	Dere\GG19779	57.8166	230.837	Dana\GF16873	53.6081	224.302	Dpse\GA21721	50.3616	168.072	Dper\GL23081	65.2669	214.109	FBpp0297848-D1_1	50.236	134.756	Dwil\GK14191	67.3275	263.041	Dmoj\GI23156	71.3862	223.214	Dvir\GJ14468	27.8536	68.7289
Mal-A7	0	0				Dsec\Mal-A7	0	0	CG11669-PA	0	0	Dyak\Mal-A7	0	0	Dyak\Mal-A7	0	0	Dere\Mal-A7	0	0	Dana\Mal-A7	0	0				Dper\Mal-A7	0	0				Dwil\Mal-A7	0	0	Dmoj\Mal-A7	0	0	Dvir\Mal-A7	0	0.0110093
Clp	24.8951	37.8059							Clp-PA	23.393	36.3011													Dpse\GA17582	17.3397	33.6841				FBpp0271972-D1_1	21.803	25.1965
CG43179	0.0450498	4.7932										Dyak\GE24223	0.00194592	2.00068	Dyak\GE24223	0	2.72898
CR45406	0.0246364	0
CG12994	0.0223791	1.54451	Dsim\GD17359	0.102542	0.0873601	Dsec\GM13315	0	0	CG12994-PA	0	0	Dyak\GE15593	0	1.27218	Dyak\GE15593	0	0	Dere\GG18183	11.4367	1.82881	Dana\GF22614	0	0	Dpse\GA11962	0	0.133872	Dper\GL19830	0	0	FBpp0284105-D1_1	0	0	Dwil\GK19922	0	0.0300467	Dmoj\GI14648	0.0729405	0.178386	Dvir\GJ19297	0	0.340115
CG12491	0	0
CG5789	45.9393	2.46792	Dsim\GD18286	30.3785	4.23187	Dsec\GM23478	53.3057	9.61606	CG5789-PA	56.1865	1.734	Dyak\GE10791	41.3222	8.3376	Dyak\GE10791	34.2824	1.79248	Dere\GG12337	38.2555	14.5513	Dana\GF20707	41.528	28.4231	Dpse\GA19130	34.3852	33.2719	Dper\GL21974	38.9315	30.6433	FBpp0284228-D1_1	22.931	49.6372	Dwil\GK14306	40.9447	19.7857	Dmoj\GI22672	12.6182	2.37622	Dvir\GJ23400	36.6301	1.00522	AAEL005929	7.13234	27.2317
CG1136	0	0	Dsim\GD13806	0	0.167277	Dsec\GM14617	0	0.117096	CG1136-PA	0	0	Dyak\GE21405	0	0	Dyak\GE21405	0	0	Dere\GG15186	0	0	Dana\GF10093	0	0	Dpse\GA10946	0.00633678	0.00470352	Dper\GL17041	0.00535713	0.159428	FBpp0274365-D1_1	0	0.0122749	Dwil\GK17774	0	0.111755	Dmoj\GI13886	0	0.195906	Dvir\GJ11740	0.355543	0.150468
Erk7	0.0082037	1.23811	Dsim\GD16072	8.12029	1.41032	Dsec\GM22284	0.00735466	0.410043	CG32703-PA	3.59371	2.1698	Dyak\GE15459	1.15173	1.31136	Dyak\GE15459	0.0394508	0.020643	Dere\GG18986	0	0.230042	Dana\GF19228	0.0282068	0.214946	Dpse\GA17089	0.0677214	0.522828	Dper\GL16513	0.0157521	0.0994567	FBpp0273614-D1_1	0	0	Dwil\GK25827	0.00906611	0.109558	Dmoj\GI15342	0.0539036	0.588389	Dvir\GJ19315	1.03637	0.273415
Bsg25D	35.0564	272.802	Dsim\GD22658	36.573	72.7223	Dsec\GM18030	48.873	99.3951	Bsg25D-PB	41.7474	80.3179	Dyak\GE19006	46.036	215.197	Dyak\GE19006	51.7229	529.663	Dere\GG24312	41.4884	180.447	Dana\GF15518	13.8209	48.2373	Dpse\GA12708	19.4509	75.171	Dper\GL18560	34.9309	222.712				Dwil\GK24848	36.0318	73.575	Dmoj\GI10587	44.1162	224.43	Dvir\GJ21801	35.9197	23.2997
CR44738	0	0.288701
pim	172.34	62.4944	Dsim\GD23684	162.131	30.8799	Dsec\GM18236	204.022	89.0628	pim-PA	253.818	67.419	Dyak\pim	179.454	109.087	Dyak\pim	256.272	127.063	Dere\pim	217.353	113.619	Dana\GF15772	244.938	285.365	Dpse\pim	75.1251	381.961	Dper\GL19150	48.9297	426.671	FBpp0272476-D1_1	51.3093	267.784				Dmoj\GI10136	112.303	241.955	Dvir\GJ18371	162.015	266.2
CG32318	0	8.18549e-303
CG7741	21.5642	39.3953	Dsim\GD10788	20.9473	78.8509	Dsec\GM21276	25.4744	102.769	CG7741-PA	30.6994	92.4314	Dyak\GE12876	12.7014	11.7185	Dyak\GE12876	22.6334	61.2672	Dere\GG20188	18.0724	43.9119	Dana\GF12542	21.5379	91.8163	Dpse\GA24978	31.3923	104.547	Dper\GL17136	44.818	134.478	FBpp0278402-D1_1	15.6876	65.2717	Dwil\GK22189	11.686	11.9016	Dmoj\GI19673	22.2933	30.415	Dvir\GJ15039	20.021	62.3162	AAEL008643	53.214	37.4742
snoRNA:Or-CD9a	0	0
CG14506	0	0.0143169	Dsim\GD17831	0	0.037746	Dsec\GM12246	0	0	CG14506-PA	0	0	Dyak\GE10456	0	0	Dyak\GE10456	0	0	Dere\GG12020	0	0	Dana\GF22477	2.73017	6.65346													Dmoj\GI22234	0.00174129	0	Dvir\GJ23039	0	0
CG42666	3.88963	32.6755	Dsim\GD16572	5.54187	38.0625	Dsec\GM19170	6.55721	38.2023				Dyak\GE16711	19.4083	48.3453	Dyak\GE16711	4.66146	22.8692	Dere\GG12883	1.24666	24.303	Dana\GF21199	0.0716154	22.6431	Dpse\GA13257	0.415448	30.9411	Dper\GL26761	0.320684	77.9005				Dwil\GK20067	0.0873041	26.8542	Dmoj\GI11131	0.775957	7.65981	Dvir\GJ19056	0.0596222	4.40835
CG14441	2.93021	3.25278	Dsim\GD16813	3.93318	1.66885	Dsec\GM12521	9.64701	1.13837				Dyak\GE16768	3.71617	3.3473	Dyak\GE16768	2.3935	5.35675	Dere\GG19607	1.52883	3.49076	Dana\GF21426	17.6956	0.719997	Dpse\GA12989	19.6604	2.28034	Dper\GL13350	57.5129	9.29448	FBpp0273193-D1_1	17.8756	3.58037	Dwil\GK10118	12.718	5.59243	Dmoj\GI21817	29.7268	1.20601	Dvir\GJ16992	23.1552	1.24972
CG11585	0	0	Dsim\GD17159	0	0	Dsec\GM17660	0	0	CG11585-PB	0	0	Dyak\GE17123	0.0149809	0	Dyak\GE17123	0	0.0432301	Dere\GG17830	0	0				Dpse\GA26325	0	0				FBpp0281430-D1_1	0	0
Ant2	0.538273	0.862015				Dsec\GM11287	5.72255	9.48947	Ant2-PA	2.44927	3.66158	Dyak\GE15372	161.35	662.979	Dyak\GE15372	0.56155	1.98371	Dere\GG18901	6.02882	2.77678				Dpse\GA14170	72.0103	272.217				FBpp0281630-D1_1	1.22484	1.56308	Dwil\GK16282	6.92387	5.94964	Dmoj\GI11099	3.79336	4.84638
Nup358	119.964	286.147	Dsim\GD21193	115.217	167.337	Dsec\GM17825	141.566	156.63	Nup358-PB	175.372	160.673	Dyak\GE23579	118.087	218.7	Dyak\GE23579	96.6942	98.1187	Dere\GG11382	108.557	184.414	Dana\GF17556	49.4615	175.686	Dpse\GA26153	41.7931	150.1	Dper\GL11991	66.7654	236.281	FBpp0281032-D1_1	21.8693	83.9449	Dwil\GK11229	72.0605	146.743	Dmoj\GI23639	98.6691	171.15	Dvir\GJ24715	97.4783	295.039	AAEL009884	48.0568	19.7326
AP-2sigma	59.4613	66.3242	Dsim\GD19995	74.7503	72.1176	Dsec\GM15088	94.4504	78.307	AP-2sigma-PA	71.4286	65.1937	Dyak\AP-2sigma	123.536	251.066	Dyak\AP-2sigma	96.984	115.699	Dere\GG14749	83.5239	69.2416	Dana\GF17262	84.3095	235.915	Dpse\GA19327	45.1845	36.4547	Dper\GL27163	33.4674	33.1234	FBpp0282609-D2_1	63.318	96.4569	Dwil\GK12771	65.9745	139.437	Dmoj\GI10836	102.814	841.323	Dvir\GJ14442	47.5216	35.4298	AAEL014375	58.4674	71.4085
Myb	54.3367	73.7366	Dsim\GD24674	61.9653	43.4922	Dsec\GM22518	149.751	115.934	Myb-PA	129.969	69.2484	Dyak\GE16012	43.5466	43.0575	Dyak\GE16012	69.0253	51.9805	Dere\GG19364	48.5282	158.209	Dana\GF19984	76.1939	134.835	Dpse\GA21500	114.188	33.7227	Dper\GL24710	138.299	38.3602				Dwil\GK16252	33.4729	28.1343				Dvir\GJ18431	53.0334	60.1151
Pink1	37.0077	26.7693	Dsim\GD24757	25.7554	21.1736	Dsec\GM12513	33.5848	21.3087	Pink1-PB	23.3464	15.7511	Dyak\GE16766	29.1942	25.4072	Dyak\GE16766	31.3917	25.4396	Dere\GG19606	40.301	37.4066	Dana\GF21424	26.0172	26.8256	Dpse\GA18232	23.3522	3.88414	Dper\GL13349	33.6596	5.89516	FBpp0273192-D1_1	4.07681	8.56558	Dwil\GK17835	42.3032	37.3304	Dmoj\Tes31	39.4297	27.1574	Dvir\GJ16989	46.184	57.8226	AAEL011594	39.2933	34.8093
CG3746	0	0.162254	Dsim\GD25114	0.650155	0.219213	Dsec\GM15622	0.654338	0.571484	CG3746-PA	1.09286	0.27274	Dyak\GE11848	0.0149751	0.0631018	Dyak\GE11848	0.0583532	0	Dere\GG21772	0	0.161296	Dana\GF13579	0	0	Dpse\GA17657	0	0.0495938	Dper\GL10716	0.0614883	0.331892	FBpp0276879-D2_1	0	0	Dwil\GK21852	0	0	Dmoj\GI19239	0	0	Dvir\GJ20314	0	0
CG14883	41.8073	9.36987	Dsim\GD19102	29.3671	1.41658	Dsec\GM15159	47.2135	2.72165	CG14883-PA	50.0745	3.30709	Dyak\GE24398	26.9131	9.89081	Dyak\GE24398	25.7716	4.29636	Dere\GG17006	39.8967	12.8061	Dana\GF18499	27.9619	6.8046	Dpse\GA13320	15.8297	6.6052	Dper\GL22177	21.1218	7.63231	FBpp0284436-D1_1	19.2987	11.2903	Dwil\GK14482	65.0654	17.771	Dmoj\GI24098	24.3633	0.594503	Dvir\GJ10916	35.1025	0.424557	AAEL005600	0.584902	1.33544
CR44031	0	0.0279871
CG15765	0.00552386	0.00329395	Dsim\GD16757	0.0129137	0	Dsec\GM12442	0	0				Dyak\GE16435	0.00155162	0.0234839	Dyak\GE16435	0.258494	0.36485	Dere\GG18790	0.00466128	0.0206347	Dana\GF21213	0.0103924	0	Dpse\GA22793	0.134155	2.02739	Dper\GL15168	0.00216103	21.4542	FBpp0273041-D1_1	0.00143058	1.00896	Dwil\GK25776	0.0171075	0.0908395	Dmoj\GI15220	0.0311283	0.0302581	Dvir\GJ16630	0.0318844	0.0546214	AAEL006825	2.24804	2.67882
RpS21	490.71	1623.53	Dsim\GD23188	712.872	2076.75	Dsec\GM18373	742.502	2916.12	oho23B-PA	374.247	984.556	Dyak\GE18186	1011.59	1822.96	Dyak\GE18186	616.404	2410.99	Dere\GG24892	1581.88	3064.78	Dana\GF14986	1627.71	16504.6	Dpse\GA15559	994.477	2961.25	Dper\GL26288	1190.18	6353.43	FBpp0287392-D1_1	488.724	1770.03	Dwil\GK24281	1808.98	7275.25	Dmoj\GI19989	1730.57	7724.2	Dvir\GJ13417	1759.51	3563.88	AAEL000529	1073.54	2070.46
Rad17	23.4817	8.38943	Dsim\GD20407	20.1011	10.3433	Dsec\GM25836	33.984	9.72045	Rad17-PA	43.285	18.5529	Dyak\GE26434	23.8003	6.29867	Dyak\GE26434	27.6666	10.1298	Dere\GG21143	20.0979	13.107	Dana\GF17539	20.0034	20.2051	Dpse\GA26853	13.8572	29.7438	Dper\GL13446	17.3113	44.5557	FBpp0291878-D1_1	16.5829	96.8409	Dwil\GK14447	13.6286	0.559724	Dmoj\GI22078	22.8547	10.1736	Dvir\GJ22898	24.1629	29.3342
CG15172	0	0.0983284							CG15172-PA	0.172526	3.4308	Dyak\GE12674	0	0	Dyak\GE12674	0	0	Dere\GG21655	0	0	Dana\GF19701	0	0										Dwil\GK24392	0	0.0715972	Dmoj\GI10791	0	0.145626	Dvir\GJ18282	0	0
CR43372	0	0
magu	28.9866	12.7012	Dsim\GD10710	44.9699	5.47453	Dsec\GM21178	2.63296	2.87813	magu-PA	11.2582	6.10045	Dyak\GE19332	47.3956	2.80482	Dyak\GE19332	42.2663	4.8271	Dere\GG24133	4.58109	1.22972	Dana\GF12013	22.6871	1.86043	Dpse\GA15334	0.0605029	1.37614	Dper\GL11515	0.0241164	0.302856	FBpp0277718-D1_1	0.0582791	0.587511	Dwil\GK21959	0.00572901	1.00493	Dmoj\GI20098	0.114833	1.05518	Dvir\GJ19867	0.331372	8.397	AAEL012043	1.04216	1.79636
His4:CG31611	0	0
CG7907	0	0.424858	Dsim\GD19424	0	0	Dsec\GM10424	0	0.0442872	CG7907-PB	0	0.120633							Dere\GG24620	0	0	Dana\GF22594	0	0.0154582										Dwil\GK25694	0	0.241155
CR44840	0	0
Tengl3	0	0.371456	Dsim\GD22856	0	0.0273263	Dsec\GM18250	0.014553	0.0973221	CG31679-PA	0.0210302	0.0480793	Dyak\GE15179	0.0356875	0.0380075	Dyak\GE15179	0.0207038	0.0414032	Dere\GG24543	0.0163113	0	Dana\GF15294	0	0										Dwil\GK14993	0	0.0135774	Dmoj\GI18046	0.00475043	0.627763	Dvir\GJ22358	0	0
lab	0.0133914	0.498793				Dsec\GM10536	0	0.330474	lab-PA	0.25028	3.58565	Dyak\GE25839	0.00582835	0.952347	Dyak\GE25839	0.00854837	1.52399	Dere\GG10324	0	0.968278	Dana\GF17803	0	0.454778	Dpse\lab	0.946806	5.18873	Dper\GL22053	1.50928	6.09097	FBpp0300466-D1_1	6.67537998180576e-316	1.17124	Dwil\GK10836	0.0249977	0.172773	Dmoj\GI23760	0.353454	0.623303	Dvir\lab	0.0190733	0.53126
CR45819	0	0
hui	0.00983246	0.0718072	Dsim\GD11078	0	0	Dsec\GM21573	0	0				Dyak\GE13612	0	0	Dyak\GE13612	0	0	Dere\GG20482	0	0	Dana\GF13136	0.0309455	0	Dpse\GA10150	0	0.0647761	Dper\GL11438	0.0180277	0.0146	FBpp0277635-D1_1	0	0	Dwil\GK22914	0	0.0333713	Dmoj\GI18592	0	0	Dvir\GJ20390	0	0.175084
Ctr1A	17.094	8.24783	Dsim\GD16812	14.5908	9.8378	Dsec\GM12509	12.3008	11.6965	Ctr1A-PA	13.4425	10.9483	Dyak\GE16762	21.4731	10.0827	Dyak\GE16762	15.0898	14.6668	Dere\GG19602	18.3531	15.1428	Dana\GF22272	49.486	15.184	Dpse\GA17816	15.5232	24.6979	Dper\GL13345	18.2369	35.6218				Dwil\GK25589	48.552	17.8573	Dmoj\GI21812	23.4609	1.97071	Dvir\GJ16985	16.0039	1.3037	AAEL013309	104.577	89.6772
CG42465	0	0
CR44851	0.047208	0.0467985
CG2316	58.7823	32.8142	Dsim\GD24389	62.3362	31.8073	Dsec\GM23229	75.1788	124.315	CG2316-PB	120.327	77.8487	Dyak\GE14525	71.0484	58.8556	Dyak\GE14525	57.8725	13.8228	Dere\GG16459	15.1448	5.32837	Dana\GF23402	28.4977	106.337				Dper\GL18159	20.7256	2.97728				Dwil\GK13610	28.821	2.57487	Dmoj\GI14078	15.5056	6.05256	Dvir\GJ15386	15.0988	9.37368	AAEL010047	24.9475	7.1052
CG14811	0	0.265798	Dsim\GD16412	0	0.220996							Dyak\GE16510	0	0.101585	Dyak\GE16510	0	0	Dere\GG12681	0	0	Dana\GF21079	0	0.654754
CR44071	0	1.75893
CG1847	15.829	3.06311	Dsim\GD17053	21.0517	1.45043	Dsec\GM13115	35.3872	1.07697	CG1847-PB	20.9834	1.33118	Dyak\GE15671	32.2806	5.59294	Dyak\GE15671	38.2166	6.37808	Dere\GG18449	27.3288	9.74814	Dana\GF21573	24.0403	12.2064	Dpse\GA14946	28.1705	0.239637	Dper\GL20154	32.2668	0.206914	FBpp0282338-D1_1	44.2705	0.25246	Dwil\GK25427	32.4035	3.05292	Dmoj\GI14657	67.5367	12.6994	Dvir\GJ19310	29.6281	13.655
CG4462	0	0.119046	Dsim\GD20090	0	0.0392664	Dsec\GM26882	0	0	CG4462-PA	0	0.166891							Dere\GG15719	0	0.118724	Dana\GF17346	0	0.201881	Dpse\GA18201	20.5719	0.625935	Dper\GL12526	29.299	0.580314	FBpp0284827-D1_1	14.734	0.311414	Dwil\GK22802	0.00940704	0.36574	Dmoj\GI10321	0	0.226071	Dvir\GJ10176	0	0
Vm26Ab	0	0	Dsim\GD23372	0	0	Dsec\GM18584	0	0				Dyak\GE25756	0	0	Dyak\GE25756	0	0	Dere\GG25107	0	0	Dana\GF15591	0	0	Dpse\GA21501	0	0	Dper\GL19046	0	0	FBpp0279173-D1_1	0	0	Dwil\GK14709	0.0239059	0.0701574	Dmoj\GI17534	0.00963726	0	Dvir\GJ15426	0.144431	0.170488
CR43805	0	0
CR44570	0	0
CG42694	1.42091	6.0301
CR44734	0	0
CR45747	0	0
CG17404	0	0	Dsim\GD20591	0	0	Dsec\GM26033	0	0	CG17404-PB	0	0	Dyak\GE24540	0	0	Dyak\GE24540	0	0	Dere\GG17151	0	0	Dana\GF17738	0	0.793118	Dpse\GA26337	0	0.0177509	Dper\GL21566	0	0	FBpp0281460-D1_1	0	0	Dwil\GK11563	0.0106774	0.454731	Dmoj\GI22463	0	0.0634451	Dvir\GJ10062	0.00454102	0
tRNA:CR32359	0	0
Lk6	123.833	278.103	Dsim\GD20638	156.853	332.266	Dsec\GM26074	336.124	552.297	Lk6-PA	170.735	256.743	Dyak\GE10088	153.988	405.921	Dyak\GE10088	155.382	301.024	Dere\GG17196	168.386	149.668	Dana\GF16618	107.894	216.66	Dpse\GA14470	124.416	228.34	Dper\GL12250	135.179	192.108	FBpp0284679-D1_1	128.465	277.584	Dwil\GK11984	260.337	766.856	Dmoj\GI23525	129.664	182.344	Dvir\GJ10277	110.901	45.2238
Osi5	0	0	Dsim\GD19847	0	0	Dsec\GM10866	0	0	Osi5-PA	0	0	Dyak\GE10188	0	0	Dyak\GE10188	0	0	Dere\GG13143	0	0	Dana\GF16377	0.0334476	0	Dpse\GA13832	0	0	Dper\GL24057	0	0	FBpp0281914-D1_1	0	0				Dmoj\GI24393	0	0	Dvir\GJ14249	0	0
CG43271	0	0
CG43085	0.0583154	93.8468	Dsim\GD12390	0	83.309				CG43085-PA	0	58.6982
chif	49.8808	66.1659	Dsim\GD21913	56.0005	68.899	Dsec\GM17902	80.453	107.673	chif-PA	39.0058	37.1518	Dyak\GE12819	65.1756	76.2827	Dyak\GE12819	82.7443	103.767	Dere\GG20129	45.0962	65.6129	Dana\GF20620	24.6877	30.7864	Dpse\GA19150	62.6139	127.931	Dper\GL18484	81.7187	105.62	FBpp0279769-D1_1	50.1324	59.0829	Dwil\GK24327	73.7722	126.431	Dmoj\GI13857	80.6761	189.059	Dvir\GJ17456	68.1779	123.927
CR44702	0	0
CG7414	71.459	319.832	Dsim\GD15005	95.0121	374.304	Dsec\GM22412	167.708	678.645	CG7414-PA	159.62	592.876	Dyak\GE22589	95.7638	408.014	Dyak\GE22589	137.436	618.455	Dere\GG16228	95.0886	319.293	Dana\GF10931	70.1141	353.528	Dpse\GA20333	95.7457	467.624	Dper\GL24803	103.639	536.934	FBpp0274427-D1_1	104.192	604.549	Dwil\GK16781	165.032	680.696	Dmoj\GI13558	98.7618	416.199	Dvir\GJ11919	95.3391	372.487	AAEL008248	90.0031	179.209
CG12920	0.046784	4.23656	Dsim\GD10712	0.017275	0.190731	Dsec\GM21180	0.0164067	0.583445	CG12920-PA	0	1.63247	Dyak\GE19334	0.0161073	0.921229	Dyak\GE19334	0.0337218	1.59724	Dere\GG24135	0	0.580542	Dana\GF12015	0.0438764	0.584583	Dpse\GA11909	0	0.0863841	Dper\GL11517	0	0.184281	FBpp0277720-D1_1	0.0149753	0.540545	Dwil\GK20643	0.00839314	0.179746	Dmoj\GI19268	1.1405	0.256079	Dvir\GJ22144	0.315103	1.57011
grsm	104.02	14.6647	Dsim\GD20533	111.28	96.1143	Dsec\GM25972	122.754	120.402	granny-smith-PB	119.783	124.453	Dyak\GE24479	90.7726	221.46	Dyak\GE24479	107.092	270.769	Dere\GG17089	102.83	520.113	Dana\GF18094	82.0906	8.68189	Dpse\GA20276	8.72418	0.23344	Dper\GL23157	72.2055	4.19879	FBpp0283771-D1_1	27.0783	0.502232	Dwil\GK10859	83.1479	108.583	Dmoj\GI24235	101.468	121.32	Dvir\GJ10808	125.313	52.8706	AAEL001649	59.5296	67.4034
Psf3	24.2804	26.0826	Dsim\GD16035	20.4485	14.4175	Dsec\GM11316	29.0128	16.2367	Psf3-PA	18.0358	10.2393	Dyak\GE15395	29.2805	15.8014	Dyak\GE15395	33.6682	19.7166	Dere\GG18923	22.4335	11.3638	Dana\GF19560	34.6167	76.9796	Dpse\GA15311	37.8731	39.3071	Dper\GL26783	36.7205	53.4913	FBpp0273558-D1_1	14.5828	16.3974				Dmoj\GI15393	24.1579	52.8112	Dvir\GJ14790	54.0349	12.1027	AAEL004439	90.4938	93.2441
CG32500	1.23331e-05	0																																								AAEL002148	18.7776	21.9877
RhoL	0.101457	6.57143	Dsim\GD20793	0	4.43027	Dsec\GM26254	0	5.92762	RhoL-PA	0.0415021	2.65441	Dyak\GE24773	0.0117077	12.651	Dyak\GE24773	0	3.9076	Dere\GG17369	0	3.98886	Dana\GF16059	0.399139	7.24122	Dpse\GA21734	0.0546239	1.06333	Dper\GL22229	0.233996	0.509547				Dwil\GK14302	0.0851786	0.173152	Dmoj\GI22601	0.650737	2.95172	Dvir\GJ23847	0	1.02003	AAEL006786	58.5332	44.2931
CG42536	0	0.116903
CR43464	0	0
CG32681	0.00221191	0.133617	Dsim\GD16036	0.00746425	0.117964	Dsec\GM11317	0.00287966	0.327	CG32681-PA	0.00382236	0.168803	Dyak\GE15396	0	0.103862	Dyak\GE15396	0	0.101879	Dere\GG18924	0	0.904225	Dana\GF19561	0.0120872	0.565219	Dpse\GA23055	0.000827349	0.190322				FBpp0273559-D1_1	0.000855631	0.0622079	Dwil\GK18869	0.037369	1.38109
CR13656-RA	0	0.170462
CG43147	0	0
ETH	1.57706	3.77884	Dsim\GD24915	11.4158	23.2692	Dsec\GM11787	0.964071	2.31361	ETH-PA	4.28121	13.2244	Dyak\GE11411	0.0915987	6.15333	Dyak\GE11411	9.29396	7.79024	Dere\GG19887	1.47704e-37	1.71055	Dana\GF11539	0	0.073576	Dpse\GA14795	6.03799e-15	0.443704	Dper\GL17694	3.1844e-19	0.0112309	FBpp0278120-D1_1	2.57607e-07	0.268788	Dwil\GK21645	1.28986e-35	1.68695e-06	Dmoj\GI19506	7.12299e-218	1.33335	Dvir\GJ21076	6.67581e-15	2.75281
CR43903	66.814	4.40474
CR42491	0.887545	18.9366
CG8417	5.47402	17.2517	Dsim\GD18644	14.0805	29.5769	Dsec\GM23834	8.34337	14.9017	CG8417-PA	5.57665	16.46	Dyak\GE25982	9.67638	29.8183	Dyak\GE25982	17.2318	27.23	Dere\GG17103	15.2953	21.6879	Dana\GF23036	6.77386	7.87681	Dpse\GA21062	17.9123	11.5105	Dper\GL24302	18.9309	2.85725	FBpp0282149-D1_1	27.1872	29.2328	Dwil\GK11962	16.3152	21.0001	Dmoj\GI22736	36.458	2.37986	Dvir\GJ22739	34.2335	116.512
CG15431	0.0150074	2.31087	Dsim\GD22711	0.00284314	0.634667	Dsec\GM18095	0	0.396277	CG15431-PA	0	0.648283	Dyak\GE14738	0	0.100742	Dyak\GE14738	0	0.287905	Dere\GG24380	0	0.63379	Dana\GF24077	0	0	Dpse\GA13721	0.0184216	0.00269062	Dper\GL15430	0.00115125	0.128833	FBpp0280839-D1_1	0.00303376	0.0158235	Dwil\GK24681	0.00376984	0.294043	Dmoj\GI17964	0.00769878	0.0813234	Dvir\GJ17739	4.63743	1.67304
CG8010	16.5957	29.3415	Dsim\GD15588	12.5557	28.8647	Dsec\GM22752	19.4589	37.4147	CG8010-PA	19.3357	23.9591	Dyak\GE17401	25.5128	45.5226	Dyak\GE17401	19.8454	27.748	Dere\GG18065	25.8421	27.472				Dpse\GA27005	113.748	104.916	Dper\GL13723	107.502	91.471	FBpp0283318-D2_1	6.25649	3.22805	Dwil\GK15536	60.0734	108.568	Dmoj\GI15461	38.4576	50.8125	Dvir\GJ19174	38.0788	9.07598
sut1	46.3529	22.4318	Dsim\GD10537	43.7998	35.2897	Dsec\GM21003	35.1053	23.0335	sut1-PA	143.349	439.502	Dyak\GE19172	9.85438	26.8832	Dyak\GE19172	8.8454	42.7139	Dere\GG23330	10.0464	7.49046	Dana\GF13658	2.57934	14.0834	Dpse\GA21276	31.8803	8.19521	Dper\GL17100	56.4506	7.36714	FBpp0276568-D1_1	24.8338	5.17901	Dwil\GK23076	61.9311	40.3288	Dmoj\GI19350	54.9561	9.46393	Dvir\GJ22127	20.2304	15.564	AAEL006264	52.4265	56.9312
CG5869	19.8322	98.4881	Dsim\GD21923	26.3368	91.7368	Dsec\GM17913	42.6792	134.931	CG5869-PA	46.1394	104.514	Dyak\GE19369	43.9082	125.106	Dyak\GE19369	41.0122	103.089	Dere\GG24175	40.7486	128.791	Dana\GF15327	28.1185	437.622	Dpse\GA19191	26.0718	60.892	Dper\GL14094	27.7234	50.067	FBpp0285227-D1_1	34.3225	52.1102	Dwil\GK24743	39.4334	67.8538	Dmoj\GI14715	49.0754	98.305	Dvir\GJ17165	72.2622	131.902	AAEL007334	20.7277	41.7076
CG42815	0	0.0817448
CG5160	0	1.92441	Dsim\GD22497	0.0611377	0.023309	Dsec\GM13567	0.0156125	0.178686	CG5160-PA	0.0454058	0.844032	Dyak\GE18361	0	0.0193207	Dyak\GE18361	0	1.41877	Dere\GG23535	0.0427668	0.312571	Dana\GF14027	0	0.0807812	Dpse\GA18698	0.155971	0.0586255	Dper\GL25936	0.00423737	0.0982562	FBpp0278921-D1_1	0.0100527	0.143817	Dwil\GK24726	0	0	Dmoj\GI17789	0	0.129171	Dvir\GJ17614	0	0.0241533	AAEL010688	1.92993	1.62612
CR43387	0	0
CG11037	0	0							CG11037-PA	0	0.0546949
CG10824	0.00670734	0.0311398	Dsim\GD20003	0	0.0334045	Dsec\GM15096	0.0575343	0.0324264	CG10824-PA	0.0137726	0	Dyak\GE25010	0	0	Dyak\GE25010	0.0101507	0.0486559	Dere\GG14827	0	0.0131573	Dana\GF23068	0	0.0220588	Dpse\GA10580	0.00617301	0.112802	Dper\GL12373	0.00859422	0.0338493	FBpp0284663-D1_1	0	0.0110651	Dwil\GK12778	0	0.0103635	Dmoj\GI22613	0.00250218	0	Dvir\GJ23859	0	0.298619
CR43275-RA	0.0676708	0.490664
CR45937	0.101169	0.141321
CG43049	0	0
U2A	20.682	26.8334	Dsim\GD10229	28.3329	75.4794	Dsec\GM20768	16.41	63.2276	U2A-PA	25.1554	32.4322	Dyak\GE23717	22.6465	47.8153	Dyak\GE23717	33.0659	103.257	Dere\GG10720	23.6667	77.3299	Dana\GF11700	49.0592	88.8136	Dpse\GA12730	62.1893	130.446	Dper\GL11538	55.7036	137.716	FBpp0277741-D1_1	54.8794	190.088	Dwil\GK19667	41.2241	169.514	Dmoj\GI19193	63.0488	85.9083	Dvir\GJ20260	29.7113	106.319
5SrRNA:CR33353	0	0
Ssadh	15.7973	24.5716	Dsim\GD18186	20.0379	29.68	Dsec\GM10233	7.25738	14.6697	Ssadh-PA	1.34816	13.8376	Dyak\GE10681	15.4137	42.6641	Dyak\GE10681	15.4295	34.5308	Dere\GG12233	1.35939	11.1803	Dana\GF17265	17.0669	19.5935	Dpse\GA18355	30.3915	23.3465	Dper\GL21675	37.4906	6.68215				Dwil\GK14395	5.55826	2.62373	Dmoj\GI10356	3.4588	71.1296	Dvir\GJ10208	18.6679	32.7595	AAEL004685	6.74861	3.25459
TwdlB	0	0.0130383
sel	39.8675	18.9793	Dsim\GD26011	34.6199	16.8775				CG12918-PA	60.0591	29.5712	Dyak\GE21841	44.9615	18.6125	Dyak\GE21841	75.8894	44.3024	Dere\GG25238	49.4198	25.7064	Dana\GF12915	40.3057	20.073	Dpse\GA11907	34.1686	14.3277	Dper\GL10560	34.8265	3.55877	FBpp0276717-D1_1	45.1169	15.9167	Dwil\GK21362	22.6077	10.8814	Dmoj\GI19417	19.1581	25.9382	Dvir\GJ22481	21.1631	22.0534	AAEL013005	66.9198	64.7214
CR43635	0.0112022	0.388688
CG34290	0	0.0207886	Dsim\GD18304	0.364771	1.05564	Dsec\GM23497	0.0372706	0	CG34290-PB	0.0275013	0.0662845	Dyak\GE10812	0	0.0316147	Dyak\GE10812	0	0	Dere\GG12358	0	0	Dana\GF18883	0	0	Dpse\GA26527	0	0.347384	Dper\GL24179	0	0.487134	FBpp0282032-D1_1	0	0.0487232	Dwil\GK11357	0.0190181	0.129285	Dmoj\GI10670	0.0623933	0.478737	Dvir\GJ23023	0.0282354	0.133119
tum	99.5389	43.2797	Dsim\GD25736	109.125	51.4425	Dsec\GM20250	77.4294	51.8262	tum-PA	122.676	66.5471	Dyak\GE13335	149.109	70.9442	Dyak\GE13335	115.374	29.9269	Dere\GG22464	72.1988	52.3829	Dana\GF11159	57.2561	59.2729	Dpse\GA12222	66.2392	58.4619	Dper\GL16993	77.8712	34.0075				Dwil\GK21345	87.3958	102.949	Dmoj\GI20972	58.4095	119.064	Dvir\GJ20692	62.2761	40.4221	AAEL010342	48.3331	52.0845
Srp19	40.0573	40.2078	Dsim\GD13067	50.3441	76.9389	Dsec\GM13769	66.1144	133.763	Srp19-PA	59.3576	105.592	Dyak\GE20421	52.894	78.6826	Dyak\GE20421	58.806	77.6821	Dere\GG14974	27.237	20.6806	Dana\GF25121	37.9158	31.8908	Dpse\GA18198	37.0483	52.337	Dper\GL21099	38.6228	65.4474	FBpp0286307-D1_1	36.8056	72.5242	Dwil\GK16666	43.727	33.5243	Dmoj\GI12354	46.1126	40.8127	Dvir\GJ12246	49.6883	76.8017	AAEL004914	84.6946	91.7965
CR44717	0.00549961	0.66096
5SrRNA:CR33401	0	0
Slip1	52.1574	194.94	Dsim\GD22326	34.3615	80.1788	Dsec\GM26808	56.3791	145.682	Slip1-PA	52.2875	139.8	Dyak\GE14557	41.5963	59.4907	Dyak\GE14557	25.8343	70.6069	Dere\GG16397	48.4363	10.9644	Dana\GF13793	33.3613	33.7735	Dpse\GA14688	45.9624	44.6755	Dper\GL18138	56.0303	62.7679	FBpp0273827-D1_1	52.7102	28.5331	Dwil\GK13593	36.0144	32.7224	Dmoj\GI14063	67.6029	64.3898	Dvir\GJ18580	48.5452	15.4083
CG11906	25.1308	28.4967	Dsim\GD25333	28.443	24.1733				CG11906-PA	37.1062	39.6143	Dyak\GE13856	39.2856	28.3327	Dyak\GE13856	31.7609	35.3335	Dere\GG20918	27.9165	43.9893	Dana\GF13292	22.889	15.9448	Dpse\GA11272	17.6247	23.4842	Dper\GL16834	26.8342	33.9114				Dwil\GK20945	23.5684	46.6733	Dmoj\GI20624	34.5898	20.6916	Dvir\GJ19664	27.3998	44.8436
CG10031	0	0	Dsim\GD22732	0	0	Dsec\GM18124	0	0	CG10031-PA	0	0	Dyak\GE14809	0	0	Dyak\GE14809	0	0	Dere\GG24407	0	0.161868	Dana\GF14652	0	0	Dpse\GA25967	0	0.154103	Dper\GL19457	0	0.793403	FBpp0280577-D1_1	0	0.477602				Dmoj\GI17755	0	0	Dvir\GJ17583	0	0
CG4988	0	0	Dsim\GD23786	0	0	Dsec\GM19161	0.236574	0.314849	CG4988-PA	0	0	Dyak\GE18537	0	0	Dyak\GE18537	0	0	Dere\GG23731	0	0
CR44714	0	0
Elp3	33.321	21.1538	Dsim\GD23288	29.5992	42.7175	Dsec\GM18474	39.6597	102.662	Elp3-PA	28.5711	71.2342	Dyak\GE18291	41.4538	44.6945	Dyak\GE18291	19.8244	33.0309	Dere\GG25004	25.0949	51.3986	Dana\GF21222	17.1854	29.0692	Dpse\GA13723	29.546	47.4084	Dper\GL15175	27.1974	37.6556	FBpp0279614-D1_1	35.7114	112.948	Dwil\GK24679	22.3424	38.1768	Dmoj\GI22150	28.9369	37.7616	Dvir\GJ20018	42.6289	181.668
CG3408	32.9551	1.18371	Dsim\GD12914	74.9072	5.35104	Dsec\GM24862	86.5173	5.64464	CG3408-PA	75.8987	5.27411	Dyak\GE21230	46.9605	70.792	Dyak\GE21230	43.6418	78.0188	Dere\GG14027	40.1852	6.62002	Dana\GF24656	78.8228	390.642	Dpse\GA28352	47.2274	81.1752	Dper\GL17961	49.6743	55.4267	FBpp0286373-D1_1	12.0168	15.7893	Dwil\GK10454	47.4642	72.071	Dmoj\GI12084	70.9198	248.452	Dvir\GJ13355	130.176	416.159
Or33c	0	0	Dsim\GD23797	0	0	Dsec\GM26659	0	0	Or33c-PA	0	0	Dyak\GE18553	0	0	Dyak\GE18553	0	0	Dere\GG23747	0	0	Dana\GF21620	0	0	Dpse\Or33c	0	0.102914	Dper\GL15385	0	0.290117				Dwil\GK15166	0	0	Dmoj\GI24760	0	0.0457645	Dvir\GJ22509	0	0
Desat2	0.152495	1.3236	Dsim\Desat2	0.156547	0.0890672	Dsec\Desat2	13.2721	6.7095	desat2-PA	0.297229	0.437343	Dyak\Desat2	0	0.186845	Dyak\Desat2	0.0376506	0.0410055				Dana\Desat2	0	0.376109	Dpse\Desat2	0	0.62848	Dper\Desat2	8.28934	2.33942	FBpp0283409-D1_1	0	1.16383	Dwil\Desat2	0.00363647	0.0888686	Dmoj\Desat2	0.80916	1.49817	Dvir\Desat2	1.14558	4.23871
tRNA:CR31888	0	0
CG33784	0	0	Dsim\GD18668	0	0							Dyak\GE26011	0	0	Dyak\GE26011	0	0	Dere\GG17379	0	0													Dwil\GK12059	0	0
CG9018	26.0725	86.4069	Dsim\GD13399	39.2813	93.9347	Dsec\GM14131	42.7808	116.615	CG9018-PA	38.8663	87.9454	Dyak\GE20876	32.6657	133.89	Dyak\GE20876	31.7533	119.571	Dere\GG14526	26.7283	67.1809	Dana\GF24928	36.5631	225.02	Dpse\GA21481	66.9696	325.604	Dper\GL24624	46.1551	215.622	FBpp0274034-D1_1	33.3709	150.528	Dwil\GK12596	51.6789	200.798	Dmoj\GI12155	40.6961	76.1832	Dvir\GJ13434	39.8173	80.4265
Txl	99.2384	102.805	Dsim\GD13898	111.34	237.214	Dsec\GM14718	130.777	193.882	Txl-PA	167.506	507.158	Dyak\GE21506	153.925	280.359	Dyak\GE21506	125.302	240.153	Dere\GG15284	124.011	132.53	Dana\GF23991	138.958	745.438	Dpse\GA18927	111.513	435.707	Dper\GL16306	127.753	555.299	FBpp0274208-D1_1	110.202	516.983				Dmoj\GI16804	97.7034	408.741	Dvir\GJ12550	89.9373	367.407	AAEL008291	72.6947	94.4403
dmrt99B	0	0.0397843	Dsim\GD21451	0.0140986	0.01259	Dsec\GM12805	0	0.0326947	dmrt99B-PA	0	0	Dyak\GE23869	0	0	Dyak\GE23869	0	0	Dere\GG11680	0	0.415977	Dana\GF23361	0	0.0485192	Dpse\GA13771	0	0.139496	Dper\GL13902	0.00964808	0.571194	FBpp0283201-D1_1	0	0.0368697	Dwil\GK11913	0.00355788	0.0486073	Dmoj\GI10413	0.00807316	0.177806	Dvir\GJ10627	0	0.132051	AAEL005773	0.386629	0.542274
CG34191	55.863	27.0281							CG34191-PA	82.9967	144.192													Dpse\GA24773	27.4028	115.945	Dper\GL11573	42.7445	98.7464	FBpp0277778-D1_1	28.9239	95.3347				Dmoj\GI21165	40.3239	128.975	Dvir\GJ21018	38.7263	143.866	AAEL006251	155.308	298.287
Nos	0	0.0156537	Dsim\GD22223	0.297494	1.02601	Dsec\GM11413	0	0	Nos-PC	0	0.108487	Dyak\GE13295	0	0.275138	Dyak\GE13295	0	0.368439	Dere\GG10354	0	0.0136269	Dana\GF14065	0	0.0464092	Dpse\GA19805	0.00409613	0.421759	Dper\GL26383	0.00419136	0.371349	FBpp0287477-D1_1	0.00165891	3.76904	Dwil\GK23979	222.256	901.607	Dmoj\GI17812	0.00168613	0.208444	Dvir\GJ17639	0.218522	4.90535	AAEL009745	0.117696	0.0775346
CG7598	16.0353	13.8714
Hsc20	13.482	17.3232	Dsim\GD14607	11.7068	10.0765	Dsec\GM25599	15.3771	18.2485	CG34246-PA	9.34922	12.9037										Dana\GF24163	22.7729	0.780554	Dpse\GA28504	12.9024	6.02675	Dper\GL17838	14.9507	8.14873							Dmoj\GI12642	9.47725	11.549	Dvir\GJ12761	4.33809	6.03873
CG13215	0	0	Dsim\GD25935	0	0	Dsec\GM20466	0	1.26414	CG13215-PA	0	0	Dyak\GE13044	0	0	Dyak\GE13044	0	0	Dere\GG22689	0	0	Dana\GF12430	0	0.273538	Dpse\GA12128	0	0	Dper\GL16754	0	0	FBpp0276326-D1_1	0.00113349	7.88056	Dwil\GK20651	0	0				Dvir\GJ15020	0	0
CG42833	0.0330288	0							CG42833-PA	0	0.330348																									Dmoj\GI11527	0	0
CG7724	0.0066542	0.909673	Dsim\GD14693	0.0217723	0.173278	Dsec\GM25688	0	0.0478001	CG7724-PA	0.0748004	0.0835625	Dyak\GE19901	0.022572	1.2305	Dyak\GE19901	0.0361625	0.18245	Dere\GG13606	0	0.0166617				Dpse\GA20545	0.00913222	0.124349	Dper\GL12862	0.0238526	0.0829014	FBpp0275610-D1_1	0	0.206674	Dwil\GK12665	0.254649	0.148324	Dmoj\GI12485	1.01753	0.46923	Dvir\GJ12388	0.295723	2.53096	AAEL000733	0	0.302136
CG12883	25.0718	1.14678	Dsim\GD21346	43.2344	9.56339	Dsec\GM16350	23.2249	1.78187	CG12883-PA	18.743	2.78715	Dyak\GE23753	22.1291	15.803	Dyak\GE23753	21.3544	10.7057	Dere\GG11568	41.8454	10.0594	Dana\GF16297	27.6661	13.7131	Dpse\GA11882	30.0405	5.25959	Dper\GL13707	24.0599	4.08087							Dmoj\GI22020	31.7557	81.6771	Dvir\GJ10469	33.7552	16.5805	AAEL012208	16.2518	20.9461
Snmp1	0.013061	0.0460095	Dsim\GD20002	0.0152368	0.00558395	Dsec\GM15095	0	0	Snmp-PA	0	0.0287084	Dyak\GE25009	0.0117437	0.0346478	Dyak\GE25009	0	0.0476016	Dere\GG14816	0	0.0110882	Dana\GF23067	0	0	Dpse\Snmp1	0.0199643	0.178223	Dper\GL12372	0.00230326	0.0773487	FBpp0284662-D1_1	0.00312621	0.0787322	Dwil\GK12776	0.00727906	0.0470346	Dmoj\GI22612	0.00751244	0.0382293	Dvir\GJ23858	8.59851	4.54559
CG14759	0	0	Dsim\GD10554	0	0	Dsec\GM21020	0	0	CG14759-PA	0	0	Dyak\GE19188	0	0	Dyak\GE19188	0	0	Dere\GG23348	0	0	Dana\GF12349	0	0
Inx2	66.0659	965.744	Dsim\GD16826	51.1381	1008.27	Dsec\GM17498	47.8599	1108.17	inx2-PA	65.7109	1136.31	Dyak\GE15694	83.5674	1005.92	Dyak\GE15694	55.7212	1275.6	Dere\GG19626	51.4461	1537.56	Dana\GF20357	68.797	1214.55	Dpse\GA18281	41.1329	785.842	Dper\GL26820	41.9798	1175.02				Dwil\GK25636	0.014892	608.904	Dmoj\GI21669	16.0173	1543.77	Dvir\GJ15793	60.988	522.76
CG3916	0	0	Dsim\GD18805	0	0	Dsec\GM24004	0	0	CG3916-PA	0	0	Dyak\GE26165	0	0	Dyak\GE26165	0	0	Dere\GG18673	0.0169912	0.0451905	Dana\GF17236	0	0.220602	Dpse\GA17770	0	0.0135889	Dper\GL22270	0	0	FBpp0284533-D1_1	0	0	Dwil\GK11536	0	0	Dmoj\GI22460	0	0.0380939	Dvir\GJ10060	0	0
Socs36E	0.0484593	59.6183	Dsim\GD21843	0.0667931	62.5999	Dsec\GM17100	0.415439	56.6382	Socs36E-PB	0.0486566	30.8247	Dyak\GE12743	0.365159	56.0854	Dyak\GE12743	0.0471235	61.2456	Dere\GG21718	0.820136	76.4411	Dana\GF15083	0.0568867	35.419	Dpse\GA13535	14.1765	45.7935	Dper\GL15762	20.975	140.68	FBpp0280895-D1_1	20.5106	35.1471	Dwil\GK18209	1.05558	137.621	Dmoj\GI15810	34.2098	81.1697	Dvir\GJ10286	22.9018	52.1641
sced	46.1607	3.86668	Dsim\GD10414	53.2096	5.48923	Dsec\GM20884	52.0797	4.65096				Dyak\GE19064	67.432	7.55876	Dyak\GE19064	67.0006	7.90117	Dere\GG23210	43.558	2.4202	Dana\GF11059	37.9358	7.71362	Dpse\GA25083	48.043	10.5845	Dper\GL10111	61.0205	15.1558	FBpp0278647-D1_1	52.758	15.653	Dwil\GK15787	43.5844	4.71029	Dmoj\GI20789	109.644	15.9445	Dvir\GJ20523	47.4852	6.50294
Ns2	27.4415	64.5747	Dsim\GD25465	32.555	96.283	Dsec\GM19971	73.0624	199.868	ns2-PA	46.6618	123.24	Dyak\GE13986	48.442	199.839	Dyak\GE13986	46.7347	127.286	Dere\GG21043	46.4224	144.75	Dana\GF13248	54.6424	270.753	Dpse\GA19643	71.9623	289.761	Dper\GL10621	120.356	559.365	FBpp0276774-D1_1	62.9781	349.953	Dwil\GK21401	38.1464	174.043	Dmoj\GI21297	98.4493	386.944	Dvir\GJ20899	78.6188	351.585
CG3570	22.9775	8.19741	Dsim\GD11882	13.783	1.74106	Dsec\GM11884	11.3977	7.0116	CG3570-PA	7.89442	1.01795	Dyak\GE14427	13.4862	20.2233	Dyak\GE14427	10.5074	12.7241	Dere\GG22990	9.32544	9.93008	Dana\GF12992	35.9967	2.9501	Dpse\GA17528	22.3046	4.32823	Dper\GL10229	25.3758	5.23223	FBpp0275911-D1_1	15.7255	3.60543	Dwil\GK21419	4.65119e-96	4.74936e-57	Dmoj\GI19558	10.1733	10.767	Dvir\GJ21133	3.51936	11.9019
Usp12-46	21.3143	43.1149	Dsim\GD20983	18.8728	53.0742	Dsec\GM26467	21.3374	78.4406	CG7023-PB	57.752	80.4832	Dyak\GE10332	26.8553	58.8226	Dyak\GE10332	21.8094	38.5184	Dere\GG11165	19.0469	15.3402	Dana\GF16711	9.73304	11.9494	Dpse\GA20039	17.2157	3.92646	Dper\GL23766	17.1515	9.61751	FBpp0282555-D1_1	11.0836	34.565	Dwil\GK11474	14.2709	31.7226	Dmoj\GI21992	9.93771	33.7228	Dvir\GJ14347	15.257	39.188
h	0.0217276	81.3845	Dsim\h	0.0586184	69.4025	Dsec\GM25080	0.028544	78.5874	h-PA	0.0502208	110.656	Dyak\GE20765	0.0130284	56.9958	Dyak\GE20765	0.00715609	57.4586	Dere\GG14338	0.0506137	94.502	Dana\GF24345	0.0132251	66.3974	Dpse\GA19636	0.0305642	65.4706	Dper\GL10333	0.0157886	116.249	FBpp0285970-D1_1	0.0335198	53.5417	Dwil\h	0.0102968	75.3503	Dmoj\GI12920	0.0780354	210.862	Dvir\h	0.0109946	57.9103	AAEL005480	0	15.3302
CG13197	34.6138	14.3766	Dsim\GD10810	26.6348	9.23586	Dsec\GM21302	39.4582	20.537				Dyak\GE12375	42.8296	23.1623	Dyak\GE12375	17.8639	11.789	Dere\GG20215	46.3794	31.2182	Dana\GF11454	31.9004	165.142	Dpse\GA12112	28.8815	49.8369	Dper\GL10081	36.5464	78.5007	FBpp0278612-D1_1	15.1822	67.5449	Dwil\GK17880	18.4623	32.7808	Dmoj\GI21271	39.8668	36.7095	Dvir\GJ20873	37.3747	32.9973	AAEL004437	36.3255	38.597
CG14893	0	0.00801008							CG14893-PB	0	0
pncr009:3L	2.39579e-135	0.151501
CR44916	0	0.0437528
Scp2	0	0	Dsim\GD20278	0	0.0386575	Dsec\GM15421	0	0.400832	Scp2-PA	0	0	Dyak\GE26142	0	0.0815345	Dyak\GE26142	0	0	Dere\GG16823	0	2.45662	Dana\GF17935	0	0	Dpse\GA13342	0	0.0335887	Dper\GL27293	0	0	FBpp0283387-D1_1	0	0	Dwil\GK22835	0	0.111548	Dmoj\GI10386	0	0.146187	Dvir\GJ22847	0	0
SA	20.3696	13.4367	Dsim\GD23440	33.6028	21.7984	Dsec\GM16253	24.8704	27.0405	SA-PA	14.2939	33.3218	Dyak\GE14220	25.999	1.91151	Dyak\GE14220	29.255	9.75817	Dere\GG10444	19.7742	19.4766	Dana\GF15436	21.1111	18.8473	Dpse\GA28069	35.1055	52.6078	Dper\GL26195	37.1582	42.7458	FBpp0285763-D1_1	21.7722	32.4407	Dwil\GK24253	33.3992	120.71	Dmoj\GI24051	33.6267	64.4944	Dvir\GJ21335	24.2878	78.9075	AAEL004289	16.8628	18.2125
CycG	164.787	278.393	Dsim\GD15071	128.214	168.361	Dsec\GM16426	180.628	314.271	CycG-PD	167.775	181.964	Dyak\GE23311	258.518	376.472	Dyak\GE23311	190.934	327.699	Dere\GG11862	150.843	359.187	Dana\GF23259	117.124	155.235	Dpse\GA11050	244.584	568.476	Dper\GL23886	248.465	868.415	FBpp0283576-D1_1	188.55	491.41	Dwil\GK11375	177.42	260.071	Dmoj\GI24200	87.7365	229.102	Dvir\GJ24128	195.833	247.151
5SrRNA:CR33438	0	0
unc-13	16.2763	12.9956	Dsim\unc-13	0.300191	0.473888	Dsec\GM26765	9.69089	12.9678				Dyak\GE14499	22.9	14.3865	Dyak\GE14499	17.6512	4.00561	Dere\GG16431	4.91536	0.678695	Dana\GF19013	0.0542026	0.100985	Dpse\GA23268	0.00998426	0.540366	Dper\GL15609	0.0134183	1.61817	FBpp0273870-D1_1	2.63633	2.81113	Dwil\GK13659	7.4312	8.23153	Dmoj\GI14058	2.38498	4.88648	Dvir\GJ18433	7.5768	6.35637	AAEL002357	0.0411918	0.0836438
CG1311	29.6044	100.845	Dsim\GD13831	30.0277	152.684	Dsec\GM14646	36.1318	140.882	CG1311-PA	45.5954	224.454	Dyak\GE21434	28.9478	171.111	Dyak\GE21434	21.7145	158.029	Dere\GG15215	66.518	442.496	Dana\GF25058	53.461	17.7333	Dpse\GA12051	20.7409	131.158	Dper\GL12847	27.6522	181.924	FBpp0287133-D1_1	22.1324	143.343	Dwil\GK10555	47.6504	157.977	Dmoj\GI16591	42.1487	144.338	Dvir\GJ12843	27.3676	21.9336	AAEL001935	34.2217	47.7473
CG15498	0	0	Dsim\GD19973	0	0	Dsec\GM11003	0	0	CG15498-PA	0	0							Dere\GG14451	0	0	Dana\GF16413	0	0										Dwil\GK14258	0	0
CR42786	0	0.641479
Spn42Dd	0	1.42363	Dsim\GD10432	0	0.0368533	Dsec\GM20904	0	1.62432	Spn1-PA	0	1.14962e-13	Dyak\GE19081	0.0256767	7.93228	Dyak\GE19081	0.0501894	5.66554	Dere\GG23230	9.76337e-164	3.49789	Dana\GF13146	0	0.145757	Dpse\GA24617	0	0.0375248	Dper\GL20626	0	0.0656307
CG4520	0	0	Dsim\GD19040	0.0215701	0	Dsec\GM24251	0	0	CG4520-PA	0	0	Dyak\GE24330	0	0	Dyak\GE24330	0	0	Dere\GG16943	0	0	Dana\GF18535	0	0	Dpse\GA18230	0	0	Dper\GL12703	0	0	FBpp0284996-D1_1	0	0	Dwil\GK11414	0	0	Dmoj\GI10168	0	0	Dvir\GJ10870	0	0.0292517	AAEL009564	0	0
mRpS30	49.8389	62.3007	Dsim\GD17243	33.8438	52.3431	Dsec\GM22582	48.3904	66.026	mRpS30-PA	47.6613	57.0842	Dyak\GE17223	51.3621	27.364	Dyak\GE17223	51.6689	68.4001	Dere\GG17915	34.8938	11.5884	Dana\GF19982	86.2115	326.046	Dpse\GA21100	66.6937	106.643	Dper\GL18060	73.2383	189.848				Dwil\GK19783	39.8539	31.25	Dmoj\GI11197	32.3212	49.1517	Dvir\GJ18480	42.4171	24.9789	AAEL011814	43.2222	41.0063
CR44567	0	0
dpr13	0.00236315	0.032642	Dsim\GD25426	0	0	Dsec\GM19938	0	0	dpr13-PB	0	0	Dyak\GE13948	0	0.0540165	Dyak\GE13948	0	0.124518	Dere\GG21004	0	0	Dana\GF13213	0	16.3378	Dpse\GA24404	0	0.0241956	Dper\GL10546	0	0.0192004	FBpp0276702-D1_1	0	0	Dwil\GK22064	0	0.0347962	Dmoj\GI19284	0.0218627	0	Dvir\GJ22162	0	0	AAEL007278	0.593342	0.72317
CG3500	20.0479	18.6565	Dsim\GD25059	16.5967	11.6247	Dsec\GM15556	13.1718	8.7213	CG3500-PA	17.6367	8.29692	Dyak\GE11578	34.1801	58.4391	Dyak\GE11578	28.7583	35.0688	Dere\GG20043	18.9507	37.4272	Dana\GF11634	55.5534	9.30472	Dpse\GA17484	23.8317	7.08399	Dper\GL11276	21.7728	3.48219	FBpp0277461-D1_1	3.40764	6.8457	Dwil\GK19578	26.5331	14.8757	Dmoj\GI21112	14.7939	26.0523	Dvir\GJ20961	37.3776	10.7925
mge	100.603	4.53001	Dsim\GD13312	109.782	8.41639	Dsec\GM14031	110.199	9.30181	mge-PA	279.88	26.3309	Dyak\GE20667	115.975	141.099	Dyak\GE20667	136.957	113.287	Dere\GG14239	108.213	99.6843	Dana\GF10253	102.399	355.359	Dpse\GA13402	127.347	338.229	Dper\GL16203	91.7001	399.634	FBpp0286557-D1_1	160.675	687.286				Dmoj\GI12768	198.106	119.294	Dvir\GJ16067	126.617	59.1953
CR45245	0	0.01119
CG1407	39.9551	8.95428	Dsim\GD26013	56.128	7.38808	Dsec\GM20560	63.1953	11.1025	CG1407-PA	69.1456	14.9735	Dyak\GE21863	61.3645	28.8461	Dyak\GE21863	50.9092	15.024	Dere\GG25240	39.6165	7.36866	Dana\GF12009	36.1993	6.40899	Dpse\GA24755	31.7828	23.508	Dper\GL11511	30.7191	32.0726	FBpp0277713-D1_1	28.281	24.3097	Dwil\GK21953	42.1871	27.2111	Dmoj\GI19459	51.9372	5.11769	Dvir\GJ21210	46.8752	19.2183	AAEL010581	51.8365	41.6038
CG7324	35.1485	22.0442	Dsim\GD12123	36.0577	21.9202	Dsec\GM22146	69.4728	55.6014	CG7324-PA	49.9126	35.0083							Dere\GG13242	37.5625	19.3802	Dana\GF24199	32.1199	41.1967	Dpse\GA23359	22.4866	3.10308	Dper\GL24586	34.6126	4.22137	FBpp0274000-D1_1	24.835	6.99076	Dwil\GK20422	42.8789	28.8867	Dmoj\GI13309	72.3999	27.2201	Dvir\GJ12079	63.0625	46.665
CG6144	15.942	10.4482	Dsim\GD23711	8.47991	5.59752	Dsec\GM18491	30.058	15.3682	CG6144-PB	26.811	7.40633	Dyak\GE18466	16.4915	6.8297	Dyak\GE18466	23.8987	4.03337	Dere\GG23646	21.8853	7.98216	Dana\GF15798	24.6483	6.78935	Dpse\GA19388	24.0349	7.35251	Dper\GL18598	35.4369	9.70589	FBpp0279894-D1_1	82.0324	2.94807	Dwil\GK21248	21.7897	19.5855	Dmoj\GI16672	59.7185	31.9098	Dvir\GJ17179	59.118	41.4442	AAEL000465	14.7253	22.8265
RpL37A	690.541	1795.03	Dsim\GD12023	866.492	2949.9	Dsec\GM18527	509.094	2038.84	RpL37A-PC	615.999	2327.68	Dyak\GE11334	1078.97	2801.02	Dyak\GE11334	931.424	4122.19	Dere\GG25050	771.951	3190.82	Dana\GF14155	583.787	4282.48	Dpse\GA19160	1329.98	4273.69	Dper\GL19320	1001.4	4642.78	FBpp0280444-D1_1	134.383	639.172	Dwil\GK23946	711.587	2886.51	Dmoj\GI15627	1845.33	7132.42	Dvir\GJ17297	1243.4	1899.78	AAEL013272	900.92	1910.34
CG45095	29.7622	51.6708
snoRNA:Or-CD9b	0	0
CG42337	0.00256525	1.21692				Dsec\GM22163	0	0	CG42337-PB	0	0	Dyak\GE22716	0	0.0590232	Dyak\GE22716	0	0.0884809	Dere\GG13258	0	0	Dana\GF10185	0	0	Dpse\GA11950	0.0876483	0.0369694	Dper\GL24603	0.0243628	0.090399	FBpp0279555-D1_1	0.0371956	0	Dwil\GK19282	0.00579851	0.0150467	Dmoj\GI12210	0.0211778	0.0288002	Dvir\GJ11443	0.261273	0.0597466
RpS5a	232.792	988.575				Dsec\GM13336	383.47	1469.1	RpS5a-PA	293.804	1113.36	Dyak\GE15619	398.291	1681.61	Dyak\GE15619	289.145	1368.54	Dere\GG18202	307.845	1322.06	Dana\GF22379	141.07	866.96	Dpse\GA28883	254.694	1280.72	Dper\GL20334	499.534	2413.86							Dmoj\GI15824	1235.24	4669.01	Dvir\GJ18677	1381.03	4334.43
nord	0.00346197	0	Dsim\GD11846	0	0	Dsec\GM11848	0	0	nord-PA	0	0	Dyak\GE14391	0	0	Dyak\GE14391	0	0	Dere\GG22954	0	0	Dana\GF11385	0	0	Dpse\GA15831	0.00588406	0.0359155	Dper\GL19995	0.00815385	22.9582	FBpp0275787-D1_1	0	0	Dwil\GK15783	0	8.21009	Dmoj\GI21315	0.016155	0.0154674	Dvir\GJ21584	0.0031391	0.565379	AAEL003420	0.0223739	0.195194
CR44514	0	0.437645
sisA	0.0848488	116.011	Dsim\GD24535	0.0309835	141.544	Dsec\GM11249	0.262318	99.9869	sisA-PA	0.0421159	159.282	Dyak\GE17305	0.0671348	173.053	Dyak\GE17305	0	338.596	Dere\GG18864	2.35863	141.896	Dana\GF22354	0.0298066	121.725	Dpse\sisA	0.13602	93.8086	Dper\GL20294	0.482348	176.523	FBpp0287217-D1_1	0.204146	84.6173	Dwil\GK16516	0.0729015	151.471	Dmoj\GI15754	0.237154	286.728	Dvir\sisA	0	65.8999
Crg-1	0.0274859	0.078619
5SrRNA:CR33409	0	0
Uhg1	1.69623	64.1827
CG18367	0	0	Dsim\GD11469	0	0.0941494	Dsec\GM21974	0	0.325105	CG18367-PA	0	0	Dyak\GE12067	0	0	Dyak\GE12067	0	0	Dere\GG21988	0	0	Dana\GF11727	0	0	Dpse\GA14906	0	0	Dper\GL10351	0	0	FBpp0278300-D1_1	0	0	Dwil\GK15698	0	0	Dmoj\GI21074	0	0	Dvir\GJ20921	0	0
Crc	340.287	359.74	Dsim\GD20777	324.844	351.558	Dsec\GM26236	443.165	206.185	Crc-PA	537.381	596.224	Dyak\GE24756	435.493	465.33	Dyak\GE24756	393.268	654.099	Dere\GG17350	474.953	516.658	Dana\GF18838	367.792	2287.33	Dpse\GA27323	231.258	1038.5	Dper\GL21957	231.691	1310.01	FBpp0300302-D1_1	345.296	2001.89	Dwil\GK13913	346.671	267.987	Dmoj\GI23963	277.15	1268.94	Dvir\GJ22515	319.234	1447.92
CG32572	0.0319008	0.0312048	Dsim\GD17301	0.00601624	0.0879149	Dsec\GM13461	0	1.66178	CG32572-PA	0	0.294182	Dyak\GE17616	0.0481878	4.68929	Dyak\GE17616	0.134665	0.0242103	Dere\GG19070	0	0	Dana\GF22657	0	0	Dpse\GA22639	0	1.04486	Dper\GL26859	1.91977	3.80188				Dwil\GK25413	0.127883	0.172525				Dvir\GJ19302	0.0694442	0.0402356
CG17258	0.00981011	0.414697	Dsim\GD22785	0	1.28891	Dsec\GM18173	0.89177	1.06902	CG17258-PB	0.0144886	0.438624	Dyak\GE14952	0	0.25623	Dyak\GE14952	5.82816e-270	0.669038	Dere\GG24464	0.00427085	0.30779	Dana\GF15511	0	0.333484	Dpse\GA14419	0	0.146065	Dper\GL19574	0.00258461	0.52105				Dwil\GK14957	0.0119965	0.0421138	Dmoj\GI17097	0.0697468	0.139648	Dvir\GJ10884	0.0241003	0.214357
CG1951	28.7474	15.7644	Dsim\GD21400	31.2482	15.4847	Dsec\GM12753	42.065	15.0082	CG1951-PA	41.1579	13.3432	Dyak\GE23820	33.3336	3.29711	Dyak\GE23820	39.2333	2.68284	Dere\GG11631	25.7771	79.6657	Dana\GF16268	27.9932	23.0456	Dpse\GA15148	20.6413	22.7257	Dper\GL24246	24.2875	15.585	FBpp0282093-D1_1	21.2661	6.70396	Dwil\GK22563	28.7833	28.9945	Dmoj\GI23050	31.2738	15.3859	Dvir\GJ24635	31.0982	21.8963	AAEL012247	25.1301	7.68754
snRNA:U1:21D	0	0
CG31788	0	0	Dsim\GD21837	0	0	Dsec\GM17093	0	0	CG31788-PA	0	0	Dyak\GE12736	0	0	Dyak\GE12736	0	0	Dere\GG21712	0	0
Su(z)2	1.16991	1.19357				Dsec\GM21438	1.05262	0.26533	Su(z)2-PA	2.36447	2.84152	Dyak\GE12510	1.00116	0.427829	Dyak\GE12510	3.127	0.298799	Dere\GG20351	2.09529	0.193241	Dana\GF12933	0.0102113	0.229775	Dpse\GA24743	0.0258834	0.1828	Dper\GL11486	0.0333415	0.239838	FBpp0277688-D1_1	0.0438533	1.22009	Dwil\GK20772	0.159295	0.0640207	Dmoj\GI19979	0.282754	0.169029	Dvir\GJ21231	0.663111	0.211209
CG14109	0	1.70836	Dsim\GD14450	0	0.0337899	Dsec\GM25420	0	0.583414	CG14109-PA	0	1.08061	Dyak\GE21971	0	1.49665	Dyak\GE21971	0	0.712344	Dere\GG15644	0	1.79613	Dana\GF23485	0	0	Dpse\GA12764	0	1.08178	Dper\GL25446	0	0.665384				Dwil\GK17085	0	0	Dmoj\GI11515	0	0.0371162	Dvir\GJ11770	0	0.0964761
CR44561	0.0185123	0
CG9265	35.2221	0.317596	Dsim\GD21662	56.3122	0.0496354	Dsec\GM23287	9.60826	0.524223	CG9265-PA	63.8979	0.321358	Dyak\GE13009	49.4368	0.246616	Dyak\GE13009	56.7425	0.534236	Dere\GG21531	44.0733	0.465169	Dana\GF24197	53.4346	0.408996	Dpse\GA21656	45.645	9.69587	Dper\GL25873	62.309	4.49396	FBpp0279509-D1_1	52.9253	4.33048	Dwil\GK24717	50.092	0.991027	Dmoj\GI17845	24.644	0.922838	Dvir\GJ17339	45.83	12.6643	AAEL010290	94.605	5.23827
NP15.6	42.7596	96.6026	Dsim\GD19265	62.9887	195.155	Dsec\GM23285	85.993	344.047	NP15.6-PA	85.8093	310.978	Dyak\GE25576	84.5798	252.787	Dyak\GE25576	96.2959	365.458	Dere\GG23117	52.4651	130.05	Dana\GF18594	49.2803	228.256	Dpse\GA19291	34.7005	125.914	Dper\GL13574	65.1569	231.857				Dwil\GK13572	105.165	410.456	Dmoj\GI10408	52.0449	209.286	Dvir\GJ14522	64.0268	174.381	AAEL008002	128.76	102.012
CG18281	0.0132174	0.0253542
stum	0.0254434	0.0681516	Dsim\GD11615	0.0455372	0.0418539	Dsec\GM15854	0.0115937	0.0574468				Dyak\GE12212	0	0.0482678	Dyak\GE12212	0	0.00599176	Dere\GG22130	0.00659917	0.0194875	Dana\GF13260	0	0.0137055	Dpse\GA24495	4.8054	1.0008	Dper\GL10801	0.897938	0.0554279	FBpp0276971-D1_1	0.137193	0.538203	Dwil\GK10738	0.0182803	0.152731	Dmoj\GI20604	0.00563025	0.00310227	Dvir\GJ21044	0.00195901	0.0113251
Eig71Ee	0	0.0164923	Dsim\GD12546	0	0	Dsec\GM24472	0	0										Dere\GG13528	0	0
CG13326	0.0031782	0.31622	Dsim\GD25791	0	0.510236	Dsec\GM20313	0	0.146154	CG13326-PA	0	0.149088	Dyak\GE13399	0	0.0681605	Dyak\GE13399	0	0.275753	Dere\GG22528	0	0.0191739	Dana\GF11983	0	0.898377	Dpse\GA12207	0.00428567	0.475671	Dper\GL10586	0.0103978	0.25656	FBpp0276738-D1_1	0	0.034365	Dwil\GK21635	0.0174928	0.300516	Dmoj\GI19563	0.00787504	0.0568362	Dvir\GJ21139	0.00934784	1.17541
CG11808	20.0475	57.0096	Dsim\GD11103	31.9036	69.7764	Dsec\GM21597	32.7593	135.188	CG11808-PA	50.4456	133.792	Dyak\GE13638	23.0401	117.171	Dyak\GE13638	35.1114	194.208	Dere\GG20504	65.6894	286.244	Dana\GF12317	44.8929	141.727	Dpse\GA11212	21.651	71.6558	Dper\GL10616	29.0995	92.5552	FBpp0276770-D1_1	41.7583	259.902	Dwil\GK19441	23.2244	45.3744	Dmoj\GI18720	18.0217	54.8976	Dvir\GJ21738	21.7549	66.2716
CR43457	0	0.213673
Ost48	55.3666	237.661	Dsim\GD16081	59.9339	281.313	Dsec\GM13675	65.285	283.603	Ost48-PA	59.0794	205.103	Dyak\GE17411	82.6879	368.44	Dyak\GE17411	73.4916	400.356	Dere\GG18999	84.2756	379.321	Dana\GF19216	91.3496	544.467	Dpse\GA21484	74.5287	424.905	Dper\GL26830	100.327	560.472	FBpp0272850-D1_1	84.7077	558.302	Dwil\GK25161	62.7381	257.575	Dmoj\GI21480	47.6495	289.934	Dvir\GJ18511	76.333	359.671	AAEL002174	83.5642	85.2375
CR45742	0	0
CG12782	0	0.343584	Dsim\GD25070	0	0.176364	Dsec\GM15568	0	0.960752	CG12782-PA	0	0	Dyak\GE11590	0	0	Dyak\GE11590	0	0	Dere\GG20054	0	0	Dana\GF13306	0	0
CR44317	0.00503146	21.9689
CG10754	31.2869	147.666	Dsim\GD12694	30.5852	176.496	Dsec\GM24628	29.954	193.35	CG10754-PA	33.9536	155.842	Dyak\GE20095	52.2752	276.486	Dyak\GE20095	62.4361	318.491	Dere\GG13802	46.9941	238.741	Dana\GF10865	48.6206	278.003	Dpse\GA10545	32.2644	172.536	Dper\GL22896	55.7116	296.529	FBpp0275494-D1_1	28.1451	165.138	Dwil\GK16828	46.4174	218.305	Dmoj\GI13650	41.2111	191.23	Dvir\GJ13983	22.3722	166.817
vri	0.0180752	0.510031	Dsim\GD23334	0.0105919	0.036435	Dsec\GM18545	0.0175607	0.446136	vri-PA	0	0.0444	Dyak\GE25380	0.00222009	0.0560453	Dyak\GE25380	0.00767779	0.0160559	Dere\GG25066	0.0211392	0.0711752	Dana\GF14387	0.0845776	0.281589	Dpse\GA12711	0.0157683	0.121755	Dper\GL19569	1.48415	0.368428	FBpp0280699-D1_1	0.0063695	0.259884	Dwil\GK24157	0	0.0155003	Dmoj\GI17625	0.450516	0.19644	Dvir\GJ17539	0.0770765	0.038905	AAEL011371	6.99304	4.47966
tRNA:D2:69F	0	0
CG13325	0	0.00632867							CG13325-PA	15.1289	18.9323
Non3	51.1074	158.287	Dsim\GD19216	71.2867	266.231	Dsec\GM15289	105.689	413.257				Dyak\GE25522	60.7528	193.216	Dyak\GE25522	130.729	362.182	Dere\GG22748	70.3204	172.154	Dana\GF23070	61.3475	471.873	Dpse\GA20749	67.0028	250.183	Dper\GL12003	70.005	308.66				Dwil\GK22384	67.7618	309.274	Dmoj\GI24755	62.821	277.031	Dvir\GJ22542	75.9995	258.971
snmRNA:184	0	0
CG15635	0	0				Dsec\GM18482	0	0
unc79	0.0192809	1.66178	Dsim\GD20123	0.0376768	5.40016	Dsec\GM26918	0.0192823	1.61156	unc79-PC	0.0062324	0.719772	Dyak\GE25142	0.00166383	0.351434	Dyak\GE25142	0	0.0486926	Dere\GG16086	0.0852353	8.42923	Dana\GF18469	0.00780214	0.0160286	Dpse\GA18756	0.00270969	0.815587	Dper\GL11973	0.092892	2.4955	FBpp0301884-D1_1	0.0434429	0.201648	Dwil\GK13482	0.00414899	0.379527	Dmoj\GI24481	0.00152178	0.0645208	Dvir\GJ24546	0.0148505	2.04492
CR44119	5.49521	2.81346
CR43929	0	0
CG42343	0.0135087	0.0667339							CG42343-PC	0	0	Dyak\GE15296	0	0.0208546	Dyak\GE15296	0	0.0380621
CG43115	0	0							CG43115-PA	0	0
Pxn	0.00177747	0.197247	Dsim\GD13382	0.0689	0.505654	Dsec\GM15030	0.00786195	1.67156	Pxn-PA	0.027266	1.37451	Dyak\GE21698	0	0.069366	Dyak\GE21698	0	0.0574639	Dere\GG14508	0	0.0643973	Dana\GF10247	0	0.51016	Dpse\GA11325	0.001748	0.0396414	Dper\GL22623	0.00141484	0.113578	FBpp0278139-D1_1	0	0.0124798	Dwil\GK12503	0.0226161	0.056797	Dmoj\GI12839	0.0575588	2.56276	Dvir\GJ12984	0.0135508	0.756951
CG43702	0	1.64073	Dsim\GD14948	0	0.981987	Dsec\GM22354	0	1.76279				Dyak\GE23261	0	0	Dyak\GE23261	0	0
CG8850	0	0	Dsim\GD25852	0.0105209	0.140282	Dsec\GM20371	0	6.56982e-05	CG8850-PB	0	0	Dyak\GE13460	0	0	Dyak\GE13460	0	0.827179	Dere\GG22590	0	0	Dana\GF12074	0	0	Dpse\GA24660	0.305693	4.73037	Dper\GL11260	3.91518	8.10059							Dmoj\GI18947	0	0	Dvir\GJ21553	0.00304164	0
wkd	16.9945	0.384071	Dsim\GD18765	16.8058	0.0284444	Dsec\GM23956	29.6525	0.68406	wkd-PA	9.69554	0.274172	Dyak\GE24183	15.754	0.955025	Dyak\GE24183	14.341	0.225299	Dere\GG18255	9.94917	0.0669677	Dana\GF18380	23.2091	0.467372				Dper\GL12234	29.4729	7.44017				Dwil\GK14254	21.3153	0.964007	Dmoj\GI10296	27.6467	3.66643	Dvir\GJ11103	31.1703	0.667548	AAEL004131	58.1363	13.7445
CR43363	0	0.0347892
Hsc70Cb	138.313	39.5742	Dsim\GD14475	124.896	49.3545	Dsec\GM25449	142.353	18.398				Dyak\GE21998	149.76	79.2976	Dyak\GE21998	154.254	105.212	Dere\GG15669	139.556	58.8523	Dana\GF24591	108.009	57.9781	Dpse\GA19716	140.878	17.208	Dper\GL25289	164.437	20.2705	FBpp0275106-D1_1	156.034	17.1587	Dwil\GK17034	162.789	76.514	Dmoj\GI13757	209.916	247.89	Dvir\GJ13748	367.795	134.439
CG12446	0.00938296	0.075109				Dsec\GM10058	0	0.424282	CG12446-PA	0	0.0215063	Dyak\GE15263	0	0.0228971	Dyak\GE15263	0	0	Dere\GG17508	0	0	Dana\GF22161	0	0	Dpse\GA22580	0	0	Dper\GL16451	0	0.0229991	FBpp0272622-D1_1	0	0.0123492	Dwil\GK19837	0	0.010845	Dmoj\GI14964	0.00192173	0.027235	Dvir\GJ18929	0	0.065912
Lsp2	0.00422414	0.14751	Dsim\GD14358	0	0.077202	Dsec\GM25327	0.0172587	13.0963	Lsp2-PA	0.0100708	0.23749	Dyak\GE21884	0.00374747	0.166599	Dyak\GE21884	0.0556974	0.64911	Dere\GG15559	0	0.0643623	Dana\GF23589	0	0	Dpse\GA24161	0	0.647463	Dper\GL17278	0	0.668908	FBpp0275972-D1_1	0.613092	1.90191	Dwil\GK19679	0	0.0858922	Dmoj\GI20647	0	0	Dvir\GJ21616	0	0.00820619
CR44843	8.16553e-30	2.06794
Mnt	38.8139	0.939985				Dsec\GM12301	41.5279	0.890986				Dyak\GE16308	47.2023	2.22783	Dyak\GE16308	47.3513	2.7978	Dere\GG18664	23.0993	1.42798	Dana\GF22645	23.1822	1.07033	Dpse\GA12197	79.5058	0.366935	Dper\GL15949	91.8474	2.26718	FBpp0280027-D1_1	69.8123	1.414	Dwil\GK10211	94.726	15.7048	Dmoj\GI15838	55.3237	10.6827	Dvir\GJ19328	39.6843	2.45684	AAEL006567	50.3744	28.9748
Osi21	0	0.737616	Dsim\GD22180	0	0.684941	Dsec\GM11091	0.0214793	0.786405	Osi21-PA	0	2.90311	Dyak\GE12926	0.132009	0.635926	Dyak\GE12926	0.0258014	0.44086	Dere\GG10314	0	2.10938	Dana\GF15124	0	0.705393	Dpse\GA13356	0	0.0924177	Dper\GL18575	0.00447316	2.92444	FBpp0279867-D1_1	0	0.511838	Dwil\GK21104	0	0.0508799	Dmoj\GI18143	0	0.125784	Dvir\GJ14913	0	0
CR44234	0	0
mtTFB2	13.5999	51.8994	Dsim\GD18660	16.973	74.4537	Dsec\GM23852	19.7028	70.1679	mtTFB2-PA	21.6512	99.6156	Dyak\GE26003	21.1259	18.2672	Dyak\GE26003	17.1981	48.846	Dere\GG17302	13.0131	14.3502	Dana\GF17852	12.9843	21.434	Dpse\GA17767	6.7954	12.8392	Dper\GL27200	5.9567	12.0777	FBpp0282651-D1_1	5.90219	1.42809	Dwil\GK22500	13.1501	27.987	Dmoj\GI23134	22.319	18.4585	Dvir\GJ10435	18.842	22.0866
Pof	26.6718	32.0628	Dsim\GD11891	26.6879	47.77	Dsec\GM11893	32.1203	39.6247	Pof-PB	25.7759	37.8625	Dyak\GE14436	12.2817	23.9659	Dyak\GE14436	10.125	12.3243	Dere\GG22999	20.2557	25.2711	Dana\Pof	9.3504	36.119	Dpse\GA17615	22.8689	7.4762				FBpp0276011-D1_1	24.1151	6.15777	Dwil\GK21426	12.7846	10.245	Dmoj\GI20001	28.0195	23.2843	Dvir\GJ21250	15.5317	47.49
Plod	12.6155	49.3793	Dsim\GD12814	7.21703	13.2275	Dsec\GM24765	7.74166	45.0638	CG6199-PA	30.5919	108.131	Dyak\GE20228	20.3927	64.4397	Dyak\GE20228	16.7815	31.0664	Dere\GG13929	37.2778	43.7347	Dana\GF24561	6.24627	43.8758	Dpse\GA19434	2.06852	33.7484	Dper\GL22837	24.0987	55.4773				Dwil\GK20548	2.69254	18.3215	Dmoj\GI11618	8.51789	32.1504	Dvir\GJ11296	10.1355	102.735	AAEL008099	2.91126	4.03227
CG5079	0	0.938387	Dsim\GD21225	0	0.450974	Dsec\GM10252	0.0344227	0.293513	CG5079-PA	0	1.43455	Dyak\GE23610	0	0.763321	Dyak\GE23610	0.074397	0.470765	Dere\GG11414	0	0.922551
CG30354	0	0.284781
CG4721	0.00416348	0.191324	Dsim\GD18421	0	0.0637016	Dsec\GM23611	0.00650031	0.0233055	CG4721-PA	0	0.308056	Dyak\GE24002	0	0.0463783	Dyak\GE24002	0	0.0551017	Dere\GG12480	0	0	Dana\GF18283	0	0	Dpse\GA18384	0	0.0774565	Dper\GL23771	0.00355609	0.0853504	FBpp0283466-D1_1	0	0.0415873	Dwil\GK11619	0.00511829	0.11317	Dmoj\GI10776	0.00381831	0.0336609	Dvir\GJ14375	0.08699	0.316319
Or67d	0.0384523	0	Dsim\GD14235	0	0	Dsec\GM25205	0	0	Or67d-PA	0.0183838	0	Dyak\GE21738	0	0	Dyak\GE21738	0	0	Dere\GG15431	0	0	Dana\GF10591	0	8.90775	Dpse\Or67d	0	0	Dper\GL12672	0	0	FBpp0275291-D1_1	0	0	Dwil\GK24034	0	0.00789587	Dmoj\GI11463	0	0.0680644	Dvir\GJ13657	0	0.345116
NimB3	0	0	Dsim\GD22026	0	0	Dsec\GM15018	0	0	nimB3-PA	0	0	Dyak\GE25246	0	0	Dyak\GE25246	0	0	Dere\GG10168	0	0	Dana\GF19720	0	0	Dpse\GA29057	0	0	Dper\GL21065	0	0	FBpp0287969-D1_1	0	0	Dwil\GK15109	0	0	Dmoj\GI17396	0.100395	0.934666	Dvir\GJ18074	0.0684579	0.0918416
achi	4.63165	3.54946																												FBpp0275891-D1_1	13.9649	6.58356
CG18518	0	0				Dsec\GM17930	0	0.103817	CG18518-PA	0	0	Dyak\GE19386	0	0	Dyak\GE19386	0	0
CG45770	0	0
FucT6	15.3004	20.2118	Dsim\GD15979	16.0876	27.8957	Dsec\GM13053	13.2074	11.2331	FucT6-PA	7.04289	9.74392	Dyak\FucT6	23.5524	15.7748	Dyak\FucT6	9.5971	12.1456	Dere\GG18841	9.47216	16.0062	Dana\GF21438	16.8973	6.25487	Dpse\FucT6	43.7708	208.518	Dper\GL15236	39.5671	94.3637	FBpp0273295-D1_1	43.8435	189.226	Dwil\GK19791	33.9223	9.23306	Dmoj\GI16320	43.807	28.7965	Dvir\GJ15660	16.5672	31.5152	AAEL008181	12.7879	12.6811
tRNA:CR30199	0	0
CG15653	7.41858	6.75864							CG15653-PA	8.79949	10.3524																															AAEL013782	41.2329	26.4677
CG7006	33.9905	87.5364	Dsim\GD21137	44.4075	136.864	Dsec\GM26634	83.1262	272.435	CG7006-PA	67.2648	226.961	Dyak\GE23522	35.0031	62.3777	Dyak\GE23522	58.8321	223.823	Dere\GG11326	15.0115	26.8688	Dana\GF16996	42.6412	378.956	Dpse\GA20024	59.3276	229.271	Dper\GL13936	83.1737	299.149	FBpp0283016-D1_1	64.9937	563.076	Dwil\GK22489	30.6133	84.5073	Dmoj\GI23991	77.0152	195.028	Dvir\GJ23588	84.7152	155.528	AAEL005163	45.2972	79.7445
CG43317	0.00836142	3.26807	Dsim\GD20326	0.0561093	1.52112	Dsec\GM25752	0.0136481	1.25359				Dyak\GE26358	0	1.62726	Dyak\GE26358	0	0.108427	Dere\GG20355	0	0.854971	Dana\GF16477	0	0	Dpse\GA13313	0.103339	1.04813	Dper\GL21735	0.258068	2.41093	FBpp0281623-D1_1	0.293334	13.441
Cpr62Bb	0	0.320919	Dsim\GD17606	0	0.249794	Dsec\GM14164	0	0.35816	Cpr62Bb-PA	0	0.594274	Dyak\GE20910	0	1.1679	Dyak\GE20910	0	4.94807	Dere\GG14556	0	1.26073	Dana\GF24957	0	0	Dpse\GA12639	0	0	Dper\GL24824	0	0.0139529	FBpp0274446-D1_1	0	0	Dwil\GK20564	0	0	Dmoj\GI11676	0	0.211589	Dvir\GJ12946	0	0.0980275
TyrRII	0	0	Dsim\GD19186	0	0.0347263	Dsec\GM15262	0	0.0295055	TyrRII-PA	0	0.13915	Dyak\GE25498	0	0.0476794	Dyak\GE25498	0	0	Dere\GG22504	0	0.0531115	Dana\GF16852	0	0				Dper\GL12393	0	5.91042				Dwil\GK22661	0	0	Dmoj\GI23958	0	0.575568	Dvir\GJ11115	0	0.099387
snRNA:U5:14B	0	0
Trax	30.2378	65.4782	Dsim\GD19019	43.1963	89.3048	Dsec\GM24228	43.5639	62.1682	Trax-PB	57.2597	129.812	Dyak\GE24305	43.2607	140.038	Dyak\GE24305	44.3429	193.877	Dere\GG16922	35.0187	22.9138	Dana\GF18294	32.2333	271.054	Dpse\GA18631	37.1129	220.116	Dper\GL13728	38.3008	210.796	FBpp0283324-D1_1	49.3208	375.97	Dwil\GK11778	29.0319	180.816	Dmoj\GI22036	30.6919	159.245	Dvir\GJ10483	43.8622	229.666	AAEL010419	44.8506	45.8868
CR43421	0	0.0228805
CG16790	11.6226	34.2681	Dsim\GD20784	9.95114	33.0181	Dsec\GM26244	9.99554	48.9476	CG16790-PA	9.78548	21.8726	Dyak\GE24763	11.5374	47.8898	Dyak\GE24763	7.06364	24.0442	Dere\GG17359	3.23613	14.537	Dana\GF16534	17.6506	26.4835	Dpse\GA14152	12.0021	30.1747	Dper\GL22328	12.3417	31.5934	FBpp0284591-D1_1	6.09022	16.2269	Dwil\GK11826	5.55245	12.2871	Dmoj\GI24089	8.59317	6.39521	Dvir\GJ10908	11.6139	35.1523	AAEL009090	16.9282	16.7938
snoRNA:Psi18S-525d	0	0.839363
Rdl	0	0.255212	Dsim\Rdl	0.00329124	0.00310749	Dsec\GM24889	0	0.0272509				Dyak\GE21259	0	0	Dyak\GE21259	0	0	Dere\GG15035	0	0.024286	Dana\GF23583	0	0	Dpse\GA29314	0.00509457	0.0386785	Dper\GL18422	0.0132201	0.102371	FBpp0288318-D1_1	0.0380649	0.105335	Dwil\GK24333	0	0.0536055	Dmoj\GI12687	0	0	Dvir\GJ12672	0.00628377	0.0549141	AAEL008354	0.775515	1.41381
ctp	218.253	703.373
jvl	30.5273	28.9783	Dsim\GD18973	34.4359	14.4456	Dsec\GM24181	42.4303	23.244				Dyak\GE24252	33.8246	29.6778	Dyak\GE24252	32.287	24.5054	Dere\GG16872	39.4838	20.7793	Dana\GF16890	22.8041	18.2603	Dpse\GA17521	12.9248	13.029	Dper\GL23845	30.1511	21.9826	FBpp0297017-D1_1	14.8353	12.2273	Dwil\GK11399	31.6137	17.6491	Dmoj\GI22132	33.5462	13.7045	Dvir\GJ24251	36.5803	27.6353	AAEL003604	35.7382	18.4659
Orc1	73.9521	22.2426	Dsim\GD10243	63.3497	35.5822	Dsec\GM20781	131.201	41.4137	Orc1-PA	114.21	48.3336	Dyak\GE23860	108.972	88.0665	Dyak\GE23860	101.656	57.1544	Dere\GG10735	117.803	63.6603	Dana\GF13670	67.224	26.1242	Dpse\GA10479	47.7037	3.87953	Dper\GL20109	51.7614	6.23536				Dwil\GK10698	143.357	62.0688	Dmoj\GI19096	85.5018	25.1784	Dvir\GJ20070	74.3348	43.3358	AAEL010080	65.8497	34.9899
CG5225	0	0	Dsim\GD19130	0	0.015111				CG5225-PA	0	0.0425841	Dyak\GE24601	0	0.0700339	Dyak\GE24601	0.00929611	0.0585525	Dere\GG21917	0	0.092989	Dana\GF17078	0	0	Dpse\GA26446	0	3.16057	Dper\GL21920	0	1.56516				Dwil\GK13847	0.0785127	0.469594	Dmoj\GI23746	0	0.0781483
CG42542	66.7552	42.5757	Dsim\GD18991	65.9409	33.0359	Dsec\GM24201	68.7143	30.9573	CG42542-PE	68.3094	7.03987	Dyak\GE24274	403.47	1300.03	Dyak\GE24274	30.3353	36.7256	Dere\GG16892	53.1246	53.7934	Dana\GF17836	49.5089	111.426	Dpse\GA27390	60.234	143.917	Dper\GL22139	66.1827	181.444	FBpp0300587-D1_1	75.4077	126.178	Dwil\GK13301	47.5783	84.385	Dmoj\GI24136	44.5587	75.6814	Dvir\GJ10960	58.9531	62.7149
CG11241	5.6175	12.1154	Dsim\GD12056	6.15168	29.1541	Dsec\GM22081	8.65037e-47	11.1972	CG11241-PB	1.32499e-247	0.996379	Dyak\GE19492	0.915613	5.99365	Dyak\GE19492	23.8917	36.5433	Dere\GG13171	7.30122e-31	4.99268e-07	Dana\GF23448	8.00118e-68	7.70567	Dpse\GA10859	0	5.32808e-34	Dper\GL18115	4.11632	5.60119				Dwil\GK20568	0.328816	0.170746	Dmoj\GI11871	34.8879	8.2911	Dvir\GJ13565	10.9772	2.18774	AAEL000640	0.231053	4.2164
Tbp	44.9377	51.7992	Dsim\GD25175	48.9445	61.4086	Dsec\GM15696	55.494	64.1654	Tbp-PA	63.9108	58.4745	Dyak\GE13685	44.7098	48.8369	Dyak\GE13685	80.2364	132.814	Dere\GG20753	49.62	69.7021	Dana\GF11627	35.7669	48.1418	Dpse\GA22088	40.3876	59.0071	Dper\GL11271	45.3829	36.3521	FBpp0277453-D1_1	21.4454	27.1364	Dwil\GK10649	37.5317	103.227	Dmoj\GI18943	55.4405	79.6226				AAEL012330	33.4354	55.4207
CG17681	0.0152347	1.57264	Dsim\GD24132	0.570059	9.14647	Dsec\GM17267	0.0172062	2.71853	CG17681-PA	6.12893e-07	2.66096	Dyak\GE13182	16.4958	28.2251	Dyak\GE13182	12.4483	19.5576	Dere\GG21109	0.0987836	5.70437	Dana\GF14490	1.00443	0	Dpse\GA14610	0.00734489	5.83985	Dper\GL18695	0.109776	1.59028	FBpp0279996-D1_1	0	0.248202	Dwil\GK15539	0.181488	0.0854784	Dmoj\GI18125	0.166652	0.232893	Dvir\GJ17749	0.282687	0.581568
bonsai	58.2784	90.7321	Dsim\GD11682	58.0121	193.726	Dsec\GM15929	77.6327	102.959	bonsai-PA	74.7922	234.587	Dyak\GE14002	52.2873	107.659	Dyak\GE14002	60.7679	136.405	Dere\GG21060	63.4766	200.531	Dana\GF11906	35.412	110.178	Dpse\GA18031	54.1482	145.174	Dper\GL11592	52.6762	78.7168	FBpp0277800-D1_1	25.778	163.642	Dwil\GK17900	36.6329	122.403	Dmoj\GI19535	49.8764	119.703	Dvir\GJ21104	60.6862	242.52
CG11247	18.6251	14.519	Dsim\GD12094	18.4865	11.0267	Dsec\GM22117	19.0384	10.8606	CG11247-PB	16.9841	10.6624							Dere\GG13208	22.5295	15.0044	Dana\GF24642	12.3929	5.39484	Dpse\GA10863	24.53	3.43387	Dper\GL25278	40.8583	5.93096	FBpp0275096-D1_1	19.3039	6.19384	Dwil\GK17128	24.9464	6.50148	Dmoj\GI13747	15.7527	23.0169	Dvir\GJ14093	11.2596	23.9039	AAEL000643	9.1253	5.77724
Fib	41.0375	194.072	Dsim\GD25085	38.5034	229.779	Dsec\GM15587	69.3372	357.138				Dyak\Fib	79.058	305.028	Dyak\Fib	63.8136	254.852	Dere\Fib	84.7798	277.36	Dana\GF11304	71.1028	209.01	Dpse\GA24481	105.027	351.435	Dper\GL10774	122.483	494.55	FBpp0276943-D1_1	71.1743	365.431	Dwil\GK19601	229.108	422.887	Dmoj\GI18675	73.2058	310.902	Dvir\GJ21690	100.391	323.08	AAEL010248	212.046	411.494
Tsp42Ed	0.0122392	0.283059	Dsim\GD10280	0.054399	0.0840101	Dsec\GM20827	2.15785	1.9303	Tsp42Ed-PA	12.7164	12.5765	Dyak\Tsp42Ed	0	0.274521	Dyak\Tsp42Ed	0	0.061307	Dere\GG10779	0	0	Dana\GF12681	19.2595	143.223	Dpse\GA11851	0.0181388	0.201388	Dper\GL11136	0.00701022	0.0372919	FBpp0277314-D1_1	0.0566335	22.0305	Dwil\GK21775	0.0143857	0	Dmoj\GI19468	0	0.603217	Dvir\GJ15127	0.00965249	0.0807231
Cpr47Ee	0	0.0328693	Dsim\GD10784	0	0.0221579	Dsec\GM21272	0	0	Cpr47Ee-PA	0	0	Dyak\GE12871	0	0	Dyak\GE12871	0.0172139	0	Dere\GG20184	0	0.0171006	Dana\GF12539	0.0426297	0	Dpse\GA12134	0.00626136	0.0191932	Dper\GL17722	0.196747	0.140217	FBpp0278151-D1_1	0	0.0551512	Dwil\GK20959	0	0.0542167	Dmoj\GI19905	0	0.00727682
CG8173	93.909	101.428	Dsim\GD17342	58.7869	36.7799	Dsec\GM13297	63.6707	122.906				Dyak\GE15575	114.177	176.273	Dyak\GE15575	109.427	125.932	Dere\GG18164	72.3283	39.2067	Dana\GF21160	34.7483	64.1902	Dpse\GA22809	84.5764	285.54	Dper\GL16000	84.1898	261.571	FBpp0273063-D1_1	57.8431	283.389	Dwil\GK16200	64.3597	86.1442	Dmoj\GI11083	157.312	697.741	Dvir\GJ15766	113.768	60.2659
CR45294	0	0
CR41506	2.47148e-05	3.41076e-05
Sobp	0.0393492	0.109529	Dsim\GD25884	0.0579086	0.125137	Dsec\GM20408	0.00502118	0.0372507	Sobp-PA	3.23708e-08	0.0232497	Dyak\GE13499	0.214112	0.506041	Dyak\GE13499	0.00770155	0	Dere\GG22630	0.567135	1.06057	Dana\GF13404	0.119255	0.0154589	Dpse\GA21459	0.00526566	0.00746402	Dper\GL10250	0.00402249	0.0554498	FBpp0306304-D1_1	0	0.0281731	Dwil\GK17919	0.00399458	0.543011	Dmoj\GI21269	0.091473	0.347861	Dvir\GJ20872	0.0619343	0.113156	AAEL011893	3.31013	2.38034
jumu	58.7677	219.953	Dsim\GD18690	80.1841	181.076	Dsec\GM23879	81.2509	231.892	jumu-PA	90.1391	241.999	Dyak\GE26032	63.9882	273.255	Dyak\GE26032	127.845	505.312	Dere\GG17529	59.4861	239.305	Dana\GF17528	41.2923	391.767	Dpse\GA17887	18.0689	118.494	Dper\GL23693	40.1801	331.189	FBpp0282487-D1_1	32.0183	145.237	Dwil\GK11545	72.7699	193.489	Dmoj\GI23584	91.5716	217.402	Dvir\GJ23559	135.723	243.034
qsm	0.931856	1.26349	Dsim\GD25268	1.28957	0.754798	Dsec\GM19777	1.71841	1.79623	l(2)05510-PA	1.16679	1.07725	Dyak\GE13788	2.41123	1.94814	Dyak\GE13788	3.10571	1.60154	Dere\GG20849	1.30487	5.02736	Dana\GF12759	9.38906	4.75081	Dpse\GA12284	0.141583	1.8779	Dper\GL17441	0.427032	1.72917	FBpp0277949-D1_1	2.07723	1.77161	Dwil\GK21832	0.265558	0.266471	Dmoj\GI19250	0.100513	0.707516	Dvir\GJ20328	0.116342	0.884906
CG8620	0	0.121546	Dsim\GD13998	0	0.0365688	Dsec\GM14824	0	0	CG8620-PB	0	0	Dyak\GE21598	0	0.363189	Dyak\GE21598	0	0.36851				Dana\GF25013	0	0.374545				Dper\GL25232	0	0.0140305				Dwil\GK16754	0	0	Dmoj\GI11456	0	0	Dvir\GJ13652	0	0
CG31832	0	0.056343				Dsec\GM14577	0	0	CG31832-PA	0	0	Dyak\GE24720	0	0	Dyak\GE24720	0	0	Dere\GG24228	0	0.0291444
CG4259	0	0	Dsim\GD22875	0	0	Dsec\GM16570	0	0	CG4259-PA	0	0	Dyak\GE15231	0	0	Dyak\GE15231	0	0	Dere\GG24557	0	0.296544	Dana\GF19694	0	0
Cct1	16.4463	32.9341	Dsim\GD13623	25.2499	17.8583	Dsec\GM14419	25.0199	23.5703	Cct1-PA	24.0572	22.4143	Dyak\GE21159	20.024	35.2748	Dyak\GE21159	19.0201	41.4373	Dere\GG14797	22.1719	34.5312	Dana\GF24772	36.4125	32.8676	Dpse\GA10348	31.887	72.5349	Dper\GL24808	44.7343	108.773	FBpp0274431-D1_1	27.0807	92.1689	Dwil\GK12565	20.5099	45.9767	Dmoj\GI13279	32.3706	54.9271	Dvir\GJ12047	61.0872	33.7313
CG7272	2.89552	0.276618	Dsim\GD14544	1.51775	0.115599	Dsec\GM25529	1.93835	0.171969	CG7272-PA	2.99073	1.04305							Dere\GG15900	0.999968	1.3206	Dana\GF23701	43.5571	0.598994	Dpse\GA20227	1.85701e-29	1.48076	Dper\GL24812	3.62547e-86	9.02428e-53	FBpp0274780-D1_1	0.430436	2.15672	Dwil\GK20413	0.119671	0.10199	Dmoj\GI13112	6.52312	0.0259947	Dvir\GJ13859	78.162	9.39824e-115
pigs	2.51963	2.64554	Dsim\GD16809	9.00324	7.31869	Dsec\GM12507	0.568828	5.26995	pigs-PA	1.83892	1.33731	Dyak\GE16760	4.97066	10.8895	Dyak\GE16760	4.19133	16.4699	Dere\GG19600	3.03793	8.69887	Dana\GF22269	0.0820356	1.51274	Dpse\GA17814	0.078898	3.82193	Dper\GL13342	0.423349	5.79301	FBpp0273184-D1_1	13.6182	6.93815	Dwil\GK25585	0.846154	2.70418	Dmoj\GI21807	2.61815	4.29317	Dvir\GJ16981	2.10079	12.575
CR45709	0	0
CG5180	34.1881	33.6331	Dsim\GD19356	33.3392	45.4624	Dsec\GM23117	39.4625	53.8091	CG5180-PA	35.4557	60.4282	Dyak\GE25667	37.0163	59.5268	Dyak\GE25667	34.9208	89.3036	Dere\GG23945	43.9844	114.679	Dana\GF23031	27.2849	52.3376	Dpse\GA18714	32.6248	46.7591	Dper\GL13562	30.7435	36.9985	FBpp0283008-D1_1	19.177	46.8905	Dwil\GK22452	65.0715	126.878	Dmoj\GI22237	27.696	45.845	Dvir\GJ23041	19.9306	29.4277
CG9673	0	0	Dsim\GD15728	0	0	Dsec\GM13373	0	0	CG9673-PA	0	0	Dyak\GE15649	0	0.085427	Dyak\GE15649	0	0.0588567	Dere\GG18230	0	0	Dana\GF22292	0	0.103001	Dpse\GA21955	0	0	Dper\GL26772	0	0				Dwil\GK25504	0	0.0112985	Dmoj\GI15879	0.106505	0.118182	Dvir\GJ18705	0.0550037	0
CG13871	0.00253795	0.0250949	Dsim\GD11507	0.0145181	0.044207				CG13871-PA	37.5311	2.55639	Dyak\GE12103	0	0.0109648	Dyak\GE12103	0	0.140007	Dere\GG22025	0	0.336539	Dana\GF12260	0	0.0194585	Dpse\GA12587	0	0.191651				FBpp0278052-D1_1	0	0.285106
CG42300	0.0130238	2.57806
CR45649	0	0
CG4203	20.1788	34.6531	Dsim\GD18992	19.6813	13.7273	Dsec\GM24202	23.6915	38.2426	CG4203-PA	30.8284	29.0962	Dyak\GE24275	28.613	25.2358	Dyak\GE24275	27.6653	17.0763	Dere\GG16893	19.1851	17.3747	Dana\GF17837	23.5643	89.0044	Dpse\GA18027	9.94939	29.9345	Dper\GL22140	17.7489	34.6632	FBpp0284397-D1_1	13.2513	34.8893	Dwil\GK13302	31.8657	19.2222	Dmoj\GI22403	28.6309	77.5394	Dvir\GJ10962	17.9578	51.2468	AAEL011819	10.7563	14.5944
CG17300	0	2.8204	Dsim\GD12675	0	0.190317	Dsec\GM24609	0	0.313901	CG17300-PA	0	0.15827	Dyak\GE20077	0	0	Dyak\GE20077	0	0	Dere\GG13783	0	0.239211
AstA-R2	0	0.0200414	Dsim\GD18022	0	0	Dsec\GM12288	0	0	AR-2-PA	0	0	Dyak\GE10499	0	0	Dyak\GE10499	0	0	Dere\GG12058	0	0	Dana\GF16432	0	0.0738596	Dpse\GA10001	0	0	Dper\GL13693	0	0	FBpp0283286-D1_1	0	0	Dwil\GK10988	0.00483232	0	Dmoj\GI10533	0	0.00993874	Dvir\GJ24185	0.118163	0
CG14120	0	0	Dsim\GD14412	0	0	Dsec\GM25379	0	0	CG14120-PA	0	0	Dyak\GE21933	0	0	Dyak\GE21933	0	0	Dere\GG15605	0.00842578	0	Dana\GF23745	0	0	Dpse\GA12772	0	0.0220631	Dper\GL25261	0.00103633	0.0493372	FBpp0275079-D1_1	0	0.132781	Dwil\GK16832	0	0.00705192	Dmoj\GI13641	0	0	Dvir\GJ13976	0	0.0158366
CG12768	0.261879	0.763464	Dsim\GD15062	1.12182	2.20941	Dsec\GM22482	0.405486	0.473691	CG12768-PA	0.526208	0.373239							Dere\GG16290	0.246406	0.797478	Dana\GF11008	0.259974	0.94927	Dpse\GA11801	0.01559	0.0916975	Dper\GL24977	0.0359082	0.098825	FBpp0274602-D1_1	0.00567841	0.0922009	Dwil\GK12934	0.271321	0.0332968	Dmoj\GI13440	0.0224641	0.341093	Dvir\GJ11802	0	0.253704
Aats-his	43.0415	23.4365	Dsim\GD17398	54.0857	9.55076	Dsec\GM22902	134.614	22.3306	Aats-his-PB	93.523	16.5445	Dyak\GE17731	141.202	30.7365	Dyak\GE17731	79.848	8.04427	Dere\GG19169	84.5153	2.86666	Dana\GF22534	64.5799	75.333	Dpse\GA19519	43.4439	7.52785	Dper\GL26978	94.3622	8.62872	FBpp0272244-D1_1	46.406	8.7603	Dwil\GK17081	54.2401	244.079	Dmoj\GI15022	143.176	36.8642	Dvir\GJ15372	72.9053	7.60588	AAEL002048	68.233	32.5704
Mi-2	71.7449	386.723				Dsec\GM15785	77.2001	283.94	Mi-2-PB	121.316	324.105	Dyak\GE22457	144.869	590.668	Dyak\GE22457	116.097	429.307	Dere\GG13364	41.5559	157.193	Dana\GF10842	51.7815	176.738	Dpse\GA23929	31.9438	174.264	Dper\GL22908	97.0116	511.331	FBpp0275510-D1_1	30.095	136.19	Dwil\GK17504	86.6804	367.39	Dmoj\GI13663	79.7191	319.18	Dvir\GJ13998	76.585	256.225	AAEL013136	132.55	117.53
CG11600	0	0.0236381							CG11600-PB	0	4.54771e-79
Cyp6a20	0.142635	1.26618	Dsim\GD11087	35.2572	7.25859				Cyp6a20-PB	6.53183	0.860479	Dyak\GE13621	64.1451	6.60284	Dyak\GE13621	0.0966765	0.151447	Dere\GG20489	4.01473	5.52954	Dana\GF12303	1.74496	3.53846	Dpse\GA24955	26.6439	81.5881	Dper\GL10375	28.9017	121.119
CLS	16.8389	6.44783	Dsim\GD18179	17.2179	6.0749	Dsec\GM10226	22.4262	3.95466	CG4774-PB	14.3358	7.04933	Dyak\GE10674	44.4646	33.8827	Dyak\GE10674	31.5781	36.1958	Dere\GG12226	221.718	596.688	Dana\GF18236	24.4065	16.4901	Dpse\GA18422	69.993	45.0342	Dper\GL22301	77.9535	41.9275	FBpp0284563-D1_1	53.7845	9.66689	Dwil\GK14391	30.9433	23.6897	Dmoj\GI10348	37.3493	26.3	Dvir\GJ10200	30.4098	1.72404
CG3349	0	0.758925	Dsim\GD14514	0	0.144263	Dsec\GM25494	0	0	CG3349-PA	0	0.0853656	Dyak\GE18036	0	0.216197	Dyak\GE18036	0	0.0704694	Dere\GG15706	0	0.0693808				Dpse\GA17396	0	0.31578	Dper\GL24675	0	0.286059	FBpp0274754-D1_1	0	0.287783
CG11275	0.283448	3.66203	Dsim\GD15448	0.286438	1.11167	Dsec\GM15891	0.773694	2.97144	CG11275-PA	0.830124	4.74624	Dyak\GE14163	0	2.57034	Dyak\GE14163	0.0309786	3.07462	Dere\GG22171	0.0107294	5.11726	Dana\GF11653	0.471959	2.49245	Dpse\GA10882	0.302887	0.621229	Dper\GL11783	6.41743	3.35072	FBpp0275747-D1_1	0.933924	0.250442	Dwil\GK19642	0.575025	3.42627	Dmoj\GI21141	23.6481	11.4498	Dvir\GJ20988	41.6436	0.652054
Pp2A-29B	134.046	467.166	Dsim\GD23530	164.527	543.954	Dsec\GM16909	133.127	423.187	Pp2A-29B-PA	192.591	555.808	Dyak\Pp2A-29B	182.085	548.115	Dyak\Pp2A-29B	155.617	446.345	Dere\GG10540	170.185	446.471	Dana\GF15221	105.523	275.379	Dpse\GA25880	121.71	292.914	Dper\GL19226	150.648	342.468	FBpp0280343-D1_1	110.29	558.14	Dwil\GK24159	128.265	584.211	Dmoj\GI17352	121.491	476.304	Dvir\GJ16152	147.346	533.717	AAEL006977	114.422	115.18
Liprin-alpha	20.0775	11.2237	Dsim\GD23428	19.9372	7.59028	Dsec\GM16210	25.1781	7.35784	Liprin-alpha-PB	23.4944	7.41399	Dyak\GE14088	20.9618	19.8728	Dyak\GE14088	23.7775	14.1743	Dere\GG10430	16.5492	9.16005	Dana\GF14949	8.52673	27.8557	Dpse\GA10833	20.9292	39.2616	Dper\GL25785	46.1338	71.9215	FBpp0279423-D1_1	19.6913	35.2079	Dwil\GK24804	16.4833	18.7522	Dmoj\GI11283	31.0432	17.071	Dvir\GJ12463	34.3254	7.77708	AAEL008058	47.4636	48.0177
CG16959	0.0033212	2.53721	Dsim\GD12576	0.0138143	0.987142	Dsec\GM24504	0.0106598	3.00597	CG16959-PA	0	1.45942	Dyak\GE19980	0	10.777	Dyak\GE19980	0	2.06566	Dere\GG13684	0	6.58311	Dana\GF10742	0.0205758	2.40237	Dpse\GA14237	0.0159565	8.13116	Dper\GL25812	0	19.5497	FBpp0274833-D1_1	0.0323692	0.598394	Dwil\GK20494	0.505793	1.73061	Dmoj\GI11354	0.00844528	4.2117	Dvir\GJ11608	0.0084623	4.29862	AAEL006341	0.416924	6.11007
CG14478	103.645	84.2472	Dsim\GD11270	120.429	88.2757	Dsec\GM21779	211.093	107.72	CG14478-PA	124.19	68.7432	Dyak\GE11665	171.194	115.778	Dyak\GE11665	247.804	244.225	Dere\GG20681	150.904	135.914	Dana\GF13123	99.9514	38.2317	Dpse\GA13013	80.7814	128.592	Dper\GL11427	136.365	221.579				Dwil\GK22900	146.209	45.8216	Dmoj\GI18579	100.003	127.5	Dvir\GJ20373	247.077	118.736
Tal	116.975	5.79631	Dsim\GD11811	108.377	7.12684	Dsec\GM16065	106.15	145.526	Tal-PA	38.0763	9.77593e-92	Dyak\Tal	89.8384	12.8962	Dyak\Tal	36.7164	5.58832	Dere\GG22905	55.9971	13.3366	Dana\GF12877	74.3216	238.257	Dpse\GA24634	78.0244	235.451	Dper\GL11180	100.164	299.739				Dwil\GK15717	55.3533	193.928	Dmoj\GI18849	108.762	52.5538	Dvir\GJ21882	339.312	34.5369	AAEL009389	362.918	205.18
GalNAc-T1	30.3697	12.4086	Dsim\GD11122	31.519	18.4467	Dsec\GM21620	32.4239	18.2216	GalNAc-T1-PA	34.6955	20.0094	Dyak\GE11714	32.4143	25.3034	Dyak\GE11714	28.301	19.3135	Dere\GG20529	31.9278	23.665	Dana\GF13042	30.282	37.8472	Dpse\GA20875	43.3155	30.6099	Dper\GL20074	59.3989	80.6481	FBpp0278241-D1_1	35.2462	58.3602	Dwil\GK23025	41.1926	21.4462	Dmoj\GI19414	47.1193	67.9031	Dvir\GJ22477	30.8713	44.5522
CR45510	0	0
CR44799	0	0
mir-303	0	0
CG17134	0	0.0878635	Dsim\GD23736	0	0	Dsec\GM18746	0	0.556479	CG17134-PA	0	0	Dyak\GE18491	0	0	Dyak\GE18491	0	0	Dere\GG23678	0	0	Dana\GF19728	0	0.203165	Dpse\GA14340	0	0.018652	Dper\GL26637	0.0102429	0.750042
Vm34Ca	0	0.177445				Dsec\GM25531	0	0	Vm34Ca-PA	0	0	Dyak\GE11602	0.0607438	0	Dyak\GE11602	0	0.522498	Dere\GG10199	0.107644	1.32456	Dana\GF21650	0	0				Dper\GL25706	0.012513	0							Dmoj\GI18220	0	0.112147
CG30284	0	1.82051	Dsim\GD25181	0.0136954	1.94797	Dsec\GM15703	0	0.461762	CG30284-PA	0	1.19719	Dyak\GE13691	0	1.28111	Dyak\GE13691	0	0.424077	Dere\GG20760	0	0.238519	Dana\GF11633	0	0.243724	Dpse\GA15750	0	0.430736				FBpp0277460-D1_1	0	0.125664	Dwil\GK19339	0	0.635119
CG5966	7.37021	0.285304	Dsim\GD16776	26.717	0.700409	Dsec\GM12459	90.2808	1.29387	CG5966-PA	4.88583	0.0623287	Dyak\GE17570	5.84427	0.0963654	Dyak\GE17570	41.4066	0.277541	Dere\GG18809	16.6372	0.829015	Dana\GF22088	6.48829	0.0941988	Dpse\GA19265	16.5234	0.265842	Dper\GL14903	29.4503	0.262968	FBpp0281973-D1_1	31.9544	0.73758	Dwil\GK20136	75.607	4.05039	Dmoj\GI15322	18.7817	0.0361212	Dvir\GJ14759	39.711	0.709863
Cyp4ac1	0	0.194772							Cyp4ac1-PA	0	0.588786
Sec61beta	80.8209	104.948	Dsim\GD11064	104.088	153.464	Dsec\GM21558	47.6008	67.672	Sec61beta-PA	98.5821	122.78	Dyak\Sec61beta	31.7777	21.1001	Dyak\Sec61beta	146.127	335.003	Dere\GG20468	82.9571	132.326	Dana\GF11335	124.091	478.809	Dpse\GA10096	54.0718	91.6261	Dper\GL11450	121.19	146.843	FBpp0277649-D1_1	50.1224	61.1875	Dwil\GK19628	151.073	89.5222	Dmoj\GI20777	138.169	628.789	Dvir\GJ20512	151.329	212.52	AAEL013989	97.6369	297.96
tipE	0.0223922	8.30185	Dsim\GD13821	0.0319604	0.173694	Dsec\GM14633	0.0195607	0.517631	tipE-PA	0.112658	0.49734	Dyak\GE21421	0.00393958	0.0758937	Dyak\GE21421	0	0.0288689	Dere\GG15201	0	0.688512	Dana\GF10561	0	0.0787681	Dpse\GA11553	0.254599	0.659099	Dper\GL12833	1.32525	1.0502	FBpp0287121-D1_1	0.270626	1.18698	Dwil\GK12714	0	0				Dvir\GJ12831	46.6699	47.1052
RIOK1	33.6741	4.78538	Dsim\GD12787	35.9791	27.3596	Dsec\GM24726	58.2023	129.051	CG11660-PA	55.1027	27.2369	Dyak\GE20191	28.4729	22.6932	Dyak\GE20191	39.1175	20.9468	Dere\GG13901	29.7987	35.3496	Dana\GF24528	39.2747	19.1252	Dpse\GA11126	35.9523	36.5479	Dper\GL16346	32.7417	17.187	FBpp0275402-D1_1	21.3963	27.312	Dwil\GK10469	26.996	20.3793	Dmoj\GI11584	39.9443	62.1494	Dvir\GJ11263	41.4332	65.6611
CG31174	1.56388	1.72194	Dsim\GD18495	3.17565	1.35444	Dsec\GM23686	1.43422	0.421086	CG31174-PA	0.624965	4.89324	Dyak\GE24078	0.341634	1.50996	Dyak\GE24078	0	0.332582	Dere\GG12553	1.14541	3.21886	Dana\GF16959	0	0
CR44706	0	0
CR44687	0	0
Fdh	120.295	49.5438	Dsim\GD20694	95.3648	9.6206	Dsec\GM26140	131.095	62.7054				Dyak\GE24658	136.298	33.8872	Dyak\GE24658	173.542	329.674	Dere\GG17256	97.8888	81.6383	Dana\GF16175	143.684	4.63051	Dpse\GA19711	71.7586	20.7921	Dper\GL12061	79.4517	26.8807	FBpp0281095-D1_1	78.823	29.2893	Dwil\GK13286	126.731	36.2192	Dmoj\GI24655	184.922	52.9779	Dvir\GJ24029	236.508	105.59
Cyp4d20	0	0.139094	Dsim\GD13389	0	0.106883	Dsec\GM14118	1.86481	0.305481	Cyp4d20-PA	0	0.129659	Dyak\GE21705	1.40982	3.3855	Dyak\GE21705	0	0.221136	Dere\GG14513	0	0.15779	Dana\GF24863	0	0	Dpse\GA14133	0	0.197465	Dper\GL24610	0	0.869751	FBpp0274019-D1_1	0	0.0750677	Dwil\GK12509	0.0260887	0.143658	Dmoj\GI12535	0.00311469	1.25828	Dvir\GJ16052	0	0.673044
CG45154	0	0
CG13723	0	0				Dsec\GM25690	0	0	CG13723-PA	0	0	Dyak\GE19904	0	0	Dyak\GE19904	0	0	Dere\GG13608	0	0													Dwil\GK19072	0	0	Dmoj\GI14404	0	0.153446
mas	0.00837813	33.3689	Dsim\GD13288	0.00595097	45.9892	Dsec\GM14007	0.113294	38.2054	mas-PB	0.0179056	49.456	Dyak\GE20643	0.0260025	39.556	Dyak\GE20643	0.0177638	61.3109	Dere\GG14215	0.00377649	60.7354	Dana\GF23883	0.0087477	31.9722	Dpse\GA13420	0.0573054	8.48628	Dper\GL12735	0.119807	59.4012	FBpp0286020-D1_1	0.00387981	22.0849	Dwil\GK10062	0.0262262	25.5684	Dmoj\GI16827	0.0208635	94.8409	Dvir\GJ12575	1.9555	30.6215
ppk7	0	0.0081447	Dsim\GD22586	0	0	Dsec\GM17947	0	0	ppk7-PA	0	0	Dyak\GE18451	0	0.0168454	Dyak\GE18451	0.0743338	0.0993045	Dere\GG23630	0	0	Dana\GF15394	0	0.285337	Dpse\GA21835	0	0.0127037	Dper\GL26268	0	0	FBpp0285837-D1_1	0	0.0142644	Dwil\GK15363	0	0	Dmoj\GI17506	0.00236265	0.00626874	Dvir\GJ15216	33.2548	0.0369412
Elp1	16.3665	9.46753	Dsim\GD19447	16.6295	8.08808	Dsec\GM23965	21.5221	5.27067	Elp1-PA	21.668	15.8144	Dyak\GE24189	11.393	27.2139	Dyak\GE24189	67.7321	105.143	Dere\GG18310	15.4101	14.5943	Dana\GF18387	8.45443	19.1553	Dpse\GA10379	7.1218	9.12329	Dper\GL22117	26.4791	14.5436	FBpp0284375-D1_1	8.87202	13.8351	Dwil\GK22379	14.3899	10.8933	Dmoj\GI24070	13.9416	7.13374	Dvir\GJ10888	16.0332	11.6549	AAEL001036	16.6131	6.04502
term	0.0901183	558.46
CG42368	0.0478338	6.51046							CG42368-PA	0.060203	2.32757	Dyak\GE18447	0.0137608	0.613854	Dyak\GE18447	0	0.997871	Dere\GG23628	0	2.49012																			Dvir\GJ15194	4.88462	2.14931
CG8401	0	0.150435	Dsim\GD11153	0	0.0695261	Dsec\GM21653	0	0	CG8401-PB	0	0	Dyak\GE11747	0	0	Dyak\GE11747	0	0	Dere\GG20561	0	0	Dana\GF11286	0	0.589483	Dpse\GA21049	0	0.0307272	Dper\GL17210	0	0.0639907	FBpp0278567-D1_1	0	0.0766578				Dmoj\GI19147	0.00417575	0.329893	Dvir\GJ22280	0	0.0257234
wake	2.45358	139.89
ZnT33D	0	0.0564881																						Dpse\GA16530	0.007918	0.130663							Dwil\GK19068	0	0.0119751
CG14143	0	0.836597
CG12506	0	0
Odc1	0	0.01079	Dsim\GD15360	0.144368	0				Odc1-PA	0	0	Dyak\GE19168	0	0	Dyak\GE19168	0	0.0704957	Dere\GG23323	0.406489	0.462659	Dana\GF13654	0.0163709	1.00542	Dpse\GA21280	0	0.0100028	Dper\GL11482	0	0.00595755	FBpp0277683-D1_1	0.00299401	0.919661	Dwil\GK21743	0	0	Dmoj\GI20395	0	0.0531051	Dvir\GJ22122	0.00263275	0
snoRNA:Me5.8S-G74	0	0
CG15548	0	0	Dsim\GD21553	0	0	Dsec\GM12915	0	0	CG15548-PA	0	0	Dyak\GE10913	0	0	Dyak\GE10913	0	0	Dere\GG11786	0	0	Dana\GF22933	0	0	Dpse\GA26882	0	0	Dper\GL13528	0	0	FBpp0282974-D1_1	0	0	Dwil\GK14163	0	0	Dmoj\GI22311	0	0	Dvir\GJ10498	0	0.159785
CG31262	16.0904	0.840389	Dsim\GD20243	27.2486	0.203248	Dsec\GM15377	98.582	1.08565	CG31262-PE	71.5542	0.673136	Dyak\GE24175	31.7906	7.31444	Dyak\GE24175	36.3509	0.996653	Dere\GG16783	0.0180492	0.01126
CG42521	0.0270647	0
CG12056	4.30872	10.29				Dsec\GM13728	2.99826	6.13486	CG12056-PA	8.35638	12.4835	Dyak\GE15830	8.34866	6.67037	Dyak\GE15830	3.13768	4.45029	Dere\GG18296	7.63312	6.6735	Dana\GF22317	19.9592	7.6897	Dpse\GA11364	22.0993	3.55012	Dper\GL20204	21.9355	3.5269	FBpp0282824-D1_1	38.5234	1.57449	Dwil\GK25798	41.3382	22.1595	Dmoj\GI15505	31.1651	27.2506	Dvir\GJ19265	23.0873	65.9742	AAEL012931	62.1864	53.8634
CR44499	0	0
CG6136	3.26897	12.1329	Dsim\GD20351	7.109	18.3743	Dsec\GM25773	8.35127	11.1031	CG6136-PB	4.31344	16.2299	Dyak\GE26378	5.37472	19.0519	Dyak\GE26378	4.3824	23.577	Dere\GG20563	5.17474	25.4007	Dana\GF16703	6.28106	53.5486				Dper\GL23061	1.58127	3.06177e-19				Dwil\GK11437	12.1701	52.4724	Dmoj\GI23394	41.5106	61.3618	Dvir\GJ10389	24.8205	37.0169	AAEL014058	4.40514	7.43401
CG11836	27.9277	8.44849	Dsim\GD21169	32.0749	14.3686	Dsec\GM17797	52.4249	25.2771	CG11836-PH	57.7906	19.2431	Dyak\GE23554	12.5237	8.02689	Dyak\GE23554	14.9702	8.6685	Dere\GG11357	14.4474	15.0206	Dana\GF19924	1.01608	3.31402	Dpse\GA11223	1.49769	1.35136	Dper\GL21947	1.55966	2.47322				Dwil\GK13880	0.00851855	0.148382	Dmoj\GI23960	3.81099	0.859479	Dvir\GJ11155	0.105503	1.23901	AAEL007514	0.151489	0.565933
CG8119	0	0.111509	Dsim\GD17225	0	0	Dsec\GM22560	1.17063	3.92056	CG8119-PA	0	0	Dyak\GE17202	0	0	Dyak\GE17202	0	0	Dere\GG17894	0	0	Dana\GF19458	0.158481	0.530706																			AAEL001879	32.0227	34.0467
CG14372	0	0.234047	Dsim\GD18910	0	0.896557	Dsec\GM24110	0	0.396502	CG14372-PC	0	0.210844	Dyak\GE26275	0	1.17378	Dyak\GE26275	0	3.21042	Dere\GG19699	0	1.6204	Dana\GF17603	0	0.742677	Dpse\GA12940	0.0380166	0.966539	Dper\GL23537	0.0100744	1.18768	FBpp0284140-D1_1	0.00129265	2.38497	Dwil\GK13944	0.0379139	1.58596	Dmoj\GI24340	0.00907832	0.005319	Dvir\GJ10426	0	0.348027
CG11447	17.5959	11.9186	Dsim\GD19317	18.2434	25.3873	Dsec\GM26867	29.4207	21.7862	CG11447-PA	24.8859	18.3149							Dere\GG23538	8.73019	10.2227	Dana\GF17621	20.8355	9.36921	Dpse\GA11008	16.5149	49.5885	Dper\GL12202	3.16645e-201	28.8459				Dwil\GK22358	16.1387	25.5802	Dmoj\GI22429	21.4784	45.3309	Dvir\GJ10992	28.9698	39.8443	AAEL011303	23.2037	7.16885
asparagine-synthetase	59.3061	57.8074	Dsim\GD14936	21.641	0.238638	Dsec\GM22343	22.7053	1.18754	asparagine-synthetase-PA	29.2431	5.80262							Dere\GG16161	49.2421	54.9118	Dana\GF24297	33.4067	20.6894	Dpse\GA29320	22.513	60.3223	Dper\GL15046	56.743	180.995	FBpp0288336-D1_1	42.4726	66.2476	Dwil\GK16811	101.832	8.62571	Dmoj\GI13125	52.053	26.6422	Dvir\GJ13874	54.443	0.242531
Ent2	20.1481	64.651	Dsim\GD23420	43.3707	203.648	Dsec\GM16179	100.958	118.612	Ent2-PA	107.564	209.534	Dyak\GE13988	151.191	258.274	Dyak\GE13988	98.1183	401.941	Dere\GG10421	104.177	828.379	Dana\GF14172	163.805	183.192	Dpse\GA16558	54.5763	130.996	Dper\GL25678	51.1837	168.62	FBpp0279313-D1_1	47.6085	218.444	Dwil\GK15325	24.8398	98.1783	Dmoj\GI20368	41.78	193.718	Dvir\GJ13720	66.4927	129.108	AAEL005411	28.7066	27.3813
tRNA:Y1:85Ab	0	0
CR45624	0	0
CG43393	0	0
CG15754	0	0	Dsim\GD17130	0	0	Dsec\GM17611	0	0	CG15754-PA	0	0	Dyak\GE17081	0	0	Dyak\GE17081	0	0	Dere\GG17786	0	0	Dana\GF22570	0	0	Dpse\GA13935	0	0	Dper\GL20234	0	0	FBpp0283076-D1_1	0	0	Dwil\GK20082	0	0	Dmoj\GI14847	0	0	Dvir\GJ19293	0	0
Sec3	19.0917	8.35596	Dsim\GD12409	14.2715	7.44796	Dsec\GM24335	21.4488	14.6742	sec3-PA	20.0461	8.03287	Dyak\GE22153	17.9616	6.86917	Dyak\GE22153	21.1832	4.08616	Dere\GG15814	14.4181	6.75308	Dana\GF24312	12.0986	16.0426	Dpse\GA17751	12.2665	32.735	Dper\GL15487	17.0945	49.4479	FBpp0275322-D1_1	16.2414	32.6757	Dwil\GK20108	19.1962	8.7374	Dmoj\GI12886	19.0988	37.6477	Dvir\GJ13028	19.0081	18.7431
CG1890	84.0549	5.91361	Dsim\GD21600	173.701	12.2976	Dsec\GM16448	42.9939	1.70188	CG1890-PA	41.4168	4.42843e-07	Dyak\GE10962	19.476	0	Dyak\GE10962	23.9135	0	Dere\GG11828	75.4927	0	Dana\GF23254	33.0013	20.6538	Dpse\GA15111	132.547	270.27	Dper\GL23997	162.494	273.023	FBpp0281859-D2_1	0	0.248186	Dwil\GK12117	67.184	4.64104	Dmoj\GI23130	69.6105	33.803	Dvir\GJ23104	81.8352	8.03034
Seipin	17.6904	7.14369	Dsim\GD24734	19.8119	10.464	Dsec\GM19233	8.27273	8.6202	CG9904-PA	10.4164	3.5475	Dyak\GE16266	18.1878	4.79874	Dyak\GE16266	30.0915	34.006	Dere\GG12941	27.7435	7.12873	Dana\GF22234	12.6348	7.83171e-07	Dpse\GA22113	14.2442	2.05695	Dper\GL26746	22.6762	5.54936	FBpp0273520-D1_1	15.2027	0.823328	Dwil\GK16325	11.9215	1.15229	Dmoj\GI14938	40.184	53.5891	Dvir\GJ18967	28.3185	8.98267
CG8321	33.2861	0.399114	Dsim\GD10833	54.5352	0.222358	Dsec\GM21326	47.4913	4.59912	CG8321-PA	48.8962	0.569052	Dyak\GE12397	101.595	0.731875	Dyak\GE12397	69.0978	0.46022	Dere\GG20238	81.8624	0.585503	Dana\GF12285	36.12	4.71571	Dpse\GA20985	76.3871	0.728828	Dper\GL10520	64.4275	0.0199105	FBpp0276675-D1_1	71.2864	1.4088	Dwil\GK21336	31.5078	8.15651e-18	Dmoj\GI20959	29.9082	26.688	Dvir\GJ20680	12.7019	0.912431
CR44313	0	0
dik	17.1107	33.2841				Dsec\GM22876	21.538	62.6408	dik-PA	22.8317	38.213	Dyak\GE17706	25.3108	21.2534	Dyak\GE17706	26.5898	32.7749	Dere\GG19146	22.7961	31.8479	Dana\GF19367	16.4944	23.0286	Dpse\GA20099	13.2832	23.7917	Dper\GL14943	38.4398	33.9142	FBpp0272037-D1_1	14.4387	18.7503	Dwil\GK25079	27.4071	63.2744	Dmoj\GI14681	25.6652	42.3983	Dvir\GJ16588	29.5163	30.8654	AAEL004675	53.9743	90.1344
Kdm2	15.5808	18.3583	Dsim\GD18594	23.2648	18.2916	Dsec\GM23783	21.5337	13.4849	CG11033-PB	15.9008	13.5671	Dyak\GE25927	20.5482	22.438	Dyak\GE25927	11.0273	24.2757	Dere\GG14981	21.6134	51.1414	Dana\GF16580	3.29104	25.3717	Dpse\GA30197	28.387	25.2098	Dper\GL22285	57.1261	47.0356	FBpp0300755-D1_1	23.2835	18.9325	Dwil\GK11583	8.8586	23.9221	Dmoj\GI22556	45.9621	52.4852	Dvir\GJ23745	19.0242	26.6615	AAEL008177	147.302	83.7742
CG5804	0	0	Dsim\GD12963	0	0	Dsec\GM24916	0	0	CG5804-PA	0	0	Dyak\GE21283	0	0	Dyak\GE21283	0	0	Dere\GG15060	0	0	Dana\GF10147	0	0	Dpse\GA19142	0	0	Dper\GL10280	0	0				Dwil\GK19285	0	0				Dvir\GJ12298	0	0
CG17982	8.31718	15.6219	Dsim\GD24641	24.7522	68.6787	Dsec\GM11207	32.6201	129.442	CG17982-PA	77.962	153.622	Dyak\GE17478	15.1332	26.2532	Dyak\GE17478	17.3109	19.9347	Dere\GG17984	19.2675	15.4099	Dana\GF21307	22.462	109.938	Dpse\GA14753	17.5679	15.305	Dper\GL20192	22.9875	20.6784	FBpp0282714-D1_1	15.7206	17.7599	Dwil\GK10132	21.5698	19.5706	Dmoj\GI14414	1.55517e-07	12.9182	Dvir\GJ18761	4.07775e-43	19.6089
mus210	66.4408	185.401	Dsim\GD11107	61.8523	174.383	Dsec\GM21602	65.9174	26.8069	mus210-PC	88.0436	219.81	Dyak\GE13643	75.5176	175.161	Dyak\GE13643	71.8483	99.1171	Dere\GG20510	70.1075	152.328	Dana\GF13029	44.5379	171.245	Dpse\GA20854	54.3771	216.137	Dper\GL11089	80.1002	297.51	FBpp0277264-D1_1	27.8303	119.381	Dwil\GK20890	74.8502	46.3937	Dmoj\GI19607	68.5484	62.3345	Dvir\GJ14972	55.7564	181.68	AAEL003893	81.2704	10.4441
Pi3K92E	26.911	24.8947	Dsim\GD20048	31.5346	25.1028	Dsec\GM23175	43.2659	47.0958	Pi3K92E-PA	44.6649	34.3051	Dyak\GE25053	34.2981	41.9044	Dyak\GE25053	30.7521	28.0731	Dere\GG15290	24.473	28.0713	Dana\GF18327	22.7748	23.1462	Dpse\GA17984	25.7605	69.8173	Dper\GL27142	32.9979	67.6174	FBpp0282585-D1_1	34.1457	35.2633	Dwil\GK22711	29.3771	33.5511	Dmoj\GI22170	23.8716	25.416	Dvir\GJ24290	27.9921	64.2017
lap	42.4776	6.30247	Dsim\GD19919	33.0682	13.6678	Dsec\GM10940	61.5409	27.4045	lap-PD	33.091	9.35299	Dyak\GE24911	26.6063	21.8802	Dyak\GE24911	31.5316	24.4058	Dere\GG13908	29.2495	22.4837	Dana\GF17660	40.9916	1.63234	Dpse\GA15384	29.0211	33.4614	Dper\GL12427	34.2057	20.4249	FBpp0301647-D1_1	38.5897	25.0691	Dwil\GK14525	42.4378	13.8308	Dmoj\GI24100	60.788	6.97668	Dvir\GJ10920	76.5962	4.25298	AAEL013863	37.2374	26.1353
Jon65Aiv	0	0	Dsim\GD13922	0	0				Jon65Aiv-PA	0	0	Dyak\GE21528	0	0	Dyak\GE21528	0	0	Dere\GG15307	0	0	Dana\GF10666	0	0	Dpse\GA19618	0	0							Dwil\GK16888	0	0	Dmoj\GI16676	0	0.0241907	Dvir\GJ12928	0.00613037	0.0303486
CG5746	76.6007	27.6877	Dsim\GD18299	77.2642	61.5871	Dsec\GM23493	71.1547	47.2502	CG5746-PC	118.746	25.4998	Dyak\GE10808	62.8276	42.3298	Dyak\GE10808	99.3904	45.6202	Dere\GG12354	70.2816	61.2606	Dana\GF20723	30.6889	16.847	Dpse\GA19102	42.9098	23.8434	Dper\GL21989	75.3391	63.2039	FBpp0284243-D1_1	54.5386	11.2054	Dwil\GK22829	103.523	78.1294	Dmoj\GI22688	105.962	101.532	Dvir\GJ23415	150.062	73.3722
CR44334	0	0
CR45231	0	0
TpnC73F	0	0	Dsim\GD14691	0	0.160672	Dsec\GM25686	0	0.498733	TpnC73F-PA	0	0.350322	Dyak\GE19899	0.0218656	0.0986417	Dyak\GE19899	0	0.192044	Dere\GG13604	0.625353	0.35781	Dana\GF10103	0	0.0928226	Dpse\TpnCIa	0	0.135817	Dper\GL11919	0	0.245171				Dwil\GK15267	0	0.170162	Dmoj\GI12482	0.00400522	1.46079	Dvir\TpnCIa	0	0.609837
CR45166	0	0.19341
CG13014	7.75715	6.30716	Dsim\GD17287	8.81091	4.36816	Dsec\GM13445	7.48719	4.8602	CG13014-PA	4.08841	1.18714	Dyak\GE17277	15.2888	13.3836	Dyak\GE17277	11.5628	24.6025	Dere\GG19055	7.47377	4.11102	Dana\GF20793	15.7604	0.484317	Dpse\GA11976	18.9303	18.7853	Dper\GL19970	20.7492	13.303	FBpp0286968-D1_1	16.9531	12.7845	Dwil\GK25103	35.7702	24.3015	Dmoj\GI11132	45.2147	9.0029	Dvir\GJ19057	37.7457	16.8951	AAEL005828	3.78404	3.24799
spok	0.0170104	0
5SrRNA:CR33429	0	0
CR45626	0	0
MED28	21.0795	36.9667	Dsim\GD21218	26.5285	42.1595	Dsec\GM10244	23.8908	53.5825	MED28-PA	27.6552	47.3083	Dyak\GE23602	26.71	60.2407	Dyak\GE23602	16.8492	55.965	Dere\GG11406	20.0216	57.9413	Dana\GF16936	42.9881	162.113	Dpse\GA18674	30.1707	46.2458	Dper\GL12107	29.9828	12.154				Dwil\GK11095	43.8062	171.977	Dmoj\GI22577	23.8455	93.7573	Dvir\GJ10299	31.494	15.4932
CR46060	0	0
CG16979	20.8707	23.853	Dsim\GD14556	11.8754	5.64492	Dsec\GM25541	13.2918	9.81478	CG16979-PA	15.6722	13.9704	Dyak\GE23132	26.4185	6.90954	Dyak\GE23132	16.2987	1.87446	Dere\GG15911	23.3484	24.364	Dana\GF24081	27.9521	26.4646	Dpse\GA14252	26.9511	0.0209208	Dper\GL19992	34.2007	9.0853	FBpp0274790-D1_1	36.8282	9.1301	Dwil\GK17420	38.7605	10.3873	Dmoj\GI13122	24.1061	53.985	Dvir\GJ13869	41.3971	93.8712
CG34056	0.0191718	0.636844	Dsim\GD13582	0.58417	2.198	Dsec\GM14363	0.0277269	1.32177	CG34056-PA	0.0199341	1.70737	Dyak\GE21107	0.00561198	0.0976394	Dyak\GE21107	0.0176411	0.126415	Dere\GG14745	0.0127991	0.804293	Dana\GF24418	0.0713726	0	Dpse\GA23793	0	3.70061e-64	Dper\GL16899	4.84907e-62	5.29583e-161				Dwil\GK17363	0.402511	0.745343	Dmoj\GI11429	0.0223196	0	Dvir\GJ13625	0	0
elfless	0.00868813	0.0510474										Dyak\GE13114	17.6587	12.1502	Dyak\GE13114	0	0.709462	Dere\GG21725	0	0
eIF2B-beta	27.8587	32.8813	Dsim\GD16616	51.2983	81.9241	Dsec\GM19241	64.3276	71.5995	eIF2B-beta-PA	53.5167	72.5526	Dyak\GE16274	31.7042	12.7517	Dyak\GE16274	22.7412	7.2696	Dere\GG18621	39.3636	47.7548	Dana\GF22448	12.7936	9.64078	Dpse\GA15423	25.8582	85.7393	Dper\GL19913	35.2602	112.146	FBpp0286460-D1_1	41.753	42.9973	Dwil\GK19802	40.7328	60.7001	Dmoj\GI15870	50.9403	57.7236	Dvir\GJ18516	59.7748	66.8588	AAEL005825	28.2068	43.7224
CG17477	0	0.0181213	Dsim\GD20250	0	0	Dsec\GM15384	0	0	CG17477-PA	0	0	Dyak\GE26106	0	0	Dyak\GE26106	0	0.114871	Dere\GG16791	0	0.146004	Dana\GF17863	0	0	Dpse\GA14523	0.0453789	0.538371	Dper\GL27215	0	0.0326331	FBpp0282666-D1_1	0	0.403861	Dwil\GK10885	0	0	Dmoj\GI23145	0	0.0107041	Dvir\GJ10447	0	0
CG34305	0	0.354368				Dsec\GM10720	0.155027	0	CG34305-PA	0	0.488319										Dana\GF16824	0	0.311507	Dpse\GA27470	0	0.0925916	Dper\GL12335	0	0.170436	FBpp0301895-D1_1	0	0.105479	Dwil\GK22651	0	0	Dmoj\GI21933	0	0	Dvir\GJ14292	0	0
Ubc2	72.7557	260.79	Dsim\GD22227	84.0998	279.07	Dsec\GM11457	98.9578	379.14				Dyak\GE13339	104.171	388.278	Dyak\GE13339	109.393	323.272	Dere\GG10359	82.2922	325.684	Dana\GF14068	58.4315	262.602	Dpse\GA19810	93.3667	98.895	Dper\GL26387	144.864	116.446				Dwil\GK23983	118.645	312.875	Dmoj\GI17815	78.5425	375.959	Dvir\GJ17643	72.6078	354.652
CheA46a	0	0	Dsim\GD10679	0	0	Dsec\GM21148	0	0	CheA46a-PA	0	0	Dyak\GE19299	0	0	Dyak\GE19299	0	0	Dere\GG24101	0	0	Dana\GF20005	0	0
CG12375	21.9689	11.9935	Dsim\GD22440	27.8698	11.0366	Dsec\GM13170	45.8253	11.7254	CG12375-PA	25.4977	3.23853	Dyak\GE11184	31.689	15.9468	Dyak\GE11184	48.1445	10.0003	Dere\GG23476	33.4503	7.13068	Dana\GF15132	28.5739	65.2844	Dpse\GA11591	69.8284	27.965	Dper\GL22417	100.071	58.3193				Dwil\GK20116	7.40166	8.40056	Dmoj\GI16080	1.00244	0.247735	Dvir\GJ15728	32.8998	18.2708	AAEL013113	29.648	16.2213
CR45240	0	0.0471688
tsg	0.0034352	45.8047	Dsim\GD15950	0	33.6272	Dsec\GM13232	0.134032	110.035	tsg-PA	0.252823	68.5145	Dyak\GE17577	0.0282423	78.4279	Dyak\GE17577	0	128.452	Dere\GG18813	0.836943	38.0859	Dana\GF22285	0.0573084	22.2483	Dpse\GA13438	5.367e-08	126.701										Dmoj\GI14766	0.0528641	38.3771	Dvir\GJ18736	0.0553974	50.0974
CG9426	28.5706	5.76086				Dsec\GM25768	40.871	4.10219	CG9426-PA	33.5149	5.40486	Dyak\GE11820	37.5424	6.38373	Dyak\GE11820	84.2042	119.671	Dere\GG10220	31.4222	2.42309	Dana\GF15622	25.2282	5.97917	Dpse\GA21778	12.0801	9.53519	Dper\GL26698	15.805	17.24	FBpp0287892-D1_1	14.8336	6.73702	Dwil\GK15571	6.71729	1.51029	Dmoj\GI10727	48.2122	7.23567
ppk11	0.0392585	0.032771	Dsim\GD22335	0	0.0184073	Dsec\GM12254	1.63345	5.11715e-21	ppk11-PA	0	0.0573824	Dyak\GE10314	0	0	Dyak\GE10314	0	0	Dere\GG24006	0	0	Dana\GF21875	0	0	Dpse\GA25876	0.00945021	0.0510099	Dper\GL19208	0.0105403	0.0983897	FBpp0280323-D1_1	0	0.0130589	Dwil\GK24817	0	0	Dmoj\GI18203	0.0115759	0.0046615	Dvir\GJ14732	0.00567322	0.104583
Wsck	8.91269	1.54891	Dsim\GD18282	3.7989	1.06159	Dsec\GM23474	10.008	2.27534	Wsck-PA	10.0687	2.84593	Dyak\GE10787	0.748516	1.27439	Dyak\GE10787	3.20753	1.12635	Dere\GG12333	3.95463	0.627831	Dana\GF17760	1.06317	0.710367	Dpse\GA16029	0.217032	1.43414	Dper\GL13873	1.19407	1.28919	FBpp0283173-D1_1	0.215695	0.869286	Dwil\GK12123	16.7367	0.627007	Dmoj\GI23594	6.29412	1.6048	Dvir\GJ23567	18.5229	27.8523
CG7637	63.8421	134.73	Dsim\GD25957	192.991	532.535	Dsec\GM20494	263.965	853.147	CG7637-PA	292.863	1079.42	Dyak\GE13075	192.206	409.016	Dyak\GE13075	303.39	749.775	Dere\GG22719	142.498	495.729	Dana\GF11086	124.312	790.422	Dpse\GA20497	228.509	667.188	Dper\GL17179	135.672	573.389	FBpp0278535-D1_1	32.1187	146.829	Dwil\GK19481	159.632	578.853	Dmoj\GI19167	90.6713	417.609	Dvir\GJ20125	96.359	255.795	AAEL007431	291.957	529.942
CG8735	54.2234	9.46385	Dsim\GD10154	66.932	18.0651	Dsec\GM20675	54.6903	18.36	CG8735-PA	85.129	21.5914	Dyak\GE22890	79.1756	22.8396	Dyak\GE22890	70.5698	6.58332	Dere\GG10630	71.6554	8.64414	Dana\GF12574	46.8822	2.99346	Dpse\GA21290	67.6828	57.588	Dper\GL11019	70.1127	28.0749				Dwil\GK23211	56.3144	11.1205	Dmoj\GI19374	72.8544	9.37727	Dvir\GJ19932	56.2584	5.19566	AAEL004300	42.7522	50.9618
Ssl2	0.0151328	0.189336	Dsim\GD18001	19.6595	5.78886	Dsec\GM12270	8.05832	1.5711	Ssl2-PA	20.3643	11.3399	Dyak\GE10482	5.59276	13.8346	Dyak\GE10482	17.2407	59.1894	Dere\GG12043	16.7742	38.411	Dana\GF18728	11.1939	27.0682
Kdm4A	47.7003	145.198	Dsim\GD10212	37.9419	88.233	Dsec\GM20746	47.5061	111.417	Kdm4A-PA	61.1839	177.388	Dyak\GE23530	39.95	159.694	Dyak\GE23530	44.0512	165.146	Dere\GG10700	54.8142	212.386	Dana\GF11231	31.5626	192.767	Dpse\GA13980	41.7358	53.079	Dper\GL10386	44.9024	28.7261	FBpp0278340-D1_1	31.363	57.7709	Dwil\GK21350	64.3407	79.1288	Dmoj\GI19732	31.236	138.03	Dvir\GJ18422	30.1834	98.5251
cato	0	0	Dsim\GD25551	0	0.0567862	Dsec\GM20070	0.0270222	0	cato-PA	0.0435318	0	Dyak\GE14078	0	0	Dyak\GE14078	0	0	Dere\GG22282	0	0.0370635	Dana\GF11275	0	0.43777	Dpse\GA20568	0	0.174763	Dper\GL11355	0.0124154	1.43041	FBpp0277541-D1_1	0	0.670493	Dwil\GK20722	0	0.0237356	Dmoj\GI20292	0.431852	0.712846	Dvir\GJ22019	0	0.476221
Dh31-R	0	0.0174909	Dsim\GD25770	0.00795276	0.0738	Dsec\GM20289	0	0.133343	Dh31-R1-PA	0	0.0418134	Dyak\GE13373	0	0	Dyak\GE13373	0	0.0333226	Dere\GG22503	0	0	Dana\GF11195	0	0	Dpse\GA17177	0	0	Dper\GL11103	0	0.00377697	FBpp0277276-D1_1	0	0.0134839	Dwil\GK17827	0	0	Dmoj\GI19445	0.0820384	0.0709292	Dvir\GJ21197	0.0346239	0.0261911
Oat	0	0.0193309	Dsim\GD12261	0.0160699	0	Dsec\GM16950	0	0	Oat-PA	0	0	Dyak\GE22477	0	0.0317111	Dyak\GE22477	0	0	Dere\GG13385	0.689857	0.0861094	Dana\Oat	0	0	Dpse\GA21318	0	0	Dper\GL20876	0.139439	0.10584	FBpp0286073-D1_1	0.00495466	0	Dwil\GK25792	20.9152	13.8173	Dmoj\GI13506	3.2096	0.013153	Dvir\GJ11867	13.7098	0.121263	AAEL005289	86.8465	217.976
CR45694	0	0
CG34355	0.0847673	0.603872	Dsim\GD21041	0.0450157	0.021411	Dsec\GM26533	0.00752579	0.0680026	CG34355-PB	0	0.0183503	Dyak\GE10397	0	0.0450385	Dyak\GE10397	0	0.0332976	Dere\GG11231	0	3.28317	Dana\GF16264	0	0.0410568	Dpse\GA11661	0	0.0227717	Dper\GL23265	0.850808	10.1585	FBpp0302034-D1_1	0	0.0280059	Dwil\GK11110	0.137288	0.0812808	Dmoj\GI23073	0.00933989	0	Dvir\GJ22589	0.0172861	0.161364
CR44831	0.0217932	0.0918852
CG13251	0	0.990802	Dsim\GD14902	0.00659717	0.243424	Dsec\GM22310	0	1.11784	CG13251-PA	0	0.720514							Dere\GG16131	0	0.0874122	Dana\GF10356	0	0.637721	Dpse\GA12153	21.032	88.9768	Dper\GL12804	0.00502583	0.0541401	FBpp0287095-D1_1	0	0	Dwil\GK12267	0.00258942	0.0685759	Dmoj\GI13407	0.0027929	0.16812	Dvir\GJ11533	0.00206047	0.871066
lic	74.5571	36.209	Dsim\lic	85.4197	44.0754	Dsec\GM11599	116.2	29.2384	lic-PA	123.899	48.9628	Dyak\GE17041	83.3554	42.6998	Dyak\GE17041	89.5505	35.1354	Dere\GG17753	82.1912	60.8789	Dana\GF21403	61.7783	105.275	Dpse\GA11504	44.9249	40.2559	Dper\GL16519	61.395	76.8073				Dwil\GK25671	219.233	226.771	Dmoj\GI16291	75.9389	95.6683	Dvir\GJ16530	112.036	112.518	AAEL001622	54.3593	58.7633
CG11350	0	0.0573649										Dyak\GE21455	0	0	Dyak\GE21455	0	0	Dere\GG15235	0	0	Dana\GF25079	0	0													Dmoj\GI12734	0	0	Dvir\GJ15508	0	0
CG1271	2.26919	8.165	Dsim\GD13724	1.62332	12.6078	Dsec\GM14527	1.06995	0.316673	CG1271-PA	0.566368	9.62869	Dyak\GE20355	0.771697	9.74767	Dyak\GE20355	0.187362	21.3047	Dere\GG14901	0.317698	13.9643	Dana\GF24265	1.41418	9.69558	Dpse\GA11767	1.15331	3.43981	Dper\GL20781	5.94772	5.15955	FBpp0286862-D1_1	1.05161	2.56557	Dwil\GK12322	0.211686	1.59635	Dmoj\GI13897	1.30491	8.6569	Dvir\GJ11752	1.34941	20.6893
S1P	6.55036	18.5468	Dsim\GD12102	7.88494	17.1612	Dsec\GM22124	8.44012	26.3865	S1P-PA	12.9926	23.4227							Dere\GG13218	10.4654	12.1982	Dana\GF10698	12.1889	34.8948	Dpse\GA28426	26.6771	12.3497	Dper\GL18112	25.3313	17.5766	FBpp0286571-D1_1	41.6855	12.4381	Dwil\GK20275	17.5079	0.713021	Dmoj\GI11330	37.2511	9.34249	Dvir\GJ11587	40.2294	47.9236	AAEL003488	9.92849	13.2127
CG34307	0	0.156711							CG34307-PB	0	0										Dana\GF23170	0	0.0775681	Dpse\GA30218	0	0				FBpp0301242-D1_1	0	0.170142
tRNA:M-i:61D	0	0
Tgi	15.7224	27.8958	Dsim\GD14454	24.5616	42.5261	Dsec\GM25426	20.7418	31.0254	CG10741-PA	20.9974	29.8276	Dyak\GE21976	21.4763	38.3846	Dyak\GE21976	17.5942	41.2175	Dere\GG15649	14.9504	32.1938				Dpse\GA10535	8.22917	9.42058	Dper\GL22083	27.3399	26.6806	FBpp0286143-D1_1	10.4521	7.55044	Dwil\GK17075	29.5513	72.7161	Dmoj\GI13928	31.9853	61.3433	Dvir\GJ13716	46.4434	39.5825
wge	24.0573	6.24953	Dsim\GD18436	32.0298	2.28178	Dsec\GM23624	29.8465	2.64946	wge-PC	28.7741	2.0519	Dyak\GE24012	26.7775	4.15389	Dyak\GE24012	29.6996	6.57336	Dere\GG12492	26.3294	5.4775	Dana\GF16694	17.9817	4.69801	Dpse\GA27054	35.7823	19.7582	Dper\GL23782	30.0165	7.30374	FBpp0283478-D1_1	14.8832	3.19173	Dwil\GK11628	40.3815	12.0226	Dmoj\GI24350	33.264	15.1843	Dvir\GJ24361	34.7669	24.1515	AAEL000015	18.3133	8.72132
glu	54.6128	49.2057	Dsim\GD21899	56.9156	36.7648	Dsec\GM17160	143.468	68.6749	glu-PA	64.1604	40.3354	Dyak\GE13167	76.7245	52.8868	Dyak\GE13167	117.372	38.2152	Dere\GG20110	85.5691	101.861	Dana\GF24329	49.454	183.856	Dpse\GA25921	48.1522	267.672	Dper\GL19336	60.9936	274.02				Dwil\GK21116	26.2422	140.98	Dmoj\GI14952	49.5067	136.4	Dvir\GJ24094	76.8813	100.289	AAEL001655	32.3683	49.1453
CG9915	41.5081	107.216				Dsec\GM13411	13548.2	319.417	CG9915-PB	65.0524	163.216	Dyak\GE15980	73.0859	242.788	Dyak\GE15980	65.481	160.443	Dere\GG19333	81.8547	248.464	Dana\GF19061	87.4237	328.566	Dpse\GA22119	116.179	478.286	Dper\GL21342	63.017	251.803	FBpp0273418-D1_1	75.7711	323.389	Dwil\GK25054	153.135	622.374	Dmoj\GI10975	45.111	189.877	Dvir\GJ18533	47.3766	228.917	AAEL005522	80.9235	89.3236
Hsp26	598.809	13.3645	Dsim\GD12933	864.912	19.3305	Dsec\GM24881	734.053	21.0601	Hsp26-PA	340.664	11.3515	Dyak\GE21250	2275.74	51.3596	Dyak\GE21250	841.625	37.6929	Dere\GG14047	814.031	56.7744	Dana\GF23739	479.965	8.00919	Dpse\GA18011	869.825	43.1984	Dper\GL22632	678.351	75.1106	FBpp0278239-D1_1	942.524	79.0878	Dwil\GK16566	1297.27	10.234
CG13397	88.0508	11.8735	Dsim\GD22403	32.5114	30.5291	Dsec\GM12949	37.9057	26.619	CG13397-PA	33.1844	1.2814	Dyak\GE10991	24.9872	38.0913	Dyak\GE10991	30.7609	36.9267	Dere\GG23441	27.842	1.47246	Dana\GF14678	23.3289	2.97436	Dpse\GA12255	13.5217	63.0043	Dper\GL25802	15.201	71.5174	FBpp0279438-D1_1	21.2206	116.305	Dwil\GK18384	32.1481	62.392	Dmoj\GI17241	47.3603	138.837	Dvir\GJ18000	48.5283	14.9719
CG45545	0	0
CR45474	0.503104	1.83804
CG6945	14.34	14.6159	Dsim\GD12578	13.5294	10.8672	Dsec\GM24506	19.003	16.0968	CG6945-PA	19.0813	15.4322	Dyak\GE19981	12.7765	12.1024	Dyak\GE19981	19.2872	14.1088	Dere\GG13685	13.3063	18.0186	Dana\GF10743	10.6825	3.52421	Dpse\GA19972	7.31704	13.7247	Dper\GL25823	8.84865	11.9887	FBpp0274834-D1_1	10.181	17.1888	Dwil\GK18027	12.2833	8.43221	Dmoj\GI11356	6.8943	30.9388	Dvir\GJ11609	12.2777	10.2598
Rpi	32.2098	1.92155	Dsim\GD11753	17.2465	2.34258	Dsec\GM16000	9.42774	1.14347	CG30410-PB	4.86691	0.391955	Dyak\GE14279	31.7342	7.67874	Dyak\GE14279	15.2227	1.16302	Dere\GG22843	25.7335	4.12472	Dana\GF13575	68.009	18.8117	Dpse\GA24491	45.3145	107.299	Dper\GL10793	47.7356	123.389	FBpp0276961-D1_1	30.4132	136.176	Dwil\GK19561	29.3989	11.9744	Dmoj\GI18518	55.7149	147.64	Dvir\GJ21382	96.3824	86.7586	AAEL011627	40.9844	33.9108
Octbeta3R	0.0320479	0.018406				Dsec\GM26001	0	0	Octbeta3R-PF	26.424	34.0725	Dyak\GE24506	0	0	Dyak\GE24506	0	0	Dere\GG17117	0	0.0351357	Dana\GF23003	0	0	Dpse\GA26829	0	0.0793908	Dper\GL13572	0.00274709	0.259613	FBpp0282821-D1_1	0	0	Dwil\GK13570	0.0106583	0.00561707	Dmoj\GI23112	0.00209215	0.0413804	Dvir\GJ10602	0.000774291	0
TotB	0	0							TotB-PA	0	0																			FBpp0291207-D1_1	0	0
CG17470	0	0.0603656	Dsim\GD21693	5.25843e-37	0.173871	Dsec\GM23320	0.11265	0.0928621	CG17470-PA	0.101246	0.556156	Dyak\GE12584	0	0.41206	Dyak\GE12584	0	0.0673679	Dere\GG21563	0	0	Dana\GF14558	0.0309058	0.367728	Dpse\GA26025	5.3655e-57	0.0219643	Dper\GL19604	1.99382	2.71086				Dwil\GK15047	0	0	Dmoj\GI19675	0	1.17771	Dvir\GJ17432	1.15657e-264	0.105292
CG34206	0	0							CG34206-PA	0	0													Dpse\GA25139	0	0.0435128	Dper\GL11834	0	0.00781235	FBpp0278803-D1_1	0	0				Dmoj\GI20750	0.118469	1.03023
CG4019	0	0.0173054	Dsim\GD25026	0	0.0365998	Dsec\GM15522	0	0	CG4019-PC	0	0	Dyak\GE11546	0	0.0590051	Dyak\GE11546	0	0.0590492	Dere\GG20010	0	0	Dana\GF11830	0	0.0628203	Dpse\GA17871	8.31059	73.6687	Dper\GL17596	0	1.20126				Dwil\GK23174	0.0113123	0.0392982	Dmoj\GI20504	0	0.0292155	Dvir\GJ22355	0	0.29564	AAEL005008	1.53941	3.56739
CR45252	0	1.73465
Hrd3	40.2439	19.2189	Dsim\GD18357	36.5394	18.3131	Dsec\GM23543	51.9103	27.8136	Hrd3-PA	68.3402	29.733	Dyak\GE23928	38.0468	17.7848	Dyak\GE23928	35.6138	18.0067	Dere\GG12409	33.633	14.0185	Dana\GF18742	27.2567	31.503	Dpse\GA10167	18.1447	26.8545	Dper\GL24274	28.696	35.9038				Dwil\GK22768	24.7715	36.0607	Dmoj\GI22400	37.4096	45.5262	Dvir\GJ24649	33.1167	21.0646
e(y)1	17.4314	71.3462	Dsim\GD17368	19.9365	74.6048	Dsec\GM22857	15.3022	68.0876	e(y)1-PA	15.893	46.3132	Dyak\GE17689	27.7774	118.633	Dyak\GE17689	20.1477	94.9021	Dere\GG19133	23.1251	41.0923	Dana\GF21106	32.7464	158.324	Dpse\GA26884	65.5113	267.102	Dper\GL14751	78.5998	363.232	FBpp0282976-D1_1	66.869	324.033	Dwil\GK25325	53.8546	206.379	Dmoj\GI22602	48.5299	297.921	Dvir\GJ23848	46.3698	190.475	AAEL006789	51.8968	96.762
CG33263	0	0	Dsim\GD12664	0	0	Dsec\GM24595	0	0	CG33263-PA	0	0	Dyak\GE20066	0	0	Dyak\GE20066	0	0	Dere\GG13771	0	0	Dana\GF10954	0	0	Dpse\GA28616	0	0	Dper\GL25433	0	0	FBpp0287016-D1_1	0	0.0510527	Dwil\GK17083	0	0	Dmoj\GI13788	0.29272	10.5025	Dvir\GJ13591	4.60538e-11	4.49661e-10
CR44207	0	0
Or65c	0	0	Dsim\GD13952	0	0													Dere\GG15342	0	0
CR44458	0	0.0973848
CG11180	33.6587	32.7988	Dsim\GD25264	32.2209	39.6579	Dsec\GM19774	47.2021	52.4233				Dyak\GE13785	34.3471	41.0867	Dyak\GE13785	38.3089	46.0837	Dere\GG20845	32.0043	76.0386	Dana\GF12755	41.495	67.5698	Dpse\GA24825	34.463	88.7552	Dper\GL17437	40.5354	118.735	FBpp0277946-D1_1	31.9579	130.325	Dwil\GK21829	40.4945	64.5183	Dmoj\GI19854	68.7028	89.404	Dvir\GJ18860	40.9425	52.8674	AAEL003676	99.3776	141.688
tRNA:CR32357	0	0
Hexo1	8.38316	32.9965	Dsim\GD13835	1.61751	4.67972	Dsec\GM14649	5.04917	13.9285	Hexo1-PA	8.11367	26.0389	Dyak\GE21437	7.40281	27.2686	Dyak\GE21437	10.0301	42.3878	Dere\GG15218	10.9251	37.8186	Dana\GF25061	6.72264	17.5682	Dpse\GA12099	10.8017	59.3411	Dper\GL17874	14.067	72.5651				Dwil\GK10559	22.2706	40.2393	Dmoj\GI16594	19.343	10.5487	Dvir\GJ12846	29.6304	25.3055	AAEL004661	27.9179	21.7776
CG10973	25.0663	43.3588	Dsim\GD12702	27.6097	42.0955	Dsec\GM24633	32.0472	109.716	CG10973-PB	700.397	1525.36	Dyak\GE20100	29.8666	20.7255	Dyak\GE20100	40.7691	120.807	Dere\GG13807	26.7509	28.4305	Dana\GF10869	28.8623	65.752	Dpse\GA10680	60.3599	49.6316	Dper\GL24934	52.3398	101.631	FBpp0274558-D1_1	82.735	248.125	Dwil\GK20262	30.2049	65.5314	Dmoj\GI13055	30.534	32.0198	Dvir\GJ13802	29.5032	23.2637	AAEL001800	45.2143	21.7787
CR45014	0	0
nopo	40.2648	18.7492	Dsim\GD11347	52.5835	28.5963	Dsec\GM21854	55.903	27.7127	nopo-PA	59.7614	33.3134	Dyak\GE11933	66.5545	38.9195	Dyak\GE11933	47.1473	47.1987	Dere\GG21854	41.904	21.1335	Dana\GF12143	48.6349	24.1438	Dpse\GA18686	29.275	38.34	Dper\GL17755	34.0892	32.9514	FBpp0278176-D1_1	21.933	11.8135	Dwil\GK22967	34.1095	25.5127	Dmoj\GI19373	30.6183	31.6185	Dvir\GJ19929	40.7349	37.1025
CG11103	18.177	17.2334	Dsim\GD17144	26.5873	23.1295	Dsec\GM17641	24.9653	22.2537	CG11103-PB	24.4155	23.8744	Dyak\GE17109	26.5462	23.9972	Dyak\GE17109	22.0584	10.0174	Dere\GG17813	19.3561	33.6239	Dana\GF15960	17.6697	19.05	Dpse\GA10761	14.4692	5.28245	Dper\GL19845	21.4737	12.4501	FBpp0284267-D1_1	17.6491	6.20001	Dwil\GK25073	31.9017	23.7635	Dmoj\GI15502	60.1947	87.7805	Dvir\GJ19261	7.05568	4.00353e-11	AAEL010891	16.8596	14.8869
Hen1	23.0444	18.0266	Dsim\GD15398	9.39031	33.8648	Dsec\GM21335	11.6383	60.5459	Hen1-PA	19.1337	65.4857	Dyak\GE12407	7.90933	25.6389	Dyak\GE12407	5.83048	13.7437	Dere\GG20248	5.33398	14.8228	Dana\GF12293	13.6423	12.3666	Dpse\GA11585	1.2888	5.00366	Dper\GL11079	3.33074	11.9033	FBpp0277254-D1_1	1.83632	4.46174	Dwil\GK23005	6.42195	16.6482	Dmoj\GI20134	26.6892	39.7562	Dvir\GJ19904	31.1973	59.0171
CG42817	0	1.11733	Dsim\GD24043	0.0046606	0.100535	Dsec\GM18657	0	0.405358	CG42817-PA	0.0107422	1.29155	Dyak\GE21365	0	0.644407	Dyak\GE21365	0	0.144658	Dere\GG25194	0	0.0714602	Dana\GF14941	0	0	Dpse\GA11645	0	0.435463	Dper\GL21046	0.0406992	0.301115	FBpp0287943-D1_1	0	0.204112	Dwil\GK18111	0	0.0818439	Dmoj\GI17380	7.60325	0.172979	Dvir\GJ18056	0.000871564	2.70104
ssx	38.999	146.827	Dsim\GD16553	42.921	160.291	Dsec\GM19131	111.184	427.529				Dyak\GE16683	51.9213	210.977	Dyak\GE16683	39.2536	154.234	Dere\GG12847	40.6416	201.298	Dana\GF21012	31.8593	161.6	Dpse\GA22715	22.6042	52.812	Dper\GL14245	36.4197	73.3215	FBpp0272897-D1_1	42.9373	124.124	Dwil\GK16696	49.4436	161.216	Dmoj\GI16327	41.6755	101.112	Dvir\ssx	47.4507	104.908
CR46076	0	0
CG42561	0	0.591426							CG42561-PA	0.225294	3.25644										Dana\GF11661	0.129786	0										Dwil\GK15663	0	0	Dmoj\GI16969	0	0.101818	Dvir\GJ20580	0	0.150397
CR44672	0	0
CR44731	0	1.16711
CG13707	0	0.0209768	Dsim\GD13227	0	0.0203636	Dsec\GM13943	0	0.312619	CG13707-PA	0	0.480061	Dyak\GE20582	0	0	Dyak\GE20582	0	0.262711	Dere\GG14157	0	0	Dana\GF20087	0	0	Dpse\GA12473	28.9445	0.612205	Dper\GL17923	42.8677	0.618722	FBpp0286331-D1_1	61.5899	0.762171	Dwil\GK17592	0.00850626	0	Dmoj\GI12566	0.0361707	0.506137	Dvir\GJ15470	32.0335	0.842872
CR43949	0	2.52883
Pde11	17.9738	2.27906	Dsim\GD21829	20.1534	1.88933	Dsec\GM17084	34.3486	4.10676	Pde11-PB	25.6633	2.96701	Dyak\GE12727	25.7426	0.543164	Dyak\GE12727	44.7573	3.54609				Dana\GF14841	16.0873	0.28706	Dpse\GA25777	24.4613	0.510193	Dper\GL18744	31.7842	0.734423	FBpp0280052-D1_1	36.4194	0.634488	Dwil\GK24656	23.0084	0.67614	Dmoj\GI17200	23.2165	2.65096	Dvir\GJ19829	23.5684	3.69395	AAEL004520	24.7879	15.727
CG5623	0	0	Dsim\GD20331	0	0	Dsec\GM25755	0	0	CG5623-PA	0	0	Dyak\GE26361	0	0	Dyak\GE26361	0	0	Dere\GG20399	0	0	Dana\GF16480	0	0	Dpse\GA19012	0	0.0701426	Dper\GL11929	0	0	FBpp0280978-D1_1	0	0	Dwil\GK11680	0	0	Dmoj\GI22587	0	0.0177367	Dvir\GJ10307	0	0.477188
CR44927	0	0
CG31266	0	0.160426	Dsim\GD19142	0	0	Dsec\GM15211	0	0	CG31266-PB	0	0	Dyak\GE24615	0	0	Dyak\GE24615	0	0	Dere\GG22039	0	0.290811	Dana\GF17130	0	0	Dpse\GA16135	0	0	Dper\GL27273	0	0.0166946	FBpp0283368-D1_1	0	0.0616952	Dwil\GK12197	0	0	Dmoj\GI24439	0	0	Dvir\GJ10714	0	0
GIIIspla2	39.005	0.408023	Dsim\GD24767	29.422	0.288525	Dsec\GM11233	26.166	0.337867	GIIIspla2-PB	32.8091	0.495877	Dyak\GE15768	44.409	0.305182	Dyak\GE15768	40.7371	1.00209	Dere\GG19301	28.0162	0.836485	Dana\GF21312	30.8701	1.13043	Dpse\GA13978	17.456	0.740521	Dper\GL20365	22.6606	0.414403	FBpp0287901-D1_1	20.9897	4.70258	Dwil\GK19962	31.583	0.976803	Dmoj\GI14370	26.5372	1.29943	Dvir\GJ19410	20.6284	2.8802
mir-979	0	0
mir-4981	0	0
His4:CG33901	0	0
yar	0	0.0336713
CR44160	0.024575	0.400338
CG3528	0	0	Dsim\GD22828	0	0	Dsec\GM18221	0.0158893	0	CG3528-PA	0	0	Dyak\GE15089	0	0	Dyak\GE15089	0	0	Dere\GG24513	0	0	Dana\GF20603	0	0	Dpse\GA17502	0	0	Dper\GL26464	0	0	FBpp0287554-D1_1	0	0	Dwil\GK23733	0	0	Dmoj\GI16993	0.0112053	0	Dvir\GJ24171	0	0
mir-308	0	0
CG30118	87.0002	62.0468	Dsim\GD25392	104.117	34.1219	Dsec\GM19906	148.839	161.318	CG30118-PC	99.7683	45.2311	Dyak\GE13911	117.123	46.7757	Dyak\GE13911	99.4833	82.596	Dere\GG20971	86.1701	49.2102	Dana\GF12764	65.7764	24.4645	Dpse\GA15662	67.4813	39.907	Dper\GL16702	104.878	56.5878	FBpp0276282-D1_1	85.788	21.2668	Dwil\GK23228	76.9701	72.5122	Dmoj\GI19386	86.9538	140.091	Dvir\GJ22448	39.8892	39.7467	AAEL010574	28.6938	15.9944
CR41454-RB	0	0
CR33487	0	0.279512
tej	36.8153	63.7868	Dsim\GD25688	19.2785	1.48385	Dsec\GM20217	36.9685	3.80308	tej-PA	31.9586	3.95243	Dyak\GE12320	59.2169	1.46003	Dyak\GE12320	60.0585	4.82388	Dere\GG22430	106.04	44.0967	Dana\GF11357	26.1592	1.89433										Dwil\GK20858	7.08271	1.66831	Dmoj\GI18993	40.6414	1.44458	Dvir\GJ19957	23.3371	2.42667	AAEL008834	99.1493	94.57
CG2955	0	0.0449146	Dsim\GD23272	0	0				CG2955-PA	0	0	Dyak\GE18273	0	0	Dyak\GE18273	0	0	Dere\GG24985	0	0
NimB1	0	0	Dsim\GD23942	0	0	Dsec\GM15419	0	0	nimB1-PA	0	0	Dyak\GE19015	0	0	Dyak\GE19015	0	0	Dere\GG23902	0	0.0428804	Dana\GF14273	0	0	Dpse\GA17296	0	0	Dper\GL21252	0.00768793	0.0184923	FBpp0287338-D1_1	0	0	Dwil\GK15023	0	0	Dmoj\GI12669	0	0.174355	Dvir\GJ18160	0.177137	0.541157
Der-1	36.7023	29.0614	Dsim\GD23120	31.8242	25.3493	Dsec\GM16838	62.9379	56.8542	Der-1-PA	37.8877	21.8896	Dyak\GE17801	38.0229	59.0027	Dyak\GE17801	36.6366	56.6139	Dere\GG24816	33.7851	69.8659	Dana\GF14591	36.6148	103.134	Dpse\GA10631	52.8047	143.529	Dper\GL19666	50.977	136.295	FBpp0280802-D1_1	44.3278	92.8761	Dwil\GK24195	56.1026	41.2074	Dmoj\GI17281	45.724	74.248	Dvir\GJ22875	44.8131	8.20653	AAEL007229	42.6582	56.2451
Pvf1	14.2459	0.0919252	Dsim\GD17412	27.8431	0.638508				Pvf1-PA	36.766	32.0112	Dyak\GE17753	8.59075	0.985617	Dyak\GE17753	7.19536	0.235459	Dere\GG19190	10.5225	4.94186	Dana\GF19053	12.3318	3.68589	Dpse\GA20104	34.1373	48.7024				FBpp0272761-D1_1	42.3664	82.9549	Dwil\GK16524	8.87817	2.16594	Dmoj\GI15086	5.71272	3.60006	Dvir\GJ18893	5.11149	5.62907	AAEL013840	1.92831	5.84038
Bili	0.419583	5.24869	Dsim\GD21178	2.14684e-58	2.25301	Dsec\GM17807	0.024838	3.37998				Dyak\GE23562	0.00511039	2.93131	Dyak\GE23562	0.00612784	5.97595	Dere\GG11365	0.00914757	2.13512	Dana\GF17892	0	0.147688	Dpse\GA11233	0.0067566	2.64492	Dper\GL21905	0.249959	2.63286	FBpp0285371-D1_1	0.271587	6.64423	Dwil\GK13889	0.0108043	0.318115	Dmoj\GI23828	0.170991	0.88804	Dvir\GJ23600	4.09755	51.9771
Mtap	54.2957	171.288	Dsim\GD11265	77.8357	224.671	Dsec\GM21772	80.5992	231.703	CG4802-PA	91.4962	252.044	Dyak\GE11660	54.0418	207.033	Dyak\GE11660	60.6121	293.035	Dere\GG20677	51.2282	160.243	Dana\GF13119	54.9728	112.463	Dpse\GA18442	33.0755	166.448	Dper\GL11423	39.9675	196.228	FBpp0277616-D1_1	14.9325	88.394	Dwil\GK15951	27.4339	106.198	Dmoj\GI18575	39.4453	107.385	Dvir\GJ20369	14.374	78.2989
CG6330	11.1622	8.36043	Dsim\GD18110	0.0370184	0.0995094	Dsec\GM10155	10.9615	35.6863	CG6330-PA	0.975138	1.78732	Dyak\GE10606	3.85306	6.13739	Dyak\GE10606	0.162142	0.480689	Dere\GG12162	0.411948	0.721754	Dana\GF18559	0.0138008	0.691468	Dpse\GA19516	0.0207196	0.365748	Dper\GL27259	0	0.209915	FBpp0283351-D1_1	0.0396783	0.133775	Dwil\GK11445	0.00872456	0.471892	Dmoj\GI22212	0.0294864	0.370428	Dvir\GJ24332	0.0593413	4.18208
HERC2	4.46913	7.55335	Dsim\GD17489	5.4203	9.079	Dsec\GM23027	5.09798	5.99465	HERC2-PC	4.0137	4.42461							Dere\GG19286	4.63969	4.06166	Dana\GF19414	1.43645	1.93969	Dpse\GA11166	1.22641	4.29126				FBpp0272710-D1_1	2.65412	2.69626	Dwil\GK20144	8.3703	15.6807	Dmoj\GI16306	7.41562	9.85385	Dvir\GJ15642	12.9525	6.31986
CG14644	0	0.0150671	Dsim\GD19693	0	0.053573	Dsec\GM10718	0	0.125206	CG14644-PA	0	0	Dyak\GE25367	0	0	Dyak\GE25367	0	0.0490208	Dere\GG11730	0	0	Dana\GF13229	1.15262e-05	4.25351	Dpse\GA24162	0.0420146	1.61821	Dper\GL17280	0	2.32749e-72	FBpp0275974-D1_1	0.406105	4.70703				Dmoj\GI18479	0	0.0110313	Dvir\GJ21340	0	0.203712
CG42327	12.3878	0.748958				Dsec\GM23966	3.71042	0.0994455				Dyak\GE24190	3.72895	0.0481795	Dyak\GE24190	4.78858	0.000443713	Dere\GG18321	1.75514	0.11882	Dana\GF19942	1.25117	0.214646	Dpse\GA30183	17.7959	0.317479	Dper\GL22118	2.90198	4.47257e-24	FBpp0300504-D1_1	16.5016	3.24987	Dwil\GK22380	20.0802	6.61811	Dmoj\GI24071	29.1487	16.0319	Dvir\GJ10890	0.738872	0.926939
His3:CG33830	0	0
Ski6	20.4102	61.8015	Dsim\GD11973	8.02254	39.5856	Dsec\GM25757	13.7474	49.7074	Ski6-PA	6.66214	22.5476	Dyak\GE11809	16.4082	79.3946	Dyak\GE11809	18.6026	27.3382	Dere\GG10219	27.619	47.9207	Dana\GF15621	37.9831	91.9711	Dpse\GA13761	32.5596	44.8907	Dper\GL26697	40.7432	45.2741	FBpp0287890-D1_1	40.2439	118.292	Dwil\GK15569	15.7641	69.8246	Dmoj\GI10716	18.6048	48.8984	Dvir\GJ18275	15.4146	49.8419	AAEL012812	27.163	28.4929
HIP-R	11.3546	48.8909
nej	35.697	55.3411	Dsim\GD16050	45.1229	44.9098	Dsec\GM11349	85.6948	59.5183				Dyak\GE15438	42.5571	46.021	Dyak\GE15438	46.287	44.029	Dere\GG18963	31.3121	55.4409	Dana\GF22418	20.8902	39.6115	Dpse\GA13644	16.1633	35.31	Dper\GL16612	43.0258	55.0199	FBpp0272186-D1_1	16.3671	18.556	Dwil\GK25575	47.3075	38.0719	Dmoj\GI14627	49.6248	44.7344	Dvir\GJ19060	92.2436	67.55
defl	13.9392	28.6902	Dsim\GD14212	10.7336	35.1349	Dsec\GM25181	18.2454	43.76	defl-PA	22.3709	47.2632	Dyak\GE20873	14.1869	39.3875	Dyak\GE20873	18.0779	49.4874	Dere\GG15407	12.9926	48.1568	Dana\GF24672	11.6591	23.7342										Dwil\GK10946	13.5401	33.1805	Dmoj\GI13028	1.28142e-12	24.3566	Dvir\GJ12124	0.418753	27.108
Ir100a	0.0195638	0.543447				Dsec\GM16454	0	0.0278295	Ir100a-PA	0	0.646384	Dyak\GE10968	0	0.485609	Dyak\GE10968	0	0.282229	Dere\GG11834	0	0.238114	Dana\GF17490	0.0103832	2.67303	Dpse\GA26481	0.01754	6.3061	Dper\GL24026	0.00466604	2.18915	FBpp0281888-D1_1	0.066962	4.0776	Dwil\GK12158	0.00848676	1.33285	Dmoj\GI24813	0.00415096	0.177263	Dvir\GJ24458	0.0166346	0.293173
ATPsyn-beta	677.651	519.95
CG42852	0	0
fal	54.7115	5.36049	Dsim\GD14799	23.2985	1.29256	Dsec\GM15021	47.4602	2.18575	fal-PA	34.3009	1.58545	Dyak\GE23074	42.0786	6.76218	Dyak\GE23074	39.6515	12.9137	Dere\GG16031	25.748	10.6694	Dana\GF23671	69.267	30.5797	Dpse\GA21953	48.7474	8.60567	Dper\GL20931	38.6626	4.4302	FBpp0287053-D1_1	33.8582	5.94422	Dwil\GK20191	52.0683	8.50555	Dmoj\GI11786	21.4881	32.7288	Dvir\GJ13487	22.72	7.88577	AAEL006226	42.4827	5.51805
wry	0	0.00567946	Dsim\GD23117	0	0	Dsec\GM16835	0	0.0134353				Dyak\GE17758	0	0	Dyak\GE17758	0	0	Dere\GG24813	0	0	Dana\GF14011	0.00756584	0	Dpse\GA16378	0	0	Dper\GL19662	0.0039766	0	FBpp0280796-D1_1	0.00437486	0.0256859	Dwil\GK14567	0.00393928	0.00687435	Dmoj\GI17277	0.00541833	0.0271574	Dvir\GJ22831	0.122281	0.807586
CG32767	33.5656	17.6369				Dsec\GM12656	53.1755	19.2202				Dyak\GE16826	67.4034	23.8731	Dyak\GE16826	59.3595	30.426	Dere\GG18508	39.461	20.7368	Dana\GF20331	50.138	24.0143	Dpse\GA26185	27.5754	11.7845	Dper\GL26812	4981.32	4596.34	FBpp0281114-D1_1	36.5818	16.8748	Dwil\GK25297	41.4382	26.7919	Dmoj\GI21583	48.5836	52.5708	Dvir\GJ15805	47.473	48.8555
jhamt	0	0.114741				Dsec\GM18672	0	0.361017	jhamt-PA	0.023986	0.206973	Dyak\GE13105	0	0.0227178	Dyak\GE13105	0	0.0482931	Dere\GG22746	0	0.310442	Dana\GF24959	0	0.042612	Dpse\GA14462	0	0.00881907	Dper\GL19636	0	0.125933	FBpp0280768-D1_1	0	0.0186557	Dwil\GK24707	0	0.0801483	Dmoj\GI17257	0.004604	0	Dvir\GJ22616	50.295	136.577	AAEL006280	0.726933	0.672936
CG11876	36.6217	19.1326	Dsim\GD21413	50.2417	19.9471	Dsec\GM12765	38.0909	19.2198	CG11876-PA	25.3661	12.8365	Dyak\GE23833	59.4328	40.5439	Dyak\GE23833	51.5662	40.3199	Dere\GG11642	78.8631	80.5485	Dana\GF23287	49.6909	83.2786	Dpse\GA11252	58.3577	56.989	Dper\GL23909	98.4513	132.352	FBpp0283602-D1_1	57.7286	55.5785	Dwil\GK11887	77.108	53.0171	Dmoj\GI22271	81.1363	110.088	Dvir\GJ24064	65.4205	171.804	AAEL004338	46.9859	39.0188
CG15036	0	0	Dsim\GD16154	0	0	Dsec\GM17468	0	0	CG15036-PA	0	0	Dyak\GE17523	0	0	Dyak\GE17523	0	0	Dere\GG17621	0	0													Dwil\GK19247	3.14386	2.25962
Rs1	23.1736	111.464	Dsim\GD10546	31.0173	123.545	Dsec\GM21012	44.8797	208.841	Rs1-PA	65.7842	223.03	Dyak\GE19181	29.2893	190.255	Dyak\GE19181	35.6624	163.522	Dere\GG23340	33.1169	124.886	Dana\GF13667	12.4373	139.085	Dpse\GA15282	50.2201	259.076	Dper\GL11206	48.2328	263.913	FBpp0277385-D1_1	46.2972	219.427	Dwil\GK15774	48.9428	182.653	Dmoj\GI18677	34.7937	151.766	Dvir\GJ21693	43.9836	233.132	AAEL010317	49.9852	52.9386
CG34283	0	0.142034
tRNA:E4:62Aa	0	0
Phae2	0	0.239575	Dsim\GD23820	0	0				CG16997-PB	0	0	Dyak\GE18574	0.381464	0.0818761	Dyak\GE18574	0	0.095678				Dana\GF21569	0	0
CG32694	0.00399128	0.0860998	Dsim\GD24704	0.0479079	0.0599258				CG32694-PB	0.0175806	0.0362246	Dyak\GE17821	0	0	Dyak\GE17821	0	0	Dere\GG18334	0	0.0140738	Dana\GF19160	0	0	Dpse\GA17079	0.00742897	0				FBpp0272293-D1_1	0.0354637	0.0991114	Dwil\GK25367	0.0051937	0.0977308	Dmoj\GI15997	0.00204491	0.0816983	Dvir\GJ18723	0.896	0.0583839
CG30159	25.2457	1.04981	Dsim\GD10440	17.4028	0.716256	Dsec\GM20911	19.9824	4.87424	CG30159-PB	6.87198e-07	2.71114e-11	Dyak\GE19089	4.01315	1.05659	Dyak\GE19089	12.8346	0.815714	Dere\GG23238	24.8997	5.6142	Dana\GF13153	3.14309	0.278937	Dpse\GA15686	18.4806	2.32957	Dper\GL11132	30.6946	1.39753				Dwil\GK19403	24.4558	3.16718	Dmoj\GI19463	33.7002	0.808866	Dvir\GJ15123	36.4195	2.61601
msi	22.7831	83.8921	Dsim\msi	11.3747	30.2915	Dsec\GM10251	15.0552	96.7231	msi-PB	18.2046	55.3882	Dyak\GE23609	21.0022	84.1658	Dyak\GE23609	21.3348	49.8924	Dere\GG11413	25.2206	42.0981	Dana\GF17697	23.1295	43.4733	Dpse\GA27393	12.806	33.36	Dper\GL22146	46.7021	72.1703	FBpp0284404-D1_1	17.8624	11.8817	Dwil\GK12850	37.4259	109.263	Dmoj\GI22407	57.6477	143.601	Dvir\GJ10967	40.7754	101.102
CG10898	12.6565	5.45592	Dsim\GD18763	14.1958	2.73054	Dsec\GM23952	16.5604	4.11435	CG10898-PA	18.264	4.20675	Dyak\GE24179	17.8671	13.0866	Dyak\GE24179	16.4043	7.60455	Dere\GG18222	4.29873	3.94274	Dana\GF18377	16.0743	2.93389	Dpse\GA10624	4.57659	6.73986	Dper\GL12379	2.93048	7.19528	FBpp0284669-D1_1	1.85082	4.4509	Dwil\GK11300	10.8465	14.8818	Dmoj\GI10291	11.4998	9.11505	Dvir\GJ11098	0.384428	0.708741	AAEL007364	0.546659	7.34093
CG9416	0.00600823	0.127773	Dsim\GD25326	0	2.21547	Dsec\GM19836	0.0114377	0.0621989	CG9416-PA	0	2.02492	Dyak\GE13851	0	0.0882143	Dyak\GE13851	0.015216	0.101508	Dere\GG20912	0	0.339007	Dana\GF12612	0.0062757	0.175162	Dpse\GA21772	0.143588	0.147477	Dper\GL10445	0	0.047883	FBpp0276607-D1_1	0.00579136	1.4184e-07	Dwil\GK20800	0.00579954	0.118891	Dmoj\GI20486	0.0825207	0.281014	Dvir\GJ22338	0.155988	1.04288
CG1671	18.628	38.261	Dsim\GD10690	13.1118	31.8949	Dsec\GM24417	16.8375	32.326	CG1671-PA	11.0422	28.5439	Dyak\GE19308	11.2836	18.3464	Dyak\GE19308	7.69059	41.8918	Dere\GG24111	14.7788	33.0846	Dana\GF11768	28.6811	24.1597	Dpse\GA14095	23.8377	23.9258	Dper\GL10096	20.4902	15.8354	FBpp0278629-D1_1	23.7415	24.2515	Dwil\GK20642	23.6352	59.2553	Dmoj\GI18830	27.3298	92.056	Dvir\GJ21857	30.6044	125.476	AAEL004526	18.8341	11.8381
epsilonCOP	30.0132	69.892	Dsim\GD23412	50.6702	90.3889	Dsec\GM18632	38.952	73.0882	epsilonCOP-PA	44.1735	63.3656	Dyak\GE13901	57.7473	191.237	Dyak\GE13901	51.131	141.432	Dere\GG10415	55.5405	175.528	Dana\GF14166	43.1332	135.023	Dpse\GA21869	25.8098	126.692	Dper\GL25672	34.749	172.81	FBpp0279306-D1_1	21.4661	137.416	Dwil\GK18724	50.6023	44.8775	Dmoj\GI13628	50.6779	58.0252	Dvir\GJ18334	35.8892	61.1344
Deaf1	24.3955	6.88188	Dsim\GD14830	22.7647	7.6185	Dsec\GM19656	25.8379	8.92744	Deaf1-PA	28.3995	6.34807							Dere\GG16060	31.1995	7.97026	Dana\GF23595	23.181	10.852	Dpse\GA21169	29.5464	12.1152	Dper\GL15737	41.1239	15.0121	FBpp0275183-D1_1	22.8394	8.42877	Dwil\GK16969	39.0279	74.5521	Dmoj\GI11644	39.3723	30.6905	Dvir\GJ11325	35.8441	5.37473	AAEL013408	104.404	53.853
CG9962	0	0	Dsim\GD22814	0	0	Dsec\GM18209	0.140459	0	CG9962-PA	0	0	Dyak\GE15064	0	0	Dyak\GE15064	0	0	Dere\GG24503	0	0.0362781
CG42615	0	0	Dsim\GD15379	0	0	Dsec\GM21063	0	0				Dyak\GE19225	0	0	Dyak\GE19225	0	0	Dere\GG23383	0	0	Dana\GF12380	0	0
CG30323	0.0149115	0.92557	Dsim\GD15437	0	1.312	Dsec\GM21830	31.2949	16.6872	CG30323-PB	0	1.50045													Dpse\GA30280	9.05458e-45	0.147667	Dper\GL17230	0.102684	1.35601	FBpp0307092-D1_1	15.9845	17.0123
CG34432	0.0176337	0.105992							CG34432-PA	0.0407481	0																			FBpp0282958-D1_1	0	0
Cyp6a13	0.1335	0.359444	Dsim\GD10575	0	0	Dsec\GM21045	0.162371	0.393401	Cyp6a13-PA	0.0144574	0.0342799	Dyak\GE19209	0.00384597	0	Dyak\GE19209	0	0	Dere\GG23366	0.00869049	0.0784018	Dana\GF12366	0.0429993	0.138113	Dpse\GA15364	1.0278	0.889485	Dper\GL10371	0.28012	0	FBpp0278324-D1_1	0.603828	0.658001	Dwil\GK19397	1.55342	0.359245				Dvir\GJ21719	0.0983809	0.0170069
CR43087	0	0.105342
CR44112	0	0
CG12203	16.3518	22.1134																																								AAEL013744	96.6902	102.281
CR43877	6.89728	10.1816
PGRP-LC	0	0.120059	Dsim\GD14166	0	0.013848	Dsec\GM25129	0.747103	0.105244	PGRP-LC-PB	0.0130166	0	Dyak\GE20818	0	0	Dyak\GE20818	0	0	Dere\GG15356	0.0173764	0.0448342	Dana\GF10680	0	0.032956	Dpse\GA29295	0	0.0257328	Dper\GL18427	0.0995658	0.22242				Dwil\GK23800	0.0276435	0.0249773	Dmoj\GI12108	0	0.266502	Dvir\GJ13383	0	0.0143157
CR43907	0.707632	2.22492
CG33695	22.7866	75.2364	Dsim\GD23773	35.4447	70.7631	Dsec\GM18984	35.7351	95.6009	CG33695-PA	36.006	66.0055	Dyak\GE18521	15.4889	64.1176	Dyak\GE18521	37.8878	66.9385	Dere\GG23716	9.26799	9.02384	Dana\GF14768	54.7451	197.886	Dpse\GA26007	19.8802	40.7871	Dper\GL19553	26.8429	63.5775	FBpp0280683-D1_1	22.0182	74.498	Dwil\GK14901	44.4015	57.8517	Dmoj\GI20672	10.9065	62.6572	Dvir\GJ13267	31.6979	68.0409	AAEL006628	54.9727	96.2331
CG3294	1.17998	14.9809	Dsim\GD23299	0.854123	21.2088	Dsec\GM18489	0.361727	20.3544	CG3294-PA	0.95639	23.9686	Dyak\GE18306	0.773002	14.8639	Dyak\GE18306	0.51485	15.2301	Dere\GG25018	0.402756	22.8869	Dana\GF21431	2.4137	10.753	Dpse\GA17206	3.02553	24.0655	Dper\GL14474	10.3965	25.5293	FBpp0280927-D1_1	4.03516	16.328	Dwil\GK23757	3.65256	15.0229	Dmoj\GI17015	0.370311	4.63887	Dvir\GJ24411	0.71305	21.3794
CG16965	0	0.127705	Dsim\GD23801	0.0070684	0.274804	Dsec\GM26677	0	0.618094	CG16965-PB	0	0.153416	Dyak\GE18556	0.00973086	0.851466	Dyak\GE18556	0.00960054	1.16872	Dere\GG23749	0	0.760847	Dana\GF21627	0.800457	1.12733	Dpse\GA14242	0.0236467	6.33294	Dper\GL18536	0.0181519	12.9039	FBpp0279829-D1_1	0.0193196	3.97562	Dwil\GK15172	0.00303196	0.0196951	Dmoj\GI24803	0	0.0427091	Dvir\GJ22522	0	0.550042
CR44518	0	0
rod	17.8164	4.64989				Dsec\GM16431	21.5547	4.30219	rod-PA	14.519	5.10881	Dyak\GE10947	20.659	32.9266	Dyak\GE10947	16.0849	0.692102	Dere\GG11814	30.517	3.77679	Dana\GF22970	20.3139	5.03331	Dpse\GA13892	13.1534	63.9743	Dper\GL23634	22.7696	84.7854	FBpp0282418-D1_1	9.40738	25.4176	Dwil\GK11720	26.7558	2.95625	Dmoj\GI23397	26.0327	12.4021	Dvir\GJ23087	30.1419	38.2173	AAEL008377	11.7162	14.4828
Pal1	54.7583	266.701	Dsim\GD10702	67.2042	321.422	Dsec\GM21169	88.074	295.612	CG12130-PB	72.9006	309.391	Dyak\GE19318	60.2427	154.185	Dyak\GE19318	71.212	327.153	Dere\GG24122	59.5093	224.271	Dana\GF13565	25.831	42.7823	Dpse\GA11425	26.0764	98.5853	Dper\GL16764	36.9732	71.5784	FBpp0276336-D1_1	28.5214	63.1291	Dwil\GK15744	30.8485	118.033	Dmoj\GI20251	49.7476	211.957	Dvir\GJ20204	52.8416	220.061	AAEL001565	0.266531	30.4079
lilli	17.5363	14.2733	Dsim\GD23194	20.9059	14.3439	Dsec\GM18379	29.6163	21.7921	lilli-PC	21.3568	8.8264	Dyak\GE18192	28.2194	19.0535	Dyak\GE18192	26.8092	21.6579	Dere\GG24899	19.3106	15.5364	Dana\GF14991	15.3796	8.52148	Dpse\GA21343	9.50181	5.34384	Dper\GL26297	27.3217	11.3114	FBpp0287399-D1_1	11.6725	5.02951	Dwil\GK14864	38.6084	13.7797	Dmoj\GI11857	23.427	3.91909	Dvir\GJ13972	24.159	14.4715	AAEL006680	58.9216	22.995
Ste:CG33242	0	0
mir-3644	0	0
CR15821-RA	0.0841035	0.0180038
CR12460-RC	0.0631174	1.32063
CG5276	13.3777	19.8108	Dsim\GD18755	13.4023	24.9829	Dsec\GM23945	25.2806	27.6701	CG5276-PA	22.9108	29.2378	Dyak\GE26097	19.8364	30.9541	Dyak\GE26097	23.0179	33.2932	Dere\GG18156	19.1728	64.2247	Dana\GF16866	15.3546	81.2188	Dpse\GA18779	15.6841	11.3319	Dper\GL12374	14.9639	11.2357	FBpp0284664-D1_1	12.5347	3.71875	Dwil\GK11295	21.3024	30.9189	Dmoj\GI10286	16.3657	18.1093	Dvir\GJ11094	15.001	21.7567	AAEL006659	67.2773	53.7176
CG15408	0	0				Dsec\GM18411	0.0175047	0.126653	CG15408-PA	0	2.00294	Dyak\GE18226	0.0100006	0.0138653	Dyak\GE18226	0	0.679766	Dere\GG24934	0	0.025748	Dana\GF14180	0	0	Dpse\GA13708	0	0.0314467	Dper\GL18609	0.00342101	0.005412							Dmoj\GI16763	0	0.0424173	Dvir\GJ17189	0	0
oxt	36.1325	21.5413	Dsim\oxt	36.0259	21.6454	Dsec\oxt	49.3238	24.7137	oxt-PB	59.6582	17.4219	Dyak\oxt	61.2533	49.1045	Dyak\oxt	53.2168	36.9094	Dere\oxt	39.6482	23.2577	Dana\oxt	36.4221	20.9577	Dpse\oxt	25.2321	23.2366	Dper\oxt	39.7053	40.4496	FBpp0274031-D1_1	23.0841	17.7583	Dwil\oxt	26.7137	8.00802	Dmoj\GI12152	29.8093	13.2237	Dvir\oxt	35.3305	28.1347	AAEL007409	12.3796	9.06222
SCAP	23.5371	5.67226	Dsim\GD15314	41.9769	241.007				SCAP-PA	25.4635	5.33711	Dyak\GE19432	36.2619	8.18427	Dyak\GE19432	35.1683	4.10107	Dere\GG10838	17.5486	3.1316	Dana\GF13825	12.8966	2.63626	Dpse\GA17307	20.1765	1.05299	Dper\GL17785	49.4798	2.59558	FBpp0278210-D1_1	19.9919	0.59663	Dwil\GK22004	49.8197	2.12966	Dmoj\GI21195	12.1757	7.69365	Dvir\GJ20799	21.845	16.3646
CR45868	0.680766	0.0285983
CG10761	0.0109386	0.2429	Dsim\GD24575	0.352543	0	Dsec\GM11202	0	0	CG10761-PA	0	0	Dyak\GE17474	0	0	Dyak\GE17474	0	0	Dere\GG17980	0	0	Dana\GF20973	0	0										Dwil\GK19914	0.0396177	0.0407385	Dmoj\GI14409	2.50271	0.0833208	Dvir\GJ18757	0	0.0515415
Or65a	0	0	Dsim\GD13950	0	0	Dsec\GM14776	0	0	Or65a-PA	0	0	Dyak\GE21556	0	0.0184162	Dyak\GE21556	0	0	Dere\GG15340	0	0.130825	Dana\GF15189	0	0.0192006	Dpse\Or65b4	0	0.00936695	Dper\GL10786	0	0.0372335				Dwil\GK16846	0	0.00744077
CG33939	0	0.0694041
CG9631	0	0	Dsim\GD20439	0	0	Dsec\GM25869	0	0	CG9631-PA	0	0	Dyak\GE10045	0	0	Dyak\GE10045	0	0	Dere\GG21410	0	0.228927	Dana\GF18776	0	0.190341	Dpse\GA21926	0	0.164504	Dper\GL23295	0	0.00560409	FBpp0283902-D1_1	0	0.0864349	Dwil\GK10896	0	0.0488281	Dmoj\GI24538	0.00241442	0.211133	Dvir\GJ22606	0	0
ZAP3	15.1431	54.0415	Dsim\GD16041	14.8174	37.4018	Dsec\GM11337	20.4303	33.9142				Dyak\GE15418	15.15	74.1618	Dyak\GE15418	19.2754	62.333	Dere\GG18946	15.656	49.5961	Dana\GF19153	18.2363	52.5698	Dpse\GA17072	13.7155	41.415	Dper\GL16589	32.9458	78.5046	FBpp0272163-D1_1	10.6821	29.4255	Dwil\GK25108	33.3956	134.226	Dmoj\GI11179	23.3868	55.7157	Dvir\GJ19544	16.6156	43.2104
5SrRNA:CR33366	0	0
CG14024	0	0.111283	Dsim\GD22657	0.102407	0.337703	Dsec\GM18029	0	0	CG14024-PA	0.0167649	0.0345098	Dyak\GE19005	0	0	Dyak\GE19005	0	0	Dere\GG24311	0.00984172	0	Dana\GF15517	0.0127011	0	Dpse\GA12707	0.0479755	0.0456021	Dper\GL18559	0.0260065	0.0832985	FBpp0279851-D1_1	0	0.0265354	Dwil\GK24847	0.0368614	0	Dmoj\GI10575	0.00272791	0.0147617	Dvir\GJ21781	0.00392806	0.552471	AAEL010120	0.0716758	1.49104
Gr39a	0	2.22209	Dsim\GD24315	0	0.429309	Dsec\GM23407	0	0.30788	Gr39a-PC	0	0.537562	Dyak\GE12911	0.00698254	0.36775	Dyak\GE12911	0	2.01219e-156	Dere\GG21294	0.0410422	0.105847	Dana\GF14323	0	0.422733	Dpse\Gr39a	0.00518497	0.0612905	Dper\GL26657	0	0.0621576	FBpp0287849-D1_1	0.00632989	0.176509	Dwil\GK18735	0	0.678486	Dmoj\GI12187	0.00219325	0.0346546	Dvir\GJ17846	0.00323537	0.169032
CR46119	0	0
CG12590	0	0.222681	Dsim\GD19763	0	0.0704296	Dsec\GM10789	0	0.109608	CG12590-PA	0.0423679	0.0449301	Dyak\GE25451	1.521	2.58107	Dyak\GE25451	9.7208e-105	0.514163	Dere\GG12627	0	0.313223	Dana\GF18925	0.0496305	0.403096	Dpse\GA11706	0.00653868	0.0368794	Dper\GL21630	0	0.0551913	FBpp0281520-D1_1	0	0.126346	Dwil\GK12958	1.14872	0.0708974	Dmoj\GI10265	0	0.0418327	Dvir\GJ11072	0	1.60035
SF2	88.6092	538.741				Dsec\GM15444	81.2344	415.413	SF2-PA	115.84	493.149	Dyak\GE26323	177.02	764.035	Dyak\GE26323	175.629	940.422	Dere\GG20059	147.373	925.218	Dana\GF16525	162.723	909.72	Dpse\GA20008	123.549	680.087	Dper\GL22249	211.289	1314.08	FBpp0284512-D1_1	116.847	546.834	Dwil\GK13511	182.756	921.423	Dmoj\GI24651	194.003	1032.81	Dvir\GJ23504	153.135	618.578	AAEL006473	174.536	341.91
CR46049	0	0.0271054
CG12655	0	0.0262645	Dsim\GD18725	0	0	Dsec\GM22700	0	0				Dyak\GE17348	0	0	Dyak\GE17348	0	0	Dere\GG18017	0	0.201789	Dana\GF20459	0	0	Dpse\GA11740	0	0	Dper\GL12928	0.00959557	0.189893	FBpp0273145-D1_1	0	0.102239	Dwil\GK16342	0	0	Dmoj\GI14818	0	0	Dvir\GJ19482	0	0
Alh	44.2481	47.169	Dsim\GD19503	5.40518	1.15786	Dsec\GM10507	2.03326	0.344676	Alh-PE	47.2779	62.3615	Dyak\GE25817	3.94605	1.75262e-28	Dyak\GE25817	11.6661	1.96724	Dere\GG10069	0.169904	4.85968e-60	Dana\GF17322	5.69529	4.38776e-09				Dper\GL12198	3.08648	1.89428				Dwil\GK11841	5.66744	0.0712898	Dmoj\GI24518	12.6439	9.68119e-55	Dvir\GJ22691	17.9032	4.85519
CG12237	35.4416	34.1274	Dsim\GD24455	58.3799	97.4262	Dsec\GM22723	38.0894	40.0283	CG12237-PA	45.8035	67.2982	Dyak\GE17368	77.1087	184.384	Dyak\GE17368	14.5343	23.9983	Dere\GG18039	21.8307	31.501	Dana\GF20415	32.2556	79.551	Dpse\GA11499	15.653	1.24037	Dper\GL27061	23.6095	1.08315	FBpp0273480-D1_1	23.4096	3.53742	Dwil\GK16224	44.5213	28.8445	Dmoj\GI21532	42.6216	134.221	Dvir\GJ16005	45.1237	44.2694
CG8108	92.5556	202.117	Dsim\GD14221	135.676	535.492	Dsec\GM25189	137.058	423.56	CG8108-PB	124.628	373.058	Dyak\GE21724	113.261	541.603	Dyak\GE21724	208.888	653.615	Dere\GG15416	144.474	707.687	Dana\GF10577	124.328	483.912	Dpse\GA20830	71.3973	309.176	Dper\GL12499	98.3165	558.874	FBpp0274316-D1_1	102.27	495.927	Dwil\GK16782	54.7793	201.82	Dmoj\GI12311	83.2815	486.671	Dvir\GJ13247	60.4104	260.287	AAEL005277	182.28	273.146
CG7299	0	0
His2B:CG33870	0	0
CG15578	0	0.10618
28SrRNA-Psi:CR45848	3.61698	0.240233
CR44316	0	0.114091
CG5037	41.4092	37.0939	Dsim\GD23677	65.9638	51.991				CG5037-PA	68.5688	87.952	Dyak\GE18922	62.2671	112.986	Dyak\GE18922	58.8728	108.779	Dere\GG10107	42.3999	31.4838	Dana\GF15766	63.89	277.374	Dpse\GA18613	63.299	12.8945	Dper\GL19148	84.7521	27.1088				Dwil\GK23501	82.1812	34.7555	Dmoj\GI18678	47.1428	43.4434	Dvir\GJ17536	52.621	24.5005	AAEL001479	69.6091	50.2815
betaTub97EF	0.0538873	0.172437				Dsec\GM16302	0.0802897	0	betaTub97EF-PA	0.0283823	0.949718	Dyak\GE10520	0.013944	0.0508797	Dyak\GE10520	0	0	Dere\GG12076	0.0416356	0.494093	Dana\GF16133	0.0575979	1.68917	Dpse\GA27086	0.191941	146.335	Dper\GL23875	0.00516983	216.788				Dwil\GK22527	0.301529	1.95473	Dmoj\GI24852	0.0849128	1.02578	Dvir\GJ24495	0.0290964	32.3208
Ir48a	0	0
CR40573	0	0
Cpr51A	0	0.0514828	Dsim\GD25677	1.47943	4.37731	Dsec\GM20207	0	0	Cpr51A-PA	0	0.123437	Dyak\GE12309	0	0	Dyak\GE12309	0.0547694	0	Dere\GG22420	0	0	Dana\GF11348	1.06568	3.58925	Dpse\GA10081	0	0.435161	Dper\GL10644	7.52676	17.3302	FBpp0276803-D1_1	0.0367353	4.56253				Dmoj\GI18726	0	0.0880878	Dvir\GJ21745	0	0	AAEL011642	0.343385	0
CG7179	0	0.32353	Dsim\GD22470	0	0.104875	Dsec\GM13350	0	0.0239971	CG7179-PB	0	0.216807	Dyak\GE18336	0	0.0373393	Dyak\GE18336	0	0	Dere\GG23509	0	0.0177211	Dana\GF14583	13.6036	19.8659	Dpse\GA25828	0.00727029	0.736484	Dper\GL18852	0.0272156	4.02015	FBpp0280162-D1_1	0.00927049	0.824371	Dwil\GK24641	0.00181646	0	Dmoj\GI14508	0.00918132	0.0304466	Dvir\GJ16282	0.00980536	0	AAEL002217	0	0
CheB98a	0	0.0300389							CheB98a-PA	0	0
CG33688	0	0							CG33688-PA	0	0
CR45516	0	0
CR43868	8.09556	2.1565
GstD6	0.146938	0.0591289							GstD6-PA	0.106693	0.251984	Dyak\GE26179	0	1.73017	Dyak\GE26179	0.0602882	0.0677445				Dana\GF17944	0.0591544	4.61452
snoRNA:291	0	0
Acp98AB	0	0
CG31522	5.48503	9.09321	Dsim\GD19676	13.7213	2.76816				CG31522-PD	11.1418	17.4882	Dyak\GE25348	16.1588	25.6588	Dyak\GE25348	17.9952	20.3039	Dere\GG11543	17.3574	14.4361	Dana\GF18506	25.8069	1.59433	Dpse\GA16297	12.6932	3.81366	Dper\GL22348	9.71451	3.06127	FBpp0301028-D2_1	7.63652	3.62113	Dwil\GK13751	29.7435	2.08667	Dmoj\GI22070	33.581	9.84894	Dvir\GJ24118	16.5282	13.5034
CR45941	0	0.212568
His2B:CG33876	0	0
CG14354	0	0	Dsim\GD21236	0.00706942	0	Dsec\GM10266	0	0	CG14354-PA	0	0	Dyak\GE23621	0	0	Dyak\GE23621	0	0	Dere\GG11426	0	0	Dana\GF16773	0	0	Dpse\GA26323	0	0	Dper\GL21537	0	0.118097	FBpp0281427-D1_1	0	2.70757	Dwil\GK14387	0	0
CR45506	0	0.0395994
CR31144	118.796	369.465
CR44600	0.0130136	0.109719
CG43222	0	0.106115	Dsim\GD18281	0	0	Dsec\GM23473	0	0																												Dmoj\GI23593	0.918001	3.00619
CG6424	20.6736	2.01182	Dsim\GD25448	12.2596	1.0031	Dsec\GM19957	12.1159	0.361729	CG6424-PA	23.0736	0.480763	Dyak\GE13970	18.6041	0.429588	Dyak\GE13970	17.5899	0.459793	Dere\GG21027	21.127	6.90521	Dana\GF13232	5.70595	0.10175	Dpse\GA19582	3.92758	2.9521	Dper\GL17677	13.4256	2.27973				Dwil\GK22954	25.8175	3.85637	Dmoj\GI19422	11.825	6.37322	Dvir\GJ22486	5.79941	3.24176e-25
CG3735	26.4429	33.2595	Dsim\GD24992	17.2341	39.2724	Dsec\GM15490	35.2592	93.0534	CG3735-PA	73.761	66.2124	Dyak\GE11510	20.1758	41.033	Dyak\GE11510	23.5055	40.6934	Dere\GG19977	22.3956	50.2629	Dana\GF12052	22.4301	60.2003				Dper\GL10915	25.9245	109.422				Dwil\GK15852	10.2422	47.6012	Dmoj\GI18850	26.8818	27.3942	Dvir\GJ21883	50.322	15.9194	AAEL007753	17.7737	11.2145
Sfp78E	0.36297	1.16505
Adgf-A	0.371395	16.8513	Dsim\GD12381	3.95156	21.4758	Dsec\GM24311	2.34478	56.6744	Adgf-A-PA	0.677428	76.1175	Dyak\GE22124	4.9261	144.351	Dyak\GE22124	3.43604	38.1945	Dere\GG15787	2.6748	9.70804	Dana\GF23892	3.116	7.81524	Dpse\GA19282	8.21255	2.1226	Dper\GL18074	10.6428	2.19033				Dwil\GK12327	0.00360436	13.2932	Dmoj\GI12945	1.66153	20.0607	Dvir\GJ13087	0.420408	0.38811
CG4744	0	0.0279354	Dsim\GD25763	29.8498	8.21958	Dsec\GM20283	0	0	CG4744-PA	0.0189244	0	Dyak\GE13366	0	0	Dyak\GE13366	0	0.00654671	Dere\GG22497	0	0	Dana\GF11189	0	0				Dper\GL11095	0.0206141	0.044793				Dwil\GK17821	0	0.0589979	Dmoj\GI19439	0.000587451	0.00148094	Dvir\GJ21192	0.990785	0.594711
CR40190-RC	0.0955743	0.0946417
CR43412	0	0
CR43819	0	0
Rab10	105.421	182.954				Dsec\GM23016	130.245	277.944	Rab10-PA	134.128	117.577	Dyak\GE17866	142.136	288.79	Dyak\GE17866	127.932	139.018	Dere\GG19277	169.76	136.78	Dana\GF20241	73.9082	162.181	Dpse\GA26078	53.4727	38.4688	Dper\GL13084	84.541	75.8218	FBpp0280886-D1_1	69.9201	87.3559	Dwil\GK25049	57.349	150.75	Dmoj\GI11034	78.8738	462.148	Dvir\GJ15815	125.149	407.506	AAEL002155	55.7327	119.229
CG11262	0	0.0131207	Dsim\GD14418	0	0	Dsec\GM25385	0	0.0249177	CG11262-PA	0	0	Dyak\GE21939	0	0	Dyak\GE21939	0	0	Dere\GG15613	0	0	Dana\GF23750	0	0	Dpse\GA29039	0	1.1604	Dper\GL15458	0.00209809	1.77753	FBpp0287922-D1_1	0	2.86168
Tet	0.00216159	3.38464	Dsim\GD13372	0.00946765	2.30246	Dsec\GM14104	0.067462	3.04273				Dyak\GE21689	0.019086	1.40682	Dyak\GE21689	0.0127467	9.29223	Dere\GG14498	0.00509973	3.41814	Dana\GF10236	0.0135735	0.2561	Dpse\GA28319	0.0239145	0.935182	Dper\GL22434	0.44753	8.27205	FBpp0286292-D1_1	0.071024	0.881227	Dwil\GK17629	0.0218839	1.1149	Dmoj\GI13905	0.0829954	2.64402	Dvir\GJ11762	0.214039	1.88478
velo	43.6668	56.4956	Dsim\GD13111	39.2362	84.4009	Dsec\GM13820	57.7934	99.3245	CG10107-PA	43.0087	84.6163	Dyak\GE20469	86.842	79.817	Dyak\GE20469	67.0001	82.3277	Dere\GG15025	48.008	122.689	Dana\GF10888	57.2686	41.5663	Dpse\GA10077	37.9188	60.5469	Dper\GL13234	62.6948	81.7856				Dwil\GK12576	42.6833	39.9627	Dmoj\GI12378	74.7214	64.6	Dvir\GJ12268	34.4704	46.4205	AAEL001372	95.4724	62.0689
CG4849	26.6045	151.787				Dsec\GM16368	23.8679	131.293				Dyak\GE23775	17.1127	171.888	Dyak\GE23775	25.1876	192.618	Dere\GG11585	21.4017	169.234	Dana\GF18873	14.873	100.41	Dpse\GA18477	26.0597	214.21	Dper\GL23646	34.3068	240.187	FBpp0282432-D1_1	17.9585	136.367	Dwil\GK22639	32.429	174.485	Dmoj\GI22765	22.1707	203.746	Dvir\GJ22766	25.1439	151.354	AAEL011382	56.9007	25.4645
Grip	0.963782	0.492506	Dsim\GD16775	1.83732	0.175498	Dsec\GM12458	5.20068	0.231853	Grip-PA	2.58539	0.245254	Dyak\GE17569	18.5066	0.852885	Dyak\GE17569	19.2444	1.22736	Dere\GG18808	4.23949	0.909488	Dana\GF22087	0.0304838	0.0229128	Dpse\GA12994	1.6786	1.59848	Dper\GL14901	3.81416	2.77426	FBpp0281962-D1_1	2.77031	4.97574	Dwil\GK20135	0.0124431	0.0142047	Dmoj\GI15320	0.244638	0.0422719	Dvir\GJ14758	0.000926948	0.805381	AAEL014552	0.571955	0.460811
pncr009:3L-RC	0.371804	3.50633e-30
CR44758	0	0.0329424
Sema-2a	61.6374	317.439	Dsim\GD11202	57.8339	363.06	Dsec\GM21705	83.5949	384.968	Sema-2a-PB	85.5089	324.312	Dyak\GE11800	82.0828	443.109	Dyak\GE11800	74.7943	382.018	Dere\GG20610	45.1935	398.292	Dana\GF13604	47.1148	201.04	Dpse\GA24470	35.3693	230.921	Dper\GL10746	46.1262	306.742				Dwil\GK21702	49.1968	307.725	Dmoj\GI20528	38.3914	290.02	Dvir\GJ22377	53.2506	269.559
Rae1	41.3561	115.47	Dsim\GD25180	51.3308	169.349	Dsec\GM15702	81.7176	318.149	Rae1-PA	70.4916	197.297	Dyak\GE13690	55.4263	147.893	Dyak\GE13690	48.3762	87.0435	Dere\GG20758	86.4915	164.62	Dana\GF11632	47.6838	211.288	Dpse\GA22080	49.6319	216.42	Dper\GL11275	48.4048	201.029	FBpp0277459-D1_1	31.0894	193.072	Dwil\GK19577	58.5522	209.144	Dmoj\GI21110	45.0857	153.789	Dvir\GJ20959	60.7843	279.886	AAEL007066	49.2466	39.3339
CG5909	0.00256109	0.267157	Dsim\GD15187	0	0.0603627	Dsec\GM10374	0	0	CG5909-PA	0.0184616	0	Dyak\GE23722	0	0	Dyak\GE23722	0	0	Dere\GG11533	0.0108004	0.360618	Dana\GF23282	0.0167157	0.521884	Dpse\GA27102	0	0	Dper\GL23906	0	0.0113265	FBpp0283598-D1_1	0	0	Dwil\GK11885	0	1.89057	Dmoj\GI22268	0	3.23128	Dvir\GJ24059	0	0.67023
Sec71	7.80304	21.7718	Dsim\GD23923	13.6131	19.5598	Dsec\GM15214	24.6483	22.1859	sec71-PA	15.8715	15.5146	Dyak\GE18681	18.2981	31.1787	Dyak\GE18681	18.8146	20.5506	Dere\GG23880	11.2234	11.808	Dana\GF14256	17.7663	11.5884	Dpse\GA20452	3.70191	6.7233	Dper\GL21229	22.6067	33.8444	FBpp0287313-D1_1	12.4455	15.1138	Dwil\GK24228	28.5137	23.0805	Dmoj\GI18236	9.63829	4.25171	Dvir\GJ18143	14.1761	5.24106
Burs	0	0	Dsim\GD20896	0	0	Dsec\GM26374	0	0.263263	burs-PA	0	0	Dyak\GE10240	0	0.113687	Dyak\GE10240	0	0.101982				Dana\GF18044	0	0	Dpse\GA12271	0.284845	0.315328	Dper\GL23793	0.800795	0.716403	FBpp0283489-D1_1	0	0.577416	Dwil\GK12896	0	0	Dmoj\GI24294	0	0.0470357	Dvir\GJ23072	0	0
CR42546	0	0
Thiolase	87.1522	3.45143	Dsim\GD25003	88.3059	37.1486	Dsec\GM15500	63.463	81.5123	Thiolase-PA	77.9763	46.2947	Dyak\GE11519	106.025	223.689	Dyak\GE11519	116.198	129.51	Dere\GG19986	126.947	113.859	Dana\GF12060	89.8308	55.8666	Dpse\GA18273	93.9748	212.468	Dper\GL10924	106.379	249.594	FBpp0277093-D1_1	120.704	326.574	Dwil\GK15863	77.8703	277.467	Dmoj\GI20722	125.604	131.574	Dvir\GJ20459	102.84	252.901	AAEL002296	123.87	75.2705
Plc21C	18.5474	0.87206	Dsim\GD23017	20.8409	0.329832	Dsec\GM16735	24.8153	0.603104	Plc21C-PD	29.5071	1.15681	Dyak\Plc21C	37.0435	1.52933	Dyak\Plc21C	30.7903	0.947677	Dere\GG24713	23.8331	0.904381	Dana\GF20639	6.61577	0.1313	Dpse\GA18269	24.4323	24.2578	Dper\GL18869	25.3192	40.0449				Dwil\GK23786	20.2807	3.65357	Dmoj\GI23110	12.1418	2.07591	Dvir\GJ23620	26.0445	0.876042
betaNACtes3	0	0
Ect4	11.9118	3.93997	Dsim\GD14050	10.2709	1.40292	Dsec\GM25015	20.512	6.36122	Ect4-PI	13.7363	2.40384	Dyak\GE21654	20.9829	5.96856	Dyak\GE21654	19.1188	9.53769	Dere\GG14467	16.7099	5.34163	Dana\GF23954	1.18228	4.67398	Dpse\GA28610	0.339173	2.90921	Dper\GL25411	0.54922	5.14951	FBpp0286996-D1_1	0.0736113	0.392977	Dwil\GK19935	0.0473733	3.62165	Dmoj\GI13152	0.0578863	1.06598	Dvir\GJ11926	0.627485	2.94474	AAEL014931	1.54114	2.16134
CG13272	0	0.00734435	Dsim\GD24086	0	0	Dsec\GM17211	0	0	CG13272-PA	0	0	Dyak\GE12770	0	0.00674293	Dyak\GE12770	0	0	Dere\GG22775	0	0	Dana\GF15367	0	0	Dpse\GA12163	0	0	Dper\GL18792	0.00142606	0.00797159	FBpp0280102-D1_1	0.00224508	0.00706239	Dwil\GK18238	0	0.0269201	Dmoj\GI14190	0.0888737	0.0587023	Dvir\GJ17508	7.84752	0.5227	AAEL001671	0.094645	0.136479
beat-IIIc	0.00540374	23.6424	Dsim\GD21879	0.00852376	6.26007	Dsec\GM17137	0	15.8001	beat-IIIc-PA	0	11.7274	Dyak\GE13146	0.0193802	19.4087	Dyak\GE13146	0.0355164	6.80188	Dere\GG21755	0.00654354	29.0118	Dana\GF15111	0.00410565	7.33992	Dpse\GA13521	0.103889	6.51026	Dper\GL22402	0.00841792	8.54867	FBpp0287655-D1_1	0.0164782	8.88061	Dwil\GK23873	0	2.5819	Dmoj\GI14269	0.0605143	11.2606	Dvir\GJ16239	0.0347132	12.6416	AAEL002692	0.0222949	0.322387
CG12057	0	1.13051	Dsim\GD16935	0	0.131971	Dsec\GM13727	0	0	CG12057-PA	0	0	Dyak\GE15829	0	0	Dyak\GE15829	0	0.353936	Dere\GG18295	0.0410526	0.0563287	Dana\GF22316	0	0.0679346	Dpse\GA11365	0	0	Dper\GL14650	0.012414	0	FBpp0288278-D1_1	0	0	Dwil\GK25093	0.013964	0	Dmoj\GI15722	0.0129196	0	Dvir\GJ15252	0	0.0361891
GlcAT-P	25.6501	10.9118	Dsim\GD12815	44.6182	1.1199	Dsec\GM24766	45.6769	7.99037	GlcAT-P-PA	34.9108	5.68796	Dyak\GlcAT-P	19.644	0.723013	Dyak\GlcAT-P	33.473	0.788395	Dere\GG13931	41.3238	7.68763	Dana\GF24562	17.8463	3.51721	Dpse\GA19440	17.4757	0.247347	Dper\GL22838	49.6933	0.473004	FBpp0275432-D1_1	25.301	2.95388	Dwil\GK20549	12.025	0.0643771	Dmoj\GI11619	77.5838	0.0139817	Dvir\GJ11297	54.7972	25.3389	AAEL006254	1.76277	4.75959
CG9628	0.10163	2.94247	Dsim\GD14494	0.0875147	0.9349	Dsec\GM25471	0.0363321	0.924781	CG9628-PB	0.318668	2.15147	Dyak\GE22019	0	0.0960897	Dyak\GE22019	0	0.668797	Dere\GG15688	3.14123	33.9083	Dana\GF24609	0.211816	1.13723	Dpse\GA21923	1.38004	6.96186	Dper\GL21019	1.1197	2.80872	FBpp0275242-D1_1	0.319052	1.52182	Dwil\GK10529	0.0706702	0.659469	Dmoj\GI11493	0	0.411858	Dvir\GJ13688	0.0513827	1.05658	AAEL010956	0.481571	42.2582
nAChRalpha2	0	0	Dsim\GD21103	0	0	Dsec\GM26601	0	0	nAcRalpha-96Ab-PA	0.0115804	0.0236144	Dyak\GE23490	0	0.0150867	Dyak\GE23490	0	0	Dere\GG11295	0	0.0108832	Dana\GF20752	0	0	Dpse\GA19901	0	0	Dper\GL21867	0.103768	0.0283348	FBpp0281747-D1_1	0	0	Dwil\GK22341	0	0	Dmoj\GI10081	0.00464586	0.16339	Dvir\GJ23817	0	0
TwdlW	0	0.833793	Dsim\GD20247	0	0	Dsec\GM15381	0	0.0540203	TwdlW-PA	0	0	Dyak\GE24178	0	0.0276381	Dyak\GE24178	0.138867	0.21345	Dere\GG16788	0	0	Dana\GF17860	0	0.124308	Dpse\GA17925	0	0.167674	Dper\GL27212	0.00361762	0.276244	FBpp0282663-D1_1	0.0183895	0.143722	Dwil\GK10882	0	0	Dmoj\GI23141	0.00329755	0.0492274	Dvir\GJ10443	0	0
TwdlN	0	0.058733							TwdlN-PA	0	0
CR44935	0	0
S-Lap5	0	5.2914	Dsim\GD10979	7.57351e-12	0.71623	Dsec\GM21483	0	1.51959	CG18369-PA	0	1.65188	Dyak\GE12557	0	0.727632	Dyak\GE12557	0	1.12651	Dere\GG20395	0	0.574887	Dana\GF13707	0	0				Dper\GL10971	0.00265772	4.44712				Dwil\GK15975	0	6.40428e-105	Dmoj\GI18629	3.15391e-137	1.29634e-28	Dvir\GJ21638	0	0.0154724
CG17806	10.2309	5.3553	Dsim\GD20210	8.41281	0.646702	Dsec\GM15336	4.12375	1.54326	CG17806-PA	11.0368	1.34566	Dyak\GE25245	2.52676e-15	2.20824	Dyak\GE25245	6.28542e-06	1.00802	Dere\GG16750	4.08157	2.69788	Dana\GF18168	3.13544e-08	0.0300598										Dwil\GK13271	8.35594	17.3431				Dvir\GJ17106	0.960523	2.50472
MED11	20.2634	144.122	Dsim\GD14767	22.2112	114.644	Dsec\GM14990	7.78336	58.7141	MED11-PA	28.2034	159.988	Dyak\GE19972	30.4121	158.328	Dyak\GE19972	26.7982	174.223	Dere\GG13675	25.3566	124.163	Dana\GF23639	32.1693	104.164	Dpse\GA19929	25.2427	69.9214	Dper\GL24880	37.2181	94.5	FBpp0274502-D1_1	16.1863	1.00973	Dwil\GK12088	39.7341	60.7767	Dmoj\GI11315	47.7748	113.632	Dvir\GJ11572	26.3358	49.0309
CG33792	0.948946	6.77602				Dsec\GM21412	0.531108	1.23273	CG33792-PA	7.21738e-66	1.32831e-127	Dyak\GE18092	9.83396	20.9717	Dyak\GE18092	0.477145	0.475974	Dere\GG20324	1.18142e-58	0.462591													Dwil\GK20848	0	0				Dvir\GJ17117	16.9371	57.3657
Ddc	0.00801878	0.0673921	Dsim\Ddc	0	0.0724864	Dsec\GM17029	0.0114171	0	Ddc-PC	0	0.134809	Dyak\GE12670	0	0.388561	Dyak\GE12670	0	0.0523655	Dere\GG21650	0	0	Dana\GF15210	0	0.0246891	Dpse\Ddc	0.119468	2.25085	Dper\GL21129	0.454747	3.04381	FBpp0272546-D1_1	0.0279838	0.162669	Dwil\Ddc	0.0132057	0.00810187	Dmoj\GI17235	0.00763898	3.54564	Dvir\Ddc	0	0.0716417	AAEL014238	173.991	48.9006
Pex3	64.3975	54.8709	Dsim\GD14527	65.1864	41.3246	Dsec\GM25512	76.6678	126.35	CG6859-PA	72.3626	38.2433	Dyak\GE22224	78.6021	194.579	Dyak\GE22224	86.1491	82.1509	Dere\GG15881	58.7589	33.938	Dana\GF23687	35.0029	223.127	Dpse\GA19910	32.0995	75.0653	Dper\GL24760	29.9998	34.7266	FBpp0274767-D1_1	43.4212	182.401	Dwil\GK20400	30.303	146.751	Dmoj\GI13098	35.6535	109.07	Dvir\GJ13845	47.2952	70.7533	AAEL011781	64.5125	66.3372
Plip	13.1898	17.6059	Dsim\GD21036	15.6279	12.9342	Dsec\GM26529	28.7332	16.8981	Plip-PB	17.0474	20.4869	Dyak\GE10393	55.6642	9.63742	Dyak\GE10393	42.1484	7.30931	Dere\GG11227	19.4013	7.89752	Dana\GF16260	125.725	116.249	Dpse\GA10281	39.5889	62.4656	Dper\GL23260	36.9503	72.7268	FBpp0283869-D1_1	46.3946	143.491	Dwil\GK22417	26.3575	24.6083	Dmoj\GI10365	42.9286	47.9765	Dvir\GJ22584	23.1054	24.9812
CG32813	0.187729	0.0329545	Dsim\GD24714	0.0312831	0.0381107	Dsec\GM19133	0.101194	0.156195	CG32813-PG	0.100866	0.0281719	Dyak\GE16685	0.139809	0.0761274	Dyak\GE16685	0.15511	0	Dere\GG12851	0.472887	0.305474	Dana\GF21014	1.11519	0.163304	Dpse\GA22717	0.260605	0.647356	Dper\GL14248	1.02165	0.712278	FBpp0272900-D1_1	0.0446124	0.456717	Dwil\GK16307	0.889109	0.189645				Dvir\GJ19219	8.88551	0.233595
ttm50	19.2992	15.5793	Dsim\GD16356	28.2161	26.656				ttm50-PA	11.7894	10.9856	Dyak\GE16923	27.8141	24.7231	Dyak\GE16923	21.0792	28.8192	Dere\GG18609	21.9296	41.8249	Dana\GF22482	54.3036	19.6678	Dpse\GA15443	63.5266	46.8034	Dper\GL19807	64.6075	135.477	FBpp0283905-D1_1	51.021	89.489	Dwil\GK25521	61.7399	107.36	Dmoj\GI15094	106.783	57.1448	Dvir\GJ18901	101.977	254.819	AAEL006124	91.4518	64.9946
Prosalpha3T	0	0	Dsim\GD16600	0	0	Dsec\GM12106	0	0.0690974	Prosalpha3T-PA	0	0	Dyak\GE23336	0	0	Dyak\GE23336	0.0258276	0.0594109	Dere\GG11887	0	0
eEF1delta	360.261	964.961	Dsim\GD23666	395.147	1335.88	Dsec\GM18026	433.349	1693.03	eEF1delta-PB	536.976	1881.45	Dyak\eEF1delta	438.326	1146.78	Dyak\eEF1delta	653.402	1739.33	Dere\GG10094	427.961	1793.05	Dana\GF15753	361.277	2526.64	Dpse\GA18520	256.884	819.026	Dper\GL18972	215.458	1109.07	FBpp0272578-D1_1	386.088	1577.79										AAEL009313	400.03	733.197
CG9134	0	0	Dsim\GD13601	0	0	Dsec\GM14393	0	0	CG9134-PB	0	0	Dyak\GE21136	0	0	Dyak\GE21136	0	0	Dere\GG14773	0	0	Dana\GF24446	0	0	Dpse\GA21567	0	0.0266146	Dper\GL16169	0	0	FBpp0286528-D1_1	0.00898321	0	Dwil\GK21163	0.0101845	0.0889329	Dmoj\GI13046	0	0.351994	Dvir\GJ12142	0	0.0323315
CG34437	0	0							CG34437-PA	0	0
Obp99d	0	0	Dsim\Obp99d	0	0.0196524	Dsec\Obp99d	0	0	Obp99d-PA	0	0	Dyak\Obp99d	0	0	Dyak\Obp99d	0	0	Dere\Obp99d	0	0.0583896	Dana\Obp99d	0	0	Dpse\Obp99d	0	0.158428	Dper\Obp99d	0	0	FBpp0283202-D1_1	0	0	Dwil\Obp99d	0	0.140391	Dmoj\Obp99d	0	0.0262072	Dvir\Obp99d	0	0.253122
PpD3	84.1026	24.9773	Dsim\GD18641	85.1314	29.0958	Dsec\GM23832	141.475	105.059	PpD3-PB	125.596	35.0733	Dyak\GE25980	111.37	25.6729	Dyak\GE25980	98.322	13.3367	Dere\GG17081	72.1862	10.1034	Dana\GF23034	62.2214	35.1551	Dpse\GA26563	59.3601	37.6982	Dper\GL24300	77.0026	49.1592	FBpp0282147-D1_1	26.9644	25.303	Dwil\GK11960	112.521	33.5836	Dmoj\GI22745	76.5364	54.501	Dvir\GJ22746	64.7247	38.9582	AAEL005080	169.73	11.5461
CG34241	0	0.108161	Dsim\GD14357	0	0				CG34241-PA	0	0.691459	Dyak\GE21883	0	0.213734	Dyak\GE21883	0	2.17168				Dana\GF19481	0	0	Dpse\GA22623	0	0	Dper\GL12893	0	0.147819										Dvir\GJ24472	0	0
CG9649	0	0	Dsim\GD20444	0	0	Dsec\GM25873	0	0	CG9649-PA	0	0	Dyak\GE10050	0	0	Dyak\GE10050	0	0	Dere\GG21423	0	0.0308386	Dana\GF18778	0	0				Dper\GL23300	0	0				Dwil\GK10899	0	0	Dmoj\GI24542	0	0	Dvir\GJ22609	0	0.0131025
S	25.389	66.7347	Dsim\GD22931	25.8761	57.2035	Dsec\GM16631	20.7327	65.1193	S-PB	20.7968	62.6062	Dyak\GE15810	27.2895	76.4975	Dyak\GE15810	25.5732	103.877	Dere\GG24616	22.7428	69.3101	Dana\GF21096	51.321	70.6333	Dpse\GA18149	17.7835	52.6417	Dper\GL15087	31.223	70.4043	FBpp0279472-D1_1	23.4375	44.1621	Dwil\GK24332	38.9365	101.887				Dvir\GJ16115	26.0775	31.298	AAEL005704	54.293	65.4182
tRNA:R:12Ee	0	0
CG34126	12.5514	1.51792				Dsec\GM18512	1.66049e-06	5.0516e-06				Dyak\GE11284	11.3733	8.05121e-160	Dyak\GE11284	0.771232	0.182507	Dere\GG25038	3.24689e-10	0.0230791	Dana\GF15708	3.31972e-37	0.119513	Dpse\GA28974	2.27175	0.439062	Dper\GL26540	38.3673	2.3397	FBpp0287742-D1_1	7.46616e-32	1.3908	Dwil\GK24600	0.103852	0.227362	Dmoj\GI21494	14.6115	3.36108	Dvir\GJ17484	9.59068	0.460637
TwdlQ	0	0	Dsim\GD18124	0	0	Dsec\GM10172	0	0	TwdlQ-PA	0	0	Dyak\GE10619	0	0	Dyak\GE10619	0	0	Dere\GG12175	0	0	Dana\GF18571	0	0	Dpse\GA12860	0	0	Dper\GL24435	0	0	FBpp0282273-D1_1	0	0	Dwil\GK13956	0.0130419	0	Dmoj\GI24731	0	0	Dvir\GJ14557	0	0
CG3652	40.0725	9.88068	Dsim\GD22713	28.5848	20.7645	Dsec\GM18096	43.6849	20.9167	CG3652-PA	49.8066	14.3565	Dyak\GE14742	90.1823	176.671	Dyak\GE14742	48.3427	33.9137	Dere\GG24381	58.7245	63.1561	Dana\GF24098	64.3446	119.523	Dpse\GA17589	71.4849	118.572	Dper\GL15435	59.2031	15.6873	FBpp0280841-D1_1	60.8939	15.2639	Dwil\GK24331	49.8816	176.92	Dmoj\GI17966	71.7144	99.9397	Dvir\GJ16306	36.582	34.8475	AAEL006450	50.6984	59.7686
Ugt86Dd	0	0.0090583	Dsim\GD20686	0	0	Dsec\GM26133	0	15.7674	Ugt86Dd-PB	0	0	Dyak\GE24650	0	0	Dyak\GE24650	0	0.0241267	Dere\GG17248	0	0	Dana\GF16729	0	0	Dpse\GA19741	0	0.243528	Dper\GL12048	0	0.0704648							Dmoj\GI22630	0.00310136	0.00809461	Dvir\GJ23875	0	0.0568691
CG15706	8.97741	21.2137	Dsim\GD25557	3.07995	14.2999	Dsec\GM20079	10.1337	31.5792	CG15706-PA	8.48317	26.4448	Dyak\GE14086	7.28234	15.2184	Dyak\GE14086	8.51758	20.2369	Dere\GG22290	8.18546	29.132	Dana\GF12659	0.989841	13.1286	Dpse\GA24300	5.12836	20.3558	Dper\GL16803	10.1851	27.8136	FBpp0276375-D1_1	7.03264	6.65386	Dwil\GK20981	4.78056	4.58638	Dmoj\GI18661	0.301137	19.7443	Dvir\GJ21677	0.179965	12.3858
CG8607	9.41293	4.00294	Dsim\GD14003	23.4327	8.46246	Dsec\GM14830	16.6516	22.7157	CG8607-PA	14.1998	14.329	Dyak\GE21604	23.2	25.0513	Dyak\GE21604	14.5546	12.9809	Dere\GG14414	13.735	3.69334	Dana\GF10573	14.109	61.4892	Dpse\GA21203	7.25247	16.1879	Dper\GL21298	11.6504	27.2227	FBpp0286830-D1_1	1.09591	3.00742	Dwil\GK17520	9.79901	38.8335	Dmoj\GI16617	2.92479	18.0369	Dvir\GJ12874	12.4324	39.4977	AAEL014339	8.11682	24.9044
TrissinR	0	0.010638	Dsim\GD23366	0	0	Dsec\GM18576	0	0	CG34381-PA	0	0.0546328	Dyak\GE25690	0	0.0254924	Dyak\GE25690	0	0	Dere\GG25100	0	7.45767	Dana\GF15585	0	0	Dpse\GA16362	0.876103	0.370405	Dper\GL19038	0.797094	0.31215	FBpp0279164-D1_1	0	0	Dwil\GK14702	0.00828584	0.0754984	Dmoj\GI13390	0.0372402	0.0327411	Dvir\GJ12041	0	0.0153971
CR44481	0	0
rtv	0.0951013	2.23715	Dsim\GD24538	0	3.30129	Dsec\GM11260	0.341882	0.628375	rtv-PA	0.316843	0.163958	Dyak\GE17315	0.947303	0.721285	Dyak\GE17315	0.687826	0	Dere\GG18875	0.407457	3.18559	Dana\GF22363	0.0427664	1.01526	Dpse\GA12667	4.03334	20.2829	Dper\GL20306	15.4295	51.2991	FBpp0287325-D1_1	6.51419	33.8387	Dwil\GK18863	0	4.27531	Dmoj\GI15764	48.9894	18.0767	Dvir\GJ18621	0.0182924	8.78516	AAEL002438	0.331425	17.7409
His3:CG33863	0	0
CG30438	0.6471	3.8286	Dsim\GD10375	7.11905	5.25916	Dsec\GM16511	0.172837	0.426976	CG30438-PB	0.050884	1.00655	Dyak\GE11306	0.569612	1.013	Dyak\GE11306	0.0384497	0.11974	Dere\GG23164	1.00776	0.319367	Dana\GF11027	0.518128	11.975	Dpse\GA24594	0.005902	0.220696	Dper\GL11060	0	0.356511				Dwil\GK10762	0	0	Dmoj\GI11922	0.00484615	0.0164696	Dvir\GJ13798	0.00893378	0.2083	AAEL005375	0.122299	0.17428
CG14374	0	0
CR45947	0	0.362883
CG9879	0	0	Dsim\GD23169	0	0	Dsec\GM18355	0	0	CG9879-PA	0	0	Dyak\GE18169	0	0	Dyak\GE18169	0	0	Dere\GG24871	0	0	Dana\GF13882	0	0				Dper\GL26573	0	0				Dwil\GK24570	0	0	Dmoj\GI17871	0.00898147	0	Dvir\GJ17371	0	0
CR44720	0	0
CR43687	0.0701488	0
CG11307	56.0364	167.441	Dsim\GD14978	77.528	247.039	Dsec\GM22389	78.8236	326.768	CG11307-PC	128.357	410.217							Dere\GG16207	29.0788	143.828							Dper\GL14151	51.0046	64.4334				Dwil\GK18336	33.7575	89.7952
CR43256	0.833319	2.02653
CG6607	6.51699	11.1082	Dsim\GD15182	8.96249	4.48353	Dsec\GM26608	5.86873	7.15677	CG6607-PA	5.60945	6.01114	Dyak\GE23495	10.5885	16.8374	Dyak\GE23495	6.65717	12.0598	Dere\GG11301	9.56363	3.16806	Dana\GF20757	37.116	21.4291	Dpse\GA19719	17.9317	5.09278	Dper\GL21870	31.7963	6.4633	FBpp0281751-D1_1	19.1017	6.35794	Dwil\GK22345	38.4392	32.7949	Dmoj\GI10086	67.9978	27.4984	Dvir\GJ23821	21.6146	12.0554	AAEL007219	22.9866	18.4931
Cyp6g1	0.975252	0.570789				Dsec\GM21343	0.261339	0.536987	Cyp6g1-PA	0.0801659	0.329495	Dyak\Cyp6g1	67.5431	125.352	Dyak\Cyp6g1	0.0344239	0.729577	Dere\GG20257	0.00996725	0.104471	Dana\GF12828	0	0.274137	Dpse\GA21089	1.07459	2.63575	Dper\GL10808	2.63452	4.49076							Dmoj\GI20590	0.0306513	0.22846
CG10561	7.61628	0.397412	Dsim\GD24185	7.79189	0.473494	Dsec\GM17327	9.04261	0.441074	CG10561-PA	8.50718	1.98227	Dyak\GE13233	7.46668	4.55333	Dyak\GE13233	10.673	3.98724	Dere\GG21160	6.61511	0.705003	Dana\GF14703	12.5577	0.933616	Dpse\GA10395	9.09077	4.51367	Dper\GL21188	10.8992	4.82412	FBpp0272548-D1_1	15.4946	1.23325	Dwil\GK24793	9.48779	5.90775	Dmoj\GI13981	14.9242	15.6315	Dvir\GJ18242	10.1794	3.09685
CG10324	13.0269	39.1862	Dsim\GD20273	12.9925	36.5736	Dsec\GM15415	18.6034	48.5756	CG10324-PA	18.158	51.1803	Dyak\GE26135	16.7497	23.8797	Dyak\GE26135	30.9811	51.1287	Dere\GG16816	13.3094	41.7863	Dana\GF17928	23.6994	44.3833	Dpse\GA10244	9.72675	31.4524	Dper\GL23008	12.6403	27.7831				Dwil\GK13859	13.2441	29.2042	Dmoj\GI22637	23.809	57.7047	Dvir\GJ23884	16.9642	66.9971
Best1	27.3125	83.72	Dsim\GD20729	27.3365	27.5199	Dsec\GM26180	30.0449	66.4337	Best1-PB	22.9662	114.564	Dyak\GE24699	6.49341	57.4182	Dyak\GE24699	6.39417	172.072	Dere\GG17296	10.3244	162.999	Dana\GF17535	18.0499	29.2243	Dpse\GA19476	8.49244	39.1529	Dper\GL23840	9.85147	44.836	FBpp0292581-D1_1	13.5147	45.5045	Dwil\GK22536	10.9442	45.556	Dmoj\GI24037	12.8792	110.995	Dvir\GJ23667	4.96504	12.6926	AAEL003145	37.4808	4.87735
CR43928	0	0.196312
CR11538	0	0
ImpL1	0.0100696	1.47554	Dsim\GD14446	0	0.325706	Dsec\GM25416	5.00443e-12	1.37421				Dyak\GE21966	0	11.7969	Dyak\GE21966	0	51.3631	Dere\GG15638	0	10.3984	Dana\GF24041	0	17.796				Dper\GL15712	0.00830856	1.44346				Dwil\GK17441	3.33162	97.4657	Dmoj\GI11776	0.00295935	444.689	Dvir\GJ13478	0.00298071	570.665
CG30487	0	0.298309	Dsim\GD25801	0	0.281512	Dsec\GM20323	0	1.66397	CG30487-PA	0	1.18399	Dyak\GE13409	0	0.0345978	Dyak\GE13409	0	0.210475	Dere\GG22538	0	0.204366
TfIIA-S	103.737	383.448	Dsim\GD18345	166.522	838.333	Dsec\GM23533	266.477	1234.57	TfIIA-S-PA	290.559	1221.9	Dyak\GE23914	175.58	751.109	Dyak\GE23914	311.943	1395.17	Dere\GG12397	132.107	267.395	Dana\GF18732	191.755	1914.77	Dpse\GA18701	128.761	817.736	Dper\GL24263	136.748	897.236				Dwil\GK11978	45.1867	250.748	Dmoj\GI23054	103.464	404.168	Dvir\GJ24638	72.19	203.635
CR44413	0	0
snoRNA:Me28S-A576	0	0
SCOT	17.1359	77.9239	Dsim\GD13661	16.3661	39.511	Dsec\GM14463	31.3185	54.9167	CG1140-PA	11.1811	39.6596	Dyak\GE21204	38.753	24.8149	Dyak\GE21204	36.2776	65.3816	Dere\GG14840	28.132	57.6211	Dana\GF24850	18.6261	14.4656	Dpse\GA10977	25.0254	14.3509	Dper\GL22911	27.5341	32.6325	FBpp0275514-D1_1	25.9073	28.8744	Dwil\GK12531	16.2943	13.2068	Dmoj\GI13155	19.0246	16.6232	Dvir\GJ11929	56.7194	61.0152
CG13630	19.4701	14.8267	Dsim\GD18276	34.7801	28.4821	Dsec\GM23468	45.2174	27.0768	CG13630-PA	22.6304	17.2372	Dyak\GE10781	42.7745	29.8163	Dyak\GE10781	35.4893	24.689	Dere\GG12327	25.4692	48.711	Dana\GF17756	37.5106	95.8432	Dpse\GA12422	20.3486	28.1026	Dper\GL13868	23.1889	32.0831	FBpp0283168-D1_1	30.9035	30.8051	Dwil\GK13250	70.9024	169.443	Dmoj\GI23587	54.7012	80.063	Dvir\GJ23563	59.0473	155.838	AAEL003769	58.5853	28.2696
Magi	15.3601	27.8674	Dsim\GD25223	21.8981	41.8717	Dsec\GM15748	24.2633	27.551				Dyak\GE13741	25.0969	77.2176	Dyak\GE13741	22.5404	63.2905	Dere\GG20801	26.629	32.1582	Dana\GF12976	11.7185	14.4459	Dpse\GA15808	11.1732	12.9505	Dper\GL10176	1.40484	2.29838	FBpp0275850-D1_1	9.99144	8.41709	Dwil\GK20633	6.97246	56.7766	Dmoj\GI18770	25.9622	55.6202	Dvir\GJ21795	24.2498	30.9845
CG34109	0	0.0237929				Dsec\GM17938	0	0	CG34109-PC	0	0	Dyak\GE18900	0	0	Dyak\GE18900	0	0	Dere\GG10085	0	0				Dpse\GA12067	0	0.995625	Dper\GL18961	0	0.469958	FBpp0280287-D1_1	0	0.206388				Dmoj\GI17594	0.00492979	0.0514005	Dvir\GJ17939	0	0.0209993
CG10932	39.0189	0.568645	Dsim\GD24579	85.315	1.11056	Dsec\GM11967	275.638	0.913105	CG10932-PA	94.2438	4.03999e-24	Dyak\GE17503	56.3247	0.47157	Dyak\GE17503	49.3641	0.947162	Dere\GG17603	37.3935	0.699145	Dana\GF21242	60.5991	68.397	Dpse\GA10651	15.2369	1.91358	Dper\GL14584	39.4589	2.48686				Dwil\GK10115	61.057	6.49983	Dmoj\GI15420	41.782	73.2748	Dvir\GJ16378	44.3205	20.694	AAEL006634	49.0579	43.4205
Dph5	74.903	38.9128	Dsim\GD18446	85.3733	36.7953	Dsec\GM23636	53.5174	5.10641	Dph5-PA	17.8834	0.000119742	Dyak\Dph5	56.5663	28.2322	Dyak\Dph5	33.7173	9.65959	Dere\GG12504	65.2373	11.4798	Dana\GF16145	118.627	74.6148	Dpse\GA16151	87.8504	72.2083	Dper\GL13679	88.5858	54.5044	FBpp0283271-D1_1	87.4678	208.378	Dwil\GK11785	54.3441	65.5567	Dmoj\GI10523	58.5554	318.532	Dvir\GJ24174	67.1861	62.547
GstE1	38.9065	75.8911	Dsim\GD11370	38.7443	135.466	Dsec\GM21874	101.52	404.438	GstE1-PA	314.709	1167.71	Dyak\GE11955	2.938	0.464701	Dyak\GE11955	35.713	2.78917							Dpse\GA18702	59.1624	104.807	Dper\GL17768	24.6297	57.1699	FBpp0278191-D1_1	0	0.0310043	Dwil\GK22981	21.7895	78.7078
CG13813	0.839004	0.0528413	Dsim\GD14862	0	0	Dsec\GM22264	0.0113309	0	CG13813-PA	0.166941	0.818326	Dyak\GE19652	0.0246801	0.0900955	Dyak\GE19652	0.0131688	0.124574	Dere\GG16090	0.0315646	0.0146649	Dana\GF25316	0.173814	0.00459659	Dpse\GA12548	0	0.126493	Dper\GL25122	0	3.30403e-10	FBpp0274943-D1_1	0	0.200536
Apc	12.9123	1.233	Dsim\GD18013	12.6243	0.659696	Dsec\GM12280	15.6945	0.487118	Apc-PA	11.5173	0.585151	Dyak\GE10491	10.9503	1.88304	Dyak\GE10491	18.5778	0.932317	Dere\GG12051	9.72211	1.4066	Dana\GF16423	7.6191	0.920822	Dpse\GA13041	8.12801	0.427473	Dper\GL23332	17.3304	0.535247				Dwil\GK10981	15.9365	11.9985	Dmoj\GI10524	21.7327	0.660911	Dvir\GJ24175	28.1322	2.97816
Ku80	12.1555	10.4168	Dsim\GD21940	23.5898	14.6095	Dsec\GM14187	26.569	14.0749	Ku80-PA	31.1981	13.6162	Dyak\GE19388	18.7518	20.7236	Dyak\GE19388	20.256	10.097	Dere\GG24193	22.463	41.5225	Dana\GF14974	15.4909	18.434	Dpse\GA15084	13.8425	34.9693	Dper\GL15436	16.9044	36.0789	FBpp0287377-D1_1	8.6374	31.403	Dwil\GK24271	16.34	3.86525	Dmoj\GI17244	28.9277	53.6718	Dvir\GJ18003	26.9871	4.36491	AAEL003684	25.7395	26.5323
CG32181	0.00302338	0.206915	Dsim\GD14726	5.95745e-157	0.0557441	Dsec\GM25719	0.0261102	0.134383	CG32181-PB	0	1.62569	Dyak\GE19929	0	1.3135	Dyak\GE19929	0	0.480055	Dere\GG13633	0	0.0206142
CG13526	0	0.0314689	Dsim\GD11700	0	0.107266	Dsec\GM15947	0	0.144217	CG13526-PA	0	0	Dyak\GE14019	0	0	Dyak\GE14019	0	0	Dere\GG22789	0	0	Dana\GF13535	0	0										Dwil\GK21452	0	0.0290895	Dmoj\GI20321	0	0.036715	Dvir\GJ22045	0	0
CR43884	0	0
CG13322	31.078	33.0832	Dsim\GD25802	31.052	38.791	Dsec\GM20324	50.0159	66.991	CG13322-PA	36.0763	45.3373	Dyak\GE13410	36.9839	38.351	Dyak\GE13410	57.9663	80.4217	Dere\GG22539	36.7583	62.0857	Dana\GF11995	56.1949	64.8367	Dpse\GA12204	38.7892	60.9024	Dper\GL17317	43.1572	59.254	FBpp0276109-D1_1	54.2022	38.5332	Dwil\GK20876	43.2261	40.4783	Dmoj\GI19574	40.4491	37.1388	Dvir\GJ21150	11.5942	23.1304
5-HT7	0	0.0325656	Dsim\GD16708	0	0	Dsec\GM12116	0	0	5-HT7-PA	0.0256261	0.134414	Dyak\GE23347	0.0089981	0	Dyak\GE23347	0	0	Dere\GG11898	0	0	Dana\GF23300	0.0105376	0.0267724	Dpse\GA11376	0	0.0184142	Dper\GL13974	0	0.00373215	FBpp0283052-D1_1	0	0	Dwil\GK13099	35.4588	0.507894	Dmoj\GI10445	0.0317097	0.188719	Dvir\GJ10661	0.00300018	0.434899
dpr3	0	0.254692	Dsim\GD22876	0.00454479	0.0102492	Dsec\GM16571	0	0.126952				Dyak\GE15237	0.0184463	0.038359	Dyak\GE15237	0.111796	1.29123	Dere\GG24558	0	0.070597	Dana\GF15308	0	0.0206663	Dpse\GA13687	0	0.0559807	Dper\GL15297	0.0393563	0.173514	FBpp0279738-D1_1	0	0.0594202	Dwil\GK15095	0.0116329	0.0503177
Atg7	19.8308	18.1481	Dsim\GD25379	21.4599	10.5307	Dsec\GM19894	24.1573	0.684586	Atg7-PA	61.7176	56.7462	Dyak\GE13902	14.6121	6.58781	Dyak\GE13902	14.8878	2.14011	Dere\GG20962	14.5568	5.94773	Dana\GF12940	10.8024	13.562	Dpse\GA30501	6.35585	9.62066	Dper\GL17443	13.6867	18.282				Dwil\GK21355	22.7723	88.9569	Dmoj\GI19577	18.6609	67.594	Dvir\GJ21152	22.525	32.4975	AAEL009814	20.8877	19.1848
ko	0.00557343	1.92135	Dsim\GD12144	0.077955	0.101576	Dsec\GM22167	0.0931298	0.190592				Dyak\GE22361	1.92534	0.177783	Dyak\GE22361	0.75748	0.530969	Dere\GG13263	1.38839	1.12314	Dana\GF10189	0.00449175	0	Dpse\GA10404	0.424726	0.4417	Dper\GL16660	2.38074	0.426225	FBpp0286280-D1_1	0.942853	0.474309	Dwil\GK12317	2.58006	1.02784	Dmoj\GI11415	3.21498	0.334161	Dvir\GJ13610	1.25087	1.25979	AAEL004862	0.197247	0.357945
His2A:CG33853	0	0
CG7646	2.96593	18.2072	Dsim\GD14846	0.727643	2.62398	Dsec\GM19731	0.96754	13.1918	CG7646-PA	2.01786	13.0442							Dere\GG16075	3.00542	5.77063	Dana\GF23610	0.650669	9.77458				Dper\GL11893	0.742126	14.7226				Dwil\GK20281	7.53637	12.9652	Dmoj\GI11333	12.1298	43.4151	Dvir\GJ11589	1.85871	14.0192	AAEL004248	1.29923	3.07115
CoVb	122.159	352.136																																								AAEL008697	166.348	269.275
CR41352	0	0
Pkc98E	8.3001	0.251379	Dsim\GD21405	9.80932	0.0754805	Dsec\GM12756	15.0396	0.994824	Pkc98E-PA	9.53995	0.155735	Dyak\GE23824	12.6596	4.69062	Dyak\GE23824	15.2014	1.46446	Dere\GG11634	15.9193	2.10011	Dana\GF16270	1.96253	0.872391	Dpse\GA15149	3.61896	3.33756	Dper\GL24249	3.11543	5.35645	FBpp0302041-D1_1	2.27214	3.35374	Dwil\GK22565	10.0968	8.57635	Dmoj\GI24186	5.70661	0.622062	Dvir\GJ10533	16.4015	1.26321	AAEL000810	11.5097	1.33486
Obp47b	0	0.762299	Dsim\Obp47b	0	0.187278	Dsec\Obp47b	0	0.5235	Obp47b-PA	0	0.0727952	Dyak\Obp47b	0	0.0345433	Dyak\Obp47b	0.0298634	0	Dere\Obp47b	0	0.54327	Dana\Obp47b	0	0.3782	Dpse\Obp47b	0.0747798	0.213005	Dper\Obp47b	0	0.0575349	FBpp0276140-D1_1	0	0.125181	Dwil\Obp47b	0	0.0266468	Dmoj\Obp47b	0	1.6722e-82	Dvir\Obp47b	0	0.196917	AAEL011494	0.18538	0.26732
Akh	0	0.962019	Dsim\GD13816	3.94445e-28	0.235331	Dsec\GM14627	0.266061	0.859578	Akh-PA	0	0	Dyak\GE21415	0	0	Dyak\GE21415	0	0	Dere\GG15196	0	0	Dana\GF10555	0	0	Dpse\GA11153	0	7.16038e-20	Dper\GL12828	0	0	FBpp0287116-D1_1	0	4.49999e-21	Dwil\GK12849	0	0	Dmoj\GI16573	0	0.940448	Dvir\GJ12825	0	0
CG31320	4.87433	9.12876	Dsim\GD20426	2.8147	7.50182	Dsec\GM25857	10.9822	36.937	CG31320-PA	1.36275	5.59905	Dyak\GE26455	2.63573	13.2729	Dyak\GE26455	1.36536	3.37138	Dere\GG21346	16.5469	21.4876	Dana\GF17486	2.55104	11.1031	Dpse\GA16178	4.54423	3.9698	Dper\GL24019	14.0568	1.91808				Dwil\GK12152	16.8693	34.2297				Dvir\GJ24454	9.49632	31.9727	AAEL000403	8.32264	9.24535
Or63a	0	0	Dsim\GD13715	0	0.030948	Dsec\GM14518	0	0.0886967	Or63a-PA	0	0	Dyak\GE20346	0	0	Dyak\GE20346	0	0.15948	Dere\GG14892	0	0.015169	Dana\GF24255	0	0	Dpse\Or63a	0	0	Dper\GL20771	0	0	FBpp0286853-D1_1	0	0	Dwil\GK16574	0	0	Dmoj\GI11406	0	0	Dvir\GJ13602	0	0
CG5614	0	0.0264938	Dsim\GD19044	0	0	Dsec\GM24255	0	0	CG5614-PA	0	0	Dyak\GE24334	0	0	Dyak\GE24334	0	0	Dere\GG16948	0	0.0732375	Dana\GF18538	0	0	Dpse\GA19008	0	0.0749896	Dper\GL12706	0	0.0286601	FBpp0285000-D1_1	0	0.061089	Dwil\GK11416	0	0				Dvir\GJ10872	0	0
Dscam1	0.0098321	51.6137	Dsim\GD10266	0.0337524	67.5974	Dsec\GM20804	0.0809101	132.15				Dyak\Dscam	0.0600977	101.336	Dyak\Dscam	0.0519904	199.771	Dere\GG10759	0.0546875	136.376	Dana\Dscam	0.00961951	59.6793	Dpse\Dscam	0.136713	54.849	Dper\GL10941	0.52893	134.343				Dwil\GK22019	0.088426	109.507	Dmoj\Dscam	0.244978	71.8115	Dvir\Dscam	0.135184	66.2653
CG7564	12.8443	93.2353	Dsim\GD14714	11.7318	88.3325	Dsec\GM25708	17.3557	98.4426	CG7564-PA	9.95679	43.976	Dyak\GE19919	15.8641	146.254	Dyak\GE19919	8.67176	38.8497	Dere\GG13623	26.0486	151.173	Dana\GF10538	20.4362	85.8817	Dpse\GA20443	7.09307	63.8053	Dper\GL11878	8.93725	117.816	FBpp0273970-D1_1	7.15365	63.1364	Dwil\GK17748	26.0042	136.102	Dmoj\GI12351	34.3608	209.639	Dvir\GJ12244	21.1091	245.869	AAEL009145	38.3274	49.781
CG4650	0	0.222947	Dsim\GD21989	0	0.0473306	Dsec\GM14707	0	0.210523	CG4650-PB	0	0.289726	Dyak\GE24842	0	0.0685923	Dyak\GE24842	0	0	Dere\GG24241	0	0
St4	0.0107919	1.05574	Dsim\GD25727	0.0200079	1.46605	Dsec\GM20241	0.0585384	5.57165	CG6704-PA	0	0.520731	Dyak\GE13326	0.273579	1.56137	Dyak\GE13326	0.0959859	0.594313	Dere\GG22455	0.0329173	0.982092	Dana\GF11151	0.0370841	5.01816	Dpse\GA19797	0	1.41862e-13	Dper\GL20087	0	0	FBpp0278256-D1_1	0	4.67745e-41	Dwil\GK19529	0.182017	4.64315	Dmoj\GI21219	0	0.0237706	Dvir\GJ20821	1.76924	5.01577	AAEL015305	3.38909	8.44134
CR45897	45.7208	11.981
Tsp42Er	0	0.0413516	Dsim\GD10455	0	0	Dsec\GM20928	0	0	Tsp42Er-PA	0	0	Dyak\GE19105	0	0	Dyak\GE19105	0	0.0644617	Dere\GG23255	0	0.133873	Dana\GF19814	0	0	Dpse\GA24040	0	0.0471984	Dper\GL11150	0	0	FBpp0275695-D1_1	0	3.26045	Dwil\GK21787	0	0.0556835	Dmoj\GI19481	0	0.0193315	Dvir\GJ15141	0	0.11059
mRpL21	43.0288	29.0106	Dsim\GD12295	42.3428	42.92	Dsec\GM14887	46.0337	11.7795	mRpL21-PA	59.6485	51.3955							Dere\GG13419	37.7987	43.4299	Dana\GF10776	39.8696	132.217	Dpse\GA21992	47.492	41.0362	Dper\GL20915	58.6751	65.2657	FBpp0286113-D1_1	45.3295	37.0743	Dwil\GK12457	70.869	71.2716	Dmoj\GI13461	84.6001	82.0367	Dvir\GJ11824	41.9813	68.1116	AAEL003142	54.1683	64.3433
CR45687	0.065565	0.331779
CR45199	0.0217141	0.0351027
CG13133	0	0	Dsim\GD22307	0	0	Dsec\GM12013	0	0	CG13133-PA	0	0	Dyak\GE26439	0	0	Dyak\GE26439	0	0	Dere\GG23981	0	0	Dana\GF14138	0	0	Dpse\GA12069	0	0	Dper\GL19186	0	0	FBpp0280298-D1_1	0	0	Dwil\GK18397	0	0.0205268	Dmoj\GI10908	0	0	Dvir\GJ18296	0	0
eas	35.4155	13.9709	Dsim\GD24830	27.0535	8.5344	Dsec\GM13416	123.778	205.884	eas-PE	33.652	10.9292	Dyak\GE17256	26.3389	4.74387	Dyak\GE17256	45.4064	5.1975	Dere\GG17946	32.5651	14.0532	Dana\GF19030	17.4237	11.2701	Dpse\GA17499	60.1203	2.33421	Dper\GL21336	94.2659	49.1165	FBpp0272872-D1_1	160.01	117.564	Dwil\GK25716	39.505	6.68212	Dmoj\GI11211	32.3876	3.02921	Dvir\GJ18505	37.1048	8.55222
CG1104	7.33706	25.3692	Dsim\GD19511	7.171	20.2394	Dsec\GM10514	12.7824	26.4096	CG1104-PA	8.31355	22.5258	Dyak\GE25823	14.6438	12.1427	Dyak\GE25823	16.8264	20.412	Dere\GG10135	8.56903	10.6902	Dana\GF17327	19.6416	17.5604	Dpse\GA10722	18.9893	10.4623	Dper\GL22034	23.5205	16.8988	FBpp0284288-D1_1	22.2914	11.3032	Dwil\GK12257	14.4146	22.7467	Dmoj\GI23931	26.9091	1.72773	Dvir\GJ24026	36.326	4.24627	AAEL003536	22.4845	18.5916
14-3-3zeta	265.62	424.979				Dsec\GM21186	474.73	1042.87	14-3-3zeta-PD	539.808	957.012	Dyak\14-3-3zeta	413.968	997.529	Dyak\14-3-3zeta	423.579	952.464	Dere\GG24140	305.413	579.154	Dana\GF12019	310.672	1806.31	Dpse\GA24843	283.172	1120.69	Dper\GL17609	306.304	1406.52	FBpp0278024-D1_1	126.77	531.106	Dwil\GK21486	207.912	749.813	Dmoj\GI20537	171.486	774.078	Dvir\GJ22386	191.846	1030.19
CG3376	19.6052	41.1943	Dsim\GD11848	34.4176	33.3194	Dsec\GM11849	42.8086	56.0569	CG3376-PA	50.637	53.6762	Dyak\GE14393	19.0432	41.8472	Dyak\GE14393	10.6463	15.5036	Dere\GG22956	3.73418	2.22443	Dana\GF11387	5.80452	13.4158	Dpse\GA17413	11.3911	30.6629	Dper\GL20005	1.15282	4.71552	FBpp0275789-D1_1	8.33847	27.9245	Dwil\GK22200	7.74023	9.94914	Dmoj\GI21317	60.2409	1.68177	Dvir\GJ21587	33.4825	11.421	AAEL003402	46.841	26.2788
CG4382	0	0.0492094	Dsim\GD22348	0	0	Dsec\GM12374	0	0	CG4382-PB	0	0	Dyak\GE10446	0.00733878	0	Dyak\GE10446	0	0	Dere\GG24018	0	0	Dana\GF21896	0	0	Dpse\GA18147	0	0	Dper\GL19217	0.0192716	15.3199	FBpp0280334-D1_1	0	0	Dwil\GK23807	0	0	Dmoj\GI17573	0	0.007083	Dvir\GJ17915	0.748953	1.75655	AAEL008757	0	0.60663
CR45155	0	0
CG7409	0	0.0264563	Dsim\GD14033	0	0	Dsec\GM25000	0	0	CG7409-PA	0	0.117794	Dyak\GE21638	0	0.537789	Dyak\GE21638	0	0	Dere\GG14448	0	0.103027	Dana\GF10323	0	0	Dpse\GA20330	0	0	Dper\GL18037	0	0	FBpp0286452-D1_1	0	0	Dwil\GK21206	0	0.398549	Dmoj\GI12009	0	0	Dvir\GJ13280	0	0
CG14963	0.540616	3.86388	Dsim\GD13352	1.03721	2.25336	Dsec\GM14077	0	0.777463	CG14963-PA	0.0271114	0.267408	Dyak\GE20712	0.0481425	4.52883	Dyak\GE20712	0	5.12697	Dere\GG14283	0	10.2055	Dana\GF10217	0.715002	4.71422	Dpse\GA13388	0	0.0159107	Dper\GL25249	0.0104673	0.040126	FBpp0275068-D1_1	0	0.264484	Dwil\GK13226	0	0.544196	Dmoj\GI11966	0	0.0159189	Dvir\GJ12191	0	0.232388
Kaz-m1	0	0.23999	Dsim\m1	6.6192	7.72144	Dsec\GM10296	0.664975	0.535131	m1-PA	0	0.561469	Dyak\m1	0.0348839	0.506471	Dyak\m1	0	0.213441	Dere\GG11453	0	0	Dana\GF16798	0	0	Dpse\GA21004	0	0.167284	Dper\GL21818	0	0.369542	FBpp0281701-D1_1	0	0	Dwil\GK14457	0	0.114447	Dmoj\GI24689	0	0.442042	Dvir\GJ23905	0	0
CG10621	0.0593763	0.271987	Dsim\GD21797	0	0.166342	Dsec\GM17050	0.0192606	0.337918	CG10621-PA	0.0261699	0.332858	Dyak\GE12692	0	0.848702	Dyak\GE12692	0.10031	0.502791	Dere\GG21671	0.0267323	0.223229	Dana\GF14647	0.0182989	0.404787	Dpse\GA10443	0.301857	2.14138	Dper\GL19626	0.069527	2.24544	FBpp0280757-D2_1	36.6275	0.98452	Dwil\GK24684	0.00408798	0	Dmoj\GI17171	10.7232	3.31162	Dvir\GJ17677	18.9714	38.9508	AAEL004728	70.1878	10.4532
CG14905	0.0141415	0.252555	Dsim\GD20274	0	0.0820065	Dsec\GM15416	0	0.114214	CG14905-PA	0	0.0264871	Dyak\GE26136	0.0183337	0.0863171	Dyak\GE26136	0.0112137	0.0451343	Dere\GG16817	0	0.120033	Dana\GF17068	0.00982785	0	Dpse\GA13343	9.81518	32.2257	Dper\GL24529	18.9786	46.6778	FBpp0284185-D1_1	10.6018	48.8891	Dwil\GK13857	0.0257199	0.37	Dmoj\GI13096	0.00201288	0.0163799	Dvir\GJ13844	0.0594815	0.889742	AAEL011965	0.520752	0.85598
CG34261	22.8836	38.1235	Dsim\GD14939	60.4525	46.2488	Dsec\GM22346	58.5255	166.9	CG34261-PB	95.7968	74.6792							Dere\GG16164	50.9985	70.1635	Dana\GF24299	78.5066	4.13587	Dpse\GA23945	27.0949	68.2475	Dper\GL24666	14.8442	38.4041				Dwil\GK16813	98.2964	158.122	Dmoj\GI13127	53.6653	9.67433	Dvir\GJ13876	15.1593	12.565
CG34223	0	0.231002	Dsim\GD10776	0	0	Dsec\GM21262	0	0	CG34223-PA	0	0	Dyak\GE12863	0	0	Dyak\GE12863	0	0	Dere\GG20173	0	0	Dana\GF12531	0	0	Dpse\GA24885	0	0	Dper\GL17713	0	0.0796352	FBpp0278141-D1_1	0	0				Dmoj\GI19896	0	0	Dvir\GJ15065	0.074889	0
CG14422	0	0				Dsec\GM19259	0	0				Dyak\GE16289	0	0	Dyak\GE16289	0	0	Dere\GG18639	0	0	Dana\GF22466	0	0	Dpse\GA28495	0	0	Dper\GL19938	0	0	FBpp0286704-D1_1	0	0
CR44042	0.0453211	1.53715
CG9445	0	0.164247	Dsim\GD10296	0	0.117303	Dsec\GM11076	0	0	CG9445-PA	0	0	Dyak\GE24421	0	0	Dyak\GE24421	0	0	Dere\GG10793	0	0
CG44385	0.0266051	0.385684
Spn88Eb	0	1.02798	Dsim\GD20377	0.299766	0.984942	Dsec\GM25800	0	0.0751302				Dyak\GE26405	0	0.12301	Dyak\GE26405	0.162474	0.288045	Dere\GG20847	0.0121417	0.892657
Dot	1.77783	2.79503	Dsim\GD23245	0.849371	0.420713	Dsec\GM18424	1.55091	2.90185	Dot-PA	0.497288	1.65231	Dyak\GE18247	0.27845	0.856577	Dyak\GE18247	0.273463	0.112977	Dere\GG24955	0	0.329536	Dana\GF15245	1.33327	1.9621	Dpse\GA15461	0.804408	13.4791	Dper\GL18664	1.00365	8.88822	FBpp0279969-D1_1	1.7844	8.76113				Dmoj\GI23855	0.392048	4.02252	Dvir\GJ21102	0.476219	2.91477
Snx3	83.3089	268.533	Dsim\GD18845	83.5123	327.556	Dsec\GM24045	78.1423	328.09	CG6359-PA	35.728	76.9744	Dyak\GE26205	115.342	429.107	Dyak\GE26205	151.011	564.586	Dere\GG19071	45.5995	77.2351	Dana\GF17109	102.77	407.497	Dpse\GA19538	63.7105	61.7009	Dper\GL13919	96.3443	62.4875	FBpp0283215-D1_1	92.2753	271.574	Dwil\GK13720	46.8213	223.002	Dmoj\GI22847	80.1417	231.259	Dvir\GJ14149	121.119	327.031	AAEL004620	62.0089	77.2358
ppk21	0	0.0763467	Dsim\GD21445	0	0.109189	Dsec\GM12798	0	0.245057	ppk21-PA	0.0118714	0.530094	Dyak\GE23863	0	0.281119	Dyak\GE23863	0	0.155455	Dere\GG11673	0	0.0751601	Dana\GF23355	0	0.176455	Dpse\GA11359	0	0.386575				FBpp0283194-D1_1	0	0.523961	Dwil\GK11905	0.00489718	0.131432	Dmoj\GI23122	0	0	Dvir\GJ10610	0	0
CR45879	0	0
hrg	20.1195	144.87	Dsim\GD25311	25.8535	147.041	Dsec\GM19819	33.0115	322.329	hrg-PC	30.7381	598.232	Dyak\GE13836	20.9884	196.196	Dyak\GE13836	21.4926	128.324	Dere\GG20896	18.0279	169.717	Dana\GF13172	16.2009	294.213	Dpse\GA22075	30.2262	197.179	Dper\GL11728	42.503	314.618	FBpp0307527-D1_1	24.6962	230.071	Dwil\GK15696	19.9595	225.967	Dmoj\GI18544	39.979	310.047	Dvir\GJ21414	44.8005	353.843
CG16947	0.00413898	0.25709	Dsim\GD22576	0	1.3552	Dsec\GM17939	0.00981937	0.185267	CG16947-PA	0.0157995	0.538135	Dyak\GE18442	0.0642051	1.57026	Dyak\GE18442	0.407071	0.776584	Dere\GG23622	0.0792686	1.26007	Dana\GF23699	0	0	Dpse\GA14230	2.19496	1.47689	Dper\GL26108	14.119	12.3519				Dwil\GK18696	0.0474874	0.57485	Dmoj\GI24399	4.52247	12.3066	Dvir\GJ16185	3.40162	0.395378	AAEL005646	42.2998	38.7617
Spt6	46.1984	302.507	Dsim\GD16791	44.791	211.495				Spt6-PA	62.9478	163.975	Dyak\GE16740	57.7091	248.89	Dyak\GE16740	50.9478	123.899	Dere\GG19580	42.6251	167.33	Dana\GF20387	21.397	70.5911	Dpse\GA11490	24.7824	123.216	Dper\GL21315	83.6593	330.013	FBpp0274630-D1_1	20.4746	89.486	Dwil\GK21875	0.179506	0.738998	Dmoj\GI21714	55.1488	275.061	Dvir\GJ15579	56.6023	216.152	AAEL006956	74.1349	78.7764
snoRNA:CD-24	0	0
CR44462	0	0
CG13893	0.0365602	0.296978	Dsim\GD13526	0.0437852	1.98672	Dsec\GM14271	0.0323783	1.5324	CG13893-PA	0.133098	1.35817	Dyak\GE21015	0.0136275	2.31265	Dyak\GE21015	0.0159265	2.04498	Dere\GG14655	0.0656466	0.583261	Dana\GF25037	3.09346	1.23198	Dpse\GA12607	0.038577	2.69667	Dper\GL22595	0.036753	7.59403	FBpp0277839-D1_1	0.0220452	11.7229	Dwil\GK17210	0.436597	0.140687	Dmoj\GI16730	18.4885	3.90652	Dvir\GJ12473	0.0192581	0.0536192	AAEL010027	3.47489	6.31284
5SrRNA:CR33394	0	0
Ser7	0	0				Dsec\GM11390	0	0	Ser7-PA	0	0	Dyak\Ser7	0	0	Dyak\Ser7	0	0	Dere\GG18327	0	0	Dana\GF19169	0	0	Dpse\GA15202	0	0.0499859	Dper\GL16377	0	0.0053771	FBpp0272284-D1_1	0	0.126387				Dmoj\GI15987	0	0	Dvir\GJ18716	0	0
ico	24.4096	20.6914	Dsim\GD22506	30.2894	22.0852	Dsec\GM13604	47.2987	33.1515	CG4567-PA	47.6356	38.2953	Dyak\GE18370	24.9075	42.8502	Dyak\GE18370	28.6838	67.8565	Dere\GG23544	24.9423	44.3515	Dana\GF14034	34.475	51.8178	Dpse\GA18263	26.8152	19.5606	Dper\GL19234	33.7107	19.7746				Dwil\GK24732	15.315	14.0818	Dmoj\GI17797	21.8127	39.9229	Dvir\GJ17621	21.3775	30.768	AAEL010742	41.7736	17.2292
CG8547	0.298951	0.129637	Dsim\GD25691	0.269421	0.0223393	Dsec\GM20219	0.554907	0	CG8547-PC	0.407696	0.209313	Dyak\GE12322	0.171103	0.0698015	Dyak\GE12322	0.252116	0	Dere\GG22432	0.089914	0.0408362	Dana\GF11359	0	0	Dpse\GA30273	0.675995	1.6169	Dper\GL10202	15.1679	4.45366	FBpp0306338-D1_1	4.50778	1.86518	Dwil\GK20860	0.136179	0	Dmoj\GI18995	15.3168	0.221207	Dvir\GJ19960	17.9915	2.69951	AAEL006573	0.660741	1.42142
mir-1008	0	0
CG12926	0.585865	0.172078	Dsim\GD10059	0.0851897	0.108624	Dsec\GM20588	0.261684	0.224363	CG12926-PA	0.110878	0	Dyak\GE22148	0	0	Dyak\GE22148	0	0	Dere\GG25270	0	0	Dana\GF12489	0.0797528	0.669142	Dpse\GA11913	0.0320516	0.0453405	Dper\GL17330	0.00436979	0.686979				Dwil\GK15622	0.00440248	0.0368301	Dmoj\GI21233	0.143006	0.231205	Dvir\GJ20838	1.61966	3.00393
kek6	0.0386411	0.138907	Dsim\GD21593	0.0402172	0.0445652	Dsec\GM16439	1.00991	0.11663	kek6-PA	1.70803	0.274471	Dyak\GE10955	0.976338	0.215796	Dyak\GE10955	0.442609	0.0535743	Dere\GG11822	0.0402287	0.588381	Dana\GF22977	0.00572904	0.025882	Dpse\GA14773	0.0163019	0.0307317	Dper\GL23990	0.00109372	0.0378672	FBpp0298807-D1_1	0	0	Dwil\GK12112	0.00957309	0.110165	Dmoj\GI23124	0.0311009	0.0146487	Dvir\GJ23096	0.00941292	0.158224	AAEL001469	0	0.0192441
AGO3	56.5647	122.202							AGO3-PD	69.6888	183.206										Dana\GF20001	70.7575	156.554	Dpse\GA25552	21.0139	34.9111	Dper\GL20669	47.9979	98.6367													AAEL007823	100.979	46.6798
Ho	39.5391	19.8622	Dsim\GD18775	44.0565	23.1823	Dsec\GM23969	52.7454	30.0883	Ho-PA	61.1783	26.1317	Dyak\GE24194	43.7055	66.7665	Dyak\GE24194	53.5229	32.4272	Dere\GG18355	29.9688	5.89815	Dana\GF18390	31.8422	81.931	Dpse\GA13198	35.3077	90.7154	Dper\GL12384	37.2969	93.2713				Dwil\GK11097	48.8233	119.538	Dmoj\GI24074	46.9691	23.4601	Dvir\GJ10893	65.2866	100.799	AAEL008136	14.6995	17.4165
Tango14	36.7918	9.23356	Dsim\GD23075	40.6985	10.6794	Dsec\GM16799	37.6093	10.2013	Tango14-PA	72.1716	14.0253	Dyak\GE17374	42.1364	14.1814	Dyak\GE17374	37.1794	11.5363	Dere\GG24771	37.0321	3.40587	Dana\GF15168	73.8205	9.07812	Dpse\GA18423	32.9548	7.25122	Dper\GL15601	11.2841	1.61831				Dwil\GK18421	27.7342	19.2726	Dmoj\GI21419	52.3811	70.8208	Dvir\GJ11212	61.0646	35.9514
CR43496	5.23651	6.64297
Gr28a	0	0	Dsim\GD22493	0	0.0263535	Dsec\GM13555	0	0	Gr28a-PA	0	0	Dyak\GE18357	0	0	Dyak\GE18357	0	0	Dere\GG23531	0	0.078363	Dana\GF14023	0	0	Dpse\Gr28a	0	0	Dper\GL25930	0	0	FBpp0278916-D1_1	0	0.0160235	Dwil\GK24722	0	0	Dmoj\GI17782	0	0	Dvir\GJ17607	0	0
CG13438	0	0	Dsim\GD11535	0	0	Dsec\GM22038	0	0				Dyak\GE12136	0	0	Dyak\GE12136	0	0	Dere\GG22055	0	0				Dpse\GA12288	0	0	Dper\GL17045	0	0	FBpp0276514-D1_1	0	0.0571817	Dwil\GK23314	0	0.0192036	Dmoj\GI19696	0	0	Dvir\GJ17332	0	0.0250218
CR42715	0	0
CG12857	1.31762e-52	1.18594e-137	Dsim\GD25659	3.12192e-262	0.24331	Dsec\GM20186	0.0135239	0	CG12857-PA	0	0.0364514	Dyak\GE12290	0	0.16058	Dyak\GE12290	0	0	Dere\GG22401	0	0.0144301	Dana\GF13514	0	0	Dpse\GA11860	0	0	Dper\GL10625	0	0.0853284	FBpp0276780-D1_1	0.00713795	0.134651	Dwil\GK19618	0	0	Dmoj\GI18745	1.71665	4.75412	Dvir\GJ21767	0.603939	3.23159
CG18128	0	0	Dsim\GD25021	0	0	Dsec\GM15517	0.0683627	0	CG18128-PA	0	0	Dyak\GE11540	0	0	Dyak\GE11540	0	0	Dere\GG20005	0	0.0204836	Dana\GF11825	0.0194698	0	Dpse\GA14805	0	0	Dper\GL17590	0	0.00696579	FBpp0278005-D1_1	0	0	Dwil\GK23168	0	0
CG7227	0.0527304	2.16204	Dsim\GD22452	0	0.374037	Dsec\GM13235	0	0.251744	CG7227-PA	0	0.61036	Dyak\GE11250	1.62402e-273	0.202099	Dyak\GE11250	0	0.757673	Dere\GG23489	0.396594	1.20771	Dana\GF23403	0.225598	11.2463	Dpse\GA20195	0.0132657	2.10414	Dper\GL18892	0.00319355	10.492	FBpp0280211-D1_1	0.0249769	13.9156	Dwil\GK14975	0.0111894	0.939869	Dmoj\GI17694	0.00495921	0.354741	Dvir\GJ17481	0.00538133	1.53077
ana2	41.0914	8.58295	Dsim\GD10133	35.9764	2.14475	Dsec\GM20659	40.0593	1.95553	ana2-PA	39.6424	1.5157	Dyak\GE22763	43.1785	9.70665	Dyak\GE22763	49.0707	11.6374	Dere\GG10615	32.2787	1.47256	Dana\GF12564	31.9005	13.2492	Dpse\GA20939	22.1887	14.5176	Dper\GL17356	23.8015	1.88497	FBpp0276150-D1_1	31.4276	5.16237	Dwil\GK20941	29.5466	11.6129	Dmoj\GI20618	34.0006	1.17749	Dvir\GJ21059	16.0535	1.85077
Cyp4ac3	0	0.0612573							Cyp4ac3-PA	0	0.117498
snoRNA:Me18S-A1061	0	0
CG5727	21.8468	14.1801	Dsim\GD22295	21.9768	31.1371	Dsec\GM11944	17.3861	111.943	CG5727-PA	31.305	72.1192	Dyak\GE26339	38.0508	14.6539	Dyak\GE26339	44.1898	12.2745	Dere\GG23971	19.3506	4.92147	Dana\GF19657	21.9675	47.6585	Dpse\GA19087	49.4931	12.2732	Dper\GL10052	37.0065	41.0832				Dwil\GK18995	101.642	112.791	Dmoj\GI18689	42.543	215.654	Dvir\GJ17537	29.1204	97.8848
Ir48b	0.00747707	0.0176543				Dsec\GM20411	0	0.397408	Ir48b-PA	14.762	5.72114							Dere\GG22633	0	0	Dana\GF13407	0	0	Dpse\GA12110	0.0830062	0.572144	Dper\GL10252	0.0592341	0.489264	FBpp0275935-D1_1	0.289269	0.953726	Dwil\GK17922	0	0	Dmoj\GI18381	0.0597071	0.0739008	Dvir\GJ21458	0.0152704	0.0861289
Gr66a	0.0798129	0.336244	Dsim\GD13002	0.0412388	4.97383e-13	Dsec\GM24952	3.65859e-60	2.84378e-58	Gr66a-PB	7.76128e-34	1.61325e-36	Dyak\GE21317	1.20252	1.52005	Dyak\GE21317	8.87398e-36	1.94901e-35	Dere\GG15094	4.2641e-10	2.61036e-14	Dana\GF23563	1.47391e-109	1.83557e-10	Dpse\Gr66a	5.20091e-190	3.97208e-129	Dper\GL22554	0.657747	2.64967	FBpp0277421-D1_1	11.8583	56.7553	Dwil\GK16999	0	0.304428	Dmoj\GI12983	0	0	Dvir\GJ13127	0.0642035	0.59869
Su(Ste):CR45796	0	0.681128
5SrRNA:CR33360	0	0
CG11449	0	0.00876952				Dsec\GM22444	0	0	CG11449-PA	0	0							Dere\GG16255	0	0	Dana\GF10977	0	0	Dpse\GA11010	0	0	Dper\GL23132	0	0	FBpp0286597-D1_1	0	0	Dwil\GK16758	0	0	Dmoj\GI11378	0.00234966	0	Dvir\GJ11634	0	0.0124959	AAEL011439	0	0.154227
St3	0.00624135	0.0445846	Dsim\GD11783	0.0317927	0	Dsec\GM16035	0	0				Dyak\GE14313	0.0375458	0.242737	Dyak\GE14313	1.52671	1.63104	Dere\GG22875	0	0	Dana\GF13072	0	0	Dpse\GA18876	0.660858	2.27081	Dper\GL16877	0	0.0969088	FBpp0276449-D1_1	0.915917	5.24789	Dwil\GK23068	0	0				Dvir\GJ19997	0.0424189	0.370728
CR45919	0	0.0219614
tRNA:I:49Fa	0	0
CR45661	0	0
CR44326	0	0.25899
CG45076	0	0.00767103																												FBpp0300273-D1_1	0	0.572623
Tsp42Eh	0	0	Dsim\GD10447	0	0	Dsec\GM20918	0	0	Tsp42Eh-PB	0	0	Dyak\GE19097	0	0	Dyak\GE19097	0	0	Dere\GG23246	0	0	Dana\GF12685	0	0	Dpse\GA11849	0	0	Dper\GL11141	0	0	FBpp0277318-D1_1	0	0	Dwil\GK21779	0	0	Dmoj\GI19472	0	0.0146694	Dvir\GJ15133	0	0.0401849
RpL40	1248.81	3550.09	Dsim\GD12014	1435.64	5148.87	Dsec\GM18458	1244.87	4467.85	RpL40-PA	2952.08	6134.06	Dyak\RpL40	1788.86	4192.02	Dyak\RpL40	1694.24	7327.56	Dere\GG24988	1566.27	7687.62	Dana\GF15052	1579.02	12640.8	Dpse\GA15543	1357.93	3787.77	Dper\GL13989	734.222	3213.61	FBpp0285214-D1_1	1131.89	6312.56	Dwil\GK24609	1282.68	5166.09	Dmoj\GI16482	1096.06	4301.05	Dvir\GJ16220	1232.2	4752.06
CG7900	1.08504	30.011	Dsim\GD18512	1.44375	15.737	Dsec\GM23702	0.489314	18.6681	CG7900-PB	1.38196	14.4486	Dyak\GE25848	18.9806	8.98872	Dyak\GE25848	2.49124	0.647845	Dere\GG23111	6.95378e-06	138.481	Dana\GF16723	1.0541	0.563594	Dpse\GA20671	35.4212	1.74441	Dper\GL23754	85.3598	5.01582	FBpp0282543-D1_1	37.4865	10.4272	Dwil\GK14376	58.8612	19.0869	Dmoj\GI23303	40.5067	53.4186	Dvir\GJ24159	24.0793	0.413853
CG32832	0	0	Dsim\GD21889	0	0.046495	Dsec\GM17149	0	0	CG32832-PA	0	0	Dyak\GE13155	0	0	Dyak\GE13155	0	0	Dere\GG21765	0	0.0653539	Dana\GF14537	0	0	Dpse\GA25919	0	0.0332262	Dper\GL19324	0	0.0497219	FBpp0280449-D1_1	0	6.07315e-308	Dwil\GK18148	0	0	Dmoj\GI17910	0	0.0620944
NTPase	30.9677	136.271	Dsim\GD22791	38.9913	78.673	Dsec\GM18184	44.8679	101.211	NTPase-PB	32.4011	54.679	Dyak\GE14979	45.4446	95.3707	Dyak\GE14979	77.5947	123.798	Dere\GG24477	84.5806	88.1645	Dana\GF14909	21.5439	29.2257	Dpse\GA15897	53.6945	33.9429	Dper\GL26295	75.239	38.6778	FBpp0287398-D1_1	56.3383	25.8436	Dwil\GK18683	89.4138	180.521	Dmoj\GI17567	69.7321	43.8114	Dvir\GJ17910	67.4694	9.5003	AAEL005662	62.0234	84.6164
tRNA:R:12Ec	0	0
CG15375	0.0254967	0.0271318							CG15375-PA	0.0709407	0																			FBpp0272364-D1_1	2.52402	20.2558
RanGAP	81.3203	376.31	Dsim\GD12035	81.3368	371.376	Dsec\GM17349	93.2818	401.9	RanGap-PA	105.312	380.608	Dyak\GE13255	107.892	564.106	Dyak\GE13255	106.639	543.504	Dere\GG21182	79.4176	509.412	Dana\GF14235	80.8692	420.708	Dpse\GA22178	67.2705	331.36	Dper\GL21210	96.2535	467.915				Dwil\GK24798	57.0721	435.811	Dmoj\GI18223	105.54	573.216	Dvir\GJ18130	113.209	332.884
SPR	0	0.139304	Dsim\GD16733	0	0	Dsec\GM12414	0	0.0834183	SPR-PA	0.016946	0	Dyak\GE16407	0.0369392	0.198654	Dyak\GE16407	0.188117	0.285418	Dere\GG18764	0	0	Dana\GF21084	0	0	Dpse\SPR	0	0.0737449	Dper\GL16438	0	0	FBpp0272612-D1_1	0	0	Dwil\GK10126	0	0.0683082	Dmoj\GI15790	0.0198021	0.363216	Dvir\GJ18645	0	0
CG11321	0	0.00360853				Dsec\GM13847	0	0				Dyak\GE18404	5.46802	0.714443	Dyak\GE18404	0	0	Dere\GG23583	0	0.00201394	Dana\GF14481	0	0	Dpse\GA10917	0	0.00190858				FBpp0278943-D1_1	0	0.00293511	Dwil\GK24212	0	0	Dmoj\GI17301	0.000858907	0.080514	Dvir\GJ15691	0.000393416	0.00828193
Obp19c	0	0.0146549	Dsim\Obp19c	0.0804989	0.0336194	Dsec\Obp19c	0	0	Obp19c-PA	0.0395906	0	Dyak\Obp19c	0	0	Dyak\Obp19c	0	0.559358	Dere\Obp19c	0	1.79824	Dana\Obp19c	0.171935	1.17309	Dpse\Obp19c	0	0	Dper\Obp19c	0	0	FBpp0273566-D1_1	0	0.0438821	Dwil\Obp19c	0.0247477	1.17655	Dmoj\Obp19c	2.12054	2.40168	Dvir\Obp19c	3.98597	0.835978
Hmgs	39.8195	4.76222	Dsim\Hmgs	35.5939	15.6702	Dsec\GM21690	41.0021	13.4748	Hmgs-PA	46.5682	22.8707	Dyak\GE11785	35.3135	6.9224	Dyak\GE11785	18.3772	14.5362	Dere\GG20599	27.0177	2.33189	Dana\GF13593	25.6623	4.69473	Dpse\GA18098	18.0348	0.7021	Dper\GL10732	29.1599	9.75632	FBpp0276898-D1_1	25.0865	0.47255	Dwil\GK21611	49.1116	9.44506	Dmoj\GI19921	27.2181	9.63867	Dvir\GJ15089	29.9271	11.2653
Ndc80	19.9239	20.6122	Dsim\GD24521	29.5166	29.6071	Dsec\GM17605	26.6901	14.0938	Ndc80-PA	36.0196	21.5026	Dyak\GE16152	31.9294	22.858	Dyak\GE16152	28.739	20.393	Dere\GG19498	31.8704	36.1634	Dana\GF22373	26.1607	13.7776	Dpse\GA22139	22.2051	14.6249	Dper\GL20321	51.3384	26.9917	FBpp0287480-D1_1	37.3428	9.41949	Dwil\GK19995	44.0509	11.2201	Dmoj\GI15779	37.8046	24.971	Dvir\GJ18636	44.4877	17.2099
Ir7c	0	0	Dsim\GD16867	0	0	Dsec\GM11977	0	0	Ir7c-PA	0	0	Dyak\GE15740	0	0.0351237	Dyak\GE15740	0	0	Dere\GG19663	0	0	Dana\GF21032	0.346854	0.205888	Dpse\GA13647	0.758687	0.413629	Dper\GL14735	0.00430071	0	FBpp0281332-D1_1	0	0.0718427	Dwil\GK25009	0	0	Dmoj\GI16215	0.101827	0.0156575	Dvir\GJ15906	0.0501121	0.0652295
CR43704	0	1.79554
CG11619	0.026549	0.011613	Dsim\GD17913	0.0146043	0.0903547	Dsec\GM14906	0.13443	0.0990687	CG11619-PA	0.00931852	0.124436	Dyak\GE22535	2.02188	0.132188	Dyak\GE22535	4.59851	0.0739277	Dere\GG13438	0.0363909	0.0171999	Dana\GF10793	0.770302	0.0554306	Dpse\GA11101	0.0128849	0.0500131	Dper\GL22006	0.0066052	0.169683	FBpp0286132-D1_1	0.0209261	0.0994293	Dwil\GK12589	0.0022767	0.00506006	Dmoj\GI11818	0	0.00981925	Dvir\GJ13521	0.015141	0.578524
CG43094	0	0
CG32066	35.2046	113.252	Dsim\GD12855	32.0946	91.0902	Dsec\GM24803	31.6364	100.893	CG32066-PC	45.9409	136.359	Dyak\GE20264	25.3258	115.723	Dyak\GE20264	23.3945	98.2947	Dere\GG13967	32.2737	175.687	Dana\GF23824	58.6289	218.854	Dpse\GA16653	46.9558	92.0474	Dper\GL15589	68.2788	164.937	FBpp0274267-D1_1	44.5212	85.3803	Dwil\GK12357	65.0679	57.7881	Dmoj\GI13832	47.1133	49.3815	Dvir\GJ11698	64.8264	74.3858
ocm	21.1354	73.1547	Dsim\GD11840	24.4387	17.7715	Dsec\GM18315	24.3553	88.2247	CG3363-PA	34.1976	64.4506	Dyak\GE14388	24.0117	33.9928	Dyak\GE14388	25.6847	12.0325	Dere\GG22951	14.9321	36.4352	Dana\GF11382	9.79156	30.6855	Dpse\GA17407	12.4342	14.1951	Dper\GL19984	28.5071	6.60836	FBpp0275784-D1_1	10.5774	43.4928	Dwil\GK15778	33.4201	54.6562	Dmoj\GI21311	34.4536	19.8665	Dvir\GJ21580	17.0705	21.5204
CG44250	0.00963439	1.59129	Dsim\GD25797	0.436839	0.646139	Dsec\GM20320	0	0.258725				Dyak\GE13405	0	0.0929947	Dyak\GE13405	0	0.0607396	Dere\GG22534	0	0.0447709				Dpse\GA17750	0	0.00984544				FBpp0276746-D2_1	0	0.212861	Dwil\GK20873	0	0	Dmoj\GI19569	0.015051	0.180448
Inx6	0	0	Dsim\GD24447	0.021194	0	Dsec\GM22683	0	0.190441	inx6-PA	0.104039	0.756727	Dyak\GE15360	0	0.027897	Dyak\GE15360	0	0	Dere\GG18003	1.45009	0.158053	Dana\GF20443	0	2.07879	Dpse\GA14306	0	0.137233	Dper\GL12912	0	0	FBpp0273004-D1_1	0	0	Dwil\GK25052	0	0.0229408	Dmoj\GI11038	0	0.22157	Dvir\GJ15819	0.00935968	0.90666
CG14151	0	0.11668	Dsim\GD12858	0	0	Dsec\GM24805	0	0	CG14151-PA	0	0	Dyak\GE20268	0	0	Dyak\GE20268	0	0	Dere\GG13969	0	0	Dana\GF23826	0	0	Dpse\GA23456	0	0.0715833	Dper\GL15592	0	0	FBpp0274270-D1_1	0	0	Dwil\GK12361	0	0	Dmoj\GI13834	0	0	Dvir\GJ11701	0	0
Art1	143.745	99.982	Dsim\GD20702	170.929	140.853	Dsec\GM26148	158.954	226.572	Art1-PA	204.19	182.732	Dyak\GE24666	156.962	207.233	Dyak\GE24666	165.603	140.85	Dere\GG17264	113.424	70.5088	Dana\GF17088	101.081	303.031	Dpse\GA19682	95.1686	116.053	Dper\GL21930	94.2022	228.974				Dwil\GK13389	144.294	267.935	Dmoj\GI23860	114.439	301.639	Dvir\GJ10573	122.943	289.173	AAEL003179	363.635	336.17
CG18662	0	0.0282872	Dsim\GD23579	0	0	Dsec\GM17315	0	0	CG18662-PA	0	0	Dyak\GE18815	0	0	Dyak\GE18815	0	0.206998	Dere\GG25321	0	0	Dana\GF22681	0	0	Dpse\GA15041	0	0	Dper\GL26233	0	0	FBpp0285803-D1_1	0	0	Dwil\GK15329	0	0	Dmoj\GI17452	0	0.217491	Dvir\GJ14340	0.0633064	0.153906
mir-964	0	0
CG10417	120.658	617.201	Dsim\GD10360	101.35	407.346	Dsec\GM11092	126.514	501.981	CG10417-PA	171.48	659.706	Dyak\GE11243	91.8684	449.782	Dyak\GE11243	111.539	455.514	Dere\GG10863	81.9096	555.381	Dana\GF18976	77.0924	74.6016	Dpse\GA22252	91.9198	483.393	Dper\GL11046	81.584	449.14	FBpp0272080-D1_1	94.7961	466.871	Dwil\GK10630	63.2343	293.529	Dmoj\GI20667	72.4385	374.319	Dvir\GJ20416	95.1281	317.558
RhoGAP18B	24.1804	2.05814				Dsec\GM22768	0.126458	0.0403305				Dyak\GE15474	0.152019	0.136831	Dyak\GE15474	0.530076	0.111076	Dere\GG18079	6.75034e-05	5.73078e-05				Dpse\GA20396	0.57023	0.161379	Dper\GL14654	0.700363	0.0736585	FBpp0272068-D1_1	0.552105	1.48901e-05	Dwil\GK25097	8.55247	2.5684	Dmoj\GI15727	32.3526	3.2203	Dvir\GJ15255	37.9184	11.5078
CR43697	0	0
Gr23a	0	0	Dsim\GD23171	0	0				Gr23a-PB	0	0	Dyak\GE18171	0	0	Dyak\GE18171	0	0	Dere\GG24874	0	0				Dpse\Gr23a	0	0.0119184	Dper\GL26574	0	0	FBpp0287774-D1_1	0	0	Dwil\GK24571	0	0	Dmoj\GI17872	0.0177465	0.00604118
CG10650	0	1.05807	Dsim\GD21791	0	0.118455	Dsec\GM17043	0.0348961	0.0814489	CG10650-PA	0	0.0790352	Dyak\GE12685	7.26695	0.576988	Dyak\GE12685	0.538037	0.184113				Dana\GF14641	0.195918	0	Dpse\GA10468	3.60995	0.258775	Dper\GL19619	1.07972	0.089085	FBpp0280749-D1_1	0.0336152	0.0978461	Dwil\GK23784	0	0	Dmoj\GI17165	0.123439	0.163578	Dvir\GJ17670	0	0.0175888
RpLP2	607.086	1744.98	Dsim\GD11208	813.998	2694.95	Dsec\GM21711	272.011	1016.95	RpLP2-PA	164.727	417.118	Dyak\RpLP2	639.767	1437.51	Dyak\RpLP2	530.657	1819.68	Dere\GG20616	557.668	1946.41	Dana\GF20176	5003.04	44699.2	Dpse\GA27615	2488.85	10086.1	Dper\GL20703	3358.79	15387.6	FBpp0285023-D1_1	1959.45	10558.8	Dwil\GK25676	1688.45	7076.76	Dmoj\GI14471	2149.67	7806.42	Dvir\GJ18810	1168.4	2762.34	AAEL014583	2093.66	1957.55
CG13994	37.3404	51.8576	Dsim\GD23382	46.2664	83.041	Dsec\GM18598	52.4344	90.8362	CG13994-PA	55.9134	92.903	Dyak\GE25877	45.6052	77.2109	Dyak\GE25877	40.9291	54.9394	Dere\GG23925	29.5686	51.1344	Dana\GF14499	39.854	150.643	Dpse\GA12683	46.5651	72.1463	Dper\GL19060	45.6161	106.718	FBpp0279188-D1_1	55.4882	62.42	Dwil\GK14722	52.2822	205.701	Dmoj\GI17309	32.4461	126.872	Dvir\GJ15772	30.524	122.178	AAEL007679	70.0671	98.6612
BI-1	62.1291	219.736	Dsim\GD13001	65.9005	219.225				CG7188-PA	84.8348	334.631	Dyak\GE21316	20.805	71.8585	Dyak\GE21316	61.4791	182.405	Dere\GG15091	69.9196	419.976	Dana\GF23562	36.1662	30.4651	Dpse\GA24652	60.7629	261.703	Dper\GL22552	72.9554	342.964	FBpp0277410-D2_1	0.00875128	0.0962326	Dwil\GK16998	34.386	150.201	Dmoj\GI12982	42.4914	62.969	Dvir\GJ13126	65.4632	220.086
5SrRNA:CR33389	0	0
CG1850	0	0.00471744	Dsim\GD15313	0.0692161	0.101064	Dsec\GM20807	0	0	CG1850-PA	0	0	Dyak\GE24136	0	0.0340931	Dyak\GE24136	0	0.164499	Dere\GG10761	0	0.158099	Dana\GF12237	0	0	Dpse\GA14963	0	0	Dper\GL10943	0	0	FBpp0277109-D1_1	0	0.0446673	Dwil\GK21523	0	0.0464344	Dmoj\GI20044	0	0	Dvir\GJ21286	0	0.0228473
Grd	0	0.0256148	Dsim\GD14728	0	0.0361715	Dsec\GM25721	9.26837	5.74943	Grd-PA	0	0.0712618	Dyak\GE19930	0	0.0350478	Dyak\GE19930	0.00977245	0.0174762	Dere\GG13634	0	0.153426	Dana\GF24573	0	0	Dpse\GA20358	0.0158892	0.112886	Dper\GL22849	0.0051692	0.0675692				Dwil\GK12418	0.00161847	0	Dmoj\GI11695	0.00173385	0.0611529	Dvir\GJ11370	0.00683236	0.0527832
CG42494	1.52141e-68	0.0997369				Dsec\GM14543	0	0	CG42494-PA	0.023577	0.170366							Dere\GG15109	454.344	127.802				Dpse\GA30028	0.0525118	0.361293				FBpp0291969-D1_1	0.0380622	0.340583
mir-252	0	0
mGluR	0.921921	3.26293							mGluRA-PA	0.0326841	0.823096	Dyak\GE14562	0.00598007	1.04681	Dyak\GE14562	0	0.728232	Dere\GG16401	0.0512558	0.164224				Dpse\GA22410	0	1.54351	Dper\GL17542	0	1.74537	FBpp0272387-D1_1	0.00610349	0.177713	Dwil\GK13663	0.00278849	0.0173998	Dmoj\GI14041	0.0933871	0.701036	Dvir\GJ13080	0.77402	14.6322
Atg18a	24.6045	284.673	Dsim\GD14059	30.5824	286.531	Dsec\GM25025	29.5815	287.453	Atg18-PA	37.7201	314.598	Dyak\GE21663	34.149	328.837	Dyak\GE21663	36.9015	301.088	Dere\GG14476	36.3484	378.268	Dana\GF25099	21.8064	42.1761	Dpse\GA20742	24.3007	43.0211	Dper\GL22534	30.5265	68.9068	FBpp0277267-D1_1	17.9004	24.8758	Dwil\GK11999	39.8147	228.84	Dmoj\GI16769	9.87632	91.2163	Dvir\GJ12513	21.5565	81.062
CG1523	22.9147	80.0747	Dsim\GD18016	26.8122	90.196	Dsec\GM12282	22.296	87.9891	CG1523-PA	29.1705	94.4701	Dyak\GE10493	29.6088	48.4332	Dyak\GE10493	59.9251	43.8298	Dere\GG12053	21.9361	42.6496	Dana\GF16426	21.6943	80.1834	Dpse\GA13587	8.87063	3.87873	Dper\GL13687	46.1951	45.132				Dwil\GK10983	15.1757	61.3162	Dmoj\GI10526	26.4508	48.371	Dvir\GJ24178	24.6095	30.7	AAEL013887	54.7476	50.2555
CG14115	0	0.11602	Dsim\GD12676	0	0.0582383	Dsec\GM24610	0	0	CG14115-PA	0	0.0782945	Dyak\GE20078	0	0.182674	Dyak\GE20078	0	0.543379	Dere\GG13784	0	0	Dana\GF10418	0	0.0720185	Dpse\GA12769	0	0.0181954	Dper\GL24802	0	0.0292148	FBpp0274426-D1_1	0	0	Dwil\GK16780	2.51486	0.523827	Dmoj\GI13557	0	0.493902	Dvir\GJ11918	0.0183934	0.0861158
CR44050	0	0.0314246
Ufd1-like	51.0813	18.445	Dsim\GD12819	42.276	116.896	Dsec\GM24769	48.2816	153.967	Ufd1-like-PA	47.9685	137.876	Dyak\GE20233	63.3897	69.0013	Dyak\GE20233	63.5744	99.6595	Dere\GG13934	82.7943	120.247	Dana\GF24568	35.6382	49.3049	Dpse\GA19461	23.9217	19.1833				FBpp0274138-D1_1	24.4313	9.1053	Dwil\GK20554	61.6483	24.7239	Dmoj\GI11622	36.2301	93.5542	Dvir\GJ11302	23.1686	12.4217	AAEL009042	63.2165	60.6976
CG33510	0	0	Dsim\GD21658	0	0.0393967	Dsec\GM23282	0	0.0464641	CG33510-PB	0	0	Dyak\GE13007	0	0.019452	Dyak\GE13007	0.0199219	0.197882	Dere\GG21529	0	0	Dana\GF24186	0	0	Dpse\GA25476	0	0.268179	Dper\GL25871	0	0.331137	FBpp0279507-D1_1	0	0.0886368	Dwil\GK14563	0	0.0324281	Dmoj\GI17843	0.0623783	0.0801145	Dvir\GJ17337	0	0.0392034
nAChRalpha4	23.7007	50.3198				Dsec\GM22494	1.78432	4.71837	nAcRalpha-80B-PC	49.774	74.5323							Dere\GG13154	4.73757	4.0003							Dper\GL21880	4.18069	10.3518				Dwil\GK12171	0.0101193	0.541022	Dmoj\GI23970	0.038014	0.929502
snoRNA:Psi18S-841d	0	1.15711
CG34049	0	0	Dsim\GD22849	0	0	Dsec\GM18243	0	0	CG34049-PB	0	0	Dyak\GE15151	0	0	Dyak\GE15151	0	0	Dere\GG24536	0	0	Dana\GF15289	0	0										Dwil\GK15149	0	0
CG31907	0	0.295011	Dsim\GD22515	0	1.64325	Dsec\GM13642	0	1.19904				Dyak\GE18379	0	0.0735554	Dyak\GE18379	0	0.0272799																			Dmoj\GI16216	0.0633973	0.028217
RpS19a	622.211	1685.98	Dsim\GD17290	846.631	2903.73	Dsec\GM13451	688.274	2766.2	RpS19a-PB	641.648	2111.45	Dyak\RpS19a	784.765	2157.56	Dyak\RpS19a	660.653	2743.74	Dere\GG19061	964.098	3940.99	Dana\GF21022	729.618	4722.54										Dwil\GK25712	1354.68	5612.75	Dmoj\GI11025	996.158	4287.87	Dvir\GJ15624	1096.38	3149.4	AAEL010756	1905.14	2805.48
CG8712	29.0616	22.1344	Dsim\GD10192	31.163	19.1236	Dsec\GM20726	45.1325	18.6786	CG8712-PA	32.052	23.981	Dyak\GE23334	3.49976	21.7234	Dyak\GE23334	70.5708	31.7818	Dere\GG10679	51.5216	20.8805	Dana\GF11214	24.3547	13.6937	Dpse\GA24810	9.17749	15.0058	Dper\GL17384	2.45616	6.81615	FBpp0277898-D1_1	33.7487	32.3305				Dmoj\GI20165	16.5307	14.5358	Dvir\GJ20229	20.6473	24.0976
CG32164	23.7168	16.5344
Det	62.6907	98.8465	Dsim\GD19147	56.6841	155.935	Dsec\GM15217	66.6939	193.11	Det-PA	137.862	324.265	Dyak\GE10116	88.079	182.267	Dyak\GE10116	111.945	257.52	Dere\GG22093	82.4901	201.273	Dana\GF18137	84.5791	497.81	Dpse\GA11519	91.4641	252.439	Dper\GL23676	92.401	207.431	FBpp0282466-D1_1	78.7692	398.516	Dwil\GK11633	78.7314	109.33	Dmoj\GI24770	38.6133	96.6876	Dvir\GJ24423	59.9333	241.643
Ravus	10.8731	17.114	Dsim\GD20514	10.4539	27.152	Dsec\GM25955	8.19575	22.3002	Ravus-PA	9.26474	23.7887	Dyak\GE24459	23.8616	18.8299	Dyak\GE24459	25.1048	32.8634	Dere\GG17069	24.2812	33.6866	Dana\GF17398	5.44105	31.8588	Dpse\GA14007	7.88662	12.5851	Dper\GL23134	18.0789	25.446	FBpp0297385-D1_1	13.3229	13.6511	Dwil\GK22771	25.22	57.3955	Dmoj\GI24218	17.6232	29.9403	Dvir\GJ10788	15.1829	46.7238
alpha-Cat	76.8246	387.578	Dsim\GD12044	0.214361	0.652639	Dsec\GM22485	104.301	488.398	alpha-Cat-PA	131.618	552.775							Dere\GG16297	110.48	546.001	Dana\GF20570	94.7375	428.48	Dpse\GA22221	162.778	322.897	Dper\GL21877	126.213	347.227	FBpp0272046-D1_1	92.0185	287.884	Dwil\GK11940	41.9991	259.359	Dmoj\GI23967	59.8675	354.429	Dvir\GJ11153	79.728	394.808	AAEL003754	36.1242	60.8638
Pen	407.055	230.664	Dsim\GD23655	454.358	141.73	Dsec\GM17916	430.112	141.648	Pen-PA	333.09	109.859	Dyak\GE18896	459.348	96.7677	Dyak\GE18896	370.579	21.6713	Dere\GG10083	368.829	129.952	Dana\alphaKap2	293.842	41.2632	Dpse\GA18440	384.291	90.7662	Dper\GL18958	442.459	102.118	FBpp0280284-D1_1	367.714	141.898	Dwil\GK18399	517.124	436.551	Dmoj\GI17589	448.027	167.953	Dvir\alphaKap2	221.201	358.787	AAEL012960	467.112	99.939
timeout	18.1805	13.9248	Dsim\GD18885	19.619	14.6559	Dsec\GM24087	21.1865	8.48215	timeout-PA	15.9192	5.50056	Dyak\GE26249	19.9907	15.2028	Dyak\GE26249	22.2456	16.0983	Dere\GG19468	12.7778	13.5289	Dana\GF17582	13.4289	43.211				Dper\GL24394	110.061	213.909				Dwil\GK22409	23.6776	60.3932	Dmoj\GI23372	37.9684	44.2611	Dvir\GJ10366	42.3253	14.0632	AAEL009518	18.6852	14.7464
CG30184	0.693213	0.834837	Dsim\GD11778	0	0.293877	Dsec\GM16029	5.37994e-18	1.0998	CG30184-PA	2.65937e-82	0	Dyak\GE14306	1.30048e-118	0	Dyak\GE14306	5.846e-40	0	Dere\GG22868	0	0.0707141	Dana\GF13066	0	4.66037e-05	Dpse\GA15708	0	8.45174e-38	Dper\GL16872	0	7.01466e-41	FBpp0276442-D1_1	0	5.61171e-44	Dwil\GK19222	8.91156e-78	1.58203e-74	Dmoj\GI20498	0	1.40797e-242	Dvir\GJ22349	0	7.45176e-42
His2A:CG33847	0	0
CG11263	2.25372	27.5901	Dsim\GD14419	15.5175	21.2306	Dsec\GM25386	43.9822	2.69311	CG11263-PA	35.2995	21.6546	Dyak\GE21941	17.5752	1.03941	Dyak\GE21941	15.6941	3.09765	Dere\GG15614	0.0281969	0.0319557	Dana\GF24627	68.1891	207.046	Dpse\GA22370	84.3542	43.4994	Dper\GL18050	75.6721	68.0048				Dwil\GK24824	13.9436	8.09623	Dmoj\GI11678	32.102	8.98298	Dvir\GJ11350	101.683	70.239
Tcp-1zeta	163.49	23.5931				Dsec\GM22574	200.729	51.0874	Tcp-1zeta-PA	384.643	93.0199	Dyak\GE17214	229.399	83.4724	Dyak\GE17214	161.55	37.6099	Dere\GG17906	152.257	37.6367	Dana\GF19478	71.5953	20.0995				Dper\GL12072	42.1377	0.146141				Dwil\GK10099	200.748	57.7311	Dmoj\GI14661	190.491	81.2099	Dvir\T-cp1	207.06	90.8109	AAEL006946	181.332	82.9316
snoRNA:Me28S-C3420a	0	0
Or56a	0	0.0567619	Dsim\GD25306	0	0	Dsec\GM19814	0	0	Or56a-PA	0	0.0809247	Dyak\GE13829	0	0	Dyak\GE13829	0	0	Dere\GG20888	0	0	Dana\GF13164	0	0	Dpse\Or56a	0	0.0182533	Dper\GL11720	0	0.0210982				Dwil\GK15690	0	0.0497048	Dmoj\GI18536	0.00755046	0.0080027	Dvir\GJ21406	0	0
GstE13	35.1518	111.453	Dsim\GD10633	30.2535	88.7919	Dsec\GM21098	39.1343	83.1641	CG11784-PA	0.983323	1.05288	Dyak\GE19257	64.6862	75.0102	Dyak\GE19257	37.3192	105.296	Dere\GG23416	34.8975	37.6133	Dana\GF11958	7.32951	19.9327	Dpse\GA11198	10.4598	4.01406	Dper\GL17623	21.1013	2.21356	FBpp0278041-D1_1	7.51573	6.43259				Dmoj\GI20064	0	1.51394e-183	Dvir\GJ14962	6.20404e-186	1.28299
CG13506	0.0173793	0.00430513	Dsim\GD11664	0	0.0256501	Dsec\GM15906	0	0.0320809	CG13506-PA	0.0391523	0.087304	Dyak\GE14179	0	0.0289149	Dyak\GE14179	0	0.192665	Dere\GG22185	0.00776792	0.0408789	Dana\GF11887	0	0.0488971	Dpse\GA12334	0	0.0128031	Dper\GL17540	0.00246898	0.0130199	FBpp0276071-D1_1	0.450073	0.0228161	Dwil\GK20813	0	0	Dmoj\GI20557	0.106374	0.0743893	Dvir\GJ22410	0.621397	0.469489	AAEL004209	0.592948	1.64481
CR43160	0	0
CG13046	0.0137726	0.0219612	Dsim\GD12494	0	0	Dsec\GM24423	0	0	CG13046-PB	0	0	Dyak\GE23107	0	0	Dyak\GE23107	0	0	Dere\GG13474	0	0				Dpse\GA12000	0	0.0176539	Dper\GL18015	0	0.011843	FBpp0291877-D1_1	0	0	Dwil\GK17646	0.0359832	0.0266928	Dmoj\GI12661	0	0.160419	Dvir\GJ12638	0	0.121982
CR45984	0	0.0274149
CG10793	0.0473787	0.0916782				Dsec\GM18837	0.0475068	0.252425	CG10793-PA	0.161065	0.297926	Dyak\GE16898	0	0.0291322	Dyak\GE16898	0	0.0272141	Dere\GG18587	0	0.0263779	Dana\GF19853	0	0	Dpse\GA10562	0	0	Dper\GL19765	0	0.0200122	FBpp0283507-D1_1	0.00637292	0	Dwil\GK10264	0.00239759	0	Dmoj\GI10939	0.0028175	0.0134703	Dvir\GJ15265	0.00197202	0	AAEL008715	0.145642	0.36753
Ir60c	0.0170802	0.147418
dpr12	0	0.310137				Dsec\GM16524	0	0	dpr12-PC	0	0	Dyak\GE20616	0	0.0268897	Dyak\GE20616	0	0	Dere\GG23185	0.0346006	0	Dana\GF11035	0	0	Dpse\GA24268	0	0							Dwil\GK21547	0	0	Dmoj\GI19949	4.31564	1.66163	Dvir\GJ17815	0	0
CR43825	0	0
CR45469	0	0
CG4702	0.00835545	30.0511	Dsim\GD20603	0.0192888	35.4909	Dsec\GM26041	0.0211735	83.1023	CG4702-PA	0.0755287	70.2952	Dyak\GE24548	0.00505851	99.5985	Dyak\GE24548	0.0139871	97.4064	Dere\GG17159	0.0289528	138.217	Dana\GF17745	0.0592429	70.0971	Dpse\GA18368	0.00668992	21.6211	Dper\GL21575	0	29.5058	FBpp0281469-D1_1	0	17.8111	Dwil\GK11568	0	32.4209	Dmoj\GI22477	0	20.1362	Dvir\GJ10076	0.00512893	14.2751	AAEL012148	0.465384	11.7649
CG13540	0.0429244	0.340385	Dsim\GD11746	0.0291737	0.52761	Dsec\GM15994	0	7.21967	CG13540-PA	0	1.81472	Dyak\GE14272	0	0.100821	Dyak\GE14272	0.328005	2.94255	Dere\GG22836	0	0
Ggamma30A	0	0.187308							Ggamma30A-PA	0	0	Dyak\GE18830	0	0.0272631	Dyak\GE18830	0	0.0551025				Dana\GF22713	0	0	Dpse\GA17617	0.0875787	0.371469				FBpp0285819-D1_1	0.100371	0.495172	Dwil\GK15075	0.00652611	0	Dmoj\GI17467	0.278424	0.750093
Moe	103.957	9.54352	Dsim\GD16093	111.972	10.802	Dsec\GM13695	134.144	17.0491	Moe-PB	118.613	29.0629	Dyak\GE17431	120.809	9.39362	Dyak\GE17431	108.941	11.6905	Dere\GG19021	96.3998	13.7636	Dana\GF19124	65.6878	35.3486	Dpse\GA10507	131.842	34.8228	Dper\GL13033	163.086	61.0771	FBpp0280425-D1_1	123.026	22.6166	Dwil\GK16883	141.969	55.3616	Dmoj\GI15567	115.957	29.2369	Dvir\GJ15179	127.309	18.4696
CR44573	0	0.00905795
CG6091	29.9321	43.1325	Dsim\GD12791	25.4479	39.7624	Dsec\GM24732	32.9249	47.8514	CG6091-PE	31.1579	51.5365	Dyak\GE20197	24.6906	30.8916	Dyak\GE20197	24.469	29.9965	Dere\GG13906	24.211	40.4551	Dana\GF24533	23.6052	21.3638	Dpse\GA19344	20.6019	22.0058	Dper\GL22812	30.0957	27.8785	FBpp0275406-D1_1	26.1713	22.3806	Dwil\GK17016	37.4162	23.2919	Dmoj\GI11590	41.744	66.2529	Dvir\GJ11269	44.3594	74.3975	AAEL000448	56.8503	61.2583
CR44229	0	0
Mkk4	59.3239	61.9903	Dsim\GD20857	50.4978	57.2918	Dsec\GM26332	58.1496	58.3549	Mkk4-PA	79.7767	144.317	Dyak\GE24839	57.0827	111.698	Dyak\GE24839	56.7375	80.6383	Dere\GG17438	60.4518	92.5115	Dana\GF16332	52.1375	47.0822	Dpse\GA21998	50.0941	55.7313	Dper\GL24503	65.0242	80.6052	FBpp0284160-D1_1	61.9579	100.748	Dwil\GK14073	40.2732	65.0784	Dmoj\GI10233	69.9537	85.4839	Dvir\GJ11038	33.7179	167.825	AAEL003013	64.7669	41.3015
CG13721	0	0	Dsim\GD13254	0	0	Dsec\GM13970	0	0	CG13721-PA	0	0	Dyak\GE20608	0	0	Dyak\GE20608	0	0	Dere\GG14180	0	0							Dper\GL17947	0	0
CG33922	0	0							CG33922-PA	0	0
CR44217	0	0.0295583
mir-4908	0	0
Lip4	0	0.0433464				Dsec\GM18524	0	0.0403109	Lip4-PA	0	0.0369886	Dyak\GE18469	0	0.0594758	Dyak\GE18469	0	0.0603926	Dere\GG23650	0	0.447704	Dana\GF15801	0.0118384	0.0845997	Dpse\GA19361	0.466556	0.130932	Dper\GL26613	0.422846	0.0942751	FBpp0287810-D1_1	0.0369769	0.493769	Dwil\GK14601	0.00287161	0	Dmoj\GI23315	0.00351911	0.0599252	Dvir\GJ23823	0	0
CG15908	14.8398	11.994	Dsim\GD10416	11.1898	9.73329	Dsec\GM20886	3.60665e-46	0	CG15908-PA	0.203868	3.19695e-130	Dyak\GE19066	12.2738	5.65748e-38	Dyak\GE19066	0.62515	1.74578e-39	Dere\GG23212	7.37662	4.20003e-68	Dana\GF11061	1.97475e-18	0.00103519	Dpse\GA14018	15.7197	43.1166	Dper\GL11109	3.56713	53.9279				Dwil\GK23086	39.7357	71.7773	Dmoj\GI19292	3.35051	34.548	Dvir\GJ22168	2.6699e-40	1.97864e-32	AAEL006175	25.0356	34.1739
CG2321	12.8429	4.57885	Dsim\GD17786	13.6555	1.60867	Dsec\GM12243	5.5075	0.754467	CG2321-PA	6.37787	0.591721	Dyak\GE10454	5.50226	2.43271	Dyak\GE10454	1.56972	0.262574	Dere\GG12018	2.17238	2.71662	Dana\GF22890	16.2594	3.01023	Dpse\GA15348	5.89937	6.24022	Dper\GL13591	9.19227	6.59462	FBpp0282846-D1_1	6.41844	1.19777	Dwil\GK11030	2.45866	4.64341	Dmoj\GI22342	3.34123	4.54398	Dvir\GJ14218	11.6434	2.70162	AAEL003490	18.396	9.76644
CG1896	49.7468	65.1706	Dsim\GD21601	18.3503	21.4652	Dsec\GM16449	3.15882	68.4189	CG1896-PA	40.5387	36.5333	Dyak\GE10963	36.9623	39.5814	Dyak\GE10963	26.7916	21.8305	Dere\GG11829	64.7334	59.4717	Dana\GF23255	28.5687	16.0417	Dpse\GA15115	1.10255	19.3174	Dper\GL23998	33.1431	80.3017				Dwil\GK19211	13.2245	12.6051	Dmoj\GI23131	30.9542	40.7692	Dvir\GJ23105	19.4489	32.135
Or85c	0	0.0476728							Or85c-PA	0	0
CG42588	8.18124	9.65851				Dsec\GM25374	3.4725	3.61455	CG42588-PA	10.39	8.30095	Dyak\GE21926	1.22054e-07	0.187058	Dyak\GE21926	0.576879	1.11423	Dere\GG15600	11.3071	25.2738	Dana\GF23576	0.548404	0.340421	Dpse\GA23382	0.23847	1.06433	Dper\GL22681	4.39386	3.48269	FBpp0274069-D1_1	0.0229207	0.329337							Dvir\GJ11342	1.8827e-44	6.54452
CG4907	0.0105286	0.0477133							CG4907-PA	0.0382067	0
Cyp6d2	0	0.00764638	Dsim\GD25113	0.310292	0.119423							Dyak\GE11847	0	0	Dyak\GE11847	0.0124139	0	Dere\GG21771	0	0.0935531	Dana\GF13578	0.37286	4.13808	Dpse\GA18141	5.23515	11.4969	Dper\GL10715	14.7244	58.3473				Dwil\GK21851	0	0.00874174	Dmoj\GI19238	0.0260243	0.150545	Dvir\GJ20313	30.0747	35.2045
CR44235	0	0
dgrn	48.7324	25.0572	Dsim\GD19827	63.6038	16.069	Dsec\GM10845	99.7689	37.6397	CG10981-PA	119.8	52.7853	Dyak\GE10170	62.9378	17.3718	Dyak\GE10170	56.7667	13.0651	Dere\GG13065	56.0717	34.527													Dwil\GK14441	26.0141	22.1986
Doc3	0.0058285	50.7444	Dsim\GD14148	0.0517089	50.5276	Dsec\GM25112	0.0872492	68.0342	Doc3-PA	0.0946124	59.4529	Dyak\GE20799	0.0276587	76.359	Dyak\GE20799	0.146599	77.8888	Dere\GG14368	0.0483359	56.8877	Dana\GF24374	0.027253	83.7005	Dpse\GA18655	0.00802245	32.1728	Dper\GL15033	0.00270785	49.727	FBpp0288323-D1_1	0.0139537	18.3018	Dwil\GK12352	0	76.5728	Dmoj\GI13829	0.0131795	37.9146	Dvir\GJ11695	0.00253917	39.15
CG9601	32.0201	36.2756	Dsim\GD20873	40.2257	8.60446	Dsec\GM26347	36.5581	9.7133	CG9601-PA	71.8559	8.62828	Dyak\GE24852	50.4627	15.999	Dyak\GE24852	32.0161	2.97385	Dere\GG17452	13.8252	38.9926	Dana\GF16666	20.3911	15.7979	Dpse\GA21905	19.7811	11.0773	Dper\GL24116	27.6791	7.60788	FBpp0281968-D1_1	21.9637	6.56055	Dwil\GK14099	27.3736	3.97003	Dmoj\GI22747	51.0973	54.0193	Dvir\GJ22749	21.4324	7.6517	AAEL000527	26.3668	19.096
swm	52.7283	21.8708	Dsim\GD24214	61.6002	19.5275	Dsec\GM17355	69.7611	12.9061	swm-PA	62.3621	17.9294	Dyak\GE13261	72.4008	28.3217	Dyak\GE13261	95.3298	32.8963	Dere\GG21189	53.9811	21.0861	Dana\GF14241	46.9213	17.6923	Dpse\GA10061	27.5074	11.6206	Dper\GL21218	58.9673	19.8704	FBpp0287307-D1_1	24.7564	7.3989	Dwil\GK18188	54.3621	37.1347	Dmoj\GI18229	57.6681	29.8617	Dvir\GJ18137	68.5752	21.5892	AAEL009061	77.1765	84.0571
CG4842	10.6404	0.0891223							CG4842-PA	65.523	1.89777
CG17173	0.00662833	0.0674066	Dsim\GD12602	0.00949476	0.0305916	Dsec\GM24531	0.0195449	0	CG17173-PA	0	0.0823213	Dyak\GE20004	0	0.0565638	Dyak\GE20004	0.0233625	0	Dere\GG13710	0	0.0283022																Dmoj\GI13092	0	0
CR43151	0	0.424569
cib	543.853	19.6337	Dsim\GD16670	522.238	679.903	Dsec\GM12325	1185.8	798.871	cib-PA	1053.21	133.567	Dyak\GE16331	718.814	324.666	Dyak\GE16331	829.395	67.7571	Dere\GG18692	603.476	13.7492	Dana\GF20776	585.579	883.234	Dpse\GA18544	237.164	889.149	Dper\GL21390	213.288	742.22	FBpp0285047-D1_1	253.02	822.091	Dwil\GK15570	244.293	1030.28	Dmoj\GI16398	196.907	843.271	Dvir\GJ17019	389.735	1335.58	AAEL013661	72.0564	227.848
CD98hc	174.128	48.1164	Dsim\GD19444	163.096	80.9703	Dsec\GM10442	196.546	95.0575	CD98hc-PA	145.509	82.4161	Dyak\GE25755	134.06	188.619	Dyak\GE25755	101.889	158.295	Dere\GG24807	87.3091	58.3034	Dana\GF16561	17.3448	117.748	Dpse\GA15464	81.0428	49.2018	Dper\GL23548	131.371	113.98	FBpp0284150-D1_1	145.724	157.168	Dwil\GK14296	100.292	363.601	Dmoj\GI10226	75.8204	28.8733	Dvir\GJ11031	165.44	113.565	AAEL002527	239.27	113.855
Amnionless	0	0.156673	Dsim\GD22969	0.00775931	0.227401				CG11592-PA	0	0.450813	Dyak\GE16249	0	0.0669488	Dyak\GE16249	0	0.135176	Dere\GG24661	0	0.176337	Dana\GF24904	0	0.870249	Dpse\GA11086	0	0.010717	Dper\GL25825	0	0.0128325	FBpp0279463-D1_1	0	0.170908	Dwil\GK14824	0.00238851	0	Dmoj\GI15029	0.00247375	0.0595458	Dvir\GJ17241	0	0.0430467
Sfp87B	0	0	Dsim\GD18808	0	0	Dsec\GM24009	0	0	Sfp87B-PA	0	0
RpS5b	242.147	843.587	Dsim\GD20391	155.932	510.491	Dsec\GM25815	226.352	568.304	RpS5b-PA	98.4641	232.335	Dyak\GE26420	313.998	1155.61	Dyak\GE26420	225.794	777.283	Dere\GG20979	273.82	761.726	Dana\GF17170	1011.18	3812.31	Dpse\GA20032	58.2988	417.868	Dper\GL21699	321.244	1055.09							Dmoj\GI22995	11.4712	32.3071	Dvir\GJ24693	0.977541	10.6876
Gr22e	0	0							Gr22e-PA	0	0
CG8543	0	0.0172314				Dsec\GM13755	0	0				Dyak\GE20408	0	4.8724	Dyak\GE20408	0	0.990844	Dere\GG14957	0	0	Dana\GF23787	0	0	Dpse\GA21151	0	0	Dper\GL24242	0	0	FBpp0274714-D1_1	0	0	Dwil\GK16804	0	0	Dmoj\GI12457	0	0	Dvir\GJ12359	0	0
CG15136	0	0	Dsim\GD21883	0	0.0652988	Dsec\GM17142	0	0	CG15136-PA	0	0	Dyak\GE13148	0	0	Dyak\GE13148	0	0	Dere\GG21758	0	0	Dana\GF14782	0	0										Dwil\GK23877	0.0204212	0	Dmoj\GI14248	0.0634599	0
CG8005	8.96232	40.39	Dsim\GD14061	3.78696	29.0263	Dsec\GM25027	10.4546	60.1965	CG8005-PA	6.65212	31.9081	Dyak\GE20716	13.5028	54.9057	Dyak\GE20716	13.8836	62.331	Dere\GG14286	16.3826	22.394	Dana\GF25102	12.2503	77.9379	Dpse\GA24615	14.0412	13.4952	Dper\GL22536	15.4801	25.9183	FBpp0277289-D1_1	16.3941	69.7181	Dwil\GK17181	15.9239	62.0321	Dmoj\GI16771	10.1657	65.2475	Dvir\GJ12516	8.06045	38.2083	AAEL011245	25.1095	18.9045
CG34303	0	0							CG34303-PA	0	0										Dana\GF18376	0	0.0627586	Dpse\GA30259	0	0				FBpp0302834-D1_1	0	0
GstT1	69.044	120.096							CG30000-PA	88.9125	163.607
CG33290	0	0.170308	Dsim\GD14972	0	0	Dsec\GM22383	0	0	CG33290-PA	0	2.46113							Dere\GG16200	0	0.0512242
Lapsyn	0.0326998	54.7863	Dsim\GD11575	0.0564438	76.834	Dsec\GM15816	0.120858	68.6914	CG15658-PA	0.0718586	91.8645	Dyak\GE12179	0.0897128	96.0161	Dyak\GE12179	0.00756029	172.719	Dere\GG22099	0.0517039	94.593	Dana\GF12802	0	105.34	Dpse\GA13876	0.00730135	31.533	Dper\GL11327	0	40.6462	FBpp0277511-D1_1	0.0303139	21.0464	Dwil\GK15793	0.00393136	38.2221	Dmoj\GI20360	0.0348791	71.9156	Dvir\GJ22085	0	30.6454	AAEL003713	1.00438	22.3645
CG5463	15.618	4.1966	Dsim\GD18322	15.11	1.27453	Dsec\GM23512	20.3068	3.04268	CG5463-PA	19.709	2.54762	Dyak\GE10827	15.074	6.07206	Dyak\GE10827	21.3036	5.4966	Dere\GG12374	15.4953	1.39891	Dana\GF18896	22.628	2.32828	Dpse\GA18898	13.6864	16.8061	Dper\GL24145	18.9086	8.61272	FBpp0281999-D1_1	13.965	7.67549	Dwil\GK11934	12.2562	2.21641	Dmoj\GI23430	10.8275	33.1909	Dvir\GJ14533	11.3502	19.9981
CR45950	0	0
Anp	0	0				Dsec\Anp	0	0	Anp-PA	356.814	1605.87	Dyak\Anp	0	0	Dyak\Anp	0	0	Dere\GG11738	0	0
CG44102	0.733154	0.363252
RNaseMRP:RNA	0.217538	2.40023
TwdlD	0	0	Dsim\GD21297	0	0	Dsec\GM10337	0	0	TwdlD-PA	0	0	Dyak\GE23685	0	0	Dyak\GE23685	0	0	Dere\GG11494	0	0	Dana\GF16449	0	0.0979405	Dpse\GA12855	0	0	Dper\GL23105	0	0				Dwil\GK13324	0	0	Dmoj\GI22884	0	1.26289	Dvir\GJ14179	0.00685179	0.119616
CR43858	0	0.16422
CG11577	34.6597	121.479	Dsim\GD12304	26.3412	40.6003	Dsec\GM14894	26.7771	107.77	CG11577-PA	61.0678	220.962							Dere\GG13427	17.5444	3.08691e-11	Dana\GF10783	21.6461	19.1883	Dpse\GA11076	24.486	29.0874	Dper\GL21766	29.5946	9.12474	FBpp0287040-D1_1	27.9602	24.6761	Dwil\GK12493	42.7887	22.8244	Dmoj\GI11808	25.9743	24.8806	Dvir\GJ13511	37.3111	44.2482	AAEL004425	35.3153	63.6063
5SrRNA:CR33439	0	0
CG13085	1.20921	3.85733	Dsim\GD24204	0.808121	2.45206	Dsec\GM17345	1.15102	0	CG13085-PA	0.259618	0	Dyak\GE13252	0	0	Dyak\GE13252	0.882812	0.169356	Dere\GG21179	0.0564331	0.498747	Dana\GF19685	0.0796434	0.0571697	Dpse\GA12035	1.84774	1.23035	Dper\GL21207	1.45482	0.943674	FBpp0287296-D1_1	3.86337	6.33523	Dwil\GK19080	0.15362	0.233064	Dmoj\GI14024	1.35748	4.49347	Dvir\GJ18256	8.73651e-96	1.67608
CG34207	0.959813	22.0384							CG34207-PA	0.324367	1.51547	Dyak\GE11685	0.0895569	1.49582	Dyak\GE11685	0.167781	0.695426	Dere\GG20701	0	0.962649	Dana\GF13026	8.25431	35.4658
Aats-met	12.4771	41.4587	Dsim\GD20436	12.5205	36.2934	Dsec\GM25865	13.0685	40.4082	Aats-met-PA	9.04465	28.5044	Dyak\GE10041	9.97003	16.9427	Dyak\GE10041	6.95189	10.9048	Dere\GG21397	8.638	6.18143	Dana\GF18774	6.5158	11.9595	Dpse\GA16180	9.71824	14.8281	Dper\GL23293	9.89144	34.4969	FBpp0283900-D1_1	6.8973	9.61104	Dwil\GK10894	8.63976	21.4481	Dmoj\GI24536	14.8383	17.8927	Dvir\GJ22603	14.9578	20.2915	AAEL003913	36.285	25.821
CG7928	21.3223	40.0515	Dsim\GD17432	22.0564	22.4074	Dsec\GM12190	21.4352	47.7539	CG7928-PA	58.7634	102.33	Dyak\GE23423	26.4276	57.1806	Dyak\GE23423	25.5909	49.8477	Dere\GG11973	20.4678	22.6911	Dana\GF23243	36.3082	82.1163	Dpse\GA20696	26.3339	21.2289	Dper\GL13484	21.9921	2.88545	FBpp0282929-D1_1	16.5542	0.73249	Dwil\GK13427	24.191	10.109	Dmoj\GI23393	42.0642	22.9859	Dvir\GJ10388	57.4542	64.9757	AAEL010805	23.2777	7.79387
CR45133	0.00882963	0.28592
p130CAS	0.0509154	4.06157	Dsim\GD13548	0.0355791	3.41909	Dsec\GM14311	0.00578134	5.75432	p130CAS-PD	0.0741493	1.93576	Dyak\GE21057	0.069996	8.68396	Dyak\GE21057	0.011347	1.70468	Dere\GG14695	0.1159	23.6138	Dana\GF24884	0.138567	1.63807	Dpse\GA11414	0.323988	6.1493	Dper\GL16149	1.68525	18.1194	FBpp0286507-D1_1	0.298304	9.71303	Dwil\GK21042	0.00376222	1.65235	Dmoj\GI16757	0.354992	4.67361	Dvir\GJ12501	0.8004	6.05034
Vha16-4	0	0.0432277	Dsim\GD25509	0	0.156492	Dsec\GM20023	0	0.571603	Vha16-4-PA	0.0600028	1.21006	Dyak\GE14233	0	0.114455	Dyak\GE14233	0	1.35061	Dere\GG22236	0	0	Dana\GF13441	0	1.25039e-105
CG15602	13.9435	7.99542	Dsim\GD24679	12.787	0.949866	Dsec\GM22586	9.93054	1.51727	CG15602-PA	7.94124	1.54374	Dyak\GE17225	4.46563	1.73218	Dyak\GE17225	5.11296	1.35836	Dere\GG17917	3.74608	1.44348							Dper\GL18057	36.1388	28.5346				Dwil\GK25124	24.6087	1.44967	Dmoj\GI11195	13.4379	48.9986	Dvir\GJ18478	25.1982	0.169375	AAEL010052	24.9502	31.7903
sa	0	0.0173758	Dsim\GD12120	0	0	Dsec\GM22142	0	0	sa-PA	0	0							Dere\GG13239	0	0	Dana\GF24194	0	0	Dpse\GA10905	0	0.0135759	Dper\GL24583	0	0	FBpp0273996-D1_1	0	0	Dwil\GK20419	0	0	Dmoj\GI13306	0	0.075716	Dvir\GJ12076	0	0.0536758
CG5892	0	0.0125727	Dsim\GD19409	0	0	Dsec\GM15080	0	0.0495991	CG5892-PA	0	0.0226546	Dyak\GE25719	0	0.689609	Dyak\GE25719	0	1.1868	Dere\GG24487	0	0.00858434	Dana\GF18951	0	0	Dpse\GA19208	0.00541523	0.118763	Dper\GL27326	0	3.77955	FBpp0283422-D1_1	0	0.731051	Dwil\GK14493	0	0.0585586
CR45277	0	0.139144
btn	0.235826	3.24009	Dsim\GD18444	0.409058	1.59779	Dsec\GM23634	0.470266	4.39934	btn-PA	0.95972	1.51391	Dyak\GE24022	0.028406	0.238709	Dyak\GE24022	1.01914	1.16093	Dere\GG12502	0.230932	3.16444	Dana\GF16143	0	0	Dpse\GA18771	0.022245	0.632741	Dper\GL13677	0.0276514	0.171045	FBpp0283269-D1_1	0	0.760631	Dwil\GK11783	1.04696	2.47061	Dmoj\GI10522	0.0297125	1.66033	Dvir\GJ24173	0.0821314	3.08296
RpS7	938.71	3119.45	Dsim\GD17201	1199.24	4179.67	Dsec\GM12166	1009.7	4302.64				Dyak\GE23400	1456.61	4500.89	Dyak\GE23400	1124.72	4532.55	Dere\GG11951	1801.56	5895.95	Dana\GF16191	1191.65	7462.19	Dpse\GA15097	1091.8	4360.13				FBpp0293790-D1_1	1213.07	5439.95	Dwil\GK13140	1205.67	5142.28	Dmoj\GI24321	1286.66	5423.02	Dvir\GJ10407	1560.7	5165.28	AAEL009496	932.502	1463.32
CG5902	32.8302	158.467	Dsim\GD21051	36.4008	185.715	Dsec\GM26545	22.2722	22.7749	CG5902-PB	43.8236	178.898	Dyak\GE23435	26.3248	125.782	Dyak\GE23435	25.0174	131.215	Dere\GG11242	24.1038	163.298	Dana\GF17030	51.4927	228.819	Dpse\GA19214	56.5086	309.092	Dper\GL23386	97.5827	579.23				Dwil\GK11489	106.947	434.56	Dmoj\GI24141	63.9365	283.82	Dvir\GJ24654	63.4785	112.185	AAEL008956	55.2808	51.7743
CG46059	0.0525199	0.196674
CR44383	1.36715	2.25746
CR45197	4.74718e-87	1.788e-83
mei-P26	54.1287	4.04009	Dsim\GD16934	32.3015	2.59911	Dsec\GM13725	59.8796	6.5244	mei-P26-PA	28.0641	0.788657	Dyak\GE15827	40.613	6.5726	Dyak\GE15827	33.1972	11.4952	Dere\GG18293	36.6347	5.54227	Dana\GF22313	24.7656	12.252	Dpse\GA11485	27.2879	4.61182	Dper\GL14648	54.8792	3.33795				Dwil\GK25092	54.2781	8.8867	Dmoj\GI15721	44.5998	5.2615	Dvir\GJ15250	48.8721	13.0649
Osi2	0	0.0253698	Dsim\GD19845	0	0.473039	Dsec\GM10863	0	1.10044	Osi2-PB	0	0.0804473	Dyak\GE10186	0	0	Dyak\GE10186	0	0	Dere\GG13136	0	0.0845163	Dana\GF16375	0.0317223	0.037957	Dpse\GA11025	0	0	Dper\GL24055	0.00624082	0	FBpp0281912-D1_1	0	0	Dwil\GK13033	0	0	Dmoj\GI24391	0	0.124535	Dvir\GJ14247	0	0	AAEL010623	0	0.197947
ry	0.00748225	46.8617	Dsim\ry	0.00944292	55.4125	Dsec\GM24078	1.14264	29.7372	ry-PA	0.0101395	75.5821	Dyak\ry	0.00558393	69.7606	Dyak\ry	0.0210548	44.0806	Dere\Xdh	1.42803	64.7425	Dana\Xdh	0.00411774	38.4982	Dpse\ry	0.336162	22.313	Dper\ry	0.756198	71.8346				Dwil\ry	0	4.76073	Dmoj\Xdh	2.04112	158.717	Dvir\ry	1.54228	142.155
MESR4	43.3257	81.0852	Dsim\GD11289	48.9788	81.3028	Dsec\GM21799	71.3186	78.8493	MESR4-PA	59.2904	70.2008	Dyak\GE11872	37.2666	80.7194	Dyak\GE11872	45.3398	99.6145	Dere\GG21797	1.5529e-78	2.27201e-122	Dana\GF11347	20.3333	31.0189	Dpse\GA18514	33.2109	51.2143	Dper\GL11465	57.2574	79.6652				Dwil\GK21900	55.3824	74.1005	Dmoj\GI18359	31.2154	54.794	Dvir\GJ21428	42.1905	74.3475
CG12521	0	0	Dsim\GD12769	0	0	Dsec\GM24699	0	0	CG12521-PA	0	0	Dyak\GE21857	0	0.323728	Dyak\GE21857	0	1.94555	Dere\GG15537	0	0				Dpse\GA23682	0	0				FBpp0274920-D1_1	0	0	Dwil\GK19154	0	0	Dmoj\GI11502	0	0
CR43279	0	0
CR44466	0	0
CR44368	3.70655	12.2556
mir-959	0	0
snoRNA:Psi28S-2566	0	0
Es2	27.0798	9.36992	Dsim\Es2	26.7738	34.1473	Dsec\Es2	36.4477	48.8702	Es2-PA	111.767	103.721	Dyak\GE15782	20.6045	26.4038	Dyak\GE15782	25.4211	40.3821	Dere\GG18251	31.9768	46.1013	Dana\GF22366	17.1209	14.8621	Dpse\GA13212	31.2963	39.1144	Dper\GL20312	38.7454	45.5935	FBpp0287391-D1_1	19.0503	15.2741	Dwil\GK19987	13.0357	13.9235	Dmoj\GI15770	18.9524	29.9936	Dvir\GJ18626	19.8013	27.0157	AAEL008788	29.222	29.5216
CG13028	0	0.0435947	Dsim\GD14679	0	0	Dsec\GM25675	0	0	CG13028-PA	0	0.0922447	Dyak\GE19889	0.0170455	0	Dyak\GE19889	0	0.0792598	Dere\GG13592	0	0	Dana\GF23944	0	0	Dpse\GA28581	0	0	Dper\GL20861	0	0	FBpp0286939-D1_1	0	0	Dwil\GK19273	0	0	Dmoj\GI13267	0.00750483	0	Dvir\GJ12037	0	0
snoRNA:Psi18S-1347a	0	0
5SrRNA:CR33432	0	0
cm	30.3043	26.605	Dsim\GD16169	37.9574	50.2019	Dsec\GM17484	39.8828	132.571	cm-PA	42.0578	213.695	Dyak\GE17549	23.461	40.996	Dyak\GE17549	33.9766	50.6391	Dere\GG17643	25.2349	45.7721	Dana\GF20328	21.3043	97.5051	Dpse\GA15778	11.719	40.6446	Dper\GL26809	17.5483	70.0057	FBpp0281080-D1_1	9.63607	47.7148	Dwil\GK25293	26.1474	42.8621	Dmoj\GI21579	24.0455	17.3964	Dvir\GJ15801	19.4009	32.5838	AAEL011429	43.3113	30.5903
CG14132	0	0.040116	Dsim\GD12780	0	0.0444261	Dsec\GM24718	0	0	CG14132-PB	0	0	Dyak\GE20184	0	0	Dyak\GE20184	0	0	Dere\GG13893	0	0	Dana\GF24520	0	0.236613	Dpse\GA12782	0	0.0299854	Dper\GL20828	0	0	FBpp0286909-D1_1	0	0	Dwil\GK12393	0	0	Dmoj\GI11579	0.307999	0.077055	Dvir\GJ11257	18.1722	8.13103	AAEL000200	0.360554	1.81973
Tengl2	0	0.156536	Dsim\GD22855	0	0	Dsec\GM18249	0	0	CG32463-PA	0.0228308	0.0528452	Dyak\GE15178	0	0.102806	Dyak\GE15178	0	0	Dere\GG24541	0	0	Dana\GF15293	0	0.0556693	Dpse\GA16923	0	0.174235	Dper\GL19410	0.00916064	0.0349584				Dwil\GK14992	0	0.0196021	Dmoj\GI18045	0	0.0804912	Dvir\GJ22347	0	0
CR45779-RA	0	0
CG3558	21.5422	42.3695	Dsim\GD23198	23.4881	39.5011	Dsec\GM18385	26.5374	48.777	CG3558-PC	21.3596	24.5705	Dyak\GE18198	27.7631	53.746	Dyak\GE18198	26.7757	54.642	Dere\GG24907	26.2659	61.2484	Dana\GF15501	13.9116	22.7593	Dpse\GA25918	29.7215	52.4301	Dper\GL19323	38.1975	55.0624	FBpp0280448-D1_1	28.4773	35.9029	Dwil\GK23746	34.8545	50.7905	Dmoj\GI14169	31.1508	39.8084	Dvir\GJ17503	49.5072	52.4687
garz	13.8767	17.5523	Dsim\GD10856	15.8243	12.7961	Dsec\GM21360	19.3246	12.8902	garz-PB	15.2995	12.258	Dyak\GE12432	17.2229	9.73864	Dyak\GE12432	19.8626	14.4938	Dere\GG20274	15.235	12.6004	Dana\GF12843	15.4921	15.1142	Dpse\GA21111	21.2016	21.215	Dper\GL10823	26.5953	14.9179	FBpp0276992-D1_1	18.8932	10.8754	Dwil\GK22165	23.0681	11.5643	Dmoj\GI18338	23.2826	27.5797	Dvir\GJ19764	30.295	17.9659	AAEL009678	25.5446	7.73237
Marcal1	22.5973	12.4856	Dsim\GD23310	20.8487	7.62624	Dsec\GM18506	22.2123	1.97617	Marcal1-PA	27.0128	11.6779	Dyak\GE11268	28.3268	6.31536	Dyak\GE11268	28.2203	5.81855	Dere\GG25032	20.7565	0.529315	Dana\GF23602	29.9752	8.62643	Dpse\GA17662	20.7564	2.67679	Dper\GL26533	23.7001	1.06953	FBpp0287733-D1_1	24.6137	6.54159	Dwil\GK24475	38.9672	12.1871	Dmoj\GI17136	20.5673	7.03504	Dvir\GJ16178	19.8589	10.7231	AAEL006963	24.5342	14.0715
CG7650	25.6581	19.5091	Dsim\GD12551	51.6535	12.0257	Dsec\GM24478	52.5477	10.5506	CG7650-PA	54.4507	16.4029							Dere\GG13535	52.8236	60.8548	Dana\GF10390	32.3422	73.6872	Dpse\GA20503	41.1747	146.643	Dper\GL25506	92.4845	359.888	FBpp0274808-D1_1	35.8144	176.249	Dwil\GK14696	67.5596	203.718	Dmoj\GI13629	34.7987	54.6804	Dvir\GJ13966	55.2729	30.5633	AAEL011096	37.891	49.4686
CG12784	0	0	Dsim\GD19042	0	0	Dsec\GM24253	0	0	CG12784-PA	0	0	Dyak\GE24332	0	0	Dyak\GE24332	0	0	Dere\GG16945	0	0
CG3760	70.0675	30.7309				Dsec\GM11915	71.2019	52.4692	CG3760-PA	59.6053	27.0288	Dyak\GE14456	61.0353	32.6991	Dyak\GE14456	45.9481	41.5073	Dere\GG23019	67.2946	53.3923	Dana\GF13352	94.6942	48.2081	Dpse\GA17668	73.3307	205.26	Dper\GL11200	96.0468	291.458	FBpp0277379-D1_1	36.625	120.782	Dwil\GK20912	127.814	229.149	Dmoj\GI20423	83.5282	109.981	Dvir\GJ20097	73.6498	223.714	AAEL012227	242.916	306.955
por	8.87173	12.7304	Dsim\GD15644	39.7542	47.9945	Dsec\GM22821	7.70082	10.4911	por-PA	6.61311	7.53763	Dyak\GE15535	9.0354	8.95502	Dyak\GE15535	9.25216	7.45407	Dere\GG18128	13.5613	13.0218	Dana\GF22511	16.4535	19.3121	Dpse\GA19439	9.25639	6.73875	Dper\GL27041	23.4267	10.8808	FBpp0272223-D1_1	9.40082	4.96114	Dwil\GK20006	14.4511	4.32588	Dmoj\GI15128	19.002	11.7491	Dvir\GJ18984	35.5992	7.12912
CR45181	0	29.6299
CG30430	0	0.104141
H15	0	0.0622709	Dsim\GD23340	0.0101754	0.0115117	Dsec\GM18547	0	0	H15-PA	0.0216773	0.0470259	Dyak\GE25406	0	0.0776958	Dyak\GE25406	0.39986	0.417458	Dere\GG25071	0	0	Dana\GF14390	0	0	Dpse\GA25466	0.004167	0.0318652	Dper\GL25841	0.0123865	0.0846612	FBpp0279480-D1_1	0	0	Dwil\GK15084	0	0.035795	Dmoj\GI17985	0.145369	0.116399	Dvir\GJ19565	0.00277948	0
Mlc2	0	0.473855	Dsim\GD17257	0	0.0900584	Dsec\GM12174	0	0.568583	Mlc2-PA	0.0350534	1.91869	Dyak\Mlc2	0	0.228456	Dyak\Mlc2	0.0382256	1.14516	Dere\GG11956	0.0134538	2.11039	Dana\GF16196	0	0.156586	Dpse\GA15288	0	9.49351e-20	Dper\GL14063	0	0.888345	FBpp0291879-D1_1	0	0.161717	Dwil\GK13145	0	0	Dmoj\GI23377	0.0065922	0.208613	Dvir\GJ10371	0	0.771803	AAEL002572	2.76822	1.45629
Mlc1	0	0.144776	Dsim\Mlc1	0	0	Dsec\Mlc1	0	0	Mlc1-PB	0	0	Dyak\Mlc1	0	0.0497674	Dyak\Mlc1	0	0	Dere\GG12101	0	0	Dana\GF18698	0	0	Dpse\Mlc1	0	0	Dper\GL13770	0	0.250323	FBpp0282721-D1_1	0	0.168738	Dwil\GK11324	0	0.991918	Dmoj\GI10745	0	0.0350326	Dvir\Mlc1	0.00872505	0	AAEL012207	2.71391	2.27011
Cib2	0.0120949	0.1075	Dsim\GD11545	0.111313	4.09072	Dsec\GM15782	1.14485e-32	0.0169752	CG9236-PB	7.30383e-104	1.07691	Dyak\GE12146	1.62393e-241	2.82201e-43	Dyak\GE12146	0	11.2639	Dere\GG22065	1.72957e-162	0.0892832	Dana\GF12205	0	0.179586	Dpse\GA21632	1.99389e-68	1.59944	Dper\GL17058	1.04066e-62	2.66897				Dwil\GK23329	8.87107e-128	0.0882953	Dmoj\GI19707	0	6.45934e-51	Dvir\GJ17436	0.173101	0.68253
CG9465	0	0							CG9465-PB	0.00629263	0	Dyak\GE10773	0	0	Dyak\GE10773	0	0	Dere\GG24052	0	0	Dana\GF14353	0	0	Dpse\GA28079	0	0.0339901	Dper\GL26217	0	0.00650003	FBpp0285783-D1_1	0	0	Dwil\GK24523	0.00117077	0.118138
CG42369	0	0.0833182	Dsim\GD22580	0	0.0345908	Dsec\GM17943	0	0	CG42369-PA	0	0.0705324	Dyak\GE18446	0	0	Dyak\GE18446	0	0.0279861	Dere\GG23627	0	0	Dana\GF15391	0	0	Dpse\GA21845	0	0.0649315	Dper\GL26262	0	0.127572	FBpp0285830-D1_1	0	0.141472	Dwil\GK15357	0.00314507	0.011145	Dmoj\GI17501	0	0.037711	Dvir\GJ15184	0	0.142426
CG1233	11.1725	22.0827	Dsim\GD11015	8.20097	24.1352				CG1233-PB	7.22786	18.6844	Dyak\GE21085	4.20341	22.2697	Dyak\GE21085	4.63671	31.2496	Dere\GG14722	4.18543	23.1446	Dana\GF24895	15.9546	7.72212	Dpse\GA11559	3.82161	11.7416	Dper\GL22491	4.46227	11.2786	FBpp0276831-D1_1	2.62702	2.06556	Dwil\GK19731	5.07261	7.72699	Dmoj\GI16739	10.9483	9.80326	Dvir\GJ12486	9.21272	8.25169
CG31600	0	0	Dsim\GD21625	0	0	Dsec\GM16124	0	0	CG31600-PA	0	0	Dyak\GE12975	0	0	Dyak\GE12975	0	0	Dere\GG21473	0	0	Dana\GF20039	0	0	Dpse\GA16332	0	0	Dper\GL26120	0	0	FBpp0291278-D1_1	0	0				Dmoj\GI24541	0	0	Dvir\GJ17153	0	0
CG16815	0.0647508	66.2794	Dsim\GD23875	0	59.1301	Dsec\GM10290	0.3129	98.9132	CG16815-PB	0.533696	69.2313	Dyak\GE18629	0.0184474	14.5939	Dyak\GE18629	0	11.9338	Dere\GG23826	1.62259	18.8339	Dana\GF23086	0	12.8806	Dpse\GA28811	0.154821	34.6038	Dper\GL26309	0.425932	71.2491	FBpp0287413-D2_1	0	16.8138	Dwil\GK14548	0.0228558	19.6441	Dmoj\GI17611	0.507067	39.7448	Dvir\GJ17956	0	62.928
Arr2	0	1.40418	Dsim\GD12969	0	0.0620367	Dsec\GM24922	0	0.0394559	Arr2-PA	0.0313497	0.210596	Dyak\GE21289	0	1.88308	Dyak\GE21289	0	0.904653	Dere\GG15065	0	0.153883	Dana\GF10152	0	4.12061	Dpse\GA19261	0	0.122454	Dper\GL10292	0	0.0970049	FBpp0287160-D1_1	0	0.0313744	Dwil\GK17474	0	0.00994848	Dmoj\GI12414	0	0.137141	Dvir\GJ12307	0.0156058	0.089154	AAEL003116	0.0330713	0.978243
CG31823	0	0.0241917				Dsec\GM17924	0	0	CG31823-PA	0	0	Dyak\GE19379	0	0.0391521	Dyak\GE19379	0	0	Dere\GG24186	0	0	Dana\GF14968	0	0	Dpse\GA16505	0	0.0173835	Dper\GL15326	0	0.0479982	FBpp0287372-D1_1	0	0.0141187	Dwil\GK24263	0	0.0338389	Dmoj\GI17365	0	0.0162258	Dvir\GJ18041	0	0.105336
CG10345	0	0.180995	Dsim\GD20277	0	0	Dsec\GM15420	0	1.23456	CG10345-PA	0	0	Dyak\GE26139	0	0.0238565	Dyak\GE26139	0	0	Dere\GG16822	0	0.0110259	Dana\GF17933	0	0	Dpse\GA10261	0	0.00622261	Dper\GL27292	0	0	FBpp0283386-D1_1	0	0.0120434	Dwil\GK22834	0.0119139	0.141733	Dmoj\GI10385	0	0	Dvir\GJ22846	0	0
CG7443	0	0				Dsec\GM23725	0	0	CG7443-PA	0	0	Dyak\GE25870	0	0	Dyak\GE25870	0	0	Dere\GG25248	0	0
CG44521	0	0
sta	450.389	1696.98	Dsim\sta	796.943	2837.45	Dsec\GM18969	948.842	3271.16	sta-PD	605.96	2162.88	Dyak\sta	673.207	2671.76	Dyak\sta	605.318	2345.98	Dere\sta	957.763	2441.12	Dana\GF21363	937.374	5472.4	Dpse\GA13249	938.349	3777.62	Dper\GL14373	1157.86	5193.2	FBpp0273422-D1_1	860.275	3149.99	Dwil\GK14587	1698.15	7126.62	Dmoj\GI16040	345.47	1008.42	Dvir\GJ15549	705.591	1965.5	AAEL008083	453.207	365.755
flr	84.9058	26.7213	Dsim\GD14448	80.1242	54.1125	Dsec\GM25418	102.978	32.7922	flr-PA	100.635	49.1447	Dyak\GE21969	115.075	167.145	Dyak\GE21969	95.1986	114.15	Dere\GG15640	131.067	170.522	Dana\GF23482	83.8256	28.1934	Dpse\GA10524	73.9074	27.204	Dper\GL25444	53.586	26.1754	FBpp0286154-D1_1	16.3202	51.8288	Dwil\GK17082	78.6789	73.3103	Dmoj\GI11513	65.9696	4.03048	Dvir\GJ11768	75.9207	13.3826	AAEL011778	88.2425	17.0406
CG3678	17.8198	43.9618																												FBpp0281787-D1_1	87.2566	479.586
CR44644	0	0
CR44595	0	0
CR46009	0	0.101884
CR44942	0	0
kcc	15.7024	37.7608				Dsec\GM16063	21.9407	56.2234	kcc-PD	23.7132	42.8069	Dyak\GE14341	27.8723	73.5768	Dyak\GE14341	27.5237	44.1332	Dere\GG22903	13.7719	24.11	Dana\GF12875	14.5994	45.2277	Dpse\GA18994	22.944	46.6025	Dper\GL11178	26.0399	62.1832	FBpp0277359-D1_1	28.3832	75.7188	Dwil\GK15715	16.5777	44.7684	Dmoj\GI20717	7.95742	17.0721	Dvir\GJ21885	16.9322	29.8944	AAEL011792	0.225022	0.0499879
CG43446	0.0670508	0.0247937																									Dper\GL15316	0.0220477	0.886902
CR45168	0.080422	2.93535
Su(Ste):CR42416	0	0
CG5611	9.73372	0.898818	Dsim\GD18069	9.41882	0.957775				CG5611-PA	28.1693	4.67232	Dyak\GE10552	17.4493	1.96501	Dyak\GE10552	18.8743	7.99598	Dere\GG12104	17.6313	0.394897	Dana\GF18700	12.5841	4.39795	Dpse\GA19005	19.8813	12.0181	Dper\GL13773	30.0444	14.6497	FBpp0292414-D1_1	14.5548	9.99266	Dwil\GK11326	35.4107	1.37685	Dmoj\GI10748	18.1424	19.4406	Dvir\GJ10690	25.3231	12.336
CG9568	0	0	Dsim\GD23582	0	0.0995898	Dsec\GM17359	0	0.149705	CG9568-PA	0.0567011	0	Dyak\GE18821	0	0.0526158	Dyak\GE18821	0	0	Dere\GG25327	0	0	Dana\GF22697	0	0.0946645										Dwil\GK23996	0	0				Dvir\GJ14382	0	0.187366
His2B:CG33902	0	0
Den1	23.8635	27.5075	Dsim\GD10859	16.3065	6.89273	Dsec\GM21362	8.59777	18.4437	Den1-PC	14.8997	3.49083	Dyak\GE12437	12.1707	13.1521	Dyak\GE12437	15.8891	11.1836	Dere\GG20277	10.9726	19.1789	Dana\GF19818	24.6345	11.3966	Dpse\GA21116	61.8087	0.855029	Dper\GL10824	49.2897	0.835869	FBpp0276993-D2_1	0	0.0832271	Dwil\GK22166	58.6131	5.73701	Dmoj\GI21188	65.1024	44.9964				AAEL005475	33.0817	28.3989
snoRNA:Me18S-C1096	0	0
CG9934	30.8692	30.3337	Dsim\GD22092	37.7235	27.5736	Dsec\GM25932	51.0307	40.4179	CG9934-PA	40.5603	34.3606	Dyak\GE11967	43.0709	61.0353	Dyak\GE11967	41.1393	36.2812	Dere\GG10232	30.9834	39.3347	Dana\GF15650	23.0549	59.7838	Dpse\GA22136	27.1971	31.7021	Dper\GL24781	36.2822	34.9764	FBpp0287628-D1_1	10.7081	9.06921	Dwil\GK14814	50.9177	53.5226	Dmoj\GI21226	49.0752	43.9294	Dvir\GJ11058	70.1037	76.1006	AAEL006910	58.037	38.7352
NFAT	12.0115	19.5019	Dsim\GD17136	9.80867e-47	6.2225e-16	Dsec\GM17623	15.0462	18.2835				Dyak\GE17094	13.4417	15.2779	Dyak\GE17094	19.1562	8.81249	Dere\GG17798	10.0382	18.931	Dana\GF21808	6.03746	12.8273	Dpse\GA10815	12.3772	21.049	Dper\GL22604	25.2575	39.839	FBpp0285490-D1_1	14.4238	23.7167	Dwil\GK24938	17.8977	7.87266	Dmoj\GI15077	21.93	10.0629	Dvir\GJ18884	26.9564	14.1351
beat-Ib	0.272888	0.0365877	Dsim\GD21931	0.0202494	0.019205	Dsec\GM17922	0	0	beat-Ib-PA	0.0419848	0	Dyak\GE19377	0	0.56401	Dyak\GE19377	0.0177177	0.042831	Dere\GG24184	0.104074	0.037276	Dana\GF14966	0	0.0920243	Dpse\GA20502	0	0.028035	Dper\GL15323	0	0.021109	FBpp0287370-D1_1	0	0.0257971	Dwil\GK24261	0.0176691	0	Dmoj\GI12934	0.101796	7.2054	Dvir\GJ18188	1.98724	1.43855
fs(1)h	35.9936	82.3358	Dsim\GD16134	33.5716	77.4862	Dsec\GM11218	53.2588	54.604				Dyak\GE17489	39.7953	57.6099	Dyak\GE17489	41.4011	75.5669	Dere\GG17589	32.1024	87.0846	Dana\GF20989	50.2146	141.286				Dper\GL14811	58.6902	132.116				Dwil\GK15212	85.5607	85.4508	Dmoj\GI15407	55.7415	89.2283	Dvir\GJ16365	2.58163	2.53096e-30
CG4042	36.5927	11.2677	Dsim\GD12165	35.1444	14.6682	Dsec\GM22190	53.1676	19.5418	CG4042-PA	39.976	18.2001							Dere\GG13287	33.4193	5.41861	Dana\GF24115	56.3961	66.8697	Dpse\GA17910	10.5884	20.1774	Dper\GL12755	12.9152	20.8428	FBpp0286042-D1_1	7.98949	15.5492	Dwil\GK12325	35.2175	4.75836	Dmoj\GI13417	13.4079	34.1494	Dvir\GJ11542	11.2072	46.3239	AAEL004113	34.0257	24.4517
CR44782	0	0.0909688
CG31548	23.9454	5.1409	Dsim\GD19595	12.852	0.635369	Dsec\GM10606	33.0477	1.86661	CG31548-PA	22.8976	1.01742	Dyak\GE24152	44.5849	4.04764	Dyak\GE24152	39.6837	4.28926	Dere\GG10914	44.1867	1.76387	Dana\GF18656	38.3728	7.36158	Dpse\GA16317	19.1042	6.29742	Dper\GL23021	10.6777	5.06865	FBpp0281814-D1_1	13.6728	2.23111	Dwil\GK13365	37.2496	72.9307	Dmoj\GI22521	16.2424	51.0683
CG10514	0	0.0338984	Dsim\GD18216	0	0	Dsec\GM17734	0.0114106	0	CG10514-PA	0	0	Dyak\GE10717	0	0	Dyak\GE10717	0	0	Dere\GG12268	0	0	Dana\GF17429	0	0	Dpse\GA10365	0	0.0149109	Dper\GL22106	0	0.258696	FBpp0284363-D1_1	0	0				Dmoj\GI23684	0	0.00622739	Dvir\GJ23244	0	0.0203591
Cad86C	0.00787483	0.177238				Dsec\GM23902	0.0130665	0.920867	Cad86C-PF	0.0028954	0.141469	Dyak\GE26054	0	0.0408718	Dyak\GE26054	0	5.02196	Dere\GG17738	0.00500656	0.0272497	Dana\GF17907	0	0.0887985	Dpse\GA26445	0.0013923	0.144309	Dper\GL21919	0	0.423101	FBpp0281775-D1_1	0.00268301	1.32953	Dwil\GK13903	0.0080424	0.025893	Dmoj\GI23742	0.000740152	0.180153	Dvir\GJ10587	0.884079	2.30938
Atg4b	23.6357	2.45202	Dsim\GD20357	24.7052	1.01561	Dsec\GM25780	28.7765	0.720245	CG6194-PA	30.6008	2.26529	Dyak\GE26385	24.1384	3.1828	Dyak\GE26385	27.0829	2.19283	Dere\GG20629	20.2128	1.85941	Dana\GF23235	22.8532	1.36304	Dpse\GA19429	21.559	2.43913	Dper\GL13755	28.7482	1.76987	FBpp0293905-D1_1	12.4649	2.19171	Dwil\GK11310	28.6175	3.26557	Dmoj\GI10728	26.3011	3.63281	Dvir\GJ10670	20.6691	11.1073
CG14054	1.22995e-05	6.37896e-22	Dsim\GD24616	0.107638	0.230829				CG14054-PA	0.80972	0.0774295	Dyak\GE16983	0.251977	0	Dyak\GE16983	0.890836	0.358984	Dere\GG12654	1.24038	0.727536
CG8134	16.3544	8.02178				Dsec\GM22566	10.9388	11.5986	CG8134-PA	11.5609	5.92871	Dyak\GE17207	16.9243	13.8	Dyak\GE17207	20.0444	19.6907	Dere\GG17899	29.8568	6.24163	Dana\GF21921	4.43888	4.99567	Dpse\GA20842	10.4693	25.9042	Dper\GL16480	13.9941	26.7853	FBpp0272652-D1_1	7.77394	36.6093	Dwil\GK10302	38.7336	12.2611	Dmoj\GI16455	31.5866	7.06114	Dvir\GJ15856	26.9772	0.486236	AAEL001881	0.356201	3.7496
CG3335	23.1416	38.9147	Dsim\GD14198	20.7013	60.8811	Dsec\GM25167	30.1366	81.6577	CG3335-PA	24.6633	61.196	Dyak\GE20857	23.6644	47.7016	Dyak\GE20857	26.7873	34.3213	Dere\GG15393	23.4424	61.3317	Dana\GF22183	27.1665	70.1129	Dpse\GA22839	21.3857	60.9897	Dper\GL16640	30.765	97.6267	FBpp0273116-D1_1	0.0717836	0.3842	Dwil\GK16446	30.0866	53.3877	Dmoj\GI16192	28.9786	37.7484	Dvir\GJ16680	23.9863	22.3571	AAEL004075	18.6207	15.183
CR44722	0	0.426462
CG10344	19.0193	1.05556	Dsim\GD25128	18.325	2.24044	Dsec\GM15639	15.1967	0.100132	CG10344-PB	44.4718	38.5202	Dyak\GE11678	35.7075	1.64278	Dyak\GE11678	26.4976	8.04597	Dere\GG20694	13.537	2.84369	Dana\GF13019	2.89424	3.10882	Dpse\GA10260	14.5527	0.850057	Dper\GL16922	14.9693	0.797302	FBpp0276489-D1_1	13.1533	4.35873	Dwil\GK20822	10.8307	10.168	Dmoj\GI18977	0.0124718	0.0517562	Dvir\GJ19937	1.55594	1.7284
CR43411	0	0
CG7912	0.0210755	0.518535	Dsim\GD17465	0	2.75147	Dsec\GM12195	0.0201911	1.27588	CG7912-PA	0	1.93486	Dyak\GE23427	5.64012	3.3405	Dyak\GE23427	0	2.7573	Dere\GG11977	0.00921577	2.20916	Dana\GF16211	15.6885	58.5608	Dpse\GA20680	0.00629216	0.825708	Dper\GL13488	0.0278765	1.01461e-12	FBpp0282932-D2_1	0.00697508	0.894592	Dwil\GK13374	0.00473847	2.72167	Dmoj\GI21965	10.3639	40.1784	Dvir\GJ14324	0.28477	4.15676
l(1)G0255	79.2619	7.45159				Dsec\GM12511	50.0994	7.50878	l(1)G0255-PA	33.0275	2.97567	Dyak\GE16764	44.7944	9.00156	Dyak\GE16764	36.653	2.62244	Dere\GG19604	49.1437	2.67745	Dana\GF21422	41.1497	32.4583	Dpse\GA22866	56.8013	264.148							Dwil\GK15449	108.591	172.825	Dmoj\GI21814	72.1515	98.4206	Dvir\GJ16987	55.7656	239.947
Srp68	56.5805	16.5776	Dsim\GD14144	51.3905	35.7615	Dsec\GM25108	62.6832	43.0427	Srp68-PA	46.6028	27.5035	Dyak\GE20795	60.8123	66.0997	Dyak\GE20795	68.2261	48.196	Dere\GG14364	51.903	41.549	Dana\GF24369	48.1135	23.6049	Dpse\GA18632	55.8628	172.246	Dper\GL15071	58.2821	194.295	FBpp0288265-D1_1	3.53348	23.2528	Dwil\GK12346	74.739	233.995	Dmoj\GI13825	67.222	59.7124	Dvir\GJ11691	65.3104	99.9653	AAEL010060	56.4725	61.9183
CG13454	0.0237993	223.794	Dsim\GD12560	0.0618203	134.844	Dsec\GM24489	0	463.274	CG13454-PA	0	4023.81							Dere\GG13547	0.116072	81.8013	Dana\GF10730	0.473993	1999.18	Dpse\GA12298	0.14194	294.097	Dper\GL25616	0	373.889	FBpp0274819-D1_1	0.248376	273.096	Dwil\GK18950	0	200.025	Dmoj\GI12226	0	751.232	Dvir\GJ11456	0	337.441
Corp	58.5839	51.4424	Dsim\GD16122	30.3465	55.1042	Dsec\GM21463	54.8459	188.142	Corp-PA	34.5547	115.568	Dyak\GE17464	89.5788	139.499	Dyak\GE17464	58.5496	297.804	Dere\GG17972	22.5622	105.21	Dana\GF22445	3.28498	175.939	Dpse\GA10673	117.536	90.9502	Dper\GL19909	68.2902	126.135	FBpp0286427-D1_1	59.6754	305.906	Dwil\GK16314	74.8262	58.8494	Dmoj\GI15867	7.884	181.599	Dvir\GJ19025	4.19119	90.0606
MsR1	0	0.00453	Dsim\GD13681	0	0	Dsec\GM14484	0	0	DmsR-1-PA	0	0	Dyak\GE20315	0	0.0260521	Dyak\GE20315	0	0	Dere\GG14858	0	0	Dana\GF24913	0	0	Dpse\GA21454	0	0	Dper\GL24649	0.00276045	0	FBpp0275534-D1_1	0	0	Dwil\GK12636	0.0641037	0.236711	Dmoj\GI12149	0.00245321	0.116447	Dvir\GJ13427	0	0
CG13891	0	0.0657964	Dsim\GD25704	0	0	Dsec\GM14275	0	0	CG13891-PA	0.0530487	0	Dyak\GE21019	0	0.0496327	Dyak\GE21019	0	0	Dere\GG14659	0	0.102923	Dana\GF24888	0	0.100279	Dpse\GA12605	0	0.154592	Dper\GL22512	0	0.218106	FBpp0277008-D1_1	0.0346013	3.71852
CG16826	0	0	Dsim\GD23888	0.0126137	0	Dsec\GM10414	0	0	CG16826-PA	0	0	Dyak\GE18645	0	0	Dyak\GE18645	0	0	Dere\GG23840	0	0	Dana\GF23117	0	0	Dpse\GA14168	0	0	Dper\GL26181	0	0							Dmoj\GI17210	0	0.342371	Dvir\GJ17968	0	0
Hexim	38.715	0.3314	Dsim\GD18971	45.3266	1.45586	Dsec\GM24178	68.4073	18.8759	CG3508-PB	68.9549	6.19688	Dyak\GE24250	66.4112	1.82595	Dyak\GE24250	57.1313	1.41306	Dere\GG16869	53.2861	1.10103	Dana\GF17451	29.8564	39.5573	Dpse\GA17490	38.8148	25.1585	Dper\GL24417	53.0131	35.5674	FBpp0282257-D1_1	30.8451	16.4172	Dwil\GK12813	51.8771	18.0242	Dmoj\GI10685	35.6849	5.50052	Dvir\GJ24355	28.901	15.3233	AAEL013291	73.0801	25.2925
CG42827	0.125635	0.237835	Dsim\GD21015	0	0	Dsec\GM26503	0	0	CG42827-PC	0	0	Dyak\GE10370	0	0	Dyak\GE10370	0	0	Dere\GG11203	0	0	Dana\GF16246	0	0				Dper\GL13634	0	0				Dwil\GK14112	0	0	Dmoj\GI22048	0	0
CSN7	41.1144	145.895				Dsec\GM21029	50.531	210.955	CSN7-PA	87.5852	338.584	Dyak\GE19194	52.1153	221.853	Dyak\GE19194	59.8586	259.941	Dere\GG23354	42.7293	88.5743	Dana\GF12354	34.0435	181.843	Dpse\GA15197	42.5103	89.419	Dper\GL11218	33.8479	147.026	FBpp0277400-D1_1	40.8963	87.9514	Dwil\GK21495	90.8442	437.504	Dmoj\GI18691	41.9955	58.2305	Dvir\GJ21707	47.7572	174.187	AAEL000635	39.199	80.436
CG11168	1.57112	1.80449	Dsim\GD21146	3.65406	3.71176	Dsec\GM17770	1.96099	2.87549	CG11168-PA	3.66268	4.12676	Dyak\GE23531	1.92689	0.318922	Dyak\GE23531	0.957082	0.12205	Dere\GG11336	0.54199	0.721409	Dana\GF16312	0.387432	0.511891	Dpse\GA10812	1.39339	2.49864	Dper\GL24400	2.90378	2.26152	FBpp0282242-D1_1	4.7003	3.33278	Dwil\GK12974	0.195971	5.92288	Dmoj\GI24433	3.5033	2.23376	Dvir\GJ10707	3.30159	16.6583
CR44865	0	0
CG4459	0	0.353705	Dsim\GD20089	0	0.276037	Dsec\GM26880	0	2.72256	CG4459-PA	0	0.566442	Dyak\GE25099	0	0.216976	Dyak\GE25099	0	0.625538	Dere\GG15708	0	1.16793	Dana\GF17345	0	2.44613	Dpse\GA18199	0	0.0375965	Dper\GL12525	0	0.0649762	FBpp0284826-D1_1	142.579	1455.75	Dwil\GK22801	2.95492	0.453791	Dmoj\GI10320	0	1.4334	Dvir\GJ10175	0	0.334849
Mrp4	74.3895	23.917				Dsec\GM23953	1.28617	13.1214	CG14709-PB	0.0789751	13.4002	Dyak\GE24181	0.100249	0.0307019	Dyak\GE24181	0.109818	1.27149	Dere\GG18233	0.221249	1.03199	Dana\GF18378	0.00361171	4.63651	Dpse\GA27495	0.731097	8.12502	Dper\GL12397	0.508046	3.70021	FBpp0284695-D1_1	1.10572	2.31858	Dwil\GK11301	10.3356	26.713
CG7214	0	0	Dsim\GD22472	0	0	Dsec\GM13372	0	0	CG7214-PA	0	0	Dyak\GE18338	0	0	Dyak\GE18338	0	0	Dere\GG23511	0	0	Dana\GF14585	0	0	Dpse\GA20185	0	0	Dper\GL18853	0	0	FBpp0280164-D1_1	0	0	Dwil\GK24643	0	0	Dmoj\GI17999	0.00679119	0.615128	Dvir\GJ19614	0	0.179329
CR43974	0	0
CG31862	0	0	Dsim\GD23830	0	0	Dsec\GM26774	0	0	CG31862-PA	0	0	Dyak\GE18582	0	0	Dyak\GE18582	0	0	Dere\GG23779	0	0	Dana\GF19741	0	1.10583	Dpse\GA29056	0	0.0323726	Dper\GL21058	0	0.172488
tRNA:V4:70BCa	0	0
Sc2	77.4769	147.377	Dsim\GD13786	72.1028	135.234	Dsec\GM14597	119.215	243.696	Sc2-PA	515.713	318.965	Dyak\GE21388	95.6789	200.41	Dyak\GE21388	153.588	380.042	Dere\GG15168	105.691	148.575	Dana\GF24232	94.4134	473.715	Dpse\GA10597	78.2926	69.1314	Dper\GL16056	78.0111	16.0308	FBpp0286642-D1_1	63.3056	18.645	Dwil\GK16849	92.367	341.557	Dmoj\GI12546	74.1858	270.434	Dvir\GJ16064	91.3996	216.63	AAEL008740	56.1474	90.576
Gr97a	0.0142411	0.128928	Dsim\GD18108	0	0.107248	Dsec\GM10153	0	0.0617649	Gr97a-PA	0	0.285925	Dyak\GE10604	0	0.0180805	Dyak\GE10604	0	0	Dere\GG12159	0	0.079361	Dana\GF22967	0	0.0814979	Dpse\Gr97a	0.021969	0.0549647	Dper\GL23631	0.00347072	0.0393723	FBpp0282416-D1_1	0.00704993	0.0505452	Dwil\GK15501	0	0.0459349	Dmoj\GI23297	0	0.996952	Dvir\GJ24152	0	2.38049e-06
tefu	7.67802	3.92607	Dsim\GD20371	7.20253	1.13151	Dsec\GM25794	10.1493	1.34891	tefu-PB	5.8454	2.5983	Dyak\GE26399	8.81399	1.36155	Dyak\GE26399	5.97699	0.988109	Dere\GG20781	4.97703	0.729822	Dana\GF11791	9.28724	1.59804	Dpse\GA19668	10.5871	30.8464	Dper\GL12075	13.7058	18.3377				Dwil\GK12780	10.7809	3.51931	Dmoj\GI11054	6.78647	4.95441	Dvir\GJ14811	9.22407	6.17614
CG14650	33.2214	85.3843	Dsim\GD19734	36.9992	108.264	Dsec\GM10759	100.001	257.17	CG14650-PA	105.757	340.379	Dyak\GE25420	49.8478	30.7974	Dyak\GE25420	56.2412	42.7256	Dere\GG12439	32.8587	46.7777	Dana\GF16508	60.4427	199.804	Dpse\GA13147	18.0664	17.8616	Dper\GL21472	38.8998	28.3524	FBpp0281359-D1_1	15.3795	22.9552	Dwil\GK13538	28.5087	149.466	Dmoj\GI10688	26.5025	58.6327	Dvir\GJ23106	33.2854	84.1206	AAEL003911	27.1082	28.9835
CG4570	52.1586	25.2298	Dsim\GD18720	155.287	23.021	Dsec\GM23908	125.546	85.5079	CG4570-PA	142.424	91.2778	Dyak\GE26058	84.4932	18.9777	Dyak\GE26058	97.8566	11.7252	Dere\GG17781	99.6739	12.5235	Dana\GF23021	72.8395	240.603	Dpse\GA18266	66.1203	27.6	Dper\GL23458	67.6941	2.71152e-10	FBpp0284062-D1_1	2.42934e-104	2.91301e-08	Dwil\GK15215	43.9871	7.15435
tRNA:S2b:88A	0	0
edl	0.00783093	26.3973	Dsim\GD25369	0.0119726	12.1815	Dsec\GM19886	0.0106646	14.6951	edl-PA	0	22.0965	Dyak\GE13893	0	19.7577	Dyak\GE13893	0.011706	26.6771	Dere\GG20954	0	21.9765	Dana\GF12797	0	15.9845	Dpse\GA13479	0.00706137	7.10299	Dper\GL11322	0	31.0697				Dwil\GK20716	0.00621952	17.4221	Dmoj\GI20354	0.326824	91.834	Dvir\GJ22079	0	15.8044	AAEL003051	0.0473771	35.5817
Phf7	28.9996	8.98681				Dsec\GM22690	42.167	12.4808	CG9576-PA	0.390718	1.74855	Dyak\GE17340	13.4176	20.3856	Dyak\GE17340	19.0125	17.0816	Dere\GG18009	8.59307	15.6874	Dana\GF20450	9.87825	6.30982	Dpse\GA21886	15.9452	12.6606	Dper\GL12919	55.8053	5.60573				Dwil\GK16334	33.1169	22.6194	Dmoj\GI14805	69.5317	5.61427	Dvir\GJ19472	58.7443	50.0412
CG42597	0	0	Dsim\GD21621	0	0	Dsec\GM16119	0	0	CG42597-PA	0	0																									Dmoj\GI17711	0	0.256385
CG3822	0.0594255	0.840638	Dsim\GD20025	0.00337312	0.685402	Dsec\GM23151	0	1.35234	CG3822-PA	0.441611	4.59575	Dyak\GE25031	0.171485	0.980176	Dyak\GE25031	0.090544	0.851321	Dere\GG15059	0.0578843	0.201519	Dana\GF17009	0.0066254	0.118172	Dpse\GA17711	0.00923074	1.59854	Dper\GL23254	0.00397089	0.169039	FBpp0283863-D1_1	0.0124022	3.31088	Dwil\GK22690	0	0.170462	Dmoj\GI22149	0.0140032	3.35299	Dvir\GJ24267	1.09832	11.2291
Ripalpha	86.0736	26.3326	Dsim\GD22299	82.3376	27.8029	Dsec\GM11954	101.902	14.7949	Ripalpha-PA	162.16	22.648	Dyak\GE26384	115.698	46.5308	Dyak\GE26384	148.249	25.736	Dere\GG23975	118.596	19.1802	Dana\GF14134	71.6133	3.46296	Dpse\GA14816	88.3026	26.0857	Dper\GL19181	76.1872	32.8297							Dmoj\GI10856	76.2362	27.3387	Dvir\GJ18289	57.5477	37.9401
CG32797	0.00660905	0.223413
CG14445	0	0.0187375				Dsec\GM12469	0	0	CG14445-PA	0	0										Dana\GF20384	6.23694	40.3992	Dpse\GA12992	0.0760885	0.0540671	Dper\GL21312	0	0.0567816	FBpp0274596-D1_1	0.00911345	0.0690397	Dwil\GK15406	0	0.0344748	Dmoj\GI16316	0.0484193	0.103655	Dvir\GJ15654	0.0229164	0.141386
CG8963	92.0719	124.029	Dsim\GD25501	113.786	124.958	Dsec\GM20012	107.905	113.584	CG8963-PA	117.887	162.154	Dyak\GE14222	109.109	216.755	Dyak\GE14222	92.9611	93.6018	Dere\GG22225	87.3694	161.067	Dana\GF13431	75.269	222.812	Dpse\GA24791	76.4694	99.9431	Dper\GL11609	104.618	172.03	FBpp0277818-D1_1	69.8693	161.513	Dwil\GK21392	99.5909	325.562	Dmoj\GI18328	120.167	435.61	Dvir\GJ19753	96.4366	308.062	AAEL006931	127.915	97.2641
CG7988	2.63902	19.12	Dsim\GD19215	1.7971	32.9858	Dsec\GM15288	1.23221	26.5553	CG7988-PA	2.002	37.1849	Dyak\GE25521	6.67424	26.3963	Dyak\GE25521	5.29232	21.4924	Dere\GG22737	1.76454	17.1228	Dana\GF18513	7.26919	47.6969	Dpse\GA20744	17.9364	18.9104	Dper\GL12599	16.9794	15.9077	FBpp0284897-D1_1	19.5612	5.06431	Dwil\GK11843	14.7568	2.74964	Dmoj\GI23725	34.5651	13.6581	Dvir\GJ23283	21.1573	19.3681	AAEL000431	38.639	40.5465
CG18789	2.88158	5.16258																												FBpp0280708-D1_1	13.5101	15.2896
CR44262	0	0
mmy	23.9846	2.72358	Dsim\GD22574	19.27	1.59039	Dsec\GM17936	20.528	1.90924	mmy-PA	9.10368	0.862191	Dyak\GE18439	30.9934	2.83155	Dyak\GE18439	50.7471	32.9805	Dere\GG23620	18.7449	1.00808	Dana\GF23678	6.38362	2.29395	Dpse\GA21861	13.4116	7.09599	Dper\GL26105	13.3202	10.6915	FBpp0279092-D1_1	4.83895	6.85025	Dwil\GK18694	46.5795	6.76363	Dmoj\GI17290	58.7857	6.50688	Dvir\GJ17900	86.1078	1.42186
CR45873	0.0381039	0.441178
CG43736	38.8812	74.1821	Dsim\GD16821	31.6466	65.3785	Dsec\GM12542	71.6579	244.26				Dyak\GE15689	71.1239	73.0546	Dyak\GE15689	54.0655	152.785	Dere\GG19619	54.0701	162.77	Dana\GF20863	40.0409	120.252	Dpse\GA22856	19.8635	28.8247	Dper\GL13403	32.1392	92.9288	FBpp0273159-D1_1	15.2435	34.3127	Dwil\GK25679	44.705	119.555	Dmoj\GI15291	61.9081	152.998	Dvir\GJ16438	39.3195	71.0455
CG15034	0.0106343	0	Dsim\GD16156	0.0263704	0	Dsec\GM17471	0	0	CG15034-PA	0	0	Dyak\GE17526	0	0	Dyak\GE17526	0	0	Dere\GG17624	0	0	Dana\GF21133	0	0										Dwil\GK16473	0	0	Dmoj\GI14936	0	0.105865	Dvir\GJ18964	0	0
chinmo	0.634021	0.200125	Dsim\chinmo	0.0210427	0	Dsec\GM16826	0.0534361	0.0789528				Dyak\chinmo	0.00432388	0.0193694	Dyak\chinmo	0	0	Dere\GG24800	0	0.0220205	Dana\GF15850	0	0	Dpse\chinmo	0.636885	0.0945087	Dper\GL16373	0.894489	0.114755	FBpp0285177-D1_1	0.0199292	0.0163332	Dwil\GK15202	0.00651352	0.0704601	Dmoj\GI14585	0.158969	0.063328	Dvir\GJ17089	0.851442	0.0775656	AAEL001739	2.26298	0.652646
Rpn1	90.1076	50.3095	Dsim\GD14837	100.28	88.1438	Dsec\GM19685	107.95	88.6076	Rpn1-PA	95.0366	74.3866	Dyak\GE19634	144.22	249.028	Dyak\GE19634	146.122	201.106	Dere\GG16067	114.295	184.5	Dana\GF23601	73.2474	73.1562	Dpse\GA20570	69.4732	111.523	Dper\GL22667	97.5571	151.327	FBpp0274053-D1_1	62.5884	67.5505	Dwil\GK16700	132.446	160.579	Dmoj\GI11652	110.604	210.557	Dvir\GJ11331	109.627	122.439	AAEL006315	58.6351	49.6884
gb	16.1525	33.4492	Dsim\GD18094	36.1683	42.9988	Dsec\GM10132	41.7044	58.8747	gb-PA	45.3242	58.4686	Dyak\GE10586	35.9958	53.3235	Dyak\GE10586	37.7594	115.007	Dere\GG12139	29.0853	45.2907	Dana\GF22950	26.7078	35.4442	Dpse\GA19336	12.8874	15.6253	Dper\GL23613	18.5889	18.5727	FBpp0282395-D1_1	13.8339	41.3022	Dwil\GK12034	35.2403	37.6711	Dmoj\GI23274	49.9306	185.268	Dvir\GJ24132	51.3067	121.097	AAEL002525	42.7832	49.9645
CG17752	0	1.16668																												FBpp0284955-D1_1	0	0.0159675
Pcl	51.4764	68.5992	Dsim\GD11340	41.1923	84.3545	Dsec\GM21846	52.4998	66.4521	Pcl-PA	47.4466	69.47	Dyak\GE11924	59.6839	76.3435	Dyak\GE11924	60.2305	91.7149	Dere\GG21845	42.749	68.0648	Dana\GF12651	32.4259	52.8587	Dpse\GA18665	59.595	64.4236	Dper\GL11547	66.6917	64.5345	FBpp0277749-D1_1	70.3474	33.2859				Dmoj\GI18653	113.287	72.5452	Dvir\GJ21669	122.512	68.4658
CG6951	12.6098	31.368	Dsim\GD14864	31.1466	58.1532	Dsec\GM22266	31.1097	6.51262	CG6951-PB	22.4763	68.7533	Dyak\GE19654	26.6123	56.4127	Dyak\GE19654	22.5547	27.4004	Dere\GG16092	27.0422	27.4154	Dana\GF25318	21.0925	34.6011	Dpse\GA19978	16.5514	8.68093	Dper\GL25124	14.1445	27.3394				Dwil\GK17242	25.5662	60.2381	Dmoj\GI13764	13.4157	1.29801e-163	Dvir\GJ13755	10.8157	33.0519	AAEL014287	124.15	103.761
CG11125	0.759757	28.3376	Dsim\GD10481	10.2161	53.351	Dsec\GM20956	8.73834	42.7765	CG11125-PA	12.9774	40.5429	Dyak\GE19127	2.68272	13.9759	Dyak\GE19127	0.852733	13.8812	Dere\GG23280	0.0635329	24.4338	Dana\GF12958	11.4276	27.9327										Dwil\GK21321	15.2887	28.8874	Dmoj\GI18762	20.571	17.1145	Dvir\GJ21786	19.6374	126.603
CG6567	22.91	5.83406	Dsim\GD20698	17.6448	9.12541	Dsec\GM26145	15.365	8.42361	CG6567-PB	23.9379	16.1166	Dyak\GE24662	29.2172	9.639	Dyak\GE24662	23.3033	20.7618	Dere\GG17261	25.7085	18.7845	Dana\GF17085	22.5856	25.9755	Dpse\GA19689	42.9297	71.822	Dper\GL21926	48.357	35.3147				Dwil\GK13386	1.58109	6.90366	Dmoj\GI23857	13.9316	10.6053	Dvir\GJ10571	10.7024	16.2253	AAEL003895	28.7158	11.8745
CG31922	6.3717	14.1736	Dsim\GD23078	6.3468	5.82252	Dsec\GM16802	11.4991	23.0838	CG31922-PA	9.737	24.41	Dyak\GE17407	7.37179	12.232	Dyak\GE17407	3.7218	5.61052	Dere\GG24775	5.70026	40.1395	Dana\GF15171	6.13791	31.2809										Dwil\GK19044	8.27878	4.56867	Dmoj\GI14532	20.26	44.2743	Dvir\GJ16945	22.6054	20.5397
Eip78C	0.0323116	0.00416744				Dsec\GM22351	9.94416	39.7507	Eip78C-PA	0.00701301	0	Dyak\GE19737	0	0	Dyak\GE19737	0	0.01414	Dere\GG16168	0.00959553	0.0232161	Dana\GF24303	0.0211244	0.0264196	Dpse\GA14768	0.158366	0.179697	Dper\GL24673	0.00306843	0.0336306	FBpp0275553-D1_1	0.155264	0.180109	Dwil\GK16819	0.68	0.221582	Dmoj\GI13134	0.127028	0.116327	Dvir\GJ13881	0.0323511	0.0165552
CG1529	16.6227	13.4569	Dsim\GD15514	20.1265	10.127				CG1529-PB	14.3926	18.286	Dyak\GE15321	19.6184	15.0446	Dyak\GE15321	25.4828	24.7401	Dere\GG17560	30.0454	18.7472	Dana\GF21859	7.24046	2.3513	Dpse\GA22299	13.1259	21.4143	Dper\GL16586	9.05455	16.7334	FBpp0272161-D1_1	2.73864	0.0166231	Dwil\GK10091	13.5723	11.4899	Dmoj\GI14878	17.5596	52.0053	Dvir\GJ19541	14.5825	10.2122
CG43127	0	0	Dsim\GD12859	0	0	Dsec\GM24806	0	0	CG43127-PD	0	0	Dyak\GE20269	0	0	Dyak\GE20269	0	0	Dere\GG13970	0	0																Dmoj\GI13836	0	0	Dvir\GJ11702	0	0
CR33929	0	0
CG32117	0	0	Dsim\GD12689	0.0599172	0.242843	Dsec\GM24622	0.286073	1.10456	CG32117-PA	0	0	Dyak\GE20088	0	0	Dyak\GE20088	0	0	Dere\GG13796	0	0	Dana\GF10676	0	0										Dwil\GK16833	0	0	Dmoj\GI13639	0	0	Dvir\GJ17145	0	0
CG17324	0	0.0421754	Dsim\GD24158	0	0.0201612	Dsec\GM17295	1.18199	0.528194	CG17324-PB	0	0	Dyak\GE13207	0.0234338	0	Dyak\GE13207	0	1.29305	Dere\GG21134	0	0	Dana\GF15419	0	0	Dpse\GA14458	0.0337762	0.104272	Dper\GL19442	0.0721009	0.0755361	FBpp0280565-D1_1	0.0216891	0.0390817	Dwil\GK14590	0	0	Dmoj\GI20943	0	7.1837	Dvir\GJ19909	0.0887154	1.86837
CR44651	0	0.272746
CG43774	0	0.102114																												FBpp0280148-D1_1	0	0
ttv	18.0335	31.2601	Dsim\GD11060	20.3852	46.4236	Dsec\GM21554	23.5915	46.9374	ttv-PA	22.6226	39.2189	Dyak\GE13596	21.7702	52.0993	Dyak\GE13596	22.1937	24.7944	Dere\GG20465	19.6392	31.1923	Dana\GF13249	20.6635	23.299	Dpse\GA10084	16.5661	14.8252	Dper\GL11446	23.1943	17.5687	FBpp0277645-D1_1	15.3092	29.6902	Dwil\GK15839	19.798	13.7968	Dmoj\GI20872	21.1627	7.36256	Dvir\GJ20607	20.1541	25.713
CG13358	0.00362864	7.56685							CG13358-PB	0.0699522	0.189235	Dyak\GE15215	0.190778	1.50187	Dyak\GE15215	0.100024	0.900074	Dere\GG12740	0.0173683	1.05661	Dana\GF22057	0	0	Dpse\GA12227	0.0043506	0.109314				FBpp0272100-D1_1	0	0	Dwil\GK24962	0	0.0273361	Dmoj\GI15967	0	0	Dvir\GJ18858	0	0.211916
betaTub56D	781.14	3926.04	Dsim\GD25319	1065.04	4798.75	Dsec\GM19828	979.69	4782.67	betaTub56D-PA	856.929	3223.83	Dyak\betaTub56D	1026.72	4691.03	Dyak\betaTub56D	1118.85	5367.27	Dere\GG20906	1027.03	5684.49	Dana\GF12605	1121.58	7768.7	Dpse\GA27686	603.347	4537.04	Dper\GL16725	743.399	5234.82	FBpp0285108-D1_1	645.268	4489.85	Dwil\GK15706	972.81	5048.94	Dmoj\GI20729	909.441	5612.27	Dvir\GJ20466	1091.87	7427.95	AAEL002851	1177.72	1400.3
Neu2	0.0367723	20.1691	Dsim\GD12116	0	0.293887	Dsec\GM22138	0.0740584	66.7454	Neu2-PA	0.0392703	5.33165							Dere\GG13232	0.292834	14.0375	Dana\GF15255	14.8947	30.8655
CG13937	0.0126341	0.191041	Dsim\GD13428	0.0327042	0.572561	Dsec\GM14158	0	0.0381102	CG13937-PF	0.0191243	0.0400868	Dyak\GE20904	0.00406284	0.394828	Dyak\GE20904	0.0406705	0.655454	Dere\GG14549	0	0.103843	Dana\GF24951	0.0240052	0.475387	Dpse\GA12641	0	0.233346	Dper\GL24817	0	2.21077	FBpp0274439-D1_1	4.14814	6.16479	Dwil\GK19720	0.00949565	0.129043	Dmoj\GI12007	0.00592381	1.16937	Dvir\GJ13277	0.00409479	0	AAEL005977	0.210199	0.543635
CG43795	0.00293471	0				Dsec\GM16015	0	0				Dyak\GE14293	0	0	Dyak\GE14293	0	0	Dere\GG22857	0	0	Dana\GF13058	0	0	Dpse\GA30499	0.00500742	0.00662746	Dper\GL16916	0.00661786	0.0436576				Dwil\GK23185	0.0154614	0.0283911	Dmoj\GI20516	0	0.030864	Dvir\GJ22367	0	0
CG5866	0	0.0395899	Dsim\GD19157	0	0	Dsec\GM15231	0	0	CG5866-PB	0	0	Dyak\GE10131	0	0	Dyak\GE10131	0	0	Dere\GG22224	0	0.198916	Dana\GF16405	0	0	Dpse\GA19189	0	0.0230781	Dper\GL23575	0	0	FBpp0292756-D1_1	0	0				Dmoj\GI24790	0	0	Dvir\GJ24438	0	0.0396752
l(3)72Dp	3.77156	18.4775	Dsim\GD14608	4.75326	3.79966	Dsec\GM25600	5.91059	8.15242	CG32155-PA	8.20358	24.6779							Dere\GG15966	5.35394	17.8962	Dana\GF24165	17.0294	18.563	Dpse\GA16720	4.04732	1.76797	Dper\GL17839	8.39915e-13	8.50471e-14				Dwil\GK16552	8.62258	11.1863	Dmoj\GI12643	3.30795	29.8014	Dvir\GJ12763	5.56238	26.3926	AAEL000271	1.41919	0.774712
AP-1-2beta	28.2005	36.9477							Bap-PA	33.1047	63.6214	Dyak\GE15870	26.699	55.3136	Dyak\GE15870	24.256	22.8837	Dere\GG19251	27.4411	20.4951	Dana\GF20213	17.8828	42.5441	Dpse\GA11682	20.8504	51.4338	Dper\GL15014	19.7656	16.0685	FBpp0272566-D1_1	18.5842	20.3188	Dwil\GK17345	48.8354	155.601	Dmoj\GI16098	41.6369	46.284	Dvir\GJ15746	35.4718	86.8161
alpha-Est10	9.53954	0.125327	Dsim\GD19481	0.599699	0	Dsec\GM10481	0.715452	41.5461	alpha-Est10-PB	7.62224	1.75439	Dyak\GE25791	22.3535	16.243	Dyak\GE25791	42.772	2.0043	Dere\GG25183	15.4979	0.960473	Dana\GF17303	14.3076	0.262988	Dpse\GA10907	6.08493	0.161353	Dper\GL12177	11.8502	0.0582521	FBpp0281205-D1_1	25.924	0.996495	Dwil\GK11082	6.21194	0.0494901	Dmoj\GI23482	8.90133	0.275079	Dvir\GJ10236	45.7211	0.262095
mir-994	0	0
CG30056	0	2.46939																						Dpse\GA15612	0	1.42547				FBpp0291215-D1_1	0.0389646	1.70102e-16
CR45807	0.0432522	0.217913
mRpS25	22.3884	21.3463	Dsim\GD15848	18.9657	29.2605	Dsec\GM17546	46.4355	82.759	mRpS25-PA	13.4467	25.8258	Dyak\GE16111	20.2635	17.53	Dyak\GE16111	18.1157	29.3559	Dere\GG19455	17.8344	62.9696	Dana\GF22384	33.3594	69.3338	Dpse\GA12964	564.435	160.669	Dper\GL20418	35.2646	66.4882	FBpp0288256-D1_1	14.7864	31.696	Dwil\GK10306	45.0259	27.6112	Dmoj\GI14011	66.4622	147.008	Dvir\GJ19070	73.4518	172.519	AAEL000297	28.3263	19.0234
Gapdh1	240.253	13.9991							Gapdh1-PA	142.371	3.30122
5SrRNA:CR33402	0	0
snoRNA:Psi18S-525k	0	3.94863
CG31808	0.0747049	0.185175	Dsim\GD21904	0.194373	0.164302	Dsec\GM17166	0.362341	0	CG31808-PC	0.424246	0	Dyak\GE13172	0	1.39361	Dyak\GE13172	6.38334	17.6009	Dere\GG20116	0.477168	1.62558	Dana\GF24373	0.313071	2.65376				Dper\GL19341	29.0362	86.6148				Dwil\GK18179	0	0.478843	Dmoj\GI21355	2.20593	7.61972	Dvir\GJ11150	11.1449	43.1025
CG7099	6.51169	16.7923	Dsim\GD23897	9.86895	20.2985	Dsec\GM10488	12.7571	20.7989	CG7099-PA	7.9163	17.296	Dyak\GE18653	7.90863	15.8528	Dyak\GE18653	7.53056	22.4456	Dere\GG23849	11.6572	25.5398	Dana\GF23164	5.93031	7.99888				Dper\GL26054	7.91143	18.7165				Dwil\GK14846	7.41037	19.6596	Dmoj\GI19835	12.6102	26.8407	Dvir\GJ18100	10.0906	49.9212	AAEL012442	16.5675	15.259
CG5861	78.8265	72.3331	Dsim\GD21922	89.0409	43.5962	Dsec\GM17912	118.388	78.5197	CG5861-PA	153.899	74.5326	Dyak\GE19368	115.376	70.1185	Dyak\GE19368	111.775	117.13	Dere\GG24174	106.358	176.268	Dana\GF15326	60.6927	102.331	Dpse\GA19185	122.853	168.687	Dper\GL14091	125.44	154.852	FBpp0285226-D1_1	127.482	150.265	Dwil\GK23717	64.9348	27.8412	Dmoj\GI14704	99.4639	83.9441	Dvir\GJ17164	78.8917	27.5074	AAEL015202	68.6443	83.8352
CG13741	77.1583	0.18693	Dsim\GD10106	85.4717	1.59457	Dsec\GM20633	114.369	0.703201	CG13741-PA	42.4733	0.757742	Dyak\GE22587	57.3324	3.09856	Dyak\GE22587	49.6454	1.65771	Dere\GG10585	42.1738	1.88834	Dana\GF12711	40.6831	36.6899										Dwil\GK22962	13.746	0.449227
CG13392	23.9587	28.3266	Dsim\GD22411	19.8094	25.6017	Dsec\GM12991	9.86941	42.9795	CG13392-PA	16.9233	33.7367	Dyak\GE11029	10.339	17.5914	Dyak\GE11029	0.000593135	14.4389	Dere\GG23448	26.738	27.8449	Dana\GF14683	41.5252	55.4828	Dpse\GA12251	23.9036	33.0603	Dper\GL25809	28.2601	4.26088	FBpp0279446-D1_1	10.6899	26.5112	Dwil\GK24843	41.8653	64.3237	Dmoj\GI12977	3.98677	27.3157	Dvir\GJ18194	26.3604	25.2611	AAEL000230	70.2916	6.3883
MED8	35.1006	51.7354	Dsim\GD25282	32.156	42.6758	Dsec\GM19790	55.255	53.0636	MED8-PA	48.1652	55.5406	Dyak\Arc32	30.7769	80.4024	Dyak\Arc32	25.4506	95.1787	Dere\GG20865	32.1181	108.315	Dana\GF12669	35.4753	49.688	Dpse\GA12583	14.1868	51.9583	Dper\GL16821	21.3382	66.126	FBpp0276395-D1_1	20.8713	38.0351	Dwil\GK17848	23.9181	20.8388	Dmoj\GI18776	27.1043	34.9068	Dvir\GJ21803	30.2384	14.3502
Su(Ste):CR42407	0	0.457417
st	0.0043375	0.0193104	Dsim\st	0.0114386	0	Dsec\GM25639	0.00708399	0	st-PA	0	0	Dyak\GE19858	0	0.0139528	Dyak\GE19858	0	0	Dere\GG13559	0	0.0668642	Dana\GF23914	0	0.0194253	Dpse\GA18101	0	0.0528186	Dper\GL17865	0.00554338	0.100673	FBpp0286764-D1_1	0.00357537	0.0178474	Dwil\GK16717	0.00906025	0.0185181	Dmoj\GI16547	0	0.123473	Dvir\GJ12800	0.00304157	0.163933
l(2)k01209	31.2019	40.8944	Dsim\GD11264	16.3288	11.4824	Dsec\GM21771	61.927	63.9596	l(2)k01209-PB	37.2697	22.4372	Dyak\GE11659	36.1395	18.3932	Dyak\GE11659	36.4631	35.0917	Dere\GG20676	33.4524	18.6946	Dana\GF13118	40.0147	69.2646	Dpse\GA24721	27.6502	92.9647	Dper\GL11422	41.652	155.967				Dwil\GK21883	40.8847	46.3511	Dmoj\GI18574	64.9571	27.2595	Dvir\GJ20368	40.4953	105.816	AAEL011273	54.1497	63.163
CR45520	0.00519175	0.376385
snRNA:U1:82Eb	5.67917	0.355984
pk	0.0535791	0.0338032	Dsim\GD10467	0.0703679	0	Dsec\GM20940	0.238594	0.0124851	pk-PC	0.0264341	0.0401016	Dyak\GE19116	0.525269	0.247509	Dyak\GE19116	0.220579	0.0414083	Dere\GG23268	0.00469978	0.705002	Dana\GF12702	0.00858143	0.011233	Dpse\GA10748	0	0.282105	Dper\GL11157	0.00219665	0.476197	FBpp0277336-D1_1	0.00160273	0.329523	Dwil\GK21795	0.00157446	0.079238	Dmoj\GI19495	0.0890482	1.23613	Dvir\GJ15157	0.0521523	2.89366
CR45978	0	0.589506
CG14628	0.07555	0.3							CG14628-PA	0.334503	0.453224							Dere\GG12822	0	0
CR40005-RD	0.523412	0.0762475
Lsd-1	7.13818	20.1575	Dsim\GD21037	0.341611	1.62117	Dsec\GM26530	0.388567	2.8172	Lsd-1-PA	0.0297108	0.458922	Dyak\GE10394	0.354619	4.03671	Dyak\GE10394	0.711977	2.99676	Dere\GG11228	0.0344068	0.0296506	Dana\GF16261	0.180651	2.52259	Dpse\GA10284	0.990331	13.2056	Dper\GL23261	13.5193	49.3127	FBpp0302032-D1_1	51.4684	346.04	Dwil\GK22418	0.0209083	0.111882	Dmoj\GI10367	0.0210413	0.556587	Dvir\GJ22586	3.71577	0.322246	AAEL005951	201.083	42.3842
CG31195	40.0839	131.412	Dsim\GD20036	32.62	157.377	Dsec\GM23163	42.7111	166.374	CG31195-PB	55.8847	197.25	Dyak\GE25042	48.14	204.99	Dyak\GE25042	51.2556	166.538	Dere\GG15169	39.71	148.856	Dana\GF18316	30.9461	34.9408	Dpse\GA16083	28.0334	162.748	Dper\GL27130	36.1114	195.581	FBpp0282573-D1_1	27.7388	127.743	Dwil\GK22700	44.0085	222.213	Dmoj\GI22158	33.3175	169.925	Dvir\GJ24277	37.4098	196.741	AAEL002869	0.0612536	34.2493
CG14515	0	0.997111	Dsim\GD21425	0	0	Dsec\GM12774	0	0	CG14515-PA	0	0	Dyak\GE23843	0	0	Dyak\GE23843	0	0	Dere\GG11652	0	0	Dana\GF16605	0	0	Dpse\GA13046	0	0.0233858	Dper\GL13879	0.00839275	0	FBpp0283178-D1_1	0	0	Dwil\GK22669	0	0	Dmoj\GI10398	0	0	Dvir\GJ14512	0	0	AAEL012573	0	14.2161
tRNA:CR31602	0	0
Opbp	17.1108	7.43047	Dsim\GD10413	17.0858	16.2711	Dsec\GM20883	39.3852	58.025	Opbp-PA	31.6808	33.3207	Dyak\GE19063	16.381	21.3727	Dyak\GE19063	21.6003	20.8689	Dere\GG23209	20.5094	8.63779	Dana\GF11058	30.5856	15.8787	Dpse\GA15849	45.5536	42.2506	Dper\GL10110	49.6121	49.4248	FBpp0278646-D1_1	31.8982	83.7194	Dwil\GK19538	25.2745	25.3232	Dmoj\GI18627	41.1542	55.0714	Dvir\GJ21635	27.4582	87.9175	AAEL011427	7.52309	10.4803
CG42258	19.5202	5.02507	Dsim\GD17080	31.4607	4.73377	Dsec\GM11566	73.2319	24.0737	CG42258-PC	36.2148	6.44433	Dyak\GE17011	27.4584	7.07131	Dyak\GE17011	20.7854	4.72956	Dere\GG17722	31.7759	11.3354	Dana\GF19396	63.0271	13.8032	Dpse\GA14032	19.4912	4.30894	Dper\GL25276	38.6957	4.58979	FBpp0273340-D1_1	18.9522	1.08755	Dwil\GK16497	58.8103	11.9481	Dmoj\GI16382	56.3818	15.3732	Dvir\GJ16754	88.5935	30.5555
CG42766	0	0.0587077	Dsim\GD17259	0	0
Trf4-1	52.5638	12.0871				Dsec\GM21691	76.9387	36.6897	Trf4-1-PC	76.0565	28.0282	Dyak\GE15792	73.3027	21.0834	Dyak\GE15792	68.4747	26.9942	Dere\GG18260	50.6213	20.7056	Dana\GF21834	56.8987	31.2115	Dpse\GA10875	33.0486	10.217	Dper\GL14678	58.5667	36.1163	FBpp0274906-D1_1	47.2629	32.2537	Dwil\GK25231	77.3767	82.2393	Dmoj\GI15833	70.8531	84.2345	Dvir\GJ18687	62.5815	40.3348
Sgs1	0	0.0411866				Dsec\GM18501	0.0076277	0.0551206
dib	0.0434602	110.281	Dsim\GD13808	0.0346159	173.422	Dsec\GM14619	0.12118	225.457	dib-PA	0.0870071	189.765	Dyak\GE21407	0.0661	309.835	Dyak\GE21407	0.0861771	340.334	Dere\GG15188	0.0999056	369.838	Dana\GF10095	20.1114	392.884	Dpse\GA11350	0.105029	126.064	Dper\GL17063	0.00540805	89.895	FBpp0274367-D1_1	0.0830179	48.865	Dwil\GK17776	0.0420382	60.8575	Dmoj\GI13888	2.5042	292.995	Dvir\GJ11743	0	272.773
CG45061	0	0
CG12721	44.2968	127.038				Dsec\GM13218	60.1254	1.96932	CG12721-PA	83.3836	6.68827	Dyak\GE16721	48.1406	1.00379	Dyak\GE16721	110.176	2.0964	Dere\GG19560	58.9038	2.92491	Dana\GF19064	136.281	8.24119	Dpse\GA26328	5.47261e-39	0.193047	Dper\GL14842	0	8.42787e-29	FBpp0281442-D1_1	10.4303	0.187946	Dwil\GK17518	44.6391	14.4359	Dmoj\GI21506	1.13232000017325e-314	0.506928
Toll-9	0	0.536583	Dsim\GD12198	0	0.206874	Dsec\GM22226	0.658985	0.896138	Toll-9-PA	0.00665293	0.852344							Dere\GG13323	0.00881526	0.355178	Dana\GF24145	0.00574628	0.0806268	Dpse\GA18952	0	0.346617	Dper\GL25037	0	0.868644	FBpp0274649-D1_1	0.00218904	0.22786	Dwil\GK17231	0.0147764	0.0530157	Dmoj\GI11918	0	0.405509	Dvir\GJ13793	0.44814	2.37323
CG17562	0	0.0484354	Dsim\GD19114	0	0.0685257	Dsec\GM15172	0.00890784	0.650619	CG17562-PA	0	0.297687	Dyak\GE24581	0.0693601	0.544277	Dyak\GE24581	0	0	Dere\GG21720	0	0.0304744	Dana\GF17059	0	0	Dpse\GA26764	0	0.0184941	Dper\GL27190	0	0.00942258	FBpp0282639-D2_1	0	0.0481364
CG9899	0	0.042836	Dsim\GD11743	0	0	Dsec\GM15990	0.00615252	0.0898756	CG9899-PA	0	0.107771	Dyak\GE14267	0	0	Dyak\GE14267	0	0.0263704	Dere\GG22832	0	0.0315025	Dana\GF11564	0	0.0644433										Dwil\GK19554	0	0.00520313	Dmoj\GI18511	0.0162503	0.00775841	Dvir\GJ21372	0	4.25721
CG32984	0.00556577	0							CG32984-PA	0	0
CG3309	19.8136	15.3431	Dsim\GD16264	24.1738	14.9429	Dsec\GM12647	23.8635	18.8449	CG3309-PA	18.1449	7.49967	Dyak\GE16817	17.2868	16.0063	Dyak\GE16817	15.6854	17.6576	Dere\GG18500	18.3456	14.9362	Dana\GF20946	19.2223	12.1685	Dpse\GA17271	14.7204	20.8349	Dper\GL14644	22.5479	39.9778	FBpp0287846-D1_1	13.5702	14.6916	Dwil\GK14685	17.2241	10.3792	Dmoj\GI11055	19.6995	20.7296	Dvir\GJ14812	21.96	27.1077
CG5697	0	0.109843	Dsim\GD19390	0	0.0491909	Dsec\GM15057	0	0	CG5697-PA	0	0							Dere\GG24288	0	0	Dana\GF18000	0	0.162492	Dpse\GA19065	0	0				FBpp0282140-D1_1	10.3998	0.691286	Dwil\GK11952	0	0	Dmoj\GI10757	0.436613	0.205999	Dvir\GJ10699	0.0120354	0.0947257
z	19.8059	48.386																Dere\GG12934	32.3881	112.93	Dana\GF22214	5.19159	19.7317	Dpse\GA22385	54.3518	52.1531	Dper\GL14175	30.6737	28.7209	FBpp0272344-D1_1	7.48042	6.01797				Dmoj\GI14712	11.3785	46.027	Dvir\z	7.33031	11.3789
Mlf	80.1188	170.573				Dsec\GM20108	116.24	487.303	Mlf-PD	102.098	267.77	Dyak\Mlf	81.9928	186.125	Dyak\Mlf	111.87	313.685	Dere\GG22321	71.4071	293.877	Dana\GF13336	43.0351	147.582	Dpse\GA20964	78.1265	290.271	Dper\GL16259	59.3143	205.033	FBpp0306347-D1_1	38.6043	108.317	Dwil\GK22209	88.2755	278.533	Dmoj\GI21251	55.0077	276.749	Dvir\GJ20855	67.849	294.492	AAEL003990	114.262	113.501
CG17490	29.9105	52.5549	Dsim\GD17705	22.9521	13.8525	Dsec\GM26731	17.6023	23.3972	CG17490-PE	46.2678	38.2076
CR44655	0	0
CG30114	0	0.161321	Dsim\GD11352	0.0158587	0	Dsec\GM21856	0	0				Dyak\GE11937	0	0	Dyak\GE11937	0	0	Dere\GG21857	0	0
CG10969	0.00400551	0	Dsim\GD12698	0	0	Dsec\GM24630	0	0				Dyak\GE20097	0	0.0326682	Dyak\GE20097	0	0.0344018	Dere\GG13804	0	0	Dana\GF10867	0	0	Dpse\GA23920	0.0367087	0.24946	Dper\GL22898	0.00478518	0.0932982	FBpp0275496-D1_1	0	0.398859	Dwil\GK17550	0	0
5SrRNA:CR33433	0	0
CR44083	15.1787	6.17406
CG43800	0	5.2158
CG14332	0	0	Dsim\GD20233	0	0	Dsec\GM15364	0	0	CG14332-PA	0	0	Dyak\GE25271	0.166177	0.233537	Dyak\GE25271	0.077877	1.41658	Dere\GG16774	0	0
Ciao1	25.4674	65.882	Dsim\GD25651	34.9758	95.2404	Dsec\GM20174	37.9409	144.884	Ciao1-PA	33.3791	110.348	Dyak\GE12280	40.282	188.494	Dyak\GE12280	46.7362	132.739	Dere\GG22391	49.0665	82.8421	Dana\GF12085	27.9354	202.835	Dpse\GA11817	26.9945	100.287	Dper\GL10827	29.3915	109.293	FBpp0276998-D1_1	36.9414	210.104	Dwil\GK22124	28.3452	66.5878	Dmoj\GI18956	23.964	122.584	Dvir\GJ21562	23.2918	63.0408
CG32230	334.351	977.501																																								AAEL002881	365.722	682.481
CR44131	0	0
Cpr35B	0	1.70268	Dsim\GD22005	0	0.748113	Dsec\GM14806	0	0.751748	Cpr35B-PA	0	0.618664	Dyak\BG:DS06238.4	0	0.837157	Dyak\BG:DS06238.4	0	0.502476	Dere\GG24256	0	0.358658	Dana\GF15012	0	0	Dpse\GA17469	0	0.0525617	Dper\GL25767	0	0.343056	FBpp0279402-D1_1	0	0.0782842	Dwil\GK18086	0	0.113984	Dmoj\GI17648	0	0.0143393	Dvir\GJ18213	0	1.23134
CR45515	0	0
bin	0.00857774	0.00501695	Dsim\GD13983	0.0108087	0	Dsec\GM14811	0	0.124012	bin-PA	0	0.043633	Dyak\GE21586	0.0247366	0.04978	Dyak\GE21586	0.00832931	0.0726504	Dere\GG14397	0	0.0291225	Dana\GF23557	0	0.0184224	Dpse\GA29323	0	0.0719245	Dper\GL15052	0	0.00966373	FBpp0288343-D1_1	0.0156077	0.124384	Dwil\GK16994	0.0522239	0.0692825	Dmoj\GI12976	0.0896724	0.0555178	Dvir\GJ13121	0.0474423	0.278499	AAEL009031	0.684777	0.119585
Rrp42	9.79106	34.1819	Dsim\GD11151	4.68995	35.1438				Rrp42-PA	8.94876	40.1324	Dyak\GE11745	6.26068	73.0421	Dyak\GE11745	4.16589	105.991	Dere\GG20559	8.10876	85.2747	Dana\GF11284	23.003	51.2383	Dpse\GA21043	6.64753	28.9092	Dper\GL10119	6.9649	16.5603				Dwil\GK21414	41.4653	51.1895	Dmoj\GI19145	7.91069	48.1413	Dvir\GJ22278	12.067	57.565	AAEL005851	31.2118	36.5322
Jon99Ciii	0	0
CG4328	0	0.0061718	Dsim\GD12730	0	0	Dsec\GM24666	0	0				Dyak\GE20130	0.00496212	0	Dyak\GE20130	0	0	Dere\GG13839	0	0	Dana\GF24989	0	0	Dpse\GA18112	0	0.00623069	Dper\GL25001	0.00520858	0	FBpp0274615-D1_1	0	0.0106886	Dwil\GK12807	0.00396387	0	Dmoj\GI12337	0.0874247	0.0518578	Dvir\GJ12228	0	0	AAEL001380	0	0.184543
CR44991	0.0455232	0.283257
CR41443	0	0.430417
CG31633	9.69141	1.53692	Dsim\GD22559	4.48683	0.0800372	Dsec\GM14045	14.7764	0.403407	CG31633-PA	0.0505177	0	Dyak\GE18423	22.0912	0.369996	Dyak\GE18423	10.973	0.242456	Dere\GG23604	4.7105	0.0567016				Dpse\GA16349	20.2622	0.0941751	Dper\GL26206	22.1134	0.797336				Dwil\GK18278	12.4589	0.348031				Dvir\GJ17173	24.1651	4.5538
hpo	37.164	192.619	Dsim\GD25317	34.6934	201.263	Dsec\GM19825	45.1445	215.267	hpo-PA	51.546	208.087	Dyak\GE13841	39.7105	206.826	Dyak\GE13841	44.4299	209.668	Dere\GG20903	44.1263	280.375	Dana\GF13179	42.5773	189.014	Dpse\GA10852	28.4355	157.087	Dper\GL10521	40.8641	219.752	FBpp0276677-D1_1	34.3541	153.401	Dwil\GK15703	21.0036	44.2318	Dmoj\GI20569	45.0973	197.466	Dvir\GJ21419	49.1894	194.151	AAEL006539	22.056	38.8517
CG31109	44.1225	50.1998	Dsim\GD18242	51.197	28.8403	Dsec\GM17760	63.652	45.1908	CG31109-PA	49.5026	55.0496	Dyak\GE10747	42.2459	64.9443	Dyak\GE10747	48.3291	97.8563	Dere\GG12294	38.7095	60.1146	Dana\GF17108	48.4142	155.741	Dpse\GA16015	291.797	161.508	Dper\GL21892	230.62	210.475	FBpp0281768-D1_1	207.005	119.654	Dwil\GK14356	51.4581	45.2469	Dmoj\GI23979	82.9563	193.964	Dvir\GJ11182	146.266	323.905	AAEL004570	57.6707	30.9227
CR44041	0	0.0972364
His3:CG33860	0	0
CG11970	20.1612	30.9681				Dsec\GM23774	21.244	33.3444	CG11970-PA	26.0739	31.4613	Dyak\GE25917	22.6343	29.8863	Dyak\GE25917	21.1618	20.1938	Dere\GG13985	18.8826	30.7198	Dana\GF16572	15.6271	7.5456	Dpse\GA11303	8.67987	15.1461	Dper\GL12109	18.5566	17.4748	FBpp0281139-D1_1	10.3095	17.8042	Dwil\GK13785	13.251	11.8155	Dmoj\GI22578	22.3873	48.1332	Dvir\GJ10300	28.6752	40.278
CheB42c	0.148423	0.609458							CheB42c-PA	0.337196	0.284634																			FBpp0277128-D1_1	0.0625891	0.201171
CG7120	2.44222	2.86823				Dsec\GM25052	0.515102	0.837197	CG7120-PB	0.746822	0.64731	Dyak\GE20739	7.55126	0.553351	Dyak\GE20739	6.73432	0.225475	Dere\GG14310	7.53618	0.362022	Dana\GF24396	2.98746	0.280373	Dpse\GA20116	0.388302	0.0705551	Dper\GL24702	1.38072	0.220167	FBpp0275582-D1_1	1.47185	10.4924	Dwil\GK17756	0.696135	0.072417							AAEL014316	1.4467	0.314076
CG13689	22.3809	30.6479	Dsim\GD23037	18.4375	14.6784	Dsec\GM16756	23.7883	13.7652	CG13689-PA	16.7771	17.2075	Dyak\GE16968	25.5736	38.7871	Dyak\GE16968	41.7446	85.125	Dere\GG24733	28.5604	34.0725	Dana\GF15027	40.4417	337.086										Dwil\GK24420	33.1013	120.017
Fbl6	24.1851	14.3171	Dsim\GD25923	13.3204	8.99919	Dsec\GM20455	27.2139	12.0837				Dyak\GE13033	21.3571	15.5735	Dyak\GE13033	32.4073	15.4418	Dere\GG22677	20.2888	10.1688	Dana\GF12419	29.2061	22.6547	Dpse\GA12126	5.84981	32.7679	Dper\GL16743	9.57184	35.4274				Dwil\GK21622	24.6629	35.7231	Dmoj\GI19643	49.5172	48.9927	Dvir\GJ15008	48.3724	18.5099
CR45416	0	0
Ehbp1	13.8001	66.1892	Dsim\GD25502	8.37988	83.2274	Dsec\GM20013	12.2904	75.6041	CG15609-PF	10.999	102.988	Dyak\GE14223	3.99304	87.1459	Dyak\GE14223	4.47703	96.1908	Dere\GG22226	3.15095	102.252	Dana\GF13432	12.7262	41.2133	Dpse\GA13844	15.6518	74.5589	Dper\GL11610	23.5098	75.6231	FBpp0291593-D1_1	11.6467	54.7924	Dwil\GK21916	14.4599	87.3113	Dmoj\GI18329	34.7965	65.2386	Dvir\GJ19754	46.7372	57.9258
alphaCOP	24.0036	28.4455				Dsec\GM14193	68.5115	97.2668	alphaCop-PB	25.058	21.0022	Dyak\GE20939	40.0639	16.5815	Dyak\GE20939	32.6102	16.4216	Dere\GG14579	36.3127	22.7219	Dana\GF24978	16.3051	22.8088	Dpse\GA20724	15.967	31.74	Dper\GL20730	67.6297	59.6612	FBpp0286248-D1_1	12.2081	19.2234	Dwil\GK23658	28.0704	39.2791	Dmoj\GI16798	31.1403	93.5982	Dvir\GJ12542	27.6597	67.1436
CG14043	26.8323	6.43024	Dsim\GD23313	28.091	10.0977	Dsec\GM18509	30.8196	3.32978	CG14043-PA	25.4299	10.9526	Dyak\GE11275	38.2957	26.8773	Dyak\GE11275	33.1939	7.16412	Dere\GG25035	35.0577	18.7765	Dana\GF21533	40.6298	58.7936	Dpse\GA12722	20.3225	54.5635	Dper\GL26491	23.7609	99.7008				Dwil\GK24585	25.6328	7.0625	Dmoj\GI14307	25.6354	34.4135	Dvir\GJ16246	23.6612	65.1168
tai	1.8167	1.64113	Dsim\GD23591	2.81905	0.851642	Dsec\GM17417	3.60164	2.19907				Dyak\GE18829	0.835225	1.33411	Dyak\GE18829	0.612546	0.574642	Dere\GG25335	1.20387	0.167087	Dana\GF22712	2.88532	0.441195	Dpse\GA12050	6.95277	0.31979	Dper\GL26249	11.8512	1.36925	FBpp0285818-D1_1	9.08388	0.272848	Dwil\GK15071	7.09601	1.48253	Dmoj\GI17466	8.61958	0.650733	Dvir\GJ14461	9.55557	1.57513	AAEL002382	39.0142	21.7237
CG30286	0	0.0678073				Dsec\GM15715	0	0.269922	CG30286-PB	0	0.124803	Dyak\GE13707	0	4.83068e-15	Dyak\GE13707	0	0.544782	Dere\GG20771	0	0.089081
CG4580	0.00366293	0.118794	Dsim\GD24059	1.02602	0.813438	Dsec\GM17180	0.321442	1.06252				Dyak\GE13111	0.00301705	0.1797	Dyak\GE13111	0.110144	0.438155
Sp7	2.82858	3.6361	Dsim\GD19946	15.8245	0.141879	Dsec\GM10972	4.81777	0.234516	Sp7-PA	7.73145	0.492944	Dyak\GE24940	0.182957	1.28763	Dyak\GE24940	0.467844	0	Dere\GG14174	0	0	Dana\GF17682	0	0				Dper\GL12453	0.0182257	0				Dwil\GK12018	0.537518	0.238612	Dmoj\GI24127	0.048089	0	Dvir\GJ10951	0.0254832	0.0180125
Gpa2	0	1.24608							Gpa2-PB	0.189266	0.289682													Dpse\GA29087	0	0.227675				FBpp0288030-D1_1	0.0845665	0.324618	Dwil\GK15334	0	0	Dmoj\GI11802	0.376251	3.12779	Dvir\GJ13167	0.777209	3.3896
Pex23	11.2783	1.40063	Dsim\GD12202	21.5974	3.29916	Dsec\GM22231	21.6703	2.78976	CG32226-PA	27.6905	25.6345							Dere\GG13329	13.679	12.9896	Dana\GF24474	8.84292	1.19167	Dpse\GA16767	4.65675	7.45758	Dper\GL25042	15.7266	33.264	FBpp0274654-D1_1	3.30472	17.8758	Dwil\GK17237	23.413	11.8579	Dmoj\GI11832	30.8202	6.14679	Dvir\GJ13532	19.8391	31.9547
CR45026	50.3491	6.97091
Npc2e	0	0.0908178	Dsim\GD18662	0	0.0564604	Dsec\GM23854	0	0	Npc2e-PB	0	0.217325	Dyak\GE26005	0	0.0470076	Dyak\GE26005	0	0.0868039	Dere\GG17324	0	0				Dpse\GA16235	0	0.0514305	Dper\GL27202	0	0.0558213	FBpp0282653-D1_1	0	0.0859413				Dmoj\GI23136	0.021269	0.163381	Dvir\GJ10437	0	0
His2B:CG33874	0	0
CR45305	0.107601	0
CG34451	0	0	Dsim\GD12540	0	0	Dsec\GM24467	0	0	CG34451-PA	0	0	Dyak\GE19815	0	0	Dyak\GE19815	0	0																						Dvir\GJ13959	0	0
Tep3	0	0				Dsec\Tep3	0.2839	0	TepIII-PA	0.00867415	0	Dyak\Tep3	0.00183563	0	Dyak\Tep3	0	0	Dere\Tep3	0.959605	0.0362833	Dana\Tep3	0.0144483	0	Dpse\Tep3	0.0626346	0.234873	Dper\Tep3	0.0382154	0.213924	FBpp0280397-D1_1	0.496	0.953445	Dwil\Tep3	0.000778378	0.00459783	Dmoj\Tep3	0.00451017	0.0236547	Dvir\Tep3	0.00202909	0.0046821
CG13704	0.0201196	0.0230246	Dsim\GD13868	0	0	Dsec\GM14685	0	0	CG13704-PA	0	0.323724	Dyak\GE21472	0	0	Dyak\GE21472	0	0	Dere\GG15252	0	0	Dana\GF25096	0	0	Dpse\GA12471	0	0.905657	Dper\GL18658	0	2.79258	FBpp0286824-D1_1	0	0.718746	Dwil\GK16604	0	0	Dmoj\GI12754	0	0	Dvir\GJ15522	0	0	AAEL008039	0	0.930181
CG31869	0.00586859	0	Dsim\GD22225	0.0122385	0.0329291	Dsec\GM11435	0.118558	0.319167	CG31869-PA	4.43888e-61	2.89549e-55	Dyak\GE13317	0	0	Dyak\GE13317	0	0	Dere\GG10356	0	0	Dana\GF14066	0	0	Dpse\GA16537	0.0267725	0.0291444	Dper\GL26384	0.00845352	0.156704	FBpp0287478-D1_1	0.107185	0.19783	Dwil\GK23980	0	0	Dmoj\GI17813	0.103506	0.026767	Dvir\GJ17640	0.00172202	0.0253022	AAEL001722	0.0613186	2.9474
Hug	0	0	Dsim\GD18843	0	0	Dsec\GM24044	0	0	hug-PA	0	0	Dyak\GE26204	0	0	Dyak\GE26204	0	0	Dere\GG19060	0.396809	0	Dana\GF23232	0	0	Dpse\GA19546	0	0	Dper\GL13916	0	0.376797	FBpp0283214-D1_1	0	0	Dwil\GK13719	0	0.0394979	Dmoj\GI24467	0	0	Dvir\GJ10559	0	0
CG17633	0.0148674	0.186075	Dsim\GD23629	0	0.0247147	Dsec\GM17695	0	0.150482	CG17633-PA	0	0.113305	Dyak\GE18869	0	0	Dyak\GE18869	0.0138218	0	Dere\GG10055	0	0.133721	Dana\GF22810	0	0	Dpse\GA14587	0	0	Dper\GL18934	0	0	FBpp0280257-D1_1	0	0	Dwil\GK24194	0	0
CG32817	0.576573	1.50379
CG7277	18.2506	7.3468	Dsim\GD22648	23.4127	11.0409	Dsec\GM18018	36.8501	24.9368	CG7277-PA	17.0417	5.6973	Dyak\GE18996	47.1177	37.0271	Dyak\GE18996	40.2138	46.6313	Dere\GG24301	38.6118	29.2525	Dana\GF14750	26.6699	6.61559	Dpse\GA20231	21.7685	17.4548	Dper\GL25903	38.5996	33.0342	FBpp0278885-D1_1	27.5284	22.4679	Dwil\GK14906	23.384	30.3237	Dmoj\GI21908	32.8422	45.9195	Dvir\GJ17820	15.4749	4.88165
rad50	26.6783	18.2893	Dsim\GD11670	27.9815	17.1259	Dsec\GM15911	24.7947	12.0528	rad50-PD	38.2168	43.1493	Dyak\GE14184	21.6865	14.71	Dyak\GE14184	18.288	8.66733	Dere\GG22190	36.6296	30.8883	Dana\GF11892	10.5347	3.24603	Dpse\GA19522	18.0243	20.9065	Dper\GL17546	20.5508	4.15276	FBpp0277960-D1_1	23.015	43.8603	Dwil\GK20820	22.9098	12.3492	Dmoj\GI19621	23.0041	8.14078	Dvir\GJ14987	24.0915	23.1045
CR43669	6.49863e-32	0.279488
CG44259	0	0
CR45945	0	0.121369
CG14967	19.6061	39.1089	Dsim\GD13339	17.3535	18.9937	Dsec\GM14064	49.3423	59.0038	CG14967-PB	25.5052	30.0715	Dyak\GE20699	17.431	22.6475	Dyak\GE20699	19.6627	15.2015	Dere\GG14271	18.2644	33.6923	Dana\GF24380	11.2029	5.11498	Dpse\GA23736	11.902	40.3947	Dper\GL25237	16.5707	69.3238	FBpp0275056-D1_1	9.41629	40.2485	Dwil\GK25563	13.4694	29.8798	Dmoj\GI11953	11.4154	8.34197	Dvir\GJ12178	13.0771	24.0922	AAEL013561	10.4539	5.98727
CG30265	0	0.00900549
CG43850	0	0										Dyak\GE18656	0	0	Dyak\GE18656	0	0	Dere\GG23852	0	0							Dper\GL26056	0.116346	0
CG42580	0	0
CG17059	37.7434	130.224	Dsim\GD10951	50.1803	173.785	Dsec\GM21453	96.5625	381.209	CG17059-PA	117.937	452.481	Dyak\GE12525	80.4036	256.54	Dyak\GE12525	124.455	574.167	Dere\GG20365	55.2232	272.891	Dana\GF11947	64.7548	583.881	Dpse\GA14303	44.3845	176.407	Dper\GL11557	56.0488	262.957				Dwil\GK21323	78.2522	335.324	Dmoj\GI21196	38.8911	87.6004	Dvir\GJ20800	67.2505	123.977	AAEL001314	56.9525	120.942
CG31549	45.212	117.103							CG31549-PA	23.7412	48.93
Mmp1	0.00559294	0.415179	Dsim\GD24926	0.0258441	1.43041	Dsec\GM11800	0	0.0270036	Mmp1-PC	0	0.118858	Dyak\GE11424	0	0.0276666	Dyak\GE11424	0	0.0212258	Dere\GG19900	0	0	Dana\GF11910	0	0.790516	Dpse\GA18484	0	0.0316679	Dper\GL17167	0.0064577	0.0427363	FBpp0306119-D1_1	0.00594536	0.0579026	Dwil\GK21871	0.0788922	0.247838	Dmoj\GI19538	2.44118	4.37729	Dvir\GJ21109	9.36517	6.08332	AAEL005666	0.145593	0.264132
CR43700	0	0
CG13339	26.1719	14.5342	Dsim\GD10985	26.1114	9.68776	Dsec\GM21491	30.789	22.4404	CG13339-PA	28.5112	12.5883	Dyak\GE12563	40.0576	17.555	Dyak\GE12563	47.8193	39.3328	Dere\GG20403	29.2489	12.1084	Dana\GF13712	17.1532	31.7593	Dpse\GA12218	0.233929	10.8845	Dper\GL17475	1.23115	6.39208	FBpp0276102-D1_1	1.05366	6.07386	Dwil\GK17858	24.7968	6.42691	Dmoj\GI18638	6.15643	2.22137	Dvir\GJ21651	5.31445	0.591739	AAEL009140	32.0426	55.7868
CG31086	0.00819478	0.392472							CG31086-PA	0	0.280951
CG8878	31.8511	61.2532	Dsim\GD15248	33.7855	52.8164	Dsec\GM20384	44.625	27.7181	CG8878-PA	47.1748	56.8975	Dyak\GE13474	43.0632	90.2012	Dyak\GE13474	43.3311	93.3993	Dere\GG22606	32.3293	83.5288	Dana\GF12642	21.2668	44.3837	Dpse\GA21385	33.4109	34.6302	Dper\GL11027	43.9965	40.4287	FBpp0277201-D1_1	36.0217	25.0875	Dwil\GK23220	53.9205	80.4948	Dmoj\GI19382	44.6445	75.1066	Dvir\GJ22443	29.4165	76.6739
bft	0	0
tRNA:M2:83F	0	0
tkv	40.9477	76.774				Dsec\GM18031	58.5936	86.3936	tkv-PC	54.2254	108.356	Dyak\GE19007	58.1861	70.7948	Dyak\GE19007	53.7367	109.118	Dere\GG24313	41.5795	102.063	Dana\GF15519	28.0796	52.856	Dpse\GA12709	34.5103	37.1404	Dper\GL18561	51.3832	54.27	FBpp0279853-D1_1	20.0452	26.3965	Dwil\GK21070	55.7319	143.695	Dmoj\GI19788	59.6309	113.701	Dvir\GJ15112	52.2936	92.8397
CG31735	0	0	Dsim\GD24026	0	0	Dsec\GM18639	0	0	CG31735-PB	0	0	Dyak\GE21188	0	0	Dyak\GE21188	0	0	Dere\GG25178	0	0	Dana\GF14926	0	0	Dpse\GA29041	0	0.00937555	Dper\GL15300	0	0.0411768	FBpp0287928-D1_1	0	0
CG12090	8.33146	24.3896	Dsim\GD13470	10.4105	27.5529	Dsec\GM14207	10.9133	27.2622	CG12090-PA	9.05215	27.7447	Dyak\GE20953	11.9719	36.7246	Dyak\GE20953	41.535	120.986	Dere\GG14593	8.87361	29.8878	Dana\GF25030	9.25974	34.552	Dpse\GA11387	6.1321	11.3603				FBpp0276809-D1_1	8.95353	28.0197	Dwil\GK17201	11.8772	31.7466	Dmoj\GI16720	17.442	39.36	Dvir\GJ12464	18.509	47.9992	AAEL012917	9.76029	8.61013
CG8507	163.881	29.686	Dsim\GD18645	142.533	39.2875	Dsec\GM23842	223.678	109.739	CG8507-PA	204.072	5.20286	Dyak\GE25991	237.54	54.0233	Dyak\GE25991	229.321	26.6561	Dere\GG17180	270.067	23.4499	Dana\GF17843	93.6254	30.0569	Dpse\GA21127	98.9212	4.58815	Dper\GL24311	77.6132	3.33148				Dwil\GK12751	151.67	68.9485	Dmoj\GI10613	115.252	12.4697	Dvir\GJ22967	52.8329	129.713	AAEL010784	28.359	25.1172
Csl4	32.8217	36.5729	Dsim\GD22191	28.5632	58.4846	Dsec\GM11135	47.7199	132.267	Csl4-PA	46.6203	139.035	Dyak\Csl4	35.6848	99.1514	Dyak\Csl4	42.185	195.508	Dere\GG10323	15.8772	110.828	Dana\GF14226	12.8057	68.8507	Dpse\GA19469	15.2697	44.1266	Dper\GL18587	22.0135	50.3353	FBpp0279884-D1_1	0.114187	0.254694	Dwil\GK15242	36.1885	23.7215	Dmoj\GI18151	35.8653	103.133	Dvir\GJ14547	34.8105	95.2633	AAEL001619	69.5738	108.376
Sardh	0	7.27235	Dsim\GD25443	0	0.73583	Dsec\GM19952	0	0.360344				Dyak\GE13964	0	0.201596	Dyak\GE13964	0	0.54892	Dere\GG21021	0.00875564	2.74238	Dana\GF13226	0.00639868	2.30724	Dpse\GA19555	0	0.39242	Dper\GL17277	0	5.20244	FBpp0275970-D1_1	0	0.266984	Dwil\GK23311	0	0	Dmoj\GI23785	0	0	Dvir\GJ20980	0	0
Oatp58Db	0	0.0204917	Dsim\GD15209	0	0.0144406				Oatp58Db-PA	0	0							Dere\GG20706	0	0.0292564	Dana\GF12321	0	0.0195563	Dpse\GA17416	0	0.00917086	Dper\GL16935	0	0				Dwil\GK20833	0	0.00575001	Dmoj\GI19617	0.00430466	0.236382	Dvir\GJ14983	0.0118007	0.131971
CG31659	0	0	Dsim\GD22911	0	0.0623445	Dsec\GM16612	0	0	CG31659-PA	0	0	Dyak\GE15622	0	0.0750592	Dyak\GE15622	0	0	Dere\GG24594	0	0	Dana\GF19686	0	0	Dpse\GA16372	0	0	Dper\GL14848	0.0184643	0.0168077	FBpp0279249-D1_1	0	0	Dwil\GK14949	0	0				Dvir\GJ10799	0	0
CR44440	0	28.4491
CG8783	30.3955	7.46144																																								AAEL001124	40.6183	13.4068
arm	122.256	871.953	Dsim\GD16405	131.971	990.986	Dsec\GM18941	154.328	939.398	arm-PA	188.955	1081.7	Dyak\GE16998	217.211	1310.1	Dyak\GE16998	261.266	1707.96	Dere\GG12670	151.575	1473.89	Dana\GF19474	84.2134	613.351										Dwil\GK16376	130.481	884.487	Dmoj\GI21760	110.203	946.466	Dvir\GJ19138	131.471	924.595
Ste:CG33243	0	0
CG43112	0	0.0594882	Dsim\GD10780	0	0.12751	Dsec\GM21267	0	0	CG43112-PA	0	0	Dyak\GE12867	0	0	Dyak\GE12867	0	0	Dere\GG20178	0	0
CG2006	1.36048	1.75569	Dsim\GD21437	0.444643	0.703176	Dsec\GM12787	0.678532	0.662934	CG2006-PA	0.421618	0.314668	Dyak\GE23852	0.405657	1.84107	Dyak\GE23852	0.338128	0.41827	Dere\GG11664	1.14974	1.04381	Dana\GF23343	9.02937	19.1744	Dpse\GA26960	8.33131	13.9082	Dper\GL13890	15.3862	13.4404	FBpp0283188-D1_1	10.2381	5.59162	Dwil\GK11897	17.4233	5.86891	Dmoj\GI23114	37.5331	27.1133	Dvir\GJ10604	26.613	3.54446	AAEL004625	41.5137	31.4593
CR43142	0	0.11351
CG18180	0	0.160447							CG18180-PA	0	0
ZnT35C	27.9613	2.47671	Dsim\GD21968	52.0067	8.56083	Dsec\GM14511	36.6505	2.49663	ZnT35C-PA	38.1362	2.80773	Dyak\GE19413	45.9864	13.3396	Dyak\GE19413	54.3041	16.0283	Dere\GG24219	17.3694	1.52139	Dana\GF15557	27.1614	10.3683	Dpse\GA17830	52.6258	0.871508	Dper\GL25722	78.3053	1.00816				Dwil\GK18061	85.8131	0.936343	Dmoj\GI17324	38.9972	1.35651	Dvir\GJ15930	59.5005	67.946	AAEL001239	39.908	38.8199
CG15434	0.0439221	0.384816																																								AAEL003011	65.3275	144.509
ZnT63C	44.5124	79.0473	Dsim\GD13749	37.0185	74.2561	Dsec\GM14558	68.8709	102.98	ZnT63C-PA	48.4128	72.5711	Dyak\GE21350	50.4198	142.669	Dyak\GE21350	55.671	147.246	Dere\GG15123	37.9383	75.3068	Dana\GF10205	28.6613	44.3257	Dpse\GA14626	51.4587	139.082	Dper\GL16135	67.5158	203.32	FBpp0286490-D1_1	103.908	175.78	Dwil\GK16756	61.4588	120.827	Dmoj\GI12061	17.7832	128.315	Dvir\GJ13331	27.0905	93.7559
CR46057	0	1.22845
mir-3642	0	0
tRNA:P:35Ba	0	0
CG14945	0.0802861	0.14909	Dsim\GD23811	0.0280729	0.230217	Dsec\GM26709	0	0.130236	CG14945-PB	0.0148088	0.531983	Dyak\GE18565	0.011122	0.616598	Dyak\GE18565	0.0265775	0.667691	Dere\GG23759	0.0671358	0.229061	Dana\GF21553	0.308315	0.550699	Dpse\GA13372	0.00640094	0.0989707	Dper\GL16151	0.0104515	0.135019	FBpp0285151-D1_1	3.11869	6.76557	Dwil\GK21098	0.0625915	0.267132	Dmoj\GI17061	0.0191615	0.0928162	Dvir\GJ17313	0	0.131349	AAEL001241	0	0.720205
CG12715	0.00572961	0	Dsim\GD24525	0	0				CG12715-PA	0.0406752	0	Dyak\GE16183	0	0	Dyak\GE16183	0	0				Dana\GF20876	0	0	Dpse\GA11770	0	0	Dper\GL22952	0	0.00970456	FBpp0272316-D1_1	0	0.0181132				Dmoj\GI16264	0	0	Dvir\GJ16905	0	0
CG3635	0.013825	0.0635302	Dsim\GD24350	0.0481051	0.143597							Dyak\GE12963	0.0313478	0.214194	Dyak\GE12963	0.488985	2.80218	Dere\GG21462	0.0387581	0.0321998	Dana\GF19577	0.0370774	1.23489	Dpse\GA17576	0	0.0238009	Dper\GL25626	0.00260534	0.300261				Dwil\GK24189	0.00564424	0.0084507	Dmoj\GI20075	0.00690344	0	Dvir\GJ13469	0	0.0222437
CG15747	9.49241	24.0961	Dsim\GD17116	17.3466	38.1253	Dsec\GM11622	20.8115	48.623	CG15747-PA	20.3296	50.3204	Dyak\GE17063	14.5601	44.2974	Dyak\GE17063	14.1148	45.005	Dere\GG17773	16.2371	57.6788	Dana\GF19403	11.3039	70.9087	Dpse\GA22669	20.1034	74.8947	Dper\GL26917	30.8472	114.185	FBpp0272800-D1_1	21.928	76.2975	Dwil\GK17036	23.1683	36.4048	Dmoj\GI16106	31.3645	41.4365	Dvir\GJ15755	55.2963	75.9915	AAEL012942	45.8551	61.1583
CG34260	0	0.0541688							CG34260-PA	0	0.212945										Dana\GF10357	0	0	Dpse\GA28650	0	0	Dper\GL12808	0	0	FBpp0287099-D1_1	0.0113376	0.538337							Dvir\GJ11534	0.0612746	0.211852
CG9691	0	0	Dsim\GD24780	0	0	Dsec\GM11397	0	0	CG9691-PB	0	0	Dyak\GE17818	0	0	Dyak\GE17818	0	0	Dere\GG18331	0.153284	0	Dana\GF19140	0	0	Dpse\GA21967	0	0	Dper\GL16381	0	0.0259601	FBpp0272289-D1_1	0.0188452	0	Dwil\GK25363	0	0	Dmoj\GI15992	0	0.0298597	Dvir\GJ18720	0.966982	0.629893
CG9147	8.58279	16.9575	Dsim\GD23383	37.3854	60.814	Dsec\GM18599	12.8437	14.0243	CG9147-PB	11.5221	6.7206	Dyak\GE25888	16.2038	17.0387	Dyak\GE25888	19.9987	11.6857	Dere\GG23926	14.1835	1.58059	Dana\GF14500	13.5203	48.6012	Dpse\GA21574	1.44492	0.73174	Dper\GL19061	3.40273	0.31797	FBpp0279189-D1_1	5.25266	1.3896	Dwil\GK14723	24.4538	0.441182	Dmoj\GI17310	11.037	28.9155	Dvir\GJ15783	3.98229	17.2421
CG43249	0	0	Dsim\GD14618	0	0																Dana\GF24177	0	0
l(2)k05819	21.5079	11.5317	Dsim\GD23283	23.9052	23.4658	Dsec\GM18468	26.1793	19.5348	l(2)k05819-PA	17.3371	11.4757	Dyak\GE18285	20.9848	23.9894	Dyak\GE18285	28.4939	21.8813	Dere\GG24999	17.707	139.271	Dana\GF21167	16.3014	6.47816	Dpse\GA15894	19.3777	16.8048	Dper\GL15120	27.1069	18.1271	FBpp0279560-D1_1	19.2885	4.58579	Dwil\GK24346	14.7652	23.1106	Dmoj\GI22073	21.7807	23.7667	Dvir\GJ19942	18.7553	25.3984
Or88a	0.00922935	0.0570186	Dsim\GD18946	0	0.0291034	Dsec\GM24150	0	0.851421	Or88a-PA	0	0.610021	Dyak\GE24218	0	0.0662104	Dyak\GE24218	0	0.0321933	Dere\GG16836	0	0.0778752				Dpse\Or88a	0	0.0263781	Dper\GL24237	0	0.0143603	FBpp0282085-D1_1	0	0	Dwil\GK21676	0	0	Dmoj\GI23341	0	0.0119154	Dvir\GJ10340	0	1.36952
CG42674	9.12785	0.176043	Dsim\GD12217	12.9518	0.464754	Dsec\GM22246	19.1843	0.502916	CG42674-PC	8.43625	1.48892	Dyak\GE22946	7.38257	0.0615517	Dyak\GE22946	7.22156	0.0799649	Dere\GG13340	15.0824	0.170921	Dana\GF24485	7.62455	1.2862	Dpse\GA23600	6.19521	0.526518	Dper\GL25056	11.8296	0.535294	FBpp0274667-D1_1	8.14066	0.834949	Dwil\GK17249	17.7467	0.319466	Dmoj\GI11526	20.0256	0.862914	Dvir\GJ11546	34.0581	4.34691
CR44674	0	0
tth	26.6694	5.07873				Dsec\GM17603	23.3477	3.13403	tth-PB	55.9602	89.1785	Dyak\GE16149	20.117	5.79737	Dyak\GE16149	22.6667	5.01039	Dere\GG19497	25.3209	3.59446	Dana\GF21813	15.1743	0.473254	Dpse\GA11454	12.9901	7.2609	Dper\GL22648	27.3977	22.9856	FBpp0285494-D1_1	37.1133	90.424	Dwil\GK25862	30.9781	2.79372	Dmoj\GI15144	11.8662	3.57516e-07	Dvir\GJ19004	37.7928	31.8538	AAEL010561	26.0888	22.9814
Tom	0.298045	827.275				Dsec\GM25490	0.424362	725.58	Tom-PA	0.259234	1189.24	Dyak\GE22035	0.421163	1100.24	Dyak\GE22035	0.542207	1693.41	Dere\GG15703	0.950166	1053.49	Dana\GF24624	0.561309	1615.41	Dpse\GA18719	0.61922	917.259	Dper\GL24642	0.0111431	1108.65	FBpp0274750-D2_1	0.163753	153.132	Dwil\GK10544	0.0634538	541.094	Dmoj\GI11346	0.0128246	1808.37	Dvir\GJ11599	0	1086.75
crok	37.5958	139.906	Dsim\GD23827	30.521	49.1061	Dsec\GM26756	39.1857	137.71	crok-PA	25.1813	82.4899	Dyak\GE18579	11.7346	45.0477	Dyak\GE18579	14.1188	41.6384	Dere\GG23775	26.6978	62.7893	Dana\GF14191	53.732	263.216	Dpse\GA14397	19.2969	95.7401	Dper\GL18618	39.703	229.599	FBpp0279912-D1_1	23.4871	147.34	Dwil\GK15491	49.2949	59.1404	Dmoj\GI17943	43.4388	295.529	Dvir\GJ17714	19.4491	90.6883
CG18193	2.57848e-108	0.382693
CG1988	0	0.011386				Dsec\GM10925	0	0.0311091	CG1988-PB	0	0.0487318	Dyak\GE24894	0	0	Dyak\GE24894	0	0	Dere\GG13752	0	0.166188
AOX1	1.46946	6.46943	Dsim\GD20338	2.4937	1.95191	Dsec\GM25762	3.85379	1.59469				Dyak\GE26368	1.83791	1.33917	Dyak\GE26368	1.65257	0.881025	Dere\GG20464	1.47756	1.17257	Dana\GF16487	0.892133	0.0393257										Dwil\GK11685	0.093287	0.224285	Dmoj\GI22594	0.0231252	0.18454	Dvir\GJ10314	6.56431	0.748442
CG8360	6.34452	1.8093	Dsim\GD23515	19.8681	2.18411	Dsec\GM16857	39.8983	5.40598	CG8360-PA	20.2075	4.81544	Dyak\GE18745	15.6945	1.1574	Dyak\GE18745	12.815	2.29519	Dere\GG10525	5.7991	2.04106	Dana\GF15273	10.8128	6.43185	Dpse\GA21017	15.5306	10.5037	Dper\GL18729	22.4128	14.9328	FBpp0280036-D2_1	14.5412	17.1617				Dmoj\GI17009	29.7906	1.31099	Dvir\GJ24345	27.158	1.10898	AAEL006518	8.89842	12.5959
CG12017	0	0.0047318	Dsim\GD13747	0	0	Dsec\GM14556	0.00882021	0	CG12017-PA	0.0100405	0	Dyak\GE21347	0	0	Dyak\GE21347	0.00947167	0.0746958	Dere\GG15120	0	0	Dana\GF10128	0	0	Dpse\GA11340	0	0	Dper\GL21246	0.00264685	0	FBpp0286322-D1_1	0	0	Dwil\GK17583	0	0.00641565	Dmoj\GI12559	5.19322	0.0045224	Dvir\GJ15462	0.00292382	0.0128629	AAEL009186	0.39433	1.4049
CG15458	0	0.106418	Dsim\GD24443	1.5603e-37	0	Dsec\GM22674	0	0	CG15458-PA	0	0	Dyak\GE15350	0	0	Dyak\GE15350	0	0	Dere\GG17993	0	0	Dana\GF19491	0	0	Dpse\GA13745	0	0	Dper\GL26793	0	0	FBpp0273567-D1_1	0	0.0251954	Dwil\GK19719	0	0	Dmoj\GI16241	0.0743099	0	Dvir\GJ15933	0	0
CG2577	0	0	Dsim\GD17076	0	0	Dsec\GM11559	0	0	CG2577-PA	0	0	Dyak\GE17004	0	0	Dyak\GE17004	0	0.0386712	Dere\GG17715	0	0	Dana\GF19391	0	0.0400261	Dpse\GA15396	0	0	Dper\GL25396	0	0	FBpp0272987-D1_1	0	0	Dwil\GK19238	0.00395495	0.0358613
Inr-a	24.314	118.361				Dsec\GM20171	36.0186	125.264	Pcf11-PD	19.4122	113.963	Dyak\GE12277	35.8777	125.342	Dyak\GE12277	33.4751	109.388	Dere\GG22388	24.1268	96.0331	Dana\GF12082	45.998	79.5503	Dpse\GA24192	47.6545	74.0585	Dper\GL17525	30.1739	104.419				Dwil\GK22121	53.1466	67.1847	Dmoj\GI18953	32.5291	64.3394	Dvir\GJ21559	40.9275	85.6392	AAEL011663	10.9629	19.8406
CG14131	0.0646127	0.183967	Dsim\GD14328	1.32409	0.241643	Dsec\GM25297	0.72282	0.470471	CG14131-PA	0.310181	0.585015	Dyak\GE21847	1.04703	0.0488242	Dyak\GE21847	0.914021	0.178681	Dere\GG15529	0.101237	1.02883	Dana\GF25289	3.72365	0.208232	Dpse\GA12781	0.00335683	0.0395191	Dper\GL20719	0.00986073	0.0611221	FBpp0286235-D1_1	0.00261132	0	Dwil\GK10500	0.0100237	0.0700936	Dmoj\GI13729	0.269511	0.390186	Dvir\GJ14075	0.806845	3.56743
brm	45.1113	185.411	Dsim\GD12525	60.9792	226.349	Dsec\GM24456	86.7482	324.634	brm-PA	90.1487	257.465							Dere\GG13509	56.5991	186.956	Dana\GF10366	28.0576	116.934	Dpse\GA28654	31.9096	144.016	Dper\GL12823	6.64605	16.2671	FBpp0287113-D1_1	28.1387	120.524	Dwil\GK23635	56.1824	184.426	Dmoj\GI13420	54.2989	183.475	Dvir\GJ11780	58.5912	239.067	AAEL004942	76.3904	62.4921
RPA3	86.177	91.4674	Dsim\GD15982	201.394	540.409	Dsec\GM13057	166.762	548.145	CG15220-PA	190.13	450	Dyak\GE17609	220.825	232.193	Dyak\GE17609	114.923	153.636	Dere\GG18844	139.183	260.531	Dana\GF19441	87.6233	81.524	Dpse\GA13581	76.5381	210.392				FBpp0273586-D1_1	15.6323	39.2979	Dwil\GK10101	136.335	37.9349	Dmoj\GI14830	154.775	316.382	Dvir\GJ19496	126.837	39.7624
His2B:CG33896	0	0
Rim2	11.2263	5.32733	Dsim\GD22900	12.8504	1.58272	Dsec\GM16599	17.9542	5.38763	CG18317-PA	17.631	5.28895	Dyak\GE15478	36.3003	7.73899	Dyak\GE15478	18.6252	3.3883	Dere\GG24580	15.8278	6.81814	Dana\GF24384	35.869	0.394345	Dpse\GA25925	25.6568	6.33839				FBpp0280467-D1_1	44.751	34.057	Dwil\GK14935	35.7795	1.02411	Dmoj\GI16974	34.4201	1.32038	Dvir\GJ17220	29.2453	14.7033
slam	26.6158	27.5543	Dsim\GD23406	33.8969	56.6722	Dsec\GM18624	43.3102	158.84	slam-PB	33.0475	154.12	Dyak\GE13835	53.8073	63.4798	Dyak\GE13835	27.6355	15.4516	Dere\GG10408	22.7037	148.783	Dana\GF14518	0.0165129	52.7412	Dpse\GA21841	62.9613	64.7992	Dper\GL25523	92.0817	232.59	FBpp0285627-D1_1	0.0162336	42.7703	Dwil\GK14757	95.2199	679.036	Dmoj\GI11564	62.4902	124.678	Dvir\GJ12848	46.1257	268.099
CR43651	3.08831	0.815803
Dh44-R2	0.0119918	0.189965	Dsim\GD10893	3.23724	2.46616	Dsec\GM21397	0	0.0363277	CG12370-PB	0.0312677	0.0391768	Dyak\GE12470	0	0	Dyak\GE12470	0	0	Dere\GG20309	0	0.0286956	Dana\GF12517	0	0	Dpse\GA11587	0	0.0725208				FBpp0306319-D1_1	0	0.515649	Dwil\GK17974	0.00263781	0	Dmoj\GI19749	8.17994e-133	0.0787485	Dvir\GJ18092	0	0.0147998
Scgalpha	0.0664353	2.23508	Dsim\GD23519	0	2.88493	Dsec\GM16870	0.0173394	4.38254	Scgalpha-PA	0.0157616	1.96801	Dyak\GE18749	0	1.50849	Dyak\GE18749	0	1.92877	Dere\GG10529	0.0249401	0.247037	Dana\GF14630	0	1.36995	Dpse\GA20633	0	2.05436	Dper\GL18733	0.23476	2.4079	FBpp0280041-D1_1	0.0154219	2.14271	Dwil\GK15542	19.183	65.8243	Dmoj\GI17155	0.00314121	0.477428	Dvir\GJ17659	0.00371965	7.3418	AAEL006601	0.0789156	0.227594
CG2839	0	0.0115414	Dsim\GD23040	0	0	Dsec\GM19434	0	0
uzip	4.66548	22.6257	Dsim\GD11916	33.1	26.4751	Dsec\GM11920	1.11101	36.5085	uzip-PA	2.83674	17.2803	Dyak\GE14462	2.33784	53.0346	Dyak\GE14462	1.01065	57.7789	Dere\GG23028	1.93276	92.9065	Dana\GF13359	0.503018	2.98878	Dpse\GA17506	0.311378	14.264	Dper\GL17642	0.316556	23.8293	FBpp0278062-D1_1	0.71418	22.9818	Dwil\GK21574	0.582224	5.27992	Dmoj\GI14153	0.0257194	1.98486	Dvir\GJ21020	11.9719	7.2541	AAEL000860	30.7593	18.4198
Ubx	0.00681735	9.81196	Dsim\Ubx	0.000350482	0.0116786	Dsec\Ubx	0	0.175229	Ubx-PA	0	3.77776	Dyak\Ubx	0	2.46448	Dyak\Ubx	0	4.05554	Dere\Ubx	0	3.20124	Dana\GF17924	0	2.87071	Dpse\Ubx	0.00387386	1.40226	Dper\GL23004	0	3.79503	FBpp0281796-D1_1	0.00575265	1.14325	Dwil\GK13855	0.0074661	3.0226	Dmoj\GI24708	0	5.0235	Dvir\Ubx	0	6.37451	AAEL010298	2.72585	0.859839
CG11453	0.0112351	0.00769437	Dsim\GD19314	0.0203612	0.0409455				CG11453-PA	0	0	Dyak\GE25626	0	0.0127608	Dyak\GE25626	0	0	Dere\GG23505	0	0.0211038	Dana\GF17617	0	0.0502078	Dpse\GA27586	0	0.251061	Dper\GL12674	0.00264987	0.0228897	FBpp0284966-D1_1	0	0.0276908	Dwil\GK22355	0	0.187581	Dmoj\GI22427	0	0	Dvir\GJ10988	0	0
CR45961	0	0.0892649
CG33301	0	0							CG33301-PA	0	0.0388289																			FBpp0298267-D1_1	0	0
Hcs	9.18705	0.3465	Dsim\GD19789	14.0525	0.223462	Dsec\GM10811	10.3248	0.405808	Hcs-PA	14.4658	8.86778	Dyak\GE25471	26.5217	5.17632	Dyak\GE25471	14.6734	0.620742	Dere\GG12849	21.1191	1.473	Dana\GF17255	16.3566	7.16999	Dpse\GA26365	23.7905	1.68608	Dper\GL21666	20.7184	0.868305	FBpp0281557-D1_1	34.447	8.22573	Dwil\GK11222	13.8391	27.0143	Dmoj\GI23080	21.84	4.84325	Dvir\GJ22700	17.0197	15.0909	AAEL009340	21.7964	5.72082
CG31145	1.31945	0.0886579	Dsim\GD18367	1.76562	0.0208354	Dsec\GM23552	5.12452	0.108311	CG31145-PC	0.884606	1.21787	Dyak\GE23938	2.02588	0.085587	Dyak\GE23938	1.19294	0.270043	Dere\GG12419	1.57005	0.016111	Dana\GF18751	0.544866	0.0723484	Dpse\GA26815	1.06235	2.99069	Dper\GL13838	1.42877	0.0250554	FBpp0292505-D1_1	0.908756	0.0622343	Dwil\GK13411	2.32698	0.249041	Dmoj\GI10702	3.52899	0.211957	Dvir\GJ23118	0.654759	0.205408	AAEL002815	0	1.82591
CG17572	0	0.0775679	Dsim\GD21783	0	0	Dsec\GM17035	0	0	CG17572-PA	0.210977	0.199746	Dyak\GE12675	4.97527e-247	1.3608e-25	Dyak\GE12675	0.0369385	0	Dere\GG21656	0	0	Dana\GF15213	0.0138037	0.11337	Dpse\GA14561	0	0.0325702	Dper\GL21183	0	0	FBpp0287275-D1_1	0	1.34056	Dwil\GK24393	0.00314804	0.102707	Dmoj\GI10802	0.00547352	2.51927	Dvir\GJ18284	0.00718185	0.0219778
clos	21.9724	9.58266	Dsim\GD10064	26.0546	1.57383	Dsec\GM20591	33.2168	0.594011	clos-PD	17.0949	12.4608	Dyak\GE22192	22.0828	14.8273	Dyak\GE22192	12.7974	12.3841	Dere\GG25274	14.053	11.4228	Dana\GF12492	15.2783	19.9462	Dpse\GA30458	32.3037	4.5382	Dper\GL17333	31.0932	9.58013	FBpp0307323-D1_1	24.2253	42.3249				Dmoj\GI21238	45.8214	2.11966	Dvir\GJ20842	26.0707	12.4266	AAEL000961	30.5382	2.60421
CG2310	18.8059	10.5407	Dsim\GD17764	27.4383	23.0153	Dsec\GM12241	19.8675	18.0787	CG2310-PA	19.7962	16.3579	Dyak\GE10452	11.5447	21.267	Dyak\GE10452	30.9987	11.8211	Dere\GG12016	16.1083	9.70632	Dana\GF22887	78.3256	111.716	Dpse\GA15346	22.1158	35.9514	Dper\GL13589	49.1226	83.8578	FBpp0282843-D1_1	27.5286	64.6765	Dwil\GK11182	0.132946	2.33806	Dmoj\GI24464	24.1441	61.8494	Dvir\GJ10557	42.2864	176.459	AAEL001850	4.86668	37.2676
snoRNA:Me18S-U1356b	0	0
CG34222	0	0							CG34222-PA	0	0																									Dmoj\GI20205	0	0
DnaJ-1	130.968	43.3714	Dsim\DnaJ-1	117.915	75.0462	Dsec\DnaJ-1	109.649	138.035				Dyak\DnaJ-1	185.226	74.6434	Dyak\DnaJ-1	116.796	67.1536	Dere\DnaJ-1	90.2522	27.1602	Dana\GF10450	107.772	76.0095	Dpse\GA10408	67.1736	50.8579				FBpp0286856-D2_1	17.6123	45.3279				Dmoj\GI13174	170.871	119.425	Dvir\GJ11949	171.433	91.9694
bgcn	0.0821796	1.58712				Dsec\GM15503	0.178189	0.43279	bgcn-PA	0.149351	0.774449	Dyak\bgcn	16.7175	0.481481	Dyak\bgcn	0.26848	0.291032	Dere\bgcn	0.0923463	0.236822	Dana\GF12453	16.0962	1.33251	Dpse\GA15695	16.6413	26.6167	Dper\GL10928	12.6234	72.3895	FBpp0277096-D1_1	70.6597	89.5287	Dwil\GK15867	6.84683	1.60834	Dmoj\GI20725	0.154574	0.336277	Dvir\GJ20461	1.08664	7.8794
CG32588	0	0
Rap2l	70.3628	115.307	Dsim\GD11831	66.85	126.329	Dsec\GM18299	130.045	262.426	Rap2l-PA	150.002	292.679	Dyak\GE14369	115.513	168.384	Dyak\GE14369	160.968	263.072	Dere\GG22932	167.221	335.892	Dana\GF11365	113.382	476.523	Dpse\GA24803	103.46	126.204	Dper\GL11660	77.6753	138.44	FBpp0277870-D1_1	78.9446	97.1106	Dwil\GK21923	126.646	185.048	Dmoj\GI20698	234.717	431.814	Dvir\GJ20446	128.798	118.931	AAEL003306	27.8722	56.7541
CG13749	0.0281957	1.35363																												FBpp0276173-D1_1	0	0
jp	0	0.303863	Dsim\GD22352	0	2.96022e-05	Dsec\GM12419	0	0				Dyak\GE10489	0.0051164	0	Dyak\GE10489	0.0168909	0.0838787	Dere\GG24023	0.00375483	0.0195945	Dana\GF21962	0.00412509	0	Dpse\GA18162	0.618427	2.84972	Dper\GL19220	2.94866	6.68404	FBpp0280338-D1_1	0.78796	6.49305	Dwil\GK15576	0.119379	0.132338	Dmoj\GI17576	0.0383993	0.25312	Dvir\GJ17918	0.0353105	0.162562	AAEL011094	12.8014	7.60371
mars	53.6443	32.3349				Dsec\GM21472	63.9064	42.2264				Dyak\GE12546	76.0082	62.8118	Dyak\GE12546	84.3725	34.0248	Dere\GG20384	71.8396	36.7214	Dana\GF13697	47.5571	28.2654	Dpse\GA14307	59.8102	41.9446	Dper\GL17404	71.8667	55.5294	FBpp0277915-D1_1	134.047	37.7486	Dwil\GK15960	45.4763	4.45633	Dmoj\GI18332	128.487	105.796	Dvir\GJ19758	68.0747	8.30043
CG14075	0	0	Dsim\GD14785	0	0	Dsec\GM15008	0	0	CG14075-PA	0	0							Dere\GG16018	0	0	Dana\GF23656	0	0	Dpse\GA12747	0	0	Dper\GL21734	0	0	FBpp0287037-D1_1	0	0	Dwil\GK10396	0	0	Dmoj\GI13496	0	0.0442161	Dvir\GJ11857	0	0
CG18467	0.0267416	0.0490709	Dsim\GD11267	0.0409474	0.567216				CG18467-PA	0	0.0771577	Dyak\GE11662	0	0.0903048	Dyak\GE11662	0.0284597	0	Dere\GG20679	0	0	Dana\GF13121	0	0	Dpse\GA14944	0	0.176478	Dper\GL11425	0.0117161	0.377048	FBpp0277619-D1_1	0.0132837	0.112772	Dwil\GK22898	0.00891448	0.239442
CG43391	0	0
CG3632	23.3015	11.3309	Dsim\GD17273	27.6098	11.8595	Dsec\GM13419	37.7614	10.4196				Dyak\GE11013	29.2782	10.0379	Dyak\GE11013	34.2165	11.0666	Dere\GG17949	27.5521	8.11529	Dana\GF19035	27.8834	34.8661	Dpse\GA22870	20.3819	4.1415	Dper\GL21339	31.7076	9.74909				Dwil\GK25720	22.3382	11.6727	Dmoj\GI11214	25.0586	4.19885	Dvir\GJ18508	26.4106	9.18426	AAEL000564	35.9628	44.5585
Kmn1	23.879	39.7552	Dsim\GD15985	29.0184	36.6168	Dsec\GM13064	34.2585	70.316	Kmn1-PA	54.5898	64.513	Dyak\GE17291	40.8429	41.2812	Dyak\GE17291	47.5071	56.0099	Dere\GG18849	89.1026	125.222	Dana\GF20365	26.8931	23.6367	Dpse\GA13825	62.1788	329.68	Dper\GL26890	69.1935	428.53	FBpp0272769-D1_1	79.6445	551.222	Dwil\GK16304	94.4355	34.063	Dmoj\GI16470	26.8204	170.605	Dvir\GJ15948	36.8711	169.284
CG4270	0	0	Dsim\GD23143	0	0	Dsec\GM18327	0	0.123336	CG4270-PA	0	0	Dyak\GE18084	0	0	Dyak\GE18084	0	0	Dere\GG24843	0	0	Dana\GF14614	0	0	Dpse\GA18072	0	0	Dper\GL18717	0	0	FBpp0280020-D1_1	0	0	Dwil\GK14990	0	0	Dmoj\GI14152	0	0	Dvir\GJ17495	0	0
bbg	2.4662	32.4694				Dsec\GM24546	0.199128	0.101115	bbg-PC	3.66378	20.8636	Dyak\GE20020	0.0141259	0.0145455	Dyak\GE20020	0.0949296	0	Dere\GG13725	0.105896	0.0159894	Dana\GF25197	0	0	Dpse\GA21894	0.0849688	0.0345977	Dper\GL20990	3.87898	20.5267	FBpp0274340-D1_1	0.368572	0.058133	Dwil\GK10299	0.0297771	0.0294723	Dmoj\GI13600	1.54377	11.358	Dvir\GJ13937	1.8387	13.1186
AstCC	0	0.112085	Dsim\GD22197	0	0	Dsec\GM11171	0	0.207472	Ast-CC-PB	2.73688e-23	2.1728e-24	Dyak\GE13043	0	0	Dyak\GE13043	0	0.0505808	Dere\GG10330	0	0.106885	Dana\GF14232	0	0.259181	Dpse\GA13354	0	0.142697	Dper\GL18594	0	0.337177	FBpp0279890-D1_1	0	0.677585	Dwil\GK18448	0	0.0501861	Dmoj\GI16607	0	1.90476	Dvir\GJ17174	0	0
CG10725	0	0.0196739	Dsim\GD14449	0	0	Dsec\GM25419	0	0	CG10725-PB	0	0	Dyak\GE21970	0	0.0244624	Dyak\GE21970	0	0	Dere\GG15643	0	0	Dana\GF23484	0	0	Dpse\GA10525	6.15232	3.20746	Dper\GL25445	0	0.057098	FBpp0286155-D1_1	14.5214	5.54041	Dwil\GK17084	0	0	Dmoj\GI11514	0.00623349	0.145095	Dvir\GJ11769	0	0.305347
Sdic1	0.00299356	0
AdamTS-A	0	0.726585	Dsim\GD20348	0	0.558413	Dsec\GM25769	0	0.297391	CG14869-PB	0	0.05878	Dyak\GE26372	0	0.0523747	Dyak\GE26372	0	0.0136859	Dere\GG20508	0	0.00346808	Dana\GF16699	0	0	Dpse\GA13308	0	1.32256	Dper\GL23786	0	0.243387	FBpp0283482-D1_1	0.00290762	0.527178	Dwil\GK11632	2.47731	0.0452122	Dmoj\GI24356	0	0.00144144	Dvir\GJ24366	0.0383856	0.168156
CR44818	0	0
Obp85a	0	0.135531				Dsec\Obp85a	0	0	Obp85a-PA	0	0							Dere\Obp85a	0	0.128136	Dana\Obp85a	0	0													Dmoj\Obp85a	0	0.0420768	Dvir\Obp85a	0	0
CG32055	0.0124905	0.385409	Dsim\GD12868	0	0.142896	Dsec\GM24816	0	0.0641499	CG32055-PA	0.0217614	0.762571	Dyak\GE20278	0	0.133675	Dyak\GE20278	0	0.0449065	Dere\GG13980	0.00753392	0.903995	Dana\GF23837	0.0164238	0.174387	Dpse\GA16643	0	0.153291	Dper\GL11745	0	3.31519e-65	FBpp0274284-D1_1	0	0.330968	Dwil\GK24081	0	0.00825311				Dvir\GJ11710	0.0061239	1.36856
CG17189	0	0.0134616	Dsim\GD21326	0	0	Dsec\GM10367	0	0	CG17189-PA	0	0	Dyak\GE23715	0	0	Dyak\GE23715	0	0	Dere\GG11526	0	0	Dana\GF23276	0	0	Dpse\GA27099	0	0	Dper\GL23901	0	0	FBpp0283592-D1_1	0	0.623302	Dwil\GK11048	0	0	Dmoj\GI24307	0	0	Dvir\GJ23085	0	0.158408
CG4036	1.54698	8.02475	Dsim\GD23631	0	0	Dsec\GM17708	1.54128	12.3972	CG4036-PA	4.01045	13.2487	Dyak\GE18871	4.21532	21.5884	Dyak\GE18871	7.76957	20.7101	Dere\GG10057	2.18484	12.5081	Dana\GF22814	6.31745	66.2274	Dpse\GA25863	1.46491	26.2058	Dper\GL18936	2.64023	17.4865	FBpp0280260-D1_1	0.82015	10.1283	Dwil\GK24867	18.8145	4.09352	Dmoj\GI20151	10.6371	28.1043	Dvir\GJ13536	15.5402	7.31879	AAEL010768	38.5922	31.7705
CG9331	12.1315	4.62114	Dsim\GD24283	23.6082	12.1462	Dsec\GM23374	12.9893	12.2216				Dyak\GE12350	30.0046	15.2526	Dyak\GE12350	64.3536	72.3079	Dere\GG21256	25.3666	32.9092	Dana\GF20908	7.14672	1.38346	Dpse\GA21708	4.74766	0.466351	Dper\GL18523	11.3835	2.36113	FBpp0279812-D1_1	10.3777	9.73382	Dwil\GK15435	35.9631	28.1978	Dmoj\GI23165	12.2372	28.0024	Dvir\GJ23653	13.3533	12.3994
mth	16.6949	50.3683							mth-PB	5.48757	14.9337
CG7206	22.1619	13.7114	Dsim\GD15653	19.7618	17.3775	Dsec\GM22837	24.2179	13.4091	CG7206-PB	20.7204	10.1442	Dyak\GE15554	41.8367	4.71299	Dyak\GE15554	46.9689	5.86258	Dere\GG18144	28.5281	7.27871	Dana\GF19523	42.4465	13.485	Dpse\GA23614	39.4153	15.0518	Dper\GL24396	42.2214	14.7429	FBpp0274727-D1_1	33.296	9.99705	Dwil\GK25857	50.9456	14.2226							AAEL007471	9.93627	0.952734
CG4562	2.92463	1.03707	Dsim\GD20097	0.999473	0.096403	Dsec\GM26890	6.67828	3.48822	CG4562-PA	1.26963	0.51022	Dyak\GE25109	3.01532	0.36357	Dyak\GE25109	47.0394	78.5639	Dere\GG15808	3.387	0.118528	Dana\GF17354	0.240479	1.39034	Dpse\GA18260	29.8788	75.9573				FBpp0301677-D1_1	7.03103	356.906	Dwil\GK22360	2.39336	11.1312	Dmoj\GI10329	0.117542	0.17031	Dvir\GJ10184	0.0311407	1.61028
snoRNA:Me28S-A1705	0	0
Tpc2	0.00711363	0.687508				Dsec\GM11781	0.0365416	1.01747	CG2857-PA	0.0236654	0.125898	Dyak\GE11403	0	0	Dyak\GE11403	0	0.0481549	Dere\GG19879	0.0278361	0.276672	Dana\GF11531	0.0181706	0	Dpse\GA15488	0.029183	0.184498	Dper\GL10902	0.816529	1.46134	FBpp0277073-D1_1	0.0982696	0.133926	Dwil\GK20736	0	0.0120811	Dmoj\GI19679	0.158314	0.949122	Dvir\GJ17180	254.361	1906.27
CR45933	0	0
CG11841	0	0.397409	Dsim\GD21407	0.0111315	2.09618	Dsec\GM12758	1.58424	4.63051	CG11841-PA	0.0230683	1.54483	Dyak\GE23826	4.98857e-08	0.000200114	Dyak\GE23826	0.445466	7.9928	Dere\GG11636	0.913819	5.65318	Dana\GF16272	0.0398139	0.494965	Dpse\GA11228	1.86329	6.8947	Dper\GL24251	7.53106e-21	10.5593
Osi3	0	0	Dsim\GD19846	0	0	Dsec\GM10864	0	0.242987	Osi3-PA	0	0	Dyak\GE10187	0	0	Dyak\GE10187	0	0	Dere\GG13139	0	0	Dana\GF16376	0	0	Dpse\GA11035	0	0	Dper\GL24056	0	0	FBpp0281913-D1_1	0	0	Dwil\GK13034	0	0	Dmoj\GI24392	0	0.0668998	Dvir\GJ14248	0	0	AAEL010624	0	0
CR43495	0	0
fs(1)K10	17.1553	47.7989	Dsim\GD16603	24.2275	54.2406	Dsec\GM19217	38.6927	82.0076	fs(1)K10-PA	31.1259	66.0469							Dere\GG12924	23.4143	44.926	Dana\GF21969	34.5466	19.8875	Dpse\GA16737	24.5362	28.6561	Dper\GL13333	38.5532	50.7613	FBpp0273175-D1_1	27.7165	58.2917				Dmoj\GI21797	40.2926	16.8848	Dvir\GJ16969	31.4677	14.1467
Tango11	63.5594	131.608	Dsim\GD25169	86.7951	133.481	Dsec\GM15690	70.4721	111.914	Tango11-PA	298.156	1039.15	Dyak\GE13678	65.6909	134.174	Dyak\GE13678	64.1189	152.934	Dere\GG20746	53.3059	112.544	Dana\GF11620	30.5701	138.473	Dpse\GA15821	46.4492	139.065	Dper\GL17521	94.76	355.647	FBpp0276053-D1_1	49.2739	239.896	Dwil\GK15656	93.4433	302.186	Dmoj\GI20865	74.2445	83.2324	Dvir\GJ20601	52.1108	93.1619	AAEL002700	85.0245	117.576
frtz	5.81335	6.98023							frtz-PA	5.76782	7.73795	Dyak\GE15489	4.37693	3.27883	Dyak\GE15489	5.16725	2.0923	Dere\GG24581	5.28452	2.41257	Dana\GF24395	15.7097	24.7469	Dpse\GA14599	0.626826	0.291699	Dper\GL19344	20.4316	17.1842	FBpp0280468-D1_1	12.3967	5.9705	Dwil\GK14937	7.0776	6.45217	Dmoj\GI16975	14.4692	27.4463	Dvir\GJ17221	14.5755	14.5366	AAEL010795	39.5704	32.1261
CG4281	51.3376	55.0644	Dsim\GD24617	58.2819	24.0371	Dsec\GM18923	58.061	16.8476	CG4281-PA	218.908	220.704	Dyak\GE16984	73.6885	36.2581	Dyak\GE16984	69.4797	20.2633	Dere\GG12655	61.9431	12.8381	Dana\GF21980	34.9728	4.38467	Dpse\GA18079	15.7624	17.4512	Dper\GL15125	49.1368	72.9358	FBpp0272999-D1_1	13.0013	27.9887	Dwil\GK25742	26.338	15.5028	Dmoj\GI15424	27.5775	19.5794	Dvir\GJ16384	40.8126	10.8781
Rif1	56.703	117.959	Dsim\GD25592	56.0875	116.375	Dsec\GM20115	84.1845	186.965	CG30085-PA	90.0013	80.2321	Dyak\GE14124	82.3113	162.339	Dyak\GE14124	81.7991	183.649	Dere\GG22327	55.2061	326.404	Dana\GF13365	64.9695	82.386	Dpse\GA15636	30.9459	58.3969	Dper\GL16842	55.4597	116.663	FBpp0276417-D1_1	31.5439	77.7212	Dwil\GK20795	80.3801	108.985	Dmoj\GI19102	79.2009	100.042	Dvir\GJ22233	85.7557	147.237
CG5790	0	0	Dsim\GD24137	0	0	Dsec\GM17271	0	0	CG5790-PA	0	0	Dyak\GE13185	0	0	Dyak\GE13185	0	0	Dere\GG21113	0	0	Dana\GF15053	0	0	Dpse\GA19131	0	0.00501596	Dper\GL18700	0	0	FBpp0280001-D1_1	0	0	Dwil\GK15544	0.00328153	0	Dmoj\GI18131	0.0429137	0.0288287	Dvir\GJ17755	0	0.0278811
fax	91.203	1111.4	Dsim\GD12471	80.9112	1021.61	Dsec\GM24402	114.077	1151.24	fax-PA	129.638	1080.79	Dyak\GE22555	153.746	1262.52	Dyak\GE22555	160.403	1626.73	Dere\GG13452	102.978	1523.01	Dana\GF10211	192.26	1370.42	Dpse\GA18298	172.371	1227.55	Dper\GL17995	196.707	1509.85	FBpp0286407-D1_1	180.254	1072.04	Dwil\GK17490	250.647	1296.48	Dmoj\GI16867	268.552	1598.58	Dvir\fax	222.873	1723.6
5SrRNA:CR33398	0	0
CG11664	0	0				Dsec\GM19097	0.0267462	0	CG11664-PA	0	0	Dyak\GE16645	0	0	Dyak\GE16645	0	0	Dere\GG12816	0	0.028182	Dana\GF22110	0	0										Dwil\GK18835	0.0472482	0.0285138
ppk19	0	0.00687778	Dsim\GD21448	0.746281	3.67728	Dsec\GM12801	2.1002	41.1786	ppk19-PA	2.55329	12.1917	Dyak\GE23866	0.837927	15.7621	Dyak\GE23866	1.08704	9.03656	Dere\GG11677	97.6001	697.857	Dana\GF23358	0	3.00428e-244	Dpse\GA14875	1.60435e-134	2.08969	Dper\GL13899	0.0718559	0	FBpp0283199-D1_1	8.27411e-07	1.49383				Dmoj\GI23407	0.0464479	12.3262	Dvir\GJ10613	0.0250671	16.9217
CHORD	29.0529	39.3024	Dsim\GD21075	39.4971	78.6324	Dsec\GM26571	57.6571	161.125	CHORD-PA	58.1123	120.617	Dyak\GE23458	46.6005	57.8106	Dyak\GE23458	38.7851	39.7886	Dere\GG11265	36.5603	71.1579	Dana\GF16113	58.8539	230.775	Dpse\GA19433	45.752	72.0475	Dper\GL23415	55.2533	79.7086	FBpp0284018-D1_1	49.5672	212.516	Dwil\GK11385	32.5065	133.637	Dmoj\GI24177	51.1259	138.495	Dvir\GJ14211	74.6652	229.187	AAEL007077	143.798	66.8631
CG30177	0	0	Dsim\GD11796	0.0106145	0	Dsec\GM16046	0	0	CG30177-PA	0	0	Dyak\GE14324	0	0	Dyak\GE14324	0	0	Dere\GG22886	0	0	Dana\GF12505	0	0
hebe	0.0781517	0.0149571				Dsec\GM20577	0	0.0377736	hebe-PB	0	9.17779e-141	Dyak\GE22039	0	0	Dyak\GE22039	0	0	Dere\GG25259	0.0172682	0	Dana\GF11476	0.0210104	0	Dpse\GA14053	0	0.0822009	Dper\GL17394	0.00206873	0.00937059	FBpp0277905-D1_1	0	0.475129	Dwil\GK15612	0	0.012416	Dmoj\GI21223	0.0112787	0.30727	Dvir\GJ20827	0.0216262	0.0764678	AAEL007403	0.122591	0.353554
CR44598	0	0
CG1394	0	0							CG1394-PA	0	0
CG9919	0.0355967	2.05542	Dsim\GD15755	0.0437475	2.42107	Dsec\GM13408	0.0737685	2.46696	CG9919-PA	0	0.624279	Dyak\GE15977	0	0.845663	Dyak\GE15977	0	1.22691	Dere\GG19330	0.137666	23.3927	Dana\GF19620	3.55369	19.0635	Dpse\GA22123	4.03789	3.67611	Dper\GL15895	4.68516	9.81717	FBpp0277761-D1_1	11.7057	8.15578	Dwil\GK10065	2.20636	3.29929	Dmoj\GI11142	2.38243	11.2934	Dvir\GJ18699	0.0769029	2.88785	AAEL001799	0.0617487	0
Vap-33B	41.4304	26.6395				Dsec\GM14735	27.7317	23.9089	CG33523-PD	21.5177	18.0212	Dyak\GE21523	40.0761	24.1614	Dyak\GE21523	48.8681	24.0264	Dere\GG15302	28.3595	12.5869	Dana\GF24005	56.9059	60.2723	Dpse\GA28323	51.1238	35.3696	Dper\GL21079	79.1381	77.8897				Dwil\GK16664	19.3164	15.9681	Dmoj\GI13304	39.8417	18.7195	Dvir\GJ12072	70.8977	39.4973
CR45875	27.0367	13.6275
sws	35.2382	27.7968	Dsim\sws	28.5966	14.0603	Dsec\GM11957	37.8084	12.4098	sws-PA	31.6278	11.4371	Dyak\GE17492	35.558	31.1623	Dyak\GE17492	33.023	21.6391	Dere\GG17592	35.6814	28.6754	Dana\GF20991	12.2175	18.1999	Dpse\GA22927	31.9323	33.1878	Dper\GL15243	43.6934	30.57	FBpp0273301-D1_1	33.2668	42.1841	Dwil\GK16217	21.8039	15.9455	Dmoj\GI21654	30.4054	49.7688	Dvir\GJ16892	20.9045	9.38048	AAEL013811	27.7563	29.6132
PGRP-SB2	0	0	Dsim\PGRP-SB2	0	0	Dsec\GM25654	0	0	PGRP-SB2-PA	0	0	Dyak\GE19871	0	0	Dyak\GE19871	0.0373448	0	Dere\GG13574	0	0.407161	Dana\GF23927	0	0	Dpse\GA21970	0	0.0342823	Dper\GL13286	0	0	FBpp0286208-D1_1	0	0.136773	Dwil\GK17119	0	0.0227136
5SrRNA:CR33395	0	0
Prosap	22.1969	9.16401	Dsim\GD25720	24.429	7.29591	Dsec\GM20234	22.3212	11.1101	Prosap-PA	24.3649	6.29791	Dyak\GE12339	21.1806	8.07457	Dyak\GE12339	22.2971	8.39116	Dere\GG22447	17.1284	10.9049	Dana\GF12906	14.2717	9.27612	Dpse\GA15871	14.0024	17.0126	Dper\GL10834	23.2429	18.391	FBpp0277003-D1_1	12.2548	6.43897	Dwil\GK22217	29.1413	9.54837	Dmoj\GI18466	21.7005	13.0132	Dvir\GJ21322	24.0302	20.6257
unc-119	54.4921	82.6946				Dsec\GM17473	67.9272	158.464	unc-119-PA	59.852	117.041	Dyak\GE17531	43.3539	18.3919	Dyak\GE17531	47.0343	17.4023	Dere\GG17629	29.5778	34.5116	Dana\GF21136	47.0097	33.8572	Dpse\GA14080	27.4627	7.51212	Dper\GL14630	40.2666	19.2606	FBpp0286803-D1_1	35.7326	18.2749	Dwil\GK16385	44.8532	7.58173	Dmoj\GI14666	28.1351	106.459	Dvir\GJ14739	28.1822	121.943	AAEL000174	16.2862	13.4104
CG9215	9.66155	12.2913	Dsim\GD15791	10.8334	7.74697	Dsec\GM22545	10.752	6.44056				Dyak\GE16037	49.781	31.9267	Dyak\GE16037	23.7488	16.9907	Dere\GG19391	17.8424	39.7679	Dana\GF22251	5.42001	5.0701	Dpse\GA21620	17.7546	10.9317	Dper\GL16446	25.5668	20.1519	FBpp0272620-D1_1	6.4478	3.25524	Dwil\GK20036	26.9225	14.1264	Dmoj\GI15637	40.4409	27.4266	Dvir\GJ19225	22.6861	17.7644
CG13183	0	0	Dsim\GD25874	0	0	Dsec\GM20400	0	0	CG13183-PA	0	0	Dyak\GE13489	0	0	Dyak\GE13489	0	0	Dere\GG22620	0	0	Dana\GF11799	0.0115945	0	Dpse\GA12100	0.573434	0.780025	Dper\GL10242	2.43275	0.46439	FBpp0275925-D1_1	0.753047	1.66512	Dwil\GK22250	0.00696186	0	Dmoj\GI19590	0.00797806	1.68923	Dvir\GJ18369	0.219965	5.22168	AAEL001437	3.29178	2.15084
CG10376	19.0267	64.4194	Dsim\GD21815	22.4562	68.6178	Dsec\GM17070	33.8765	64.7867	CG10376-PA	36.9524	87.3117	Dyak\GE12714	28.8745	48.7202	Dyak\GE12714	23.9889	56.2877	Dere\GG21691	31.2793	88.7385	Dana\GF14828	24.448	50.7038	Dpse\GA10286	26.9186	21.1629	Dper\GL18491	28.2722	10.8475	FBpp0279776-D1_1	23.3533	6.96138	Dwil\GK24340	33.1587	23.5818	Dmoj\GI22508	15.2128	59.2998	Dvir\GJ20430	21.4274	34.2934
CR44179	1.09655e-12	0.486157
Ets96B	0.00400582	0	Dsim\GD21130	0.00641485	0	Dsec\GM26627	0.0079206	0				Dyak\GE23515	0	0.0103403	Dyak\GE23515	0.111797	0.197201	Dere\GG11319	0	0.00908858	Dana\GF23047	0	0.019038	Dpse\GA19934	0.0165911	0.0469492	Dper\GL13628	0.00951099	0.0701766	FBpp0282882-D1_1	0.00540957	0.173098	Dwil\GK14107	0.00801353	0.0569836	Dmoj\GI23566	0.00315443	0.0226143	Dvir\GJ23541	0.105575	2.13991
Gclm	97.5851	19.8481	Dsim\GD18440	80.0554	7.46312	Dsec\GM23630	70.656	17.259	Gclm-PA	52.8418	6.6454	Dyak\GE24018	89.8036	10.4439	Dyak\GE24018	52.5984	13.1451	Dere\GG12498	33.9556	12.7936	Dana\GF18002	47.6873	24.0447	Dpse\GA18525	49.8244	2.66008	Dper\GL24293	48.5123	4.0703	FBpp0282142-D1_1	44.607	4.11988	Dwil\GK11954	53.2537	35.9216	Dmoj\GI21925	4.968	52.5023	Dvir\GJ10701	57.6694	72.6308	AAEL000759	27.9817	27.6766
CG13931	0	0.028971				Dsec\GM14182	0	0	CG13931-PA	0	0	Dyak\GE20928	0	0	Dyak\GE20928	0	0	Dere\GG14571	0	0	Dana\GF24972	0	0	Dpse\GA12636	0	0	Dper\GL12388	0	0	FBpp0274306-D1_1	0	0				Dmoj\GI16788	0	0.128063	Dvir\GJ12531	0.00927433	0
CG11695	6.56338	5.12146							CG11695-PA	3.46373	2.55057
BthD	95.0251	182.647	Dsim\GD24812	71.7721	136.419							Dyak\GE17092	32.2482	55.4586	Dyak\GE17092	30.8338	91.6539	Dere\GG17796	79.3192	68.1905	Dana\GF21759	53.9682	189.841										Dwil\GK25075	21.4176	27.6592	Dmoj\GI15453	47.4043	26.6709	Dvir\GJ19168	74.9308	235.845
CG12507	0.0112134	0.0770238				Dsec\GM12970	0.112051	0.19779	CG12507-PB	7.38921	4.50108	Dyak\GE15983	0	0.0229841	Dyak\GE15983	3.28155999999981e-311	0.0945491	Dere\GG19339	0.0195764	0.52668	Dana\GF19641	0	0.240621	Dpse\GA11669	0	0	Dper\GL15897	0.00464465	0.0251724	FBpp0277983-D1_1	0	0.193482	Dwil\GK25251	0	0.0200687	Dmoj\GI10901	0.00504387	0	Dvir\GJ18547	0	0
CR46074	0	0
Dap160	20.4893	33.63	Dsim\GD21654	17.3365	28.3798	Dsec\GM23277	18.8458	19.5986	Dap160-PA	9.76992	21.6194	Dyak\GE13003	27.4592	35.3704	Dyak\GE13003	21.7747	45.062	Dere\GG21524	19.1697	25.8929	Dana\GF24142	12.6653	1.73354	Dpse\GA10691	12.1719	7.41228	Dper\GL25867	22.9634	9.72874	FBpp0279502-D1_1	11.7649	6.29173	Dwil\GK21118	37.4745	20.7037	Dmoj\GI18101	21.5393	14.2672	Dvir\GJ16288	35.8051	39.6195	AAEL001473	25.7858	10.0041
CG5676	101.269	327.311	Dsim\GD22288	88.0004	304.986	Dsec\GM11901	126.396	537.654	CG5676-PA	108.476	449.234	Dyak\GE26263	98.1828	316.06	Dyak\GE26263	136.895	515.45	Dere\GG23963	133.576	555.2	Dana\GF14125	84.0515	307.588	Dpse\GA19050	157.712	68.939	Dper\GL18968	163.666	128.259	FBpp0285900-D1_1	174.161	141.679	Dwil\GK18998	174.114	309.309	Dmoj\GI19196	133.893	90.9458	Dvir\GJ17529	100.841	530.67
mRpL49	32.7103	48.6932	Dsim\GD24800	33.4067	28.8181	Dsec\GM11588	42.0872	44.712	mRpL49-PA	32.2347	29.4449	Dyak\GE17031	76.2008	121.01	Dyak\GE17031	90.2511	145.235	Dere\GG17741	35.7452	63.8681	Dana\GF21390	30.3146	21.8935	Dpse\GA18327	25.2501	41.5531	Dper\GL22970	36.8478	110.531	FBpp0272138-D1_1	31.1823	84.9644	Dwil\GK25645	31.5522	28.3764	Dmoj\GI16280	29.6238	52.8555				AAEL000467	52.6375	42.2833
Tim17b	235.632	520.922	Dsim\GD11957	4.90552e-06	0.128962	Dsec\GM23215	196.693	384.469	CG40451-PA	308.262	607.875							Dere\GG13145	207.334	164.685	Dana\GF20543	95.882	397.908	Dpse\GA26255	128.735	148.648	Dper\GL12286	215.101	297.684	FBpp0281305-D1_1	125.947	348.317	Dwil\GK12238	70.537	45.8658	Dmoj\GI23631	91.8512	67.5678	Dvir\GJ11192	144.144	372.527	AAEL010002	84.3143	71.5125
CR46109	0.0257885	0.0889343
CR40561	0	0.0361957
snoRNA:Psi28S-3327a	0	2.26522
CR45585	0	0.730476
CG14613	34.4007	1.76337	Dsim\GD15486	19.057	4.55318	Dsec\GM11723	28.5904	4.76061	CG14613-PA	29.6835	6.86219	Dyak\GE15270	29.7557	1.95211	Dyak\GE15270	33.505	2.95443	Dere\GG17514	32.6202	1.50722	Dana\GF21272	34.7775	10.3367	Dpse\GA22887	44.0215	16.6063	Dper\GL13428	35.7786	11.9928				Dwil\GK16185	29.5223	11.8329	Dmoj\GI15148	85.4074	202.264	Dvir\GJ19007	31.7065	39.4291	AAEL011684	56.9234	24.2857
CG12502	0	0.353204	Dsim\GD13580	3.50383	1.20693	Dsec\GM14361	0	0.0501928	CG12502-PB	0	0	Dyak\GE21105	0.0404028	0.0208071	Dyak\GE21105	0	0.0182351	Dere\GG14743	0.120786	0.0220493	Dana\GF24415	0	0.0193968	Dpse\GA11667	0.986542	0.270936	Dper\GL16878	1.12581	0.0572544	FBpp0275214-D1_1	0.655629	0.0431945	Dwil\GK12496	0	0.074829	Dmoj\GI12126	0.00140547	0.0468417	Dvir\GJ13398	0.0381343	0.315959	AAEL005128	2.54092	0.436179
CR43423	0.145543	0.330756
CG17047	0	0.286742	Dsim\GD10961	0	0.035089	Dsec\GM21464	0	0	CG17047-PA	0	0	Dyak\GE12537	0	0	Dyak\GE12537	0	0	Dere\GG20375	0	0.0167112	Dana\GF13688	0	0.0999735	Dpse\GA14294	0	0.234124	Dper\GL11007	0	0.270763	FBpp0277172-D1_1	0.00652317	0.12972	Dwil\GK17983	0	0.118821	Dmoj\GI20080	0	0.0282958	Dvir\GJ21172	0	0.0639813
CG2662	21.7341	12.0421	Dsim\GD16615	27.9831	21.5596	Dsec\GM19240	27.834	23.9523	CG2662-PA	20.6781	15.7819	Dyak\GE16273	26.527	30.8707	Dyak\GE16273	26.4877	33.1084	Dere\GG18620	23.9888	20.6259	Dana\GF22447	2.47601	7.83097	Dpse\GA15414	50.0328	23.6819	Dper\GL19912	74.1324	34.7147	FBpp0286449-D1_1	39.221	5.34377	Dwil\GK19801	17.4199	56.7318	Dmoj\GI15869	23.0227	16.4715	Dvir\GJ19027	27.2874	71.7786
CG1789	44.5775	68.5653	Dsim\GD16916	45.7439	97.5237	Dsec\GM21797	51.2115	161.097	CG1789-PA	79.184	163.822	Dyak\GE15802	41.553	87.1941	Dyak\GE15802	45.9541	109.179	Dere\GG18271	37.8666	78.4689	Dana\GF19176	10.2048	33.3505	Dpse\GA14710	32.3717	86.0927	Dper\GL12956	34.4509	69.7401	FBpp0273385-D1_1	37.3877	103.766	Dwil\GK16111	15.8378	20.2489	Dmoj\GI15031	29.0136	80.0592	Dvir\GJ15382	31.6534	38.2158	AAEL009579	30.3057	37.1062
CG43797	0	0
CG5916	26.698	3.08603	Dsim\GD19076	29.8809	1.17071	Dsec\GM24287	45.3937	15.6442	CG5916-PA	46.448	2.20724	Dyak\GE24371	36.8066	17.1004	Dyak\GE24371	27.4962	20.1439	Dere\GG16981	26.0797	9.01376	Dana\GF16157	26.6232	13.6527	Dpse\GA19226	36.2998	17.478	Dper\GL12223	43.0055	19.5169	FBpp0281249-D1_1	28.7593	23.1104	Dwil\GK13264	34.7401	16.4484	Dmoj\GI22657	43.0008	28.0697	Dvir\GJ23386	35.6268	25.0582	AAEL005239	10.0927	5.24211
CG34348	14.2221	9.79294	Dsim\GD17011	12.6249	1.62817	Dsec\GM11469	18.8694	0.903765	CG34348-PA	11.8204	0.823597	Dyak\GE15922	20.6064	16.0886	Dyak\GE15922	21.3127	15.2055	Dere\GG18403	21.213	26.2787	Dana\GF21763	17.7356	11.9653	Dpse\GA11177	43.7315	2.66816	Dper\GL22433	57.9006	2.25252	FBpp0285481-D1_1	61.3141	2.17376	Dwil\GK18856	12.0975	2.66892	Dmoj\GI15521	23.5072	14.9687	Dvir\GJ17132	24.774	24.3287
CG10625	0.00668025	0.470288	Dsim\GD13192	0.00597935	0.0149036	Dsec\GM13915	0	0.293756				Dyak\GE20554	0	0.0215182	Dyak\GE20554	0	0.022705	Dere\GG14128	0	0.0432748	Dana\GF10460	0.00433118	0	Dpse\GA10447	0	0.003458	Dper\GL12060	0	0	FBpp0275278-D1_1	0	0.00944688	Dwil\GK17308	0	0	Dmoj\GI13184	0.00087832	0.119061	Dvir\GJ11959	3.47143	6.70027
CG15398	0.0224766	0	Dsim\GD22812	0	0	Dsec\GM18207	0.0596888	0.131924	CG15398-PB	0.0720474	0.112194	Dyak\GE15057	0	0.0257422	Dyak\GE15057	0	0	Dere\GG24500	0	0				Dpse\GA13701	0	0.632495	Dper\GL26452	0	0.123822				Dwil\GK24486	0	1.31845	Dmoj\GI22955	0.199524	3.6309	Dvir\GJ23502	0.00399439	0.289086
CG31524	0	0							CG31524-PA	0	0
CG34393	0	0.0204844	Dsim\GD22769	0	0	Dsec\GM18158	0	0.0376929	CG34393-PA	0	0.0240973	Dyak\GE14924	0	0	Dyak\GE14924	0	0	Dere\GG24452	0	0	Dana\GF20580	0.0366673	17.4558	Dpse\GA13706	0	0.0129947	Dper\GL26527	0.0314158	0.228158	FBpp0287726-D1_1	0	0	Dwil\GK14558	0	0.0251774	Dmoj\GI18067	0	0.0461075	Dvir\GJ16562	0	0
mTerf3	10.3878	5.53767	Dsim\GD12179	0.480162	6.51171	Dsec\GM22204	14.0476	25.9837	mTerf3-PA	16.2281	47.983	Dyak\GE22739	6.49156	9.53479	Dyak\GE22739	5.48279	14.5416	Dere\GG13303	9.60504	17.3899	Dana\GF24125	6.0879	29.8729	Dpse\GA18619	15.9195	15.404	Dper\GL12770	23.7313	12.8653				Dwil\GK12335	1.60313	6.09511e-169	Dmoj\GI11905	2.93606e-62	0	Dvir\GJ13779	0.578689	0	AAEL008392	29.3925	22.2428
Aats-leu	20.7428	14.3165	Dsim\GD13863	28.9751	3.21562	Dsec\GM14681	30.093	2.46554	Aats-leu-PA	24.2669	2.78822	Dyak\GE21469	29.9322	11.9905	Dyak\GE21469	27.795	10.0857	Dere\GG15248	33.3073	6.05963	Dana\GF25092	25.5774	22.3478	Dpse\GA20381	9.72362	13.4508	Dper\GL17916	13.7727	12.1609	FBpp0286818-D1_1	9.18098	17.3245	Dwil\GK16600	25.8609	12.9962	Dmoj\GI12751	21.2737	16.5763	Dvir\GJ15519	28.8743	17.7615	AAEL007130	15.3834	17.5057
RhoGAP15B	10.4745	22.9456	Dsim\GD17324	15.6116	23.874	Dsec\GM13480	16.1653	25.4389	RhoGAP15B-PC	14.3677	20.9663	Dyak\GE17636	14.4834	9.01982	Dyak\GE17636	19.8929	45.397	Dere\GG19091	6.88094	30.3155	Dana\GF21757	3.13085	6.75943	Dpse\GA18539	11.6326	7.03977	Dper\GL22411	18.5719	9.84598	FBpp0285474-D1_1	10.844	21.8845	Dwil\GK25559	2.38078	17.8669	Dmoj\GI15356	11.6163	28.2559	Dvir\GJ18834	11.373	6.79779	AAEL003883	25.7913	17.4169
CG34462	0	0.0771191	Dsim\GD14080	0	0	Dsec\GM25043	0	0.206069	CG34462-PA	0	0.0437405	Dyak\GE20729	0	0	Dyak\GE20729	0	0	Dere\GG14301	0	0	Dana\GF10287	0	0	Dpse\GA23955	0	0.109916	Dper\GL24693	0	0	FBpp0275573-D1_1	0	0.0253792	Dwil\GK11910	0	0.0380493	Dmoj\GI12819	0	0.0271113	Dvir\GJ12962	0	0.0869615
CR45809	0.0384247	0
CG16863	4.83548	9.10624	Dsim\GD23922	4.14053	7.60932	Dsec\GM15203	4.22164	14.0404	CG16863-PB	0.000492338	14.9526	Dyak\GE18680	7.46643	17.7112	Dyak\GE18680	6.07273	13.9163	Dere\GG23879	4.28664	5.77982	Dana\GF14255	0	0	Dpse\GA14183	8.00258	9.42973	Dper\GL21228	4.4548	5.14082	FBpp0287312-D1_1	19.562	13.1742	Dwil\GK24227	5.67211	20.2882	Dmoj\GI18235	22.1917	37.3361	Dvir\GJ18142	13.4724	42.8428
Dab	16.0201	45.6458				Dsec\GM25651	22.8818	44.5205	Dab-PB	31.3184	42.8494	Dyak\GE19869	15.0613	66.6289	Dyak\GE19869	19.5942	65.6363	Dere\GG13572	50.6213	174.403	Dana\GF23925	3.87373	16.395	Dpse\GA21968	4.70975	15.2203	Dper\GL13283	10.7291	37.0647				Dwil\GK17117	14.2858	16.9104	Dmoj\GI13365	2.20393	46.9634	Dvir\GJ13196	14.5306	31.8807
twit	0	0	Dsim\GD24289	0	0.0437049	Dsec\GM23379	0	0	CG9335-PA	0	0	Dyak\GE12884	0	0	Dyak\GE12884	0	0	Dere\GG21261	0	0.154165	Dana\GF20964	0	0	Dpse\GA21710	0	0	Dper\GL18527	0	0	FBpp0279817-D1_1	0	0.0531121	Dwil\GK15440	0	0.0389928	Dmoj\GI23187	0	0.0239691	Dvir\GJ23686	0	0.0620107
CG6175	17.3235	1.86024	Dsim\GD17583	26.1725	2.11437	Dsec\GM24762	19.9131	1.73702				Dyak\GE20222	16.0838	0.757365	Dyak\GE20222	14.1901	0.767078	Dere\GG13926	14.1631	1.54053	Dana\GF24558	12.6718	0.165425	Dpse\GA19411	6.39323	0.177471	Dper\GL22835	19.4775	0.634163	FBpp0275428-D1_1	22.5952	0.402983	Dwil\GK17163	31.1773	1.05941	Dmoj\GI13705	19.8178	1.33239	Dvir\GJ14046	20.736	4.70824
CG2614	29.9395	5.24971	Dsim\GD24273	28.3513	4.86277	Dsec\GM23362	40.2477	13.3516	CG2614-PA	40.0735	13.9523	Dyak\GE13319	30.4389	30.7528	Dyak\GE13319	41.4724	40.1737	Dere\GG21245	25.7002	19.7486	Dana\GF15348	21.1444	67.8503	Dpse\GA15401	30.5703	51.9051	Dper\GL18513	34.6367	68.2255	FBpp0279800-D1_1	36.4526	91.3574	Dwil\GK15051	26.6339	10.6246	Dmoj\GI18249	38.9143	20.7687	Dvir\GJ22983	26.9475	57.2824	AAEL002186	11.2636	13.6219
GstZ1	10.2975	54.59	Dsim\GD20796	12.4569	31.914	Dsec\GM26257	12.1293	55.3644	CG9362-PA	17.4652	61.2796	Dyak\GE24777	6.5722	8.67589	Dyak\GE24777	1.35026	0.58338	Dere\GG17372	13.7578	8.35278	Dana\GF17763	26.2467	159.816	Dpse\GA21731	10.4806	0.858079	Dper\GL13669	3.25567	0.200791				Dwil\GK12127	21.8833	59.5701	Dmoj\GI23597	18.4147	47.9318
CG42593	21.4154	24.5409	Dsim\GD16872	24.446	24.7907	Dsec\GM11988	33.6344	21.638	CG42593-PA	22.6906	20.3114	Dyak\GE15751	28.414	15.1509	Dyak\GE15751	32.8709	26.5112	Dere\GG19674	23.6663	35.7715	Dana\GF21293	11.1139	5.89502	Dpse\GA22778	14.1561	11.7453	Dper\GL15138	127.969	358.612				Dwil\GK16384	461.532	2102.32	Dmoj\GI21597	38.7375	37.9823	Dvir\GJ16538	56.5115	52.6824
CR44371	0	0
CR41509	0.00916024	0.0577711
BBS1	0	0.596242	Dsim\GD13992	0	0.275697	Dsec\GM14819	0	0	BBS1-PA	0	0.714167	Dyak\GE21593	0.0116712	1.15056	Dyak\GE21593	0.0098923	0.397278	Dere\GG14403	8.23017	4.47043	Dana\GF25008	0.0170115	0	Dpse\GA13276	0	0.559251	Dper\GL25025	0	0.0192999	FBpp0274638-D1_1	0	0.032555	Dwil\GK16651	0.00806133	0.791069	Dmoj\GI13293	0.129166	0.347923	Dvir\GJ12059	0.00530719	0.655457	AAEL009211	0	0.182382
CG4372	0	0.0378003	Dsim\GD25160	0	0	Dsec\GM15681	0	0	CG4372-PA	0	0	Dyak\GE13669	0	0	Dyak\GE13669	0	0	Dere\GG20738	0	0	Dana\GF11609	0	0.114575	Dpse\GA18140	0	0	Dper\GL17509	0	0
snoRNA:Me28S-C2645a	0	0
CR44895	0.00956363	0
Chrac-16	79.7377	318.463	Dsim\GD15946	88.6753	355.634	Dsec\GM13228	80.1723	437.193	Chrac-16-PA	124.171	455.43	Dyak\GE16727	94.4371	247.602	Dyak\GE16727	89.5568	327.409	Dere\GG19565	96.1923	270.05	Dana\GF19515	77.1316	430.092	Dpse\GA13924	58.2683	173.086	Dper\GL20264	57.6703	185.277	FBpp0283364-D1_1	65.2418	416.995	Dwil\GK25044	49.0101	215.654	Dmoj\GI21483	171.657	131.59	Dvir\GJ18514	131.702	455.443	AAEL007466	65.8108	110.557
CG6481	0	0.163305				Dsec\GM22801	0.0808946	0.211989	CG6481-PA	0.201718	0.322564	Dyak\GE15515	0	0.503236	Dyak\GE15515	0.0378555	0.209648	Dere\GG18109	0	0.115562	Dana\GF22407	0	0.0440093
Gr98a	0	0	Dsim\GD21337	0	0	Dsec\GM10394	0	0				Dyak\GE23740	0	0.0810855	Dyak\GE23740	0	0	Dere\GG11555	0	0	Dana\GF16289	0	0	Dpse\Gr98a	0	0.0107952	Dper\GL23924	0	0	FBpp0283617-D1_1	0	0	Dwil\GK12227	0.0097999	0.8618
Ahcy13	130.668	9.78921	Dsim\GD17210	139.81	20.7953	Dsec\GM19564	94.9234	12.6286	Ahcy13-PA	89.4749	56.9943	Dyak\GE17184	135.323	28.0255	Dyak\GE17184	122.951	33.2097	Dere\GG17878	78.894	17.5194	Dana\GF21238	73.3619	13.7868	Dpse\GA11121	105.793	48.0749	Dper\GL14580	146.742	102.955	FBpp0275771-D1_1	117.167	74.4612	Dwil\GK19859	149.05	337.083	Dmoj\GI15339	110.595	150.248	Dvir\GJ16855	184.093	111.65	AAEL008341	308.261	143.89
Ibf1	29.8592	112.55	Dsim\GD18601	27.7244	117.019	Dsec\GM23790	41.9699	183.477				Dyak\GE25937	75.2185	145.238	Dyak\GE25937	90.5739	105.509	Dere\GG15863	88.353	147.334	Dana\GF16586	40.9933	144.56	Dpse\GA21077	63.0765	172.394	Dper\GL13946	73.061	227.968	FBpp0283025-D1_1	86.8859	464.939	Dwil\GK22432	20.7209	25.1508
CG15870	0	0.336895
CR44151	0	0
CG33322	0	0	Dsim\GD21679	0	0.0166521	Dsec\GM23305	0	0	CG33322-PA	0	0.0918069	Dyak\GE13542	0.0229335	0.123648	Dyak\GE13542	0.116752	0.0223638	Dere\GG21548	0	0.0336809				Dpse\GA26021	0.166138	0.206945	Dper\GL19589	0.102433	0.0392649	FBpp0280721-D1_1	0.0233377	0.0253058	Dwil\GK14680	0.390163	0.203166	Dmoj\GI17851	0.190509	1.33322	Dvir\GJ17346	0.411154	0.806587
CG9492	0	0.0935902	Dsim\GD20775	0	0.00210177	Dsec\GM26232	0.00176185	0.134602				Dyak\GE24752	0.000572401	0.00399792	Dyak\GE24752	0	0.00230631	Dere\GG17347	0	0.0464355	Dana\GF18403	0.00111268	0.0500257	Dpse\GA26239	0	0.0721129	Dper\GL12262	41.6972	49.4442				Dwil\GK11986	0.00729501	0.0119001	Dmoj\GI23526	0	0.0597375	Dvir\GJ10278	0.00363648	0.165031	AAEL009881	0.023362	0.00421095
hoe2	0	0.120473	Dsim\GD11986	0	0.0488614	Dsec\GM18062	0.00538167	0.0594808	hoe2-PA	0	0	Dyak\GE18720	0.00218863	0.0321372	Dyak\GE18720	0	0.108095	Dere\GG24341	0	0.417949	Dana\GF21544	0	0	Dpse\GA13854	0.0162764	1.63092	Dper\GL19492	3.16501	19.0172	FBpp0280618-D1_1	0.013141	4.37127	Dwil\GK24588	0	0.0078808	Dmoj\GI14395	0.00253023	0.0144836	Dvir\GJ16261	0	0
tRNA:CR30155	0	0
Prp18	20.413	55.2397	Dsim\GD20137	15.438	41.6099	Dsec\GM23352	18.4964	70.7248	Prp18-PA	24.7085	71.8336	Dyak\GE25155	18.1443	55.9791	Dyak\GE25155	19.0214	51.711	Dere\GG16208	8.43176	23.6943	Dana\GF16419	22.5478	43.9839	Dpse\GA19293	10.2205	60.5791	Dper\GL13914	19.8362	94.6726	FBpp0283212-D2_1	28.026	150.048	Dwil\GK13717	39.4853	43.3868	Dmoj\GI24151	19.7949	95.7362	Dvir\GJ23455	23.6676	55.9664	AAEL008416	27.1568	33.2988
CR43684	0	0.520888
CG34199	0.0158698	0.0316113	Dsim\GD11504	0	0	Dsec\GM22005	0	0	CG34199-PA	0	0.190408	Dyak\GE12101	0	0	Dyak\GE12101	0	0	Dere\GG22023	0	0	Dana\GF12258	0	0	Dpse\GA24854	0	0.0365067	Dper\GL17631	0	0.135057	FBpp0278049-D1_1	0	0	Dwil\GK19624	0	0.163585	Dmoj\GI20793	0	0.0170862	Dvir\GJ20528	0	0
CG9826	0	0.0100412	Dsim\GD11714	0	0.0317608	Dsec\GM15961	0	0	CG9826-PB	0	0	Dyak\GE14238	0	0.0134628	Dyak\GE14238	0	0.116043	Dere\GG22805	0	0	Dana\GF13546	0	0	Dpse\GA22061	0	0.0116993	Dper\GL11388	0.0032393	4.56257e-12				Dwil\GK21465	0	0	Dmoj\GI20333	0	0.136507	Dvir\GJ22058	0	0.0917842
CG42812	0	0							CG42812-PA	0	0													Dpse\GA30174	0	0.0215523				FBpp0300292-D1_1	0	0.557352				Dmoj\GI22682	0	0.0336149
CG32407	0	0.0690918	Dsim\GD13913	0	0	Dsec\GM14734	0	0	CG32407-PA	0	0	Dyak\GE21522	0	0.0265616	Dyak\GE21522	0	0	Dere\GG15300	0	0	Dana\GF24004	0.0487116	0.111098	Dpse\GA16879	0.0590917	0.0957849	Dper\GL21069	0.0238402	0.103073	FBpp0286303-D2_1	46.4657	90.6969	Dwil\GK16663	0.0101892	0.0338738	Dmoj\GI13303	0.0725759	0.502095	Dvir\GJ12071	0	0.140866
CG31551	0.0462195	1.14514	Dsim\GD19802	0.0808972	0.375105	Dsec\GM10824	0.101757	0.667652				Dyak\GE10145	0.164808	0.203907	Dyak\GE10145	0.467373	0.538643	Dere\GG12961	0.0137361	0.149814
CR44630	0	0
Arp8	16.8095	9.76116	Dsim\GD15659	21.3705	30.0023	Dsec\GM22847	14.8554	14.6249	Arp8-PA	13.5094	12.4143	Dyak\GE15564	24.7022	7.52619	Dyak\GE15564	27.752	11.3693	Dere\GG18155	25.5604	1.06324	Dana\GF21170	15.24	32.5286	Dpse\GA20628	10.9549	56.9477	Dper\GL14560	32.1103	138.589	FBpp0275624-D1_1	9.25628	35.0141	Dwil\GK25163	23.5108	36.3674	Dmoj\GI16345	14.5336	24.9851	Dvir\GJ15683	15.3729	3.90473
Dlic	72.356	2.22394				Dsec\GM11463	97.1324	3.19918	Dlic-PD	83.2708	2.14273	Dyak\GE15915	62.8356	5.18446	Dyak\GE15915	67.3674	6.31265	Dere\GG18397	56.8443	17.266	Dana\GF22587	35.9793	9.80889	Dpse\GA15140	58.8385	11.8826	Dper\GL20252	84.3683	18.0167	FBpp0283241-D1_1	69.3729	6.26356	Dwil\GK16106	90.7323	12.7097	Dmoj\GI14862	42.4578	33.8425	Dvir\GJ19525	60.513	18.5379	AAEL011019	75.2191	52.9867
CG42869	0	0
Cyt-c-d	0.0820364	0.343514	Dsim\GD24072	0.104444	0.319234	Dsec\GM17196	0	0.251285	Cyt-c-d-PA	0	0.240687	Dyak\GE12756	0	0.0939793	Dyak\GE12756	0	0.54356	Dere\GG22762	0.0629658	0	Dana\GF20842	0.177146	0.382869	Dpse\GA12159	0.233042	2.93673	Dper\GL18777	3.10879	17.9256	FBpp0280088-D2_1	103.497	445.389	Dwil\GK18205	0	0	Dmoj\GI18080	0.0739872	1.17481	Dvir\GJ16711	0.884737	16.2246
Caps	0.159393	11.5484	Dsim\GD24425	2.2584	4.30699	Dsec\GM13031	12.3054	20.8588	Caps-PA	11.9025	7.05728	Dyak\GE14573	0.0240602	6.9018	Dyak\GE14573	0.266881	2.47702	Dere\GG13050	21.8681	72.3012							Dper\GL18406	10.446	42.9253				Dwil\GK13625	0.0940705	0.200895	Dmoj\GI14034	0.202643	1.19221	Dvir\GJ12217	5.89283	27.5055
snoRNA:Psi28S-2442a	0	1.19675
CG6753	0.00381131	6.15826	Dsim\GD20554	0	0.860443	Dsec\GM25994	0	2.95479	CG6753-PB	0	1.42316	Dyak\GE24500	0.00677378	6.02194	Dyak\GE24500	0.0142502	8.62907	Dere\GG17110	0	5.8824	Dana\GF17879	0	5.13789	Dpse\GA19835	0.0178181	5.90547	Dper\GL27341	0	22.4266	FBpp0283438-D1_1	0.00441971	5.49154	Dwil\GK13565	0.0655118	0.600651	Dmoj\GI24751	0.00642775	8.20406	Dvir\GJ14576	0.0102705	3.34587
CG5621	0	0	Dsim\GD19386	0.0176269	0.0443165	Dsec\GM15053	0	0	CG5621-PB	0	0							Dere\GG24232	0	0.0918416	Dana\GF17996	0	0	Dpse\GA26558	0	0	Dper\GL24289	0	0.0022772	FBpp0300212-D1_1	0	0	Dwil\GK22476	0.0619587	0.069642	Dmoj\GI10783	0	0.526717	Dvir\GJ14381	0.00207513	0.351223	AAEL002511	0.31973	1.03585
Tsp47F	0	0.0968306	Dsim\GD25905	0	0.0850761	Dsec\GM20434	0	0.17845	Tsp47F-PB	0	0	Dyak\GE13526	0	0.764965	Dyak\GE13526	0	0	Dere\GG22652	0	0.000137366	Dana\GF12397	0	0.203155	Dpse\GA21493	0.086096	0.0886121	Dper\GL10398	0	0	FBpp0278353-D1_1	0.0134607	0.280221	Dwil\GK21888	0	0	Dmoj\GI21055	0.0293858	0.239699	Dvir\GJ21977	0.16695	1.15467e-16	AAEL006282	3.5197	7.89509
RpL10Ab	914.515	3066.3	Dsim\GD14333	1139.84	4317.33	Dsec\GM25301	1265.99	4281.07	RpL10Ab-PA	1037.4	3774.45	Dyak\GE21853	1716.96	5004.95	Dyak\GE21853	1593.82	7177.1	Dere\GG15534	1641.56	7640.67	Dana\GF24510	1056.67	6647.81	Dpse\GA20236	1192.35	4819.07	Dper\GL20818	1479.33	6836.21	FBpp0286900-D1_1	1283.12	6848.07	Dwil\GK13682	898.198	3884.08				Dvir\GJ11814	1401.33	5987.27	AAEL013221	1654.5	1836.4
Gs1	178.273	55.8856	Dsim\GD23002	155.739	70.9172	Dsec\GM16716	131.935	193.327	Gs1-PC	97.7802	40.3786	Dyak\GE16593	78.2615	22.94	Dyak\GE16593	56.0577	5.03525	Dere\GG24698	160.613	39.5545	Dana\GF14864	33.5681	2.63895	Dpse\GA15446	96.1903	22.131	Dper\GL13945	108.084	44.4756				Dwil\GK24607	86.5372	5.93646	Dmoj\GI16461	108.819	103.707	Dvir\GJ16218	105.652	445.304	AAEL001887	25.6015	37.7873
CG14135	10.1598	22.6617	Dsim\GD14322	23.2453	12.225	Dsec\GM25291	35.0423	317.407	CG14135-PB	37.3766	21.7612	Dyak\GE21839	6.81151	138.167	Dyak\GE21839	9.63031	543.257	Dere\GG15522	9.57448	231.067				Dpse\GA12784	15.7854	155.785	Dper\GL16281	16.4064	287.572	FBpp0274184-D1_1	14.6081	124.825				Dmoj\GI13719	9.31976	0.878789	Dvir\GJ14062	18.7773	6.71983
glob2	0	0.110721	Dsim\GD19540	0	0	Dsec\GM10544	0	0	glob2-PB	0	0.0737916	Dyak\GE24095	0	0	Dyak\GE24095	0	0	Dere\GG10391	0	0	Dana\GF16358	0	0.306716	Dpse\GA26482	0	0	Dper\GL24031	0	0				Dwil\GK24567	0	0
CG12736	14.5513	47.406	Dsim\GD15306	11.0977	17.6842	Dsec\GM20785	10.3426	10.3826	CG12736-PA	13.2476	20.5115	Dyak\GE23915	13.4897	10.8427	Dyak\GE23915	16.1345	13.1022	Dere\GG10739	24.6913	29.3922	Dana\GF13674	22.2813	28.1614	Dpse\GA11779	6.9507	3.26969	Dper\GL20115	2.59725	1.28796	FBpp0278282-D1_1	6.24537	2.5763	Dwil\GK19666	1.44275e-34	12.7055	Dmoj\GI20403	8.76337	26.3467	Dvir\GJ20075	4.66992	15.5751	AAEL012167	47.8183	10.7913
CG17944	0	0	Dsim\GD19484	0	0	Dsec\GM10485	0	0	CG17944-PB	0	0							Dere\GG25215	0	0	Dana\GF17305	0	0
Cad96Ca	0.00224391	5.56999	Dsim\GD18227	0	0.123094	Dsec\GM17743	0	0.0855618	Cad96Ca-PA	0	1.11731	Dyak\GE10728	0	0.0512791	Dyak\GE10728	0	0.0150061	Dere\GG12279	0.00531927	0.135258	Dana\GF17093	0	0.100817				Dper\GL21933	32.7274	69.6903				Dwil\GK13396	0	0.0038103	Dmoj\GI23865	0.00574405	0.16079	Dvir\GJ23604	0	0	AAEL000850	0.0427592	3.20412
Gld	0.00655942	0.0717853				Dsec\Gld	0	0.853003	Gld-PA	7.62957e-69	1.9604e-20	Dyak\Gld	0.0194644	0	Dyak\Gld	0	0	Dere\Gld	0.0509331	0.606738	Dana\GF17310	0	0.087949	Dpse\Gld	0.00709603	0.421406	Dper\GL12187	0	2.22285e-15	FBpp0281212-D1_1	0.156334	2.94669	Dwil\GK11086	0	0.0727801	Dmoj\GI23491	0	0.04768	Dvir\Gld	0	0.829096	AAEL005769	0.148442	4.58437
CR43217-RA	0	0
CG17672	0.108823	1.74538	Dsim\GD14424	0.0270667	0.435921	Dsec\GM25392	0	0.478125	CG17672-PA	2.142	0.330759	Dyak\GE21946	0.0755103	1.42481	Dyak\GE21946	0	0.62566	Dere\GG15621	0.131405	0.65647	Dana\GF23508	0.249541	4.32123	Dpse\GA23760	0.0287254	6.5045	Dper\GL25327	0.0116769	1.8721	FBpp0275140-D1_1	0.0427379	1.50839	Dwil\GK17422	4.04618	3.46543	Dmoj\GI11750	0.0275349	0.337002	Dvir\GJ13459	21.2283	26.135
l(1)G0469	6.62425	0.400137	Dsim\GD24512	25.9981	0.0730954	Dsec\GM17566	12.8634	0.449476				Dyak\GE16123	13.7707	0.166428	Dyak\GE16123	17.672	0.0918828	Dere\GG19469	8.65953	0.769408	Dana\GF15991	27.2055	0.283462	Dpse\GA25812	31.4033	0.40688	Dper\GL13005	24.5171	0.468043	FBpp0280126-D1_1	24.6756	0.628043	Dwil\GK25177	16.7768	1.63491	Dmoj\GI15053	31.3906	2.6705	Dvir\GJ14707	25.7959	0.830687	AAEL002950	80.9179	26.4803
CG42729	0	0.0540145	Dsim\GD12555	0	0	Dsec\GM24483	0	0	CG42729-PA	0	0.577458							Dere\GG13540	0	0.560954	Dana\GF24466	0	0	Dpse\GA25521	0	0.28074	Dper\GL20587	0	0.742538							Dmoj\GI12218	0	0.0347716	Dvir\GJ11449	0	0.0708027
CR44491	0	0
CG32557	0	0.809058	Dsim\GD15660	0.0207073	0.951964	Dsec\GM22848	0.00859565	1.70214	CG32557-PA	0	0.370262	Dyak\GE15565	0	0.128086	Dyak\GE15565	0	0.0393766	Dere\GG18157	0.0125755	0.4795	Dana\GF21171	0.0152824	0.0933539	Dpse\GA23985	0.0700757	2.77386	Dper\GL14561	0.0851775	2.95326	FBpp0275633-D1_1	0	4.41552e-95	Dwil\GK25164	0.004344	0.111157	Dmoj\GI16346	0.00673905	0.619009	Dvir\GJ15684	0.0284321	2.83606
CG9629	1.81739	19.5556	Dsim\GD12292	0.210267	2.61617	Dsec\GM14883	0.0648145	1.39626	CG9629-PA	0.345559	4.37063							Dere\GG13416	0.0714927	4.22032	Dana\GF10773	0.072121	0.845466	Dpse\GA21924	0.0496341	0.554709	Dper\GL20912	0.0121256	2.72907	FBpp0286110-D1_1	5.62329e-166	3.15419000000007e-311	Dwil\GK19673	0.0841542	5.77944	Dmoj\GI13547	0.610571	5.61399	Dvir\GJ11906	0	0.0244922	AAEL011756	0.303911	21.442
scrib	29.8009	147.861	Dsim\GD21289	32.4176	153.253	Dsec\GM10328	39.4343	147.163				Dyak\GE23676	43.6481	188.252	Dyak\GE23676	49.1519	155.598	Dere\GG11485	30.0004	156.862	Dana\GF16442	15.3881	44.2444	Dpse\GA18897	12.6171	82.3588	Dper\GL23097	25.2065	120.412				Dwil\GK13318	21.4519	93.6873	Dmoj\GI22874	23.6928	83.1617	Dvir\GJ14169	28.7123	88.8871
CG12986	0	8.66749	Dsim\GD24487	0.104625	7.96272	Dsec\GM22853	0	3.09046	CG12986-PA	0	5.21044	Dyak\GE15571	0	2.96477	Dyak\GE15571	0	11.978	Dere\GG18162	0	5.67555	Dana\GF19469	0	3.10388	Dpse\GA11957	0	2.10612	Dper\GL14749	0	15.0116	FBpp0282757-D1_1	0	0	Dwil\GK25322	0.0287654	5.78685	Dmoj\GI15925	0	12.9875	Dvir\GJ16832	0	1.80081
CG15475	0	0	Dsim\GD24264	0	0	Dsec\GM23354	0	0	CG15475-PA	0.690728	0.392719	Dyak\GE13313	0	0	Dyak\GE13313	0	0	Dere\GG21239	0	0	Dana\GF15343	0	0	Dpse\GA13754	0	0				FBpp0279796-D1_1	0	0				Dmoj\GI18051	0	0.0151914	Dvir\GJ22413	0	0
CR40465	0	0
CG43885	0.0333849	12.2841
Est-P	0.162361	5.87197							Est-P-PA	0.210161	4.37574
Cdc23	10.4883	13.5942							cdc23-PA	26.3295	55.0245
Ugt86Dh	0	0.0273836	Dsim\GD18734	0	0	Dsec\GM23921	0	0				Dyak\GE26074	0.0165047	0	Dyak\GE26074	0	0	Dere\GG17925	0	0.0239351	Dana\GF16734	0	0	Dpse\GA18421	0.00478346	0.0531241	Dper\GL12561	0	0.0271394	FBpp0284862-D1_1	0	0.22469				Dmoj\GI10122	0	0
5SrRNA:CR33448	0	0
CG1387	0	1.16918	Dsim\GD16894	0.0132035	0.00800841	Dsec\GM21518	0.00782794	0.103345				Dyak\GE15778	0	0.0253826	Dyak\GE15778	0	0.013334	Dere\GG19315	0.199054	0.311609	Dana\GF22494	0	0.0901141
DUBAI	25.1811	12.4337	Dsim\GD25839	25.9282	7.06756	Dsec\GM20360	36.794	12.4114	CG8830-PB	30.0842	5.26979	Dyak\GE13447	29.3625	12.8788	Dyak\GE13447	31.0318	8.3943	Dere\GG22578	19.7844	8.88125	Dana\GF12451	26.5511	22.0217	Dpse\GA21353	22.3965	11.3881	Dper\GL17350	33.0312	15.8262	FBpp0276143-D1_1	32.7865	5.56726	Dwil\GK15746	32.9261	17.032	Dmoj\GI19875	32.4385	9.73278	Dvir\GJ15045	28.5818	24.0431
Aats-cys	24.9171	11.4081	Dsim\GD11166	30.5736	11.9912				Aats-cys-PA	24.0902	11.2811	Dyak\GE11760	35.1023	70.3469	Dyak\GE11760	35.9561	54.9807	Dere\GG20575	24.03	5.66953	Dana\GF11862	28.0196	8.6693	Dpse\GA21073	27.8549	41.1848	Dper\GL10698	27.0965	63.2746	FBpp0276860-D1_1	28.2366	117.133	Dwil\GK15775	34.6963	97.1811	Dmoj\GI18835	28.2608	110.965	Dvir\GJ21863	36.5245	148.827	AAEL004345	54.5572	19.8237
CG7739	22.4944	66.1475	Dsim\GD12554	29.9943	52.2701	Dsec\GM24481	43.3038	80.5629	CG7739-PA	78.4133	173.35							Dere\GG13538	19.8078	105.677	Dana\GF24463	28.9561	58.1786	Dpse\GA20555	28.0567	29.5248	Dper\GL25540	32.4161	35.2985	FBpp0274811-D1_1	13.6621	18.7036	Dwil\GK10513	28.2614	31.3774	Dmoj\GI12215	21.9653	43.1965	Dvir\GJ11447	18.1372	61.2626	AAEL006343	25.7117	21.8943
5-HT2A	0.0153226	13.7777	Dsim\GD19740	0.00552041	0.311118	Dsec\GM10765	0.00514366	0.473658	5-HT2-PB	0.0153985	0.759987	Dyak\GE25425	59.2154	78.5085	Dyak\GE25425	1.19351	2.02199	Dere\GG12484	0.0404908	0.316042	Dana\GF16662	0	0.0140186	Dpse\GA10393	0	0	Dper\GL22070	0.00844152	0	FBpp0300494-D1_1	0	0	Dwil\GK13828	0.00591211	0.00268882	Dmoj\GI24591	0.00139605	0.0919762	Dvir\GJ22656	0	0.0154845
CG34408	12.7121	16.2166	Dsim\GD24698	18.8819	11.8427	Dsec\GM11415	15.6391	13.5781	CG34408-PB	14.6195	10.4567	Dyak\GE17839	16.907	7.32383	Dyak\GE17839	16.0066	8.81937	Dere\GG18350	9.83321	8.68029	Dana\GF19204	4.89747	1.75942	Dpse\GA22490	13.7054	14.9169	Dper\GL12887	19.839	12.5164	FBpp0272486-D1_1	8.1706	3.79077	Dwil\GK24981	20.102	22.3923	Dmoj\GI16114	16.5568	32.5534	Dvir\GJ16196	25.9841	37.2434
CG5819	0	0.175871	Dsim\GD11657	0	0.0153725	Dsec\GM15898	0	0	CG5819-PA	0	0.0301637	Dyak\GE14171	0	0.0426811	Dyak\GE14171	0	0	Dere\GG22177	0	0	Dana\GF12620	0.0101556	0.0281955	Dpse\GA19153	0	0	Dper\GL17533	0	0.00426974	FBpp0276063-D1_1	0.00638889	0	Dwil\GK20808	0.00155045	6.01135	Dmoj\GI19930	0.0024891	0.0142836	Dvir\GJ15097	0	0.0573661	AAEL012093	0	0.328256
CG7713	46.9006	106.86	Dsim\GD19187	37.3939	89.4169	Dsec\GM15263	47.3859	157.368	CG7713-PA	68.8364	332.684	Dyak\GE25499	44.3363	121.699	Dyak\GE25499	59.7231	217.293	Dere\GG22526	34.9008	109.383	Dana\GF16853	52.6736	65.5891	Dpse\GA20536	27.5261	169.962	Dper\GL12394	40.244	249.597	FBpp0284692-D1_1	40.5314	310.899				Dmoj\GI23454	32.1777	82.0549	Dvir\GJ23952	30.119	104.621	AAEL002134	25.4413	103.981
Ca-alpha1T	0.00810612	0.339167	Dsim\GD16210	0.00763474	0.222563	Dsec\GM12593	0.73684	2.23003	Ca-alpha1T-PC	0.00209014	0.205595	Dyak\GE16481	0.0283993	0.261314	Dyak\GE16481	0.00534479	0.12614	Dere\GG17693	0.00142708	0.470774	Dana\GF20312	0.00166547	0.0631421										Dwil\GK17712	0.00533418	0.378722	Dmoj\GI16177	0.00819556	0.138558	Dvir\GJ16667	0.0027147	0.0103449	AAEL006849	3.04908	0.650901
bmm	37.3929	55.8164	Dsim\GD12598	29.7402	61.6904	Dsec\GM24528	55.4166	57.3297	bmm-PB	61.3843	128.056	Dyak\GE20001	39.6034	100.297	Dyak\GE20001	31.7691	204.901	Dere\GG13706	38.5743	114.226	Dana\GF25180	29.3066	56.1072	Dpse\GA18792	28.6399	47.2701	Dper\GL26073	12.9565	31.5572	FBpp0274854-D1_1	28.8451	84.1992	Dwil\GK10534	27.4601	28.4864	Dmoj\GI17604	22.9125	58.065	Dvir\GJ17950	28.9334	40.8081	AAEL011918	74.5565	24.1701
CR44611	0	0
CG8617	18.7352	22.2728	Dsim\GD25687	19.2714	8.43103	Dsec\GM20216	20.1948	24.4634	CG8617-PA	21.3657	17.648	Dyak\GE12318	16.182	17.2223	Dyak\GE12318	18.2866	16.0556	Dere\GG22429	19.4656	14.8329	Dana\GF11356	25.4773	77.0727	Dpse\GA21212	22.4437	17.1211	Dper\GL11404	31.395	24.9582	FBpp0277595-D1_1	6.7968	5.00166	Dwil\GK21838	25.5626	28.6949	Dmoj\GI19353	23.9146	92.6985	Dvir\GJ20336	16.8023	32.4986
CG3124	0	0.00991573	Dsim\GD25068	0	0.023509	Dsec\GM15566	0	0	CG3124-PA	0	0	Dyak\GE11588	0	0	Dyak\GE11588	0	0	Dere\GG20052	0	0	Dana\GF13304	0	0	Dpse\GA16114	0	0	Dper\GL11284	0.00812662	0	FBpp0277469-D1_1	0.00266616	0	Dwil\GK19584	0	0.0104776	Dmoj\GI21122	0.00826258	0.126344	Dvir\GJ20968	0	0.0432
CR45576	0	0
CR43932	0	0
tos	57.8174	11.8559	Dsim\GD21820	51.1182	9.33884	Dsec\GM17073	65.4372	8.94627	tos-PA	50.3749	6.65312	Dyak\GE12717	53.8138	17.135	Dyak\GE12717	62.4286	11.0914	Dere\GG21694	51.9308	3.87407	Dana\GF14831	47.7274	16.4472	Dpse\GA10293	34.4551	20.415	Dper\GL18496	32.5011	18.6784	FBpp0279779-D1_1	36.1915	6.7433	Dwil\GK24343	59.381	12.4972	Dmoj\GI14203	54.1289	9.84743	Dvir\GJ20464	46.3666	17.8883	AAEL006209	45.3744	13.187
ppk10	0	0.155317	Dsim\GD22255	0	0.0178097	Dsec\GM11655	0.00670677	1.11215	ppk10-PB	0	1.32335	Dyak\GE13615	0	0	Dyak\GE13615	0	0	Dere\GG10385	0	0	Dana\GF14095	0	0				Dper\GL19139	0.0388307	0.764794				Dwil\GK14883	0	0	Dmoj\GI20510	0.00332804	0.0472758	Dvir\GJ13850	0.00286935	0.473708
Ir40a	0.771199	3.20168	Dsim\GD24353	0.0731396	0.101269	Dsec\GM18791	0.174662	0	Ir40a-PD	0.094296	0.0675028	Dyak\GE12960	0.0155662	0.0464398	Dyak\GE12960	0	0	Dere\GG21364	0.0128821	0.131232	Dana\GF19578	0	0	Dpse\GA28055	0.0625185	0.00780794	Dper\GL26168	0.0142322	0.00586003	FBpp0285733-D1_1	0.00393022	0.0166466	Dwil\GK15347	0	0	Dmoj\GI17492	0	0.0741421	Dvir\GJ15132	0.181419	0.0983527
NaCP60E	0.472727	1.24396	Dsim\GD11909	0.325652	6.78529	Dsec\GM11913	1.00873	7.46408	NaCP60E-PD	2.20582	6.38952	Dyak\GE14454	0.776378	3.65561	Dyak\GE14454	0.220713	0.125365	Dere\GG23017	1.09523	1.41535	Dana\GF13350	0.0224025	0.0735343	Dpse\GA24638	916.98	3096.49	Dper\GL11199	0	0.0382292				Dwil\GK20910	0.395771	0.82028	Dmoj\GI19864	0.470016	0.18509	Dvir\GJ18955	8.76316	3.58332
CG16820	0	0.558993	Dsim\GD23880	0	0	Dsec\GM10333	0	0.555306	CG16820-PA	0	0.0484037	Dyak\GE18634	0	0.130414	Dyak\GE18634	0	0.594273	Dere\GG23830	0	0.0211187	Dana\GF23102	0	0	Dpse\GA14166	0	0.0336778	Dper\GL26316	0.0036883	0.240737	FBpp0287420-D1_1	0.00847424	0.450859	Dwil\GK14554	0.00810913	0	Dmoj\GI17615	0	0.325856	Dvir\GJ17959	0	0.0837326
fu12	42.8496	0.530183	Dsim\GD22398	28.8499	0.85823	Dsec\GM12902	22.7636	1.36906	fu12-PA	29.032	0.877137	Dyak\GE10971	37.7768	2.00399	Dyak\GE10971	46.0691	1.79296	Dere\GG24070	24.1655	0.549156	Dana\GF14372	56.9692	1.01164	Dpse\GA14576	6.03532	2.84692	Dper\GL25650	21.0345	5.02613	FBpp0279283-D1_1	27.4764	2.31981	Dwil\GK24838	61.7431	3.82129	Dmoj\GI17635	39.6782	6.08025	Dvir\GJ18200	52.1	25.0255	AAEL011898	0.0461156	0.642316
CG12267	7.44343	33.5993	Dsim\GD18841	6.20793	23.8822	Dsec\GM24041	9.32406	52.4041	CG12267-PA	10.4115	44.3772	Dyak\GE26202	5.96297	41.4556	Dyak\GE26202	12.0472	69.6994	Dere\GG18993	10.6905	30.6176	Dana\GF17964	12.5809	27.4419	Dpse\GA11520	14.1043	15.4101	Dper\GL27319	19.5239	6.61883	FBpp0283414-D1_1	18.6175	131.547	Dwil\GK10977	5.81927	23.8613	Dmoj\GI23238	9.85138	58.4152	Dvir\GJ10734	14.9326	57.6499	AAEL007496	45.9038	33.7686
CG5204	0.00404512	0.0325178	Dsim\GD23866	0	0.0798026	Dsec\GM10157	0	0.518968	CG5204-PA	0.00934132	0.379547	Dyak\GE18617	0.010004	0.0243927	Dyak\GE18617	0	0	Dere\GG23815	0.0052538	0.00773366	Dana\GF14220	0	1.03769	Dpse\GA18735	0	3.09712	Dper\GL24741	0	9.67281	FBpp0287705-D1_1	0.00467669	1.18909	Dwil\GK15313	0.015883	0.758825	Dmoj\GI18095	0.0591991	0.0688515	Dvir\GJ16856	0.0374782	0.171454
CG33144	4.60165	0.128231	Dsim\GD25960	4.05188	0.0663494	Dsec\GM20497	4.81341	0.185265	CG33144-PA	2.74256	0.0584197	Dyak\GE13078	6.94793	2.81093	Dyak\GE13078	5.67979	7.23204	Dere\GG22721	5.58708	3.0377	Dana\GF11090	1.89644	0.181772	Dpse\GA17318	3.57447	10.6247				FBpp0278537-D1_1	2.93578	8.38383	Dwil\GK19659	18.8324	4.27204				Dvir\GJ20127	8.46507	5.34097
GABA-B-R1	0	0.279058	Dsim\GD23988	0	0.028694	Dsec\GM15872	0.00547617	0.0195583	GABA-B-R1-PB	0	0.106215	Dyak\GE19057	0	0	Dyak\GE19057	0	0.0429429	Dere\GG25140	1.39643	0.152468	Dana\GF14903	0	0	Dpse\GA13618	0.00588572	0.121629	Dper\GL26024	1.00267	0.585665				Dwil\GK18309	0	0.00320009	Dmoj\GI13237	0.00156138	0.0461668	Dvir\GJ11859	0.00265654	0.80132
CG33271	0	0
CG13989	0	0	Dsim\GD23393	0	0	Dsec\GM18611	0	0	CG13989-PA	0	0	Dyak\GE13714	0	0	Dyak\GE13714	0	0	Dere\GG10396	0	0
ppk13	0	0	Dsim\GD21656	0	1.37493	Dsec\GM23280	0	0	ppk13-PA	0	0.976532	Dyak\GE13005	0	0.299365	Dyak\GE13005	0	0.372302	Dere\GG21527	0	0.114141	Dana\GF24164	0	0	Dpse\GA25474	0	0.0311108	Dper\GL25869	0	0.07447	FBpp0279504-D1_1	0	0.0265778	Dwil\GK21999	0	0.00637052	Dmoj\GI17841	0	0	Dvir\GJ17335	0	0.114747	AAEL006613	0	0.306854
CG43171	0	0
Rab2	74.5321	314.205	Dsim\GD10420	78.8228	269.074	Dsec\GM20894	136.009	549.37	Rab2-PA	157.008	515.769	Dyak\GE19072	95.1103	252.033	Dyak\GE19072	141.043	482.268	Dere\GG23219	84.62	389.476	Dana\GF11067	55.3703	234.695	Dpse\GA17076	49.2997	287.457	Dper\GL11116	57.6363	296				Dwil\GK23088	119.027	384.629	Dmoj\GI19298	44.894	214.156	Dvir\GJ22175	51.0057	238.027	AAEL004902	34.1858	61.1283
CG15890	0	0.0313396	Dsim\GD15841	0	0				CG15890-PA	0	0.0791538	Dyak\GE16105	0	0.144467	Dyak\GE16105	0	0.0681109	Dere\GG19451	1.06385	0.9267	Dana\GF21601	0.0438315	1.14714	Dpse\GA14008	0	0.00903344	Dper\GL20411	0.00222691	0.00389067	FBpp0288221-D1_1	0.00503333	0.480046	Dwil\GK18457	0	0	Dmoj\GI15748	0.00641962	0.0331942	Dvir\GJ18608	0	0	AAEL009314	0.456271	0.336252
Tapdelta	91.9172	22.4002	Dsim\GD25906	88.9396	22.1322	Dsec\GM20435	69.6903	23.1582	Tapdelta-PA	41.6373	14.0125	Dyak\Tapdelta	146.552	66.3448	Dyak\Tapdelta	87.5707	75.3335	Dere\GG22653	122.453	191.21	Dana\GF12398	227.525	198.374	Dpse\GA21495	62.012	113.285				FBpp0278354-D1_1	68.6354	77.2558	Dwil\GK23102	158.819	649.802	Dmoj\GI21056	165.376	166.601	Dvir\GJ21979	114.936	128.724	AAEL013320	89.2962	192.468
Tango8	0.566436	0.581996				Dsec\GM21865	0.284156	0	Tango8-PA	0	0							Dere\GG21872	0	0
fs(1)Ya	39.7707	0.228269	Dsim\GD24737	41.9691	0.237222				fs(1)Ya-PA	18.9617	0.215871	Dyak\GE16278	43.1103	0.665152	Dyak\GE16278	28.3296	0.434772	Dere\GG18625	53.9532	3.79604	Dana\GF22453	51.8689	0.556507	Dpse\GA15438	87.6635	1.59239	Dper\GL19916	99.8346	1.45756	FBpp0286494-D1_1	95.0975	20.9791	Dwil\GK25598	75.4361	2.89887e-81	Dmoj\GI15874	91.382	1.38902e-10	Dvir\GJ18701	111.16	0.632436	AAEL007813	103.372	82.4244
CR44960	0	0.605105
Sec8	24.8253	23.9974	Dsim\GD19584	21.0871	16.0777				sec8-PA	28.6223	25.4289	Dyak\GE24140	40.0369	62.3362	Dyak\GE24140	32.3991	34.9604	Dere\GG10860	62.3617	97.6271	Dana\GF18648	34.9141	23.4891	Dpse\GA15236	36.1498	48.1119	Dper\GL23013	42.4502	81.494				Dwil\GK13863	15.2037	21.19	Dmoj\GI22643	26.9965	19.8083	Dvir\GJ23889	37.3578	57.3612
CG11686	7.01795	12.1246	Dsim\GD18891	0.239166	0.542162	Dsec\GM24092	4.17037	4.74141	CG11686-PA	16.6176	28.0677	Dyak\GE26255	0.499126	4.01959	Dyak\GE26255	16.4356	62.1373	Dere\GG19511	2.63036	3.75323	Dana\GF17586	2.0621	4.85915	Dpse\GA11142	6.62221	18.0721	Dper\GL24398	8.20082	14.2772	FBpp0282240-D1_1	3.17106	9.71424	Dwil\GK22412	0.378856	6.19217	Dmoj\GI23375	6.25552	11.2367	Dvir\GJ10369	0	1.3543	AAEL010724	11.6403	32.3734
Mes-4	57.3135	60.3765	Dsim\GD18047	84.0862	93.1092	Dsec\GM16309	44.2004	34.5292	Mes-4-PA	52.1237	24.1884	Dyak\GE10528	72.7159	80.4289	Dyak\GE10528	55.863	76.581	Dere\GG12082	34.7176	112.94	Dana\GF16138	41.3745	40.2201	Dpse\GA18567	41.8845	71.2905	Dper\GL23881	447.159	2273.71	FBpp0283571-D1_1	37.9909	45.2583	Dwil\GK14418	44.5192	90.1185	Dmoj\GI23270	50.068	104.197	Dvir\GJ10771	66.8956	58.527	AAEL010414	61.4517	39.7767
Tektin-C	0	0.206377	Dsim\GD17596	0	0.390898	Dsec\GM13895	0	0.180923	Tektin-C-PB	0	0.937644	Dyak\GE20534	0	0.169277	Dyak\GE20534	0	0.320451	Dere\GG14110	0.0367732	0.440766	Dana\GF10443	0	0.143731	Dpse\GA10385	4.47137	8.58009	Dper\GL21420	0.00589504	0.135624	FBpp0286846-D1_1	0.00296875	0.037651	Dwil\GK17535	0.00275111	0.44894	Dmoj\GI12041	2.26995	0	Dvir\GJ13311	0.0756665	0.210268
Ccn	0	0.0215493	Dsim\GD14724	0.0088258	0	Dsec\GM25717	0.0648052	0.417667	Ccn-PB	0	0	Dyak\GE19926	0	0.0374655	Dyak\GE19926	0	0.0790527	Dere\GG13630	0	0	Dana\GF10546	0	0	Dpse\GA23550	0	0.0261145	Dper\GL24913	0.00260991	0	FBpp0274535-D1_1	0	0.0187465	Dwil\GK12301	0	0.0338568	Dmoj\GI12392	0	0.144322	Dvir\GJ12283	0.00427395	0.080546
RhoGEF64C	0.196981	0.853988	Dsim\GD13862	30.2326	0.917445	Dsec\GM14680	33.5613	2.07508	Gef64C-PA	6.8581	0.656633	Dyak\GE21468	4.17316	0.32776	Dyak\GE21468	9.07928	0.737381	Dere\GG15246	34.6333	1.78364	Dana\GF25091	0.00438601	0.0289937	Dpse\GA28539	0.103503	0.798351	Dper\GL17915	1.14776	3.73971	FBpp0286817-D1_1	0.234223	0.798318	Dwil\GK16599	0.00594385	0.15515	Dmoj\GI12750	0.0580042	0.0457493	Dvir\GJ15518	0.013681	0.27935
modSP	0.122389	3.06949	Dsim\GD20271	0.0133205	4.86724	Dsec\GM15412	0	4.89114	modSP-PA	0	1.03579	Dyak\GE26132	0	0.0527014	Dyak\GE26132	0.00986357	0	Dere\GG16813	0.30016	0.0865604	Dana\GF17925	2.54924	10.0538	Dpse\GA16100	3.29312	40.8415	Dper\GL23006	2.49215	24.7071	FBpp0281798-D1_1	0.893097	5.99804	Dwil\GK13437	0.00777098	0.550769	Dmoj\GI24709	0.00177115	2.37392	Dvir\GJ23926	0.618621	2.18617	AAEL002767	19.8111	3.79368
Cpr30B	0	0.0210198	Dsim\GD23612	0	0	Dsec\GM17521	0	0	Cpr30B-PA	0	0	Dyak\GE18851	0	0	Dyak\GE18851	0	0.0969516	Dere\GG25358	0	0	Dana\GF22765	0	0	Dpse\GA25856	8.81078e-12	0.0956223	Dper\GL18914	0	1.08666e-234	FBpp0280236-D1_1	0	0.0531257	Dwil\GK24775	0	0	Dmoj\GI24282	0	0.14539	Dvir\GJ21540	0	0.0542128
tRNA:R2:42Aa	0	0
CG15040	0	0										Dyak\GE15509	0	0.00483917	Dyak\GE15509	0.00921059	0	Dere\GG18108	0	0.0162257	Dana\GF22406	0	0.0456145	Dpse\GA13454	0	0.00497857	Dper\GL27024	0.00550793	0.0569744	FBpp0272205-D1_1	0	0.0632908	Dwil\GK16014	0.00110314	0.248596	Dmoj\GI15578	0.000649584	0.00601955	Dvir\GJ15185	0.00146511	0.00458402
salr	0.00305625	0.129441	Dsim\GD23776	0	0.0344837	Dsec\GM19017	0	0.0472628	salr-PA	0	0.0825359	Dyak\GE18524	0	0.163687	Dyak\GE18524	0	0.12953	Dere\GG23720	0	0.00463809	Dana\GF14772	0	0.0357707	Dpse\GA18499	0.007517	0.0285703	Dper\GL19559	0.0179133	0.329031	FBpp0280689-D1_1	0.923639	0.432636	Dwil\GK21060	0.00248175	0.264598	Dmoj\GI20716	0	0.142455	Dvir\GJ13301	0.0244006	1.39537
rdo	0	0.0119113	Dsim\GD24124	0	0.0287727	Dsec\GM17259	0.0632053	0	rdo-PA	0	0	Dyak\GE12808	0.0082554	0.0164293	Dyak\GE12808	0	0	Dere\GG21102	0	0	Dana\GF14810	0	0	Dpse\GA13532	0	0.129699	Dper\GL14642	1.71226	2.54167	FBpp0278973-D1_1	0	0.306792	Dwil\GK18170	0	0	Dmoj\GI17936	0.00856707	0.107538	Dvir\GJ17707	0.138248	0.0192014	AAEL011760	0.23551	0.782655
TBPH	12.999	86.8073	Dsim\GD25005	19.3453	140.237	Dsec\GM15502	74.2446	101.677	TBPH-PB	19.3212	126.37	Dyak\GE11522	27.3114	150.431	Dyak\GE11522	29.4593	217.164	Dere\GG19989	24.4911	227.504	Dana\GF12452	39.4645	180.333	Dpse\GA10247	41.3895	265.24	Dper\GL10927	37.8275	316.021	FBpp0285131-D1_1	55.9586	380.206	Dwil\GK15864	55.1339	334.081	Dmoj\GI20724	62.6661	560.397	Dvir\GJ21868	41.6939	468.715
Ance-3	0	0.0704574	Dsim\GD23939	0	0.176818	Dsec\GM15385	0	0.0189841	Ance-3-PB	0	0.0187824	Dyak\GE19012	0	0	Dyak\GE19012	0	0	Dere\GG23898	0	0	Dana\GF14270	0	0	Dpse\GA28780	0	0.00695917	Dper\GL21250	0	0.0220422	FBpp0287335-D1_1	0	0.00911241	Dwil\GK15020	0	0.0164392	Dmoj\GI12647	0.221962	0.475914	Dvir\GJ18158	0.917896	7.67525	AAEL002676	0.0409043	0
CG30278	0	0.0149497				Dsec\GM15652	0	0	CG30278-PA	0	0	Dyak\GE11691	0	0	Dyak\GE11691	0	0.0489183	Dere\GG20708	0	0	Dana\GF12323	0	0	Dpse\GA15746	0	0	Dper\GL16937	0	0				Dwil\GK20835	0	0	Dmoj\GI19619	0	4.93734
Cngl	0	0										Dyak\GE16049	0.00339081	0.0269024	Dyak\GE16049	0.00358235	0	Dere\GG19404	16.3194	10.1301	Dana\GF21038	0	0.00688972	Dpse\GA26477	0.0138109	0.0104316	Dper\GL14740	0.0505673	0.0264727	FBpp0281873-D1_1	0.0783687	0.0539246	Dwil\GK20012	0.00384296	0.00354273	Dmoj\GI15413	0.00531984	0.00353714	Dvir\GJ16372	0.00057438	0.0136556
CR32730	0.0165029	0.0175738
Mink	24.8624	28.6745	Dsim\GD21147	13.5554	16.2595				CG11120-PA	40.1726	45.9186	Dyak\GE23532	40.3815	48.0254	Dyak\GE23532	34.2133	50.43	Dere\GG11337	35.4296	74.9248	Dana\GF16313	47.9988	41.7385	Dpse\GA26602	31.5615	59.1864	Dper\GL24401	28.0669	28.7448	FBpp0297386-D1_1	29.85	69.8365	Dwil\GK12975	21.3523	40.669	Dmoj\GI24434	32.0331	92.6875	Dvir\GJ10708	86.2178	51.2715
Galphas	0.774905	136.274	Dsim\GD11812	2.19234	118.173	Dsec\GM16066	5.8929	167.357	G-salpha60A-PB	28.9496	214.951	Dyak\GE14344	3.29697	103.952	Dyak\GE14344	32.0965	116.538	Dere\GG22906	0.321229	142.448	Dana\GF12878	7.76065	174.519	Dpse\GA15477	99.3076	216.311	Dper\GL11181	83.8353	278.822				Dwil\GK15719	52.5121	201.693	Dmoj\GI18851	29.9533	36.7007	Dvir\GJ21886	56.9844	74.2265
CR17024	0	0.039189
CG4872	6.22488	8.04183	Dsim\GD17316	25.834	47.6379	Dsec\GM13473	1.67833	3.46676	CG4872-PA	7.90876	17.1961	Dyak\GE17631	2.11626	1.40109	Dyak\GE17631	10.0947	4.02433	Dere\GG19086	15.9118	9.75595	Dana\GF21752	5.72616	3.36875	Dpse\GA18493	13.6553	12.9084	Dper\GL22385	15.376	20.7134	FBpp0285469-D1_1	16.3725	61.6855				Dmoj\GI14778	9.8474	2.19733	Dvir\GJ18824	23.5219	28.1234	AAEL014014	71.5877	62.9367
CG10205	0	0	Dsim\GD11079	0	0	Dsec\GM21574	0	0	CG10205-PA	0	0	Dyak\GE13613	0	0	Dyak\GE13613	0	0	Dere\GG20483	0	0	Dana\GF13137	0	0	Dpse\GA10153	0	0	Dper\GL11439	0	0	FBpp0277636-D1_1	0	0.0364001	Dwil\GK22915	0	0.0162908	Dmoj\GI18595	0	0.0208519	Dvir\GJ20391	0	0.175761
Inx7	1.36372	9.17726	Dsim\GD16170	0.238916	7.53625	Dsec\GM17485	0.181158	4.83422	inx7-PA	0.0977512	4.54877	Dyak\GE17551	0.479985	1.63533	Dyak\GE17551	1.733	4.13893	Dere\GG17644	0.458516	4.39105	Dana\GF20329	0	0.295888	Dpse\GA15552	0.0316844	1.62539	Dper\GL26810	0.00679331	2.57233	FBpp0281091-D1_1	0.00426088	1.32636	Dwil\GK25295	0.00323826	0.61813	Dmoj\GI21580	0	0.246498	Dvir\GJ15802	0.00901328	0.0608117
HDAC6	15.4213	13.1268	Dsim\HDAC6	21.2743	17.3287	Dsec\GM20078	5.43469	3.11752	HDAC6-PC	17.2002	19.0364	Dyak\GE17180	17.9717	10.9446	Dyak\GE17180	17.366	8.8949	Dere\GG17876	22.8686	19.3105	Dana\GF21044	9.94161	7.78521	Dpse\GA19406	13.5081	16.9676	Dper\GL14573	29.787	25.6844	FBpp0275718-D1_1	13.6999	17.5088	Dwil\GK20022	11.8984	35.8341	Dmoj\GI15174	36.5285	104.922	Dvir\GJ17051	38.149	56.9685	AAEL001069	62.6642	48.5754
hydra	0	0.470848	Dsim\GD15526	0	0.5213	Dsec\GM16462	0	0.261725	hydra-PA	0	0.899329	Dyak\GE15339	0	0.389543	Dyak\GE15339	0	0.738507	Dere\GG17577	0	0.18624
MFS16	15.7026	144.263	Dsim\GD11582	16.1477	173.563	Dsec\GM15825	24.528	238.465	CG10069-PB	17.3361	235.336	Dyak\GE12187	22.1912	221.753	Dyak\GE12187	24.2853	234.887	Dere\GG22106	9.94292	253.106	Dana\GF12808	20.7879	201.998	Dpse\GA24689	16.7651	132.946	Dper\GL11333	45.2189	257.038	FBpp0277517-D1_1	20.6744	65.8591	Dwil\GK21661	32.8365	274.171	Dmoj\GI20365	31.7769	146.74	Dvir\GJ22092	38.9467	184.698	AAEL003064	78.2074	31.6619
CG2680	0.0116386	2.89809	Dsim\GD16358	0.149138	4.35736	Dsec\GM18860	0.0515162	2.5018	CG2680-PB	0.121626	4.81889	Dyak\GE16927	0.921403	1.05649	Dyak\GE16927	0.343624	0.562993	Dere\GG18612	0.203927	1.61697	Dana\GF22487	0.0774245	2.895	Dpse\GA15426	0.0219535	2.98408	Dper\GL19811	0.0267325	3.56827				Dwil\GK20059	0.125412	0.464373	Dmoj\GI14731	0.0758839	3.03923	Dvir\GJ18537	0.0124247	0.475709
fbp	14.5619	31.7653	Dsim\GD21735	5.04194	1.52609	Dsec\GM16988	27.7708	23.0979	fbp-PB	13.2606	13.0357	Dyak\GE12630	19.0118	56.8372	Dyak\GE12630	36.1083	119.138	Dere\GG21609	2.43269	5.13297	Dana\GF15476	2.48632	2.26683	Dpse\GA16400	11.2166	26.6417	Dper\GL25621	15.3589	46.1571	FBpp0285723-D1_1	10.7169	0.454147	Dwil\GK15219	20.277	94.3059	Dmoj\GI18191	22.9383	9.41754	Dvir\GJ14680	17.7812	57.1592	AAEL001158	317.255	143.135
CG11975	25.9443	35.8487	Dsim\GD18585	46.9428	57.7033	Dsec\GM23775	33.438	74.8841	CG11975-PA	32.6092	53.5559	Dyak\GE25918	32.6137	47.0025	Dyak\GE25918	35.368	63.8205	Dere\GG14096	26.0194	33.3336	Dana\GF16573	42.1779	46.3201	Dpse\GA11305	34.0504	73.5736	Dper\GL12110	45.0489	111.681				Dwil\GK11674	25.4673	38.9526	Dmoj\GI22579	34.4355	64.411	Dvir\GJ10301	38.8579	66.9765	AAEL010791	61.7712	57.2506
Torsin	66.6167	131.047	Dsim\GD16282	33.6671	47.3123	Dsec\GM12675	73.0029	235.932	torp4a-PA	57.2312	120.348	Dyak\GE16843	83.0316	92.1535	Dyak\GE16843	36.7405	11.8796	Dere\GG18527	66.1668	39.7113	Dana\GF20855	40.3976	77.9517	Dpse\GA15729	50.2649	190.764	Dper\GL14553	71.0797	291.919	FBpp0275557-D1_1	35.1319	112.577	Dwil\GK16456	36.5648	83.7079	Dmoj\GI16067	100.128	9.42988	Dvir\GJ15712	37.3232	14.2489
CR43865	0	0
CG10337	1.51364	4.23742	Dsim\GD21746	5.65956	5.62259	Dsec\GM16999	173.934	130.245	CG10337-PA	6.46655	4.06427	Dyak\GE12641	14.7957	4.51587	Dyak\GE12641	1.81506	2.12599	Dere\GG21622	3.41177	0.305532				Dpse\GA10252	4.76909	5.68914	Dper\GL25679	9.40438	9.82848	FBpp0279314-D1_1	8.82912	11.67	Dwil\GK24658	0.0771008	6.17039	Dmoj\GI10180	0.515017	1.30722	Dvir\GJ18010	8.20822	1.63181
Pbgs	8.91133	11.819	Dsim\GD12734	17.516	8.42398	Dsec\GM24669	15.5778	8.60513	Pbgs-PA	13.9104	12.2505	Dyak\GE20132	28.3992	22.9693	Dyak\GE20132	26.619	39.2085	Dere\GG13842	17.7151	16.3697	Dana\GF24991	17.4926	17.2492	Dpse\GA10250	2.93033	11.4031	Dper\GL25004	21.0867	33.324	FBpp0274617-D1_1	13.5944	8.14099	Dwil\GK16976	31.1046	3.51513	Dmoj\GI12339	23.5127	14.5667	Dvir\GJ12231	25.592	5.97901	AAEL002304	46.7468	37.9483
CG13795	0	0.00784805																												FBpp0280169-D1_1	0.0641046	0.471542
C1GalTA	28.7905	0.350491	Dsim\GD22375	16.6994	0.0351373	Dsec\GM12650	33.1995	2.57268	C1GalTA-PB	19.7493	0.0639147	Dyak\GE10709	43.079	0.979009	Dyak\GE10709	32.3821	3.5795	Dere\GG24047	40.707	0.233774	Dana\GF15693	30.1154	0.5742	Dpse\GA21851	50.7771	0.185533	Dper\GL25549	71.1618	0.41329	FBpp0285652-D1_1	52.1174	0.82187	Dwil\GK14790	15.5123	0.732856	Dmoj\GI12045	19.7871	3.21999	Dvir\GJ14135	28.6185	0.460452	AAEL007560	32.7113	20.7961
Gr98b	0	0							Gr98b-PA	0	0																			FBpp0283620-D1_1	0	0.0244682
CG10669	7.89686	7.38072	Dsim\GD18202	5.91117	6.73786	Dsec\GM17718	8.01272	10.2991	CG10669-PA	6.70212	6.49816	Dyak\GE10702	12.4217	4.03988	Dyak\GE10702	12.1422	0.647024	Dere\GG12251	4.47805	0.499541	Dana\GF18087	8.35735	12.0768				Dper\GL22087	6.78941	4.61371				Dwil\GK14322	7.67878	6.83116	Dmoj\GI22562	9.2758	4.05013	Dvir\GJ23752	15.382	0.785532
tRNA:I:49Fe	0	0
nop5	113.304	299.477	Dsim\GD22532	132.073	345.205	Dsec\GM13736	212.624	563.481	nop5-PA	128.776	169.416	Dyak\GE18393	276.376	460.387	Dyak\GE18393	212.045	374.292	Dere\GG23571	257.89	559.494	Dana\GF14470	122.441	548.233	Dpse\GA28044	178.166	219.389	Dper\GL25602	303.422	793.023				Dwil\GK24250	214.012	274.574	Dmoj\GI17742	303.553	560.283	Dvir\GJ17567	310.119	349.824
Nxt1	107.625	234.481	Dsim\GD25012	94.8425	114.428	Dsec\GM15511	154.079	249.207	Nxt1-PA	189.219	320.698	Dyak\Nxt1	103.017	177.423	Dyak\Nxt1	126.527	213.084	Dere\GG19997	113.967	193.488	Dana\GF12459	102.304	790.156	Dpse\GA11789	55.3454	225.984	Dper\GL11070	62.5826	207.295	FBpp0277244-D1_1	13.9142	67.829	Dwil\GK23344	78.5656	180.936	Dmoj\GI16389	46.7262	68.2633
CG9300	21.829	58.9886	Dsim\GD14812	18.0208	51.4623	Dsec\GM19592	23.7904	82.4542	CG9300-PA	21.9008	77.9774							Dere\GG16044	33.0807	111.693	Dana\GF23706	42.2756	290.949	Dpse\GA21682	20.0953	77.3438	Dper\GL20941	20.1364	113.88	FBpp0287062-D1_1	14.9697	124.284	Dwil\GK20236	17.3782	49.0592	Dmoj\GI11795	18.278	66.1418	Dvir\GJ13498	21.6198	71.6563	AAEL002322	29.8814	23.0247
spo	0.230317	274.384							spo-PA	37.8437	457.199
Vang	15.1955	24.2626							Vang-PA	30.8246	15.7872	Dyak\GE19252	36.0636	137.375	Dyak\GE19252	15.9982	31.9351	Dere\GG23411	23.346	38.3228	Dana\GF12229	30.0543	13.2014	Dpse\GA24846	35.6799	7.25312	Dper\GL17619	52.0177	40.9981	FBpp0278034-D1_1	34.5464	3.64908	Dwil\GK23247	29.1778	45.1569	Dmoj\GI19801	32.8199	23.8538	Dvir\GJ18462	11.517	13.0724	AAEL006801	0	0
CG15404	0	0.20332	Dsim\GD23214	0	0.163704	Dsec\GM18401	0	0.917161	CG15404-PA	0	0	Dyak\GE18217	0	0	Dyak\GE18217	0	0.149278	Dere\GG24925	0	0.182507	Dana\GF20042	0	0	Dpse\GA13705	0	0.0390333	Dper\GL26498	0	0	FBpp0287587-D1_1	0	0	Dwil\GK15565	0	0
Ppcs	15.0669	10.9435	Dsim\GD20133	7.47692	11.0953	Dsec\GM10046	12.8927	10.5098	Ppcs-PA	9.98581	7.20572	Dyak\GE25151	10.2764	5.37435	Dyak\GE25151	8.12959	4.81354	Dere\GG16174	8.51622	46.0009	Dana\GF18942	15.9913	1.79925	Dpse\GA19016	40.8073	11.5751	Dper\GL23707	31.5181	7.08148	FBpp0282501-D1_1	27.6624	15.4957	Dwil\GK14408	14.4169	5.72292	Dmoj\GI24057	30.0357	1.12708	Dvir\GJ23683	15.4021	9.90064
5SrRNA:CR33386	0	0
l(2)03659	5.41104	14.642	Dsim\GD10651	0.00760596	0.0083444	Dsec\GM21118	0.00758829	0				Dyak\GE19273	0.689871	1.63194	Dyak\GE19273	0.847247	2.16636	Dere\GG23434	0.130232	2.79677
CG14989	0	0	Dsim\GD13810	0	0	Dsec\GM14622	0	0	CG14989-PB	0	0	Dyak\GE21410	0	0	Dyak\GE21410	0	0	Dere\GG15190	0	0	Dana\GF10097	0	0	Dpse\GA13406	0	0	Dper\GL17074	0	0	FBpp0274368-D1_1	0	0	Dwil\GK25156	0	0.0311338	Dmoj\GI13889	0	0.0171964	Dvir\GJ11744	0	0
spag4	0	0.206254	Dsim\GD11975	0	0	Dsec\GM11032	0	0	spag4-PA	0	0	Dyak\GE12763	0	0	Dyak\GE12763	0	0	Dere\GG10304	0	0.02563	Dana\GF15387	0.0121149	3.35482	Dpse\GA19706	0.0160524	0.801225	Dper\GL19315	1.81865	4.66173	FBpp0280440-D1_1	0.069919	0.0942464				Dmoj\GI16904	0	0	Dvir\GJ12925	0.00538008	0.636528
und	91.1756	66.7115	Dsim\GD23627	102.477	99.3421	Dsec\GM17682	265.089	172.987	und-PA	103.751	84.3423	Dyak\GE18867	96.3287	49.9121	Dyak\GE18867	67.02	33.9402	Dere\GG10053	73.7746	47.6081	Dana\GF22806	300.787	599.168	Dpse\GA17851	94.2614	47.2348	Dper\GL18932	100.423	58.5548	FBpp0280255-D1_1	94.3105	131.099	Dwil\GK24191	136.269	155.207	Dmoj\GI20096	147.592	186.449	Dvir\GJ13491	165.63	191.65	AAEL004738	145.738	126.343
CG32212	18.7068	7.94815
mt:tRNA:L:CUN	90.5086	0
hec	0	0	Dsim\GD24526	0	0	Dsec\GM11523	0	0.0387628	CG4395-PA	0	0	Dyak\GE16188	0	0	Dyak\GE16188	0	0.031149	Dere\GG19529	0	0	Dana\GF20881	0	0	Dpse\GA18155	0	0.0868631	Dper\GL22957	0	0.0468779	FBpp0272321-D1_1	0	0.0553287	Dwil\GK25280	0	0	Dmoj\GI16272	0.00879071	0.0497523	Dvir\GJ16914	0.0348529	0.0147849
snRNA:U5:23D	2.62801	0
CG32023	0	0							CG32023-PA	0	0
tRNA:CR31940	0	0
Gr58b	0	0	Dsim\GD25156	0	0	Dsec\GM15676	0	0	Gr58b-PA	0	0	Dyak\GE13664	0	3.08217	Dyak\GE13664	0	0.222812	Dere\GG20732	0.146956	2.14781	Dana\GF11606	0	0.0721531	Dpse\Gr58b	0	0.371893	Dper\GL17503	0.0100349	0.018173	FBpp0276035-D1_1	0	0.0200907	Dwil\GK15637	0	0	Dmoj\GI20768	0.00378835	0	Dvir\GJ20503	0	0
CR44947	0	0
metl	28.4426	82.1765	Dsim\GD17608	21.0938	74.4683	Dsec\GM14194	36.6185	115.983	metl-PB	36.2071	122.948	Dyak\GE20940	26.0093	108.045	Dyak\GE20940	40.8648	151.732	Dere\GG14580	21.8194	50.083	Dana\GF24018	23.8051	16.1422	Dpse\GA12634	15.5266	29.4451	Dper\GL20731	22.3599	57.2459				Dwil\GK23661	21.8022	44.8614	Dmoj\GI16799	13.2622	36.513	Dvir\GJ12543	37.9003	11.7233	AAEL007084	77.4847	50.0144
mfas	0.0532917	41.0671	Dsim\GD20613	0.186083	33.2401				mfas-PJ	0.307227	53.2266	Dyak\GE24561	0.0773947	124.516	Dyak\GE24561	0.0601265	87.9918	Dere\GG17171	0.0714644	40.3411	Dana\GF17754	0.00581208	99.1183	Dpse\GA17404	0.118801	188.33	Dper\GL21586	4.77891	188.658	FBpp0300716-D1_1	0.0908213	262.067	Dwil\GK11667	0.155377	177.533	Dmoj\GI24063	0.211175	304.232	Dvir\GJ23688	0.665252	372.02	AAEL008657	107.394	124.802
tRNA:CR31577	0	0
aret	303.453	2.23809	Dsim\GD23828	283.688	2.79486	Dsec\GM26763	384.051	4.04438	aret-PB	448.653	4.3571	Dyak\GE18580	343.416	1.88032	Dyak\GE18580	351.927	4.46794	Dere\GG23776	309.023	14.9869	Dana\GF14192	242.23	3.2426	Dpse\GA25725	483.947	3.20974	Dper\GL18622	480.828	2.59842	FBpp0291899-D1_1	538.958	5.65586	Dwil\GK15493	270.926	3.1864	Dmoj\GI17944	465.102	5.39775	Dvir\GJ17715	442	2.73611
CR44842	0.0052638	0.626452
ik2	21.0186	28.8658	Dsim\GD24274	31.4744	31.6836	Dsec\GM23363	25.8162	48.6207	ik2-PB	33.2037	58.2462	Dyak\GE12340	20.6838	16.8651	Dyak\GE12340	22.2055	17.6609	Dere\GG21246	19.1163	16.0428	Dana\GF15349	16.911	67.4427	Dpse\GA15402	17.5024	42.0391	Dper\GL18514	24.1247	46.6342	FBpp0279801-D1_1	20.0396	41.0807	Dwil\GK15052	20.5326	90.5765	Dmoj\GI18250	20.3823	49.6243	Dvir\GJ22988	17.9903	34.9622	AAEL005359	42.6044	34.8114
CG13606	0	0.0592694	Dsim\GD21073	1.53335	0.728806	Dsec\GM26569	0	0	CG13606-PB	0	0	Dyak\GE23456	0	0	Dyak\GE23456	0	0	Dere\GG11263	0	0	Dana\GF16112	0.0976352	0	Dpse\GA12399	0	0	Dper\GL23414	0	0.083055	FBpp0284017-D1_1	0	0	Dwil\GK11382	0	0	Dmoj\GI24176	0	0	Dvir\GJ14209	0	0
Ilp8	0.0103626	0.0194634	Dsim\GD12429	0.0118949	0.0398512	Dsec\GM24352	17.545	56.375	CG14059-PB	0	0	Dyak\GE22173	0	0	Dyak\GE22173	0	0	Dere\GG15833	0	0.121142	Dana\GF24404	0.0412667	0	Dpse\GA12729	0	0.162486	Dper\GL16065	0	0.147618	FBpp0286653-D1_1	1.0295	0.18359	Dwil\GK20431	0	0.165535	Dmoj\GI16601	0	0.0740859	Dvir\GJ12854	0.0427263	0
CG5984	0.031486	0.4096	Dsim\GD15083	0.0171048	0.14212	Dsec\GM10119	0	0.0656296	CG5984-PA	0	0.080093	Dyak\GE10575	0	0.242041	Dyak\GE10575	0	0.0522413	Dere\GG12127	0	0	Dana\GF18721	0	0.63735	Dpse\GA19276	0	0.156452	Dper\GL23052	0	0	FBpp0283665-D1_1	0	0.0261164	Dwil\GK22596	0	0.596002	Dmoj\GI22300	0	0.073855	Dvir\GJ10486	0	0.618561
Spn47C	0	0	Dsim\GD25947	0	0	Dsec\GM20478	0	0	Spn47C-PA	0	0	Dyak\GE13059	0	0	Dyak\GE13059	0	0	Dere\GG22703	0	0	Dana\GF12444	0	0				Dper\GL20647	0	0				Dwil\GK20662	0	0.147174	Dmoj\GI19760	0.00789083	0.0793966	Dvir\GJ18186	0.00943097	0.0200217
CCHa2	0	0.0134719	Dsim\GD20502	0	0	Dsec\GM25941	0	0	CG14375-PA	0	0	Dyak\GE24445	0	0.194784	Dyak\GE24445	0	0	Dere\GG17056	0	0.183891	Dana\GF17384	0.0553892	0.416482	Dpse\GA12941	0.0388385	0	Dper\GL23065	0	0	FBpp0283679-D1_1	0.0554107	0	Dwil\GK13348	0	0.140241	Dmoj\GI23245	0.0148169	0.882784	Dvir\GJ10742	0	0.232441
[truncated: 16,059 more rows]
