# Supplementary material for: Evolution of maternal and zygotic mRNA complements in the early Drosophila embryo
Source: PLoS Genet. 2018 Dec 17;14(12):e1007838. doi: 10.1371/journal.pgen.1007838 (PMC6312346; doi:10.1371/journal.pgen.1007838)
Supplement: S18 Table — The MrBayes files used for ancestral state reconstruction on the other nodes of the phylogeny were identical to this one, with the exception of lines 54 and 55 where the node is defined. (NEX) [file pgen.1007838.s026.nex]

#NEXUS
begin data;
	dimensions ntax=14 nchar=51979;
	format datatype=mixed(Standard:1-16150,DNA:16151-51979) missing=? gap=-;
matrix
Dvir ????110011??110011110110111111001111110011??00001111111111??11??11011111011111111101??11111110001111??1111111111011111110111101111111111111100??1111010101111111001100001100110011111111111100111100111100111111110111111111??111111????1111111111001101111111001111111110111111111100111111011111001111011111111111111111110000010000111011101111??111100010011111111111110111111010111110110111111110111110000111110111111111111001111111111??11111100101111111100101101??1101010011011101001111111011001111111111111011111100111100000011111111001111110011??1111100111010011001111111111011011111111001111110011111100000111111111111111111111110011111100111111000011111111111111001111011101111111110011111111111101111100110111111111111111111100001111111111110001110011111100111111000011??11??11001111111111111111011111011100100111001111111111110111111111??011100111101????111111000011110111000011111111111111001111001111111011011111001111011111111111110101111111011111111111011111111111110111111100100011100011??10??11001101111111??1100111101011011000011??11111111011100111111??00??111010111111110111??010011111111111111111111111011001111110111111100111101111100011100??111111110111101110111111001111111111111111000111111111111111??11110011000011111100111111111111011111111111111111111111111111111100011111??111111111111111111111101111101001111111111111111111111111111110011111101111111101111111100111111111111??11111100111111111011111111000011110011111100111111011111??11111100110011??1111111111111111111111011101110111110100011101011100111111111111001111001111010110111111111100??111111110101001111110011001111111111111100000100111111111111111100111100001111111111011111110011111111111111001110110011111111011111??1111111111000011110111??11111111110011??1111011111101111110010??0001111111111111111111111111110111????11011111??10001111111111111111001101111111011111111111111101011111001111111100111011110011111111010011??11111111111111111110001100111111111111100100001101111111??001101001101111100011101111101111110111111??1111111100110111111111??111101110010110100111101110010111111111111111100111111??110101110111111111110111001111111111110101110111001111001111111100001111111100111111111100111111110000??111111111101110111111111110001111011??111111111111001111??111111111111011111??1111??1111000011111111110111111111??11111111110001001101101111111111000110111101111111111111111111001111111111111111111111111100111011111111111111111111001111??11111100001111??1111111111111111111111110011111111110011111111001100111111111111101111001111011111??111111111101111111011100111100??110011110011111111111111??11111111000011111100111111111111111111011111110111111100111101110111110011110111111111111111000001111111??1111??11111111111100110011111111??1111??0111111111111111??111111111111110011011101110100111111101100110111101111111101110101110111111101001110111110101111??001111111111001101111111111111101100111100111111111111111110110111110111111111010011111111110001111101????00111111001111111100111111111111011100111111111100111111110011111111111101111100111111111111111100111111000011111111111111011111000100001111111111001110110011111101??11??011111111010111111101111110001001111110101101111111111000111011100??11111111111111??111111111100??11001100110011011111101111001111110011111101001100110011??11111111110011101101110111111100111011??1100111111011111111110111111110011111011111111??1101001111110011??01111111000011??011111111100010011011111111111111000111101111111110011001111111100111110111111101111111100110111111100111111110011111011111111111111111111001101110111111111111101??1111111111101100011111111111111011111111001001??01110000001110??1111111111111100011111111111111101111111010011001110001011011100??11111111001100001100111111111110110111011100110011111111111100??11111100111111??11001111110111111111??1111111011101100111111??11110111111111001100111100111111110011111111111100110111000011101111??111111001111110101111100110111001111110111000001000000??111101100011010010110011111111111111??11011101111111111100001111111111111111111100??110001111111111111111111110011111111111111111001110001111111111011111100011100110001111101001011??1111001111101111??111111111111111111??111111??0111001111110011??1111111111111101001111111111011111110010111111001111110001111101111111011100111111111101111100001111110011111111??01110011111110111111111111101111111111111111111100??11011111001111110111111011110011111111110111111111011011001111011011111111111111101111111111110001111101111111111111111111111111000111111110111111110011111111??00111101111111001111001111110011111100011100111100111111111111000011110100??01??1111101100111101111111111100??11110011111111001101001111111111??001100011111111111111101111111111111??111100111111??01111111000111111101111100110011111111111100111111111111111100111110111111001111111111001100111111110011??11111111111111000111111111111111111111011100??111110111100101111001100111111110000111101??110011001111110110110111011111111111001100111101111111110011110111111101011011??1111111111111111110011111111111111111111111111111111011100001011011111??11110111001111110000110111110111111101111111111101001100110011111111001110001011110111011111??0001110011111111??1100111111111111101100111100??11111111111100111111111011111111110111111111111111111100111111111100111111111111??1100??1111111101110011110111111111??1111111111011100111111001111100101001111111111111111111100100111110000110101111111010111111111??11??11??011011110011111111110111110000??11111011??11010011001111000101111011110101111111111111111011111111011111110011??1101011101111111??0011110110110011010111110011001100110111111100111111111111111110111111011111??1111001111111111??001100110111111100111100110101110111111111??11111111001101??1100001111001111011111110111001111111111111111111111111100111100000100001111001111111100111111011100011111111111001111101101001111111111111111111111000011000011001111111111001111111111111111111111111111111100000111001100110111101111111111111111111111001111110011011111001111??00111100110101??110100111110111111111111??111100111111111111001111111111111100001111110110111111110011111111111111111100100011111111111111101011110101111111??0111111111111111111111111111101111101111111111111101111111111111001011111100111111001111111111111111111111111111110011111111001111??0100111111110011111111011111111111000011111111010111111111110100111100111100111111111111001111111111011101001111001111011110??111111001111110101110011111111111111011111111111111111110011111000111111111111110011??1111011011110011??1111111101110101011100110111001100011111111111111111001111111100111101111111010011110011111011111111011111111111111100110011110001111111110101111111011111011111111111110111111111111111110000111100111111111100111111??00111111011111??11111101111111111111111111111111111100110111??111111111111110000111111110000000011111110101100111100000100111111111101011111111111111111111111??111100??0101001001111101111111111100111111111111110111001111110011??01111111110111111111??01111111111111110111111111111111110011??00111111111111011100??1111??001111111111111111111000011111111111??1111??11111111111111001111010000000011111100101111??11111111111111001111111111111100111111110011111111100000111011111111??1111001101001111111111111111111111??111111111111001111111111010101110111111111111011111111111111111111001111011111111111010011110001111111111111110111111101111101111111111100001011111111110111111011????0011110101111101010111111111001111111100111111??1111001100011100001111000011111111111111001111111111111111111100??0011111111111101111111111111111111111111??111111110111111111111111010111111111101111??0011001110011111111101110011111100??111111110111110011111111111111111111??0111111111110111??0100111111110011111111011101000000000011111111111111001111111111110011110001111111001111??110101??00111111111111110001101111101111??111111111111??1100101110??11011111101111111101011111111111000011010111001101??111011111111110100011111111111110101??1111001111111101110011001111??11111111110011111111111111001100110001??0100011111??00111111000011011111110101011111110101000011111100111111000001010000111100001111111100111111110011110011??0011111111001111110011111111111111??11????11111111??001100011011111101111101110011111110111111010111??111100111001111111111111111111111111111100110111111111011100111111111111??1111000111110111000111??1111010000011101111111111111001100110111??0000111111111111111111111111111111011111??01110011001111110001110101111101110011001111010000111111??11011111111101111100??11110011010111001100??111111110001110011111111000111110011110011??1101101111000101110011110011110011??1111111011111101111101110011001111????111100111111110011001011001111111111??1100??111100000100111111010111110111011111111111000011110011111111111111110001111111110011111111111111111100001111001100111111??110011??1111111111111111??0011111100111101111100111111111111101111111111010111101101??0101111111111100111111111101110011111111111111111100111101111111??11111100011111111111111111111101011100011110111111111111110111111111111111001100111100000111111101111111111101011100111111111111001111111100??1100111100111111111001??0111111111111111111111111100000101111111111101110011111111111111??1111011110111100001111001111111111110111011111111111111111000000110011111111111101111111011111??111111010011111101001100111111111100011111110011110011110011110000001111011110110011111101111100111100110011111111111110111111010011??00110011111111111111110000??1100110100111111??00111111011111111111011111??11111111111111110111001011011111101111??11??11111111111100111111111111111011111111111100011111011100111111111111111111111111011101??000011110111111111110000001110111111??001111110011110011111101111111110001111100111111011101111100010011111100110111??1111011111111100111101000111010000110101111111000111001111111100110100111111110000101101000000001111110100111111011111011100??11111110110111111100??11110010001111010100111111111111001100111111110111111111??00111100111111111111110011011111001011111111111111111111??1111110001001111111111111100111111??111111010111010001111111111111110010110011111011001111111110110001110011??1100111111111111111111000011111111110111111101111111111111111111100000111101011111111101011110111111??111111111101001111110011111111001111100111001111111111??00110111000111??111111010001111110111111111100110011??010111001111001111??11110011011110110111111101??001111111100111101111100110110??010111000011111100110111??111111011011011100110001111000001111001100011100110011111101??1111111111111101011111011111011111011111111111110101001111111111111111110011111111111111111111000011??111111111111110111111100111111111100111101111111110011111111111101111100111111111111011111011111110011011111111111??11110111??110000001011111111??11111111111111111111011111010111110111001111111111110000110111001101001110111111??1111??011111111111111011110101111111111111111111100011010011111111111101111111000111111111111100110011111111001111010111110111111111001111111111001111111100111111111011111111111111011111110111111111111111110001111111??0101110001??010011111110111111001101111111111111??00101111??1111110111??11011111111111010111110100111111111111??110010111111110011111110001111111111??011111001111111101111110001111111110111000111110110011110100110111110111111111110011001111011101111111111111111111111111001111111111111111111111111101101111111111??110001??000000111111001111010001110011111111111100111100110000111111010111111111111100011111111000111111??0000??111111110011111111110011110011001111111111??11000011111111111111111111110011111111110010111111000011??1111101111111111??111101111111??011111??1111111111110111111101111111??111111100011111100111100??11001111001111110011110111001100111111000010??111111110111001111111011011111111100111111??110101110011111100001111110111111100111111111000110011??1111111100110111011100011111111111110111000011011111??11111111111101111111110111011111111111011111110011110011111111001111011111????111111111111111101??111111110011111101011111111101011100001111001101??00111111111111111111??11111100011011??001000001101001101??1101111111111111111111111111111111111111110000??111111101111111111111111110111110011??0111000111??111111111111111111??11011111001111111111111111111111110001111100110001111111001100111111011111010111110011111111????11111111011111??1101111111110001111111111011001111011111110000000111111111111111110011010000??1110110111??110100111100??0101111111111111010010111101111111001111111111110010??0000110011111111??1100111111111111011111110011001111001111111111111111111101001111111111??1111111100110111001100111111100001011111??110101110111110110011111111111110111001101001100001111111111111100111101111011111111110111001111000011??1111001111110011001111110101000011110111111011111100??011111110001111111111101110011111111110111110111010111011100110111111101111111011111111111111110??1100111100111100001111111111010011111100111111110111111111011111111101000000111111??1111001111110110111111001100101111110011110111111111010111111100001111111111111111111111111100??110000000010111111000011111101110001??11111111001111011111111011??0011111111111100111111??111111??111111010011111111110000111111010011011101111111111100111111110111110011??1111111111??1111001100111111??1111111111??1111111000011111110101010111??0111111111000011111100111111??1111011101011111111100111111111001011111111111??1111100011111110??00111111001110??110011111111111011111111??100011111111111111111111001110111101??11111100111101111101111111??1100101011111110110000011111111110111111001110110111??000000??111111110011111111100011111111111111110011000111001111111110110011001111100011??111111110111111111111100111011111100001111111111001111001111111101??111111111111111111001111010011111111111111111100000111111111111000111101??1111111011000111111100111111111111111111??1000001100110111111100000111011111111101111111111111110101111111110001110011111100110111111100??110011111111011110001100111111111111111111??1111111111111111011111010011010011111100111101111101111111110101111111001111001111??111111111111??0011000000110111??111110111101111110??11000010111111110111001110111100011111??11111111111111111111110011110011111111110111110011011111111100000111111111111111111100100000111111111111001110110111111111001111111111000011??111111001100??1101001111111101001111111111011111111101111100001111111111??1111011100111111111111111101111100111111001111011111001100010111111011111111??110011??111111111111111111011111101111110011111101111111011111111101111111101111001111111100110011111100011111110011??0111110011111101111101111111001100??001111??11111111??11111111011100110111111111001111111101??01111110111111111111111111101111111111110011111101111101011111111101111111111111110100111111001100??101100111111011101011111111111??1101011101011111??00000001111101111111111100110011001110111100111111110001011111??111111111111001111110111110111??111111001111011110011111111011111111001101001111000011111111101111111111111111111111111111001111011111111111110111111100111111111100110001001111110111110011??010011111100110011001111111111111111001111001110110011011111111111111111111111111111111101111111001111111111111111??001111110011001100111111111111110111????1100111111111111101111??101111110011111100001111111100011111111111111111111111111111111111011100101101110010110010111111111111001111110111??11001111000010??0011??110100011011111100000101??1101110111??10111111111111111100111111110011??110010011111??110100110011111011011111??1011??1111001111111111110011011110111101010011111111110100??0011111111110000011111110000??001111111111111110101111????11111101??111111111101001111011111001111111111??11011111111100111111111111111101111100110111100100001111110100111111001111001111111111111111111111111111111111011111011111111111111111111100111101111111110111111101111011111111111111111111011100111111111101111111111111111011111111111111??1111111111111111000011111111110011111111111111111111111111001111??1101111111111111111111110011111101111111001111100111101111111100111111??11111111111111010000110011111111111111110001111111111111110011111111110011101111111111111111111101111101111111001111111100111111001111110111111111ATGCTACCATTCCGGACTTATGGAGAAACAATCGATGTAAATATG------------AATAT-GAATATAAATATGAATAATA-----CCATAATTTAAATACATTTATATTCCTTAGGAGTACGAAGTACAGCACCTGCTGGGCAAAGGAGGCTTCGCTTGCGTTTACAAAGCAAAATGTCTGCGATCGCATCAAAACGTGGCGATAAAAATGGTAAA-TA-----------------------TGT-ATGTTCTTTATAAA----CATAGTATATATACTAACTT-------TTGATAATTGGGCAGATTGACAAAAAACTTATACAGGGCTCGGGATTATCGAACCGAGTTAGGCAAGAAGTGGAAATTCATTCCCGCCTGAAGCATCCTTCTGTGTTGCAGCTGTATACGTTTTTTCAGGACGCCAATTATGTGTATTTAATTTTGGAACTGGCCGATAATGGTGAACTGCATCGTTATATGAACCAGCAAATGAAGCGTCCATTCACCGAACAAGAAGCGGCCTCCATTCTGCGCCAGGTGGTGGATGGTCTGTTGTACTTGCACTCGCACAACATCATGCATCGGGACATATCGATGTCAAATTTACTGCTTAGCAAGGATATGCACGTCAAAATTGCTGACTTTGGCCTGGCGACCCAACTAAAGAGGCCAGATGAGCGGCACATGACCATGTGCGGCACTCCAAACTATATATCACCTGAGGTTGTTTCACACCAGTCACACGGCTTGCCAGCGGATCTCTGGAGCGTTGGCTGTATGCTCTACACGCTCCTGGTGGGGCGACCACCCTTTGACACAGACGCCGTACAGTCAACACTCAACAAAGTGGTGCAGTCCGACTATACGATTCCGGGCCATCTGTCCTATGAGGCGCGCGATTTAATCGATAAGCTGTTGAGAAAAAATCCACATGAACGCATCTCACTCGAGCAAGTTCTCAGGCACCCATTCATGGTAAAG---GCCGGCGGAAGCACA-ATATCATACA--------------------CAACGAATGGCGCAT-CTGACGG---------CTATG--GTCAAAGTATTGTCAGCGGAGACAGCGGCATCGTCACATTTGCCAGCAGTAAGCAAAAT---------ATCTAAGATTAATAGCCGTATAT-----ACTATAATTACACTTCAT-------------TCCTAGATGATTCAAAGAACTCACATCGGCTACGTTCGGTTGAACAACAGGCCACACCG------------CAGATGATGCCGCAGATCCAGGAAGAATATGGTT------------------ATTATCAGGATCACCGTCAGAAATACGCGCCACACGCAGCGTACAGACAGAGTTCAGCGGAGACGTTGGACAGCACGGAAATGGACTGGCA---GAGGATGG----GACAGAATGCACAGAAG--GCCA------ATTTTTTGGCACACTCGACGCCAGCAGCGCCTG--------------------------------TGCCTGCACCGGTCATTCGAAAAGCTGGAAAGCACAATACAGAGCACATTTCCGTGCCCCCATTAAACACGCTCCGATTGCAGCCAACACGTTACAAGACAAAAAATGCAATCATGAGCATTGTGGCAAACGGCGAGGTAGTCATCGAGTTTATAAAG----AGCAAAAGTAAAATGAATGAAGATCGCATCATTGATATCTGCCGCATATCCGGCGACGGACGCCGCATCATAATTCACCAACCAGATCCTGGGCGGTAAG---------ATAACAAGCACCCACAG-CGTATCATAATCTATATAATTAATTGTT---------------TTCAGAGGGCTGCCCATACAAGAGCAAACGTCG------GAAACCCATTCAAGCGGCACAGATAACGTTTACAACTATGATAATTTGCCCAGCAAGCACTGGAAGAAGTACGTGTACGCTGCGCGATTCGTGGGCTTGGTAAAGAGCAAAACGCCGAAGGTGACATACTTTAGTGCCTTGGCGAAATGCCACCTAATGGAAAATATGACTGATTTCGAGATGAACTACTATTCGGGTGCCAAATTGACCAAATCTCCCAG---CGAAGGTATCAAAGTGTTTGATATCCACGGCGTACAGCTTTTGGATCAGTCGAGTTCCGAAGCAAAGCGTTTGATTGAGCACAGCAATGAATGTTTCGCCCATTGCCTGAGCATTTGCAATGCACTGGAGCTGGC-------ACAAACGGGCAGC--AATACTTGTTTTCCCGTCACGATTGGACGACGACCCGTTGTAGAGGTGTTGCCCTCACATCGGCCGGAAGGACTTCGGGATACAACAAATTTTGCGTATTCCACACCAAAATCGCAACAGGTGATTCAA---------------------------------TATGAAGATTCTTAAAATCCCCAT-----CTAATATAATA-ACATTTTGCTGTTTCAGGGCTCAATCAACTTTTCCATTAGCACCATCTCATCGATGCG------------------CAGTGGGAGCGATA------ATATTGGATCCCAGCTGTTGGCGGCCCAACAAAATGTTCCCATCAAGCGGCTGAACGTACCGGGCGTCGGCACTGCCACAGAGGTGG--------------------------GTTTTAATCTGTTTGATTAATCAGCGGG-------ATTAACAACTGCTT-----TGATTTCAATTTCAGCTGTCCCATGGAATTGTGCAAGTCCAATTCGTTGATGGATCAGTCATTTCTGTCATACCTGAGGCGCAAGGTGGTGGCATCACATACACGCAGTCAAACGGCGTCTCTACCCACTTTCCTGACCATGA---CGACCTACCATTATCGGTAAGGGATCGACTCTCGCACCTGCCCCAGGTGCAGATGAAATTGAGGTGTGCTCCTCTGAT---CAGTAGCAAAAAGTTTGACT---GCAATGCAATGAACGCCAAG---TCGACGGCGTCTGCGCCTTGGTACAATCGTATGCTAATCTAAATCAGGTTGCTCTTTGCGAACTTTCATACGCGTCACTGGGACATTGAAGCATATGACAGCAAGATGATATTCTGGATGGATCTTATAAATCAGTACTGTACATATTTAGGCAAGGCCAATTTCAGTTTGCGAGAACTGCAATTGCAGTTCATGCGTGGCGAACAAATACCTGCCTGCTTGGACGTTGTAATAGCCGAAATGGCACAAAAAAAACAGATTCGTCTACGCACCGAATATGAATACGATCCGCTCAACAGCTGGAGCGGCTGGTTCCTTACCAGTTTTGTGAAGCGCCCTCTATCGCGCAGCTGGCTAAAACTGAAGCATCTCATAATCGCCAAGGATGCCCTGGCAGAGTC---TTTTGTGGAATGGATTCACTTGGATGCTTTACGAGTAAGCTTTGATT---------CCAATTGTTTATAA-----TCTATACTAACTAT--ACGCATTTGTCAACCAGATCATCTGCAGCGAAATGGAAACCAAAGTATTGGACAAGAACCGTGGAAAATTGCTGCACCTTGAAGCCTTTAAGACGCTTTGCAAATCGTGTCAAGTGCGCATTCATGAGGATTTTATGGATTTA------TGTCTTCTTACACTACAGGCGCGCCGGCAAGTGGCGTTAGAATTTAAAATAGAAAAGAAAACGCAGCGCGTTCATCTAATCAAGATTCCAGGCAAGTAATTACTAAAA-GCATGTGCTAAAG-----------ATTTCATAAAAACTTTTTGTTTC--GTTACAGCTGACGAGAATGAAAGTCTGATTATAAGCGAGGCAGATCTTGCCGTGCATAACCTGGAGATGACGCAGGCCAGCCTAATGAAACAGTTGGAGTCGCTCGAGGAAGAGATTAAAGTTAACGACGATAAAGCTCGTCAATATGTCAAAGAAAACAAAAGGCAATTAGCCAAAACTTACCTGCGCAAGCGGCGTTTGTTGGAAAAAAATCACGGT--------GCGTCAAACAGGCCATATGCATTAAAATATTTAACAAATGTTTTTCCAAAAATC---------------CACAGAGCGTCGCAGTCTGGCGCTCCACAACATAGAAACGCTGCTCTCAAATGTGGAGGAAGCACAAAACAATGGCGTGGTGCTTGATGCATACAAAATTGGAACCAAAACCTTGCAGAAGGTTCTTAACGATTCGGGTCTCAAGTATGATAACGTCGATGAGGTTCTGGCCGATGTGCGGGAGACTCTGGATCAACATCGGGAGATCCAAGATGTTATGTCAAGTAACACGGCAGAAGTTGTCACAAGCCACGATGAGGAAG---AGTTGGAAATCGAGCTAAGCAATCTGATGGGCGAAAAGGAAGCGG------------CAAAA------CCAAT------AAATGTCTGTAAAAATAATAATAAGCCTGAGATTGTAATTGACGATGAGCAGTTACATGGCAG----CGGCAACAG-----CAGATCACAAAGCGAATCCTGTGAAATCGTTCATAGCTGGCGGATTTGGAGGCATTTGCAGTGTGCTCACAGGCTATCCATTGGACACAATTAAGGTACG----TTTTCAAA--------------ATGTTTA--TAAAATCACAAAAAACG-AGTGCTCAAAATTAGTTTACTTT--AAGGTGCGGCTGCAGACAATGCCATTGCCTGCAGCTGGACAGCCGCCCAAATATAAAGGCATTATCGATTGTACTGTTAAAACCTTTAGCACTGAGGGCGTTCGAGGCTTTTATAGAGGCATTTCAGCGCCTCTGGTCGGTGTGACGCCCATCTATGCTGTGGATTTTGCCGTCTATGCGGCGGGCAAGCGCCTATTTCAAACGGACGAACATGTTAAGCTAACATACACACAAATCTTTATTGCCGGCGTTGGCGCGGGCATTTGCTCAGCTTTGGTCACAGTGCCAACGGATCGTATTAAGGTGTTACTGCAAACGCAACCGGT---CACAGGCCCCGTTATGTATAATGGCATGCTGGATACGGCCATAAAACTGTACAGGCAGGGCGGCCTTCGTAGTCTCTTCAAAGGTACCTGCGCCTGCGTGCTGAGAGGTTAGT-GCAGCATC--ATTTGTTGTTACCA----------------AGTCATGAGTTTTATAACATT-GCAT--TTGCGCAGATTCACCCACTGGTGTCTATTTTGTTGTCTATGAGGGCTTACAGGACTTGGCCAGACGGCGCTCGGCAACGGGACAAATAACACCGACCTCAACCATATTTGCTGGGGGCACGGCTGGCATTGCATTTTGGTCCCTGGCTGTGCCTTTTGATGTACTTAAAAGTCGACTACAATCTGGTCAGTTAGC-CAAA-----------GCTTATGTACATATAA----TCCTAACACTTGTTAA-CGTTACTTTATTCGTCTTATGCAGCGCCCGAGGGTACGTATACGCATGGCATACGCAGCGTTTTCCGAGAGTTAATGGCCACAGAGGGTCCCAAGGCGCTATACCGCGGCGTTTTGCCCATACTGATACGTGCTTTTCCTTCAACCGCGGCCGTTTTTGTCGGCGTTGAGCTAGCCAATGACGTATTGAATGCTTAGATGGCATCGAAAAGGAAACAACATT--TTGGGCTACCTGAT-AGTGAAACGTTTAAAAAGAAACACACACTGGACTCAGATGAAGAGGACTCTGACGACTACGAACGGTGAGTTAACCGTGAAGATATTCCAAAATAAACAAAAGAACACAAGCT------ATT--------------GTTTATAT----TTCAGAGACAACCTTAATGATAGCGATATTGAAGGTGGAGAGGAAGGCGTGGGGAAAGTAGAAGACGATGTCAAGATAACTCCGTTTAATATGCGTGAAGAACTTGAAGAGGGTCATTTCGATAAGGATGGTCACTATCATTGGAACAAAGAGGCGGAGATTAAGGATAACTGGTTGGATAACATTGACTGGGTTAAGGTA--------ATCAC--CTGTATATAATATGATATTGAATTTAT-ATTAATCATTTACTAATTAATGCGATAGGTGGAGAAGGACAAGAACTATTTTGATCCCAACAATGGTGATGA---------AAACTCTGCAGATGACAGTTT------ACCTGTG---AATCCATTTAATCTGTCAATGGCATTTGGTAAAATGCTTGAGTACATGAAACCGGGGGAGAGCGTACAGATGGCTTTGCAAAGATTGGGACGTAAGCGTCCCAAGTTGTCGACTCTTGAGAAGCTGAGGCAAAAGAAAGCCGGCATAGAGAGCAATGAATCGCAACAAATTTCAAAGCTAACCGAACTGGCGAATGAAATTCTTTCAAATACTGGAAATATGGATATATATCAAGAAACGTACGAAAAGATAAAGCATAAGCTCGAAGACTTGCCAAGCACAAGCAAGCC---AGCCGGGGAATCTTTCGATATGTATGCGGATGATTTCGAGGAAAAAGAGTCCAAGCTATTAAAGG------------ATTCACAGAAA---ACAATGGAGCCAAATACAAACGA---------------AATAAAATGGGAATTTAAATGGAAGCAGACTGACGACGACATCCAGGGCCCATATAGTACAGAGAAAATGTTTAATTGGTCTCAAGGGGACTATTTTAAGAATGGAGTGTATGTACGCAAAGTTGGTGAAACTTCAAATTTCTATTCAAGCAATAGAATAGATTTCGATTTGTATTTATAAATGTCAGATTGAGGCAAAATTAAGCGGCATCAGTAAGGCTATGACCACATTACTTGCCGTGGAGAACGATTCCAACAAGTTAAATATGCAAATCGTAAACACTGCACAACTGGCTGAATCCGTAAGCGCAAAAGTACGCCGGCTGGATCTGGCACGATGCCGGGCGTCTGAGTGTCAGCAACGTGTCCACGATCTGATCGATTTGCAGTTGTGTAGTCAGGGCGTGGTTAAGGCCATAAATGAGGAGGATTATGAGAAGGGTGCGGGACATATCGCCCGGTTTCTAGCAATGGACCAACAGCTATTACAACGCACAGCGGATGATGTCCAGGGGTCGATTACGTCCGTGAGCGATGCTGTACGCACGCTAGAGGATGCCACCGAAAAAATGAGGGAATTAATTTCAAAACGTTTCGATGAGGCTGTCCAACACGATGACCTGGCTTCCGTTGAGAGATTCTTTAAAATATTTCCATTGGTTGGTTGTCACCGTATCGGTATAGAGAAATTCAGTGGCTACATTTGCCAAAAGTTATCGGCAAAAGCGCAGAAGGAGCTACGCAACACGCAGGACATTGCAAAGGCCGAGCGACGTCTTCATTTGGCCTATGCCGACCGTTTGACTGCGATTTTGGAAAACTTTGCCCGAGTCGTCGAAGTTAATCAGCCAATTATTGAAGCATTTTATGGACAAGAGTGAGT----ATACGGATTTGTTTTTGAAGTAAAATTCAT--------AAGTCTTAAC-------------TGTCGAT-------TGTAGATCTTCATCTTTGGTAGATATGGTAACCATATTGCAAAGGGAATGCGATCTTGAAGTAAAAAATTTGCTTCTGGAATTCAACAAAAATCGGCAAATTCAGTACCGCATCAAGCAGGTCAATGACAGCGCTCAGCGGCAA---AGCGGCGCCAGTATGGCCGGCAACAGCATACAGTCTTTGGGACATTATCGAAAGCCGTCGGGTGGTTCTATAGACAAATTAAACCCCAAGGATATAGACGCTATTATAGCCGAAATCACGGTCATGCACTCCAGAATCGAGTTATACTTCCGGTTTATGCGCCGTCGTTTGCAGGTAATCTTTCACGCAATAAG--------CGAA--AAAATGATAAACTAAA--TAAAGACAATTTGAATTACAGACTAATGCTGAGACATGTTTACAAGATAAGGAAGCACAAAAGCAAATACTAGACGTATACGAGAAGGTTGTGAAGCAGTGCGACTTAAGTCGCCAAATGCAGGAAATTCTAAGCACATACTTACTGTTTGAAAAGTA------------------TTTTACGATGCAC-----ATTCACAACATATTTACGCTTATAATGCTAACCAATTGCTCTTCAGGTATTTTATGGAGGAAAGCGTTATGAAAGCCATTGGACTGGACACCTATGAAGCTGGTCAGCAATGTTCCTCAATGGTGGATGAAGTTTTCTTTATATTACGCAAATCGATTAGACGCTCCCTGACAACGCAATCTATCAATGGGACATGTGCTGTTATTAACAATGTTGCATCATGCCTAGATGGCGATTTTGTCACTGCATTGAGGGCGCCCTTAAAAAATGGTTATCCATCTGGTTATATTGATTTAGCGCAAGCCTACAATGCAATACAAACGAGTCTACAGCAGGGTAAACTACATTCGAGTGATGCTGATCGCGTTCGAACGAATTTCATAGTGCAATTGAATAATGCCGATATGTCGACGGAGTATATTGAGACCCTATGGCAGACGATGGAGCAGGAGATAGCAGGCACATTCCCCAACATATCCCCAGTAGAGCGACAGCTACTAGACAGCTGCTTGACGGAACTCAAAACCATTCGCGATGCTTTGAAAGCAACCGTTGACTTTGGCATACAGCAACTAAGGTCGAGTGCGATAAGGCCACGCTTAAATCCTTGGGTTGATGAATTCCTAAACTACAGTCATCATTTAACAGAGGTAACCATTTG----------------------------TCACACCTTTGCTTTGTAACTAAATAGTTGGTTAAA--------ACCTTTAGGAGGAACTGTCGGCGTACGAAGCTGGTGAAACATTTGTTCAGTATTTCATTGTGCAATTAGACGGACTTTTGAATTCGTTTAAAAATGCATTGAGTGCACGTAATTATGATGCGCTCGTCAGCATATTGGCCACAGAAGTGACAAATCGCTTAGAAAGAGCTATCATGAAGAGCACCTTCAACCGGGTAAAATT-----TATATTTAATTTATGAAGGTCAGCAACATGTTCAGTAAATTAATCGT-------TTTACTTTGCAGCTTGGCGGACTTGTTCTGGATCAGGAAGTGCGTGCTCTGGGCACCTACTTAACGGGTGCAACTTCCTGGTCTGTGCGCGATAAGATGACACGTCTTTCACAAATTGCTACGCTTTTAAATTTAGATAAAGTTTCAGAATTGTCCGAATATTGGAATCCCGAAAATAATTCTGAAATGCCTTCTTGGCGACTGACCCCTAACGAAGCACGCACTATTCTGGCATTAAGGTAAATGCCGCTCGAATTGGAACCGGTTAACCTTCAGCAGCTGCAGAGTCTCCAAACGCTTTATATCCAACAATGGCCCAAATATTGTGCCGAGTTCTACTGTCTCGATAATTTTATACGCTTTTTTAAGAACGATCCACAAATTCGAAATATTCGGGCCTACACGCTGTCCGCGCAGCAGGCCAAAGATGCGGCGCTCTTTGTGATTCTGGTTAGT---------CACGATAGTT-----A-AGA----GTTGGACTAGTTTAA------CATATTATTTATAA-----------CACTTAGGATCGTTATCAGCTGTTCGTGGGCTGTTTG---GACAATGCCGAAGAGCTGCTGCAGCAGGCGCTGGGTTTGCTCGACTGGTCGACGGGACTCAAATGCAGCTCCATACCAGCTCGACATATTGAGGCGCTCGATTGCGTGGTCCGGGCGAAACAGCTGCGCTTGGAGTATCGTGACATATGCAATATGTACTATATGCCACAAAACGAGGCGTCTGAACTTAAAGTTGAGTAA--------------GTTTTGCCTTTAGCCCAA-AAGTTGCC---GAATTCGTGTAGCTAATTTATATAGAGTTGCTTAGCATACCTGATGGCTTCTGTGTGAAGAGCCTCAGTGAAGAGGATGCAGAACTGGTTAACGAGGAGTGGCCCAATCACCATGTGGGTTCCTTGTACTTCGTGCAGCGACAAATTCGCCTGTGCGTAAATGTCGGATTATATGCAACAGATACTCAGGAACTGGTGGCCTGGTGCATCAGGTGAATGCCATTAAGAGGCGTTAAGGTTTTAGAGTTTGTGGGACTCGCTCCAGGCCCATTGTGTGGCAAAATACTCGCCGATTTTGGCGCCAGCGTTACGCGCATTGACAAGGTAAATGCGA----------------------AGTAG---AATTGTTAGAA--------AGTATAAAAGTACTGAGATTATTTGT-----AGGTACTAGACAATCCCTTGGATGTACTGTATCATGGTAAACGCACTCTGGCCGTTGACCTAAAAAAGGCTGCGGGGCAGCGGCTTGTACAGCAATTGGCCAAGAAATATGACGTGATAGTTGAACCATTTCGTCCCGGAGTCATGGAGAAGCTTAATTTGGGCCCTGGACAACTATGCACAGATAATCCGCGCTTAATCTATGCGCGCCTAACGGGATTTGGACAGAAGGGCCGCCTAGCAGCTCGGGCTGGCCATGATCTCAATTATGCAGCAGTATCTGGCGTGCTATCGATGCTGGGCCGGGAGCATGAGAAGCCAACGGCGCCCATCAATCTCTTGGCTGATTTTGCAGGCGGAAGCGTTATGTGTGCATTGGGCATATGTGTGGCATTGCTGGAGCGCCATAGGTCAGGTCTTGGCCAGGTGGTGGATGCAGCGATGGTGGACGGCGCTGCATACGTGGCCAGCTGGTTATTTATGTCCAGGGGGCTCAGCATATGGAATCAGAATCAACAGCGTGGAGCCAATCTGCTAGATGGTGGCGCCTATTTCTATGACACGTATAAAACAAAAGATGGTCTTTTTATGTCCGTAGCCGCATTAGAGCCTCAGTTCTTCGAGCTGCTTAAAGATCGATTACAATTGCCTCAGGAGCTGTCCCAGTACGGAGAAGAACACCAAATCCTTGGCAGGCAGCTATTAACGGATACATTTCTGACAAAATCCCAAGCCGAATGGTCAGCGATATTTGAAGACGTAGACGCGTGTGTCTACCCCGTAGTGGATTGGCAGAAAGTCCAGGAGCATGGTCACAACGCAGAGCGCCAGTCATTTGAGCGTGTCGACGACATTCTGGCGCCCCGTCCAGCTCCCCGTTTAAGCCGTACGCCCGGCAAA-T--TAC----------GACGAAACGTGCAAATGGATGTACAGTCCCTGCTGGATGAGCTGGATATAAAGCCTGAGCAACTGCGTCGACTGCAAGAGGATGGCGTGTTGTCGTTGCCGA------TTA---AACCAAAACTGTAGATGGTTGGAATTATTGATGAGGCGCAGCTGTTTTATCCGCTAGGCACACGCATCAAAATAGCCAACAATTATGGCACCGTCAAATACGTGGGCGAGGTAAGC-TTTGTAA------------------CAAAT--------ATAATTTTCAATGCCTTTAATCAATTAACA-------ATTGCG-TTGCAGGTCAGCGGCCACATGGGCACATGGCTGGGCATTGAGTGGGACGACGGGATGCGGGGCAAGCACAATGGCATGGTCGATGGCAAGCGTTATTTCCAAACCCAAATGCCAACAGCTGGCAGTTTTATACGCCCCGGCAAACTGGGACCCTGTGCCACCCTGGAGGATGAGGCACGGGAGCGTTATCTGAATTACGATTCAAAAAATGTGGACACATCGCTGATACGCGAGGCACAGGCCTCAATGCAAGCATCGCTCTTTGAAGTTGTGGGCATGGACAAGATTGCGCGCAAGCAAAGCAAATTTGAACAGCTGACGGAGATGAGCGTGGACGAGACACCAGTGAATGCAGCCGGCTACCTAAAGGATCTGACGCAGCTGACAACGCTGAATGTGAGCCACACGCTCATTTGGAATTGGGAGATTGTGGCTAGCATAACGCAGCAGCTGCCCATGCTCAACAGCTTGAACTTGGGGTAAGTTGCTGTCTTTTATTTCACT------GTAACCTTTTCACGAATAACTTTTTTTTGGCAGATCCAATCGACTAGTGTTGCCTACAGAAACACAAATCAGTGAGCTGGCCCCAGCATTTCGTCACTTGAAACACATTAATTTGGGCAATTGCGGCTTTACGGATTGGCAGGATGTGATGCAAACGGCGCTGCTATGGCCGGACATTGAATCGCTTGGCTTGCAAGAGAATGCACTGAGTCAACTGGACGTGGTCGACTGCAATCGCATTTTCAGGCAGTTGCGTGAACTGGATCTGCATCGCACCAAACTGATGGACTTTGATCAAGTGTGTAAACTGGGCAATATTCGTACCTTGAGTGTGCTCAATCTTATGGAGAATGGTATTGAGCAGCTGCAGCTGCCAGACTGTGAGCCGCAGGCCAAGCTAAATATGTTTGTTTCTCTGGAGCAGCTCAGCTTAATGCAAAACCCCATATGGAATGAGG-----------TGAATAACAATTGAAATT--GCAATC--ATTT---------------CTAGTTTTAAA--------------ATTTGATTCTAAACAGACTGAGGCATTCAACGAGCTGGACAAATTACCACAATTGAAGCGCCTAAACAAGACGCCGCATTTGAAGTCGAGCTTCGATGAAATGTTTTCCAAGGCAGTGGCCAGCATAGCCGGCATACAGTTTATCAACAAGGCAAAGGTATCAGCAGAGGAGCGACGTGGAGCCGAATATGATATATGGAAAAAGTATGCACTAGACTGGCTGCAGGCAACCAAATTGGGCGCCGATGCACTGCGCGATTTCTACAAAAAACATCGTACCTATTTGCTGATTGTTAATAGTAAGT------TGTAATTCAAGGTTAAAAC-GAAGCGACTTTTAAAGTTCTCTCTTACTGCCAC--------AGAATATGGATCGCCAGCTGATTTTGTGCCGCGCATTCAGGCCAAACAATCGAATCTCATTAAAGTGCGTATACAGCACCGACTGACAGGTGAAGTTTGGGAAAAGAAGGTGCCCCGCATGATAACTGTGCAAACATTACAAGGACTGGTCATGAAGCGTTTTCATATAGCGGGAGATACGCCGCATCTGTGCTATATAGATGCCAAACATCCGGAGCTTGTGGTGCAATTGGAAAATAATGCTAAAACATTGGATTTCTATTCAGTGCAGGAGCACGATACAGTTCTGGTTGAATAGATGGAAACTTGGTCTTCACACCAGATGGCAATTCGGTTATTAGTCCAGTGGGTAACCGGATAACCGTATACGATCTCAAGAAGTATGTTAC----ACAACCTCCCACATT---TCTTTTCCCAGTCTAAA-------ACGTATCTCTCTT-GTTTCATTGTTAGCAACAAGTCGCGCACGCTGGCCCTGGAGTCCCGGTACAATTACACAAACATAGCCCTCTCGCCGGATGGCAGCTTGCTGATCGCTGTCAATGAGCAGGGCGATGCGCATTTAATCAGTATGGTCTCATGTACGGTTATACATCGGCATAAATTCCAAACGGGAGTGCAGTGCATCAACTTTAGTCCTGACGGTGCTTATTTTGCCGTTGCAAGAGAGAATCTAGTGCTAATTTTTTGTGCTCCTGGTGAAATTACTGGCGAGTACAATCCATTTGTGCTTAAACGCAGTTTCCTTGGTGGCTACGATGACGTCACGTGGATGGATTGGTCCTCAGACTCTAAGCTACTGGCCATAGGCTCCCGTGATAGCTCCACTAAAATATGCGCTGTCAATTACATGCAAAACTTTCGCACTTACAACCTCAGCGGCCACACGGATGCCATAGTCTCATGCTTTTTCGAATTAAATAGCTTGCACTTGAACACTCTGAGCCGGAATGGACAACTCTGCCTGTGGGAATGTAGCATGGAGCCATCGGATTTGATTGAAGCTGATAAACCAGAAGCGGCACCGCCAGC-------ACGAAAGCGTAAGGTGCCTAATGCGTTTAAAGGATCCGACAGCGAGTCCGAGGATGATATTGAAAACAATGTAGAAAAGCAAACAGTAAAGCAGGACTTGGAAGCT---------GATCA------AAACGAAGTGAAAGATGGAATCGTTGGAAAAACACATCCGTTCTTCTACAAAAAGCTAGGACGGCACTACTTGGCCAACGAGCCACGCAAGGAGAAGCGCGATGCCATGTTAACCGCGGCCAACTATAATCGACGAACTAAGGTTTTGGTTGTAGCCTTTAGCACAGGCGCCTTCTATTTGTACGAGCTGCCCGACGTAAATATGATACACTCGCTGAGCATATCCGAATATCCCATTTCGGCGGCCGTCTTTAACTGCACAGGCGATTGGGTTGCGCTGGCGTCGCGCGAAATAGGACAGCTTCTGGTGTGGGAATGGCAGAGCGAGCAATACATTATGAAGCAGCAGGGCCATAGCAGTGAAATGTCCTGCATCGCCTACTCTCCAGACGGCCAGTATATCGCCACTGGCGGCGAGGACTCCAAAGTGAAGCTGTGGAACACACAGAGCAGCTTCTGCTTTGTGACGTTCAGTGAGCACACGAGTGGCGTAACCGCTGTACAGTTCAGCCGCAATAAAAAGTTCCTGGTTAGCAGTTCTCTGGACGGCACAGTGCGTGCTTTTGACATAATAAGGTCTGATTTGTCCTTACTAAATGCATAT----------AAATTCCATCTTACACATTGTTCCCT----TCTGTATGCAGGTATCGTAACTTTAGAACATTTACGTCGCCGACTCCCGCACAGTTCGCATGCGTGGCAGTGGACTACTCTGGAGAGTTGGTCGTTGCAGGAGGCCAAGATGTGTTCGAGATATATTTGTGGTCCATCAAGACGGGAAAACTGCTGGAAGTTATCAGTGGTCATGAGGGGCCTGTGGCTTCCATTGCCTTTTCGCCAGTCGCAACGTCTTCGACGCTCATTTCTGGCTCTTGGGACAAAACGGTCAAGATTTGGAATTGCCTGGAGAGCAACAGCGAGCACGAGACAATCGATGCGCTTTCCGACGTGACCTGCGTTGCCTTCAGTCCGAGTGGTGAAGAGGTAA--ATG-CAAATGAAACCTTTATTTTCAATAATATGTGTTATTAAAATATGATTTCTTTGAATCCTTACCCAGGTGGCAGTCGCTACACTTGTTGGCAACATAATAATCTTCGATGTGAAATCTGCAAC-CCAAGTGAGCACAATTGAGGGACGCAATGATCTAAGCAGCGGCCGATTGGAAACTGATATTGTAACTGCCAAAAAAAATGCAGAGTCGAAGTAAGTAAAATTGGCGTGCTATGGTATTTACCCCCTACA-----------------ACCATTTTGATCAATCTTTTCTCCATCTGTTAACGTATGCCTTTTTTTTTTTTAGCTACTTCTCAACAATAGAGTATTCGGCGGATGGGGAATGTATTCTGGCTGCGGGTAAATCCGCCAATATTTGTATATATCATGTGCGTGAGGCTATGTTGCTCAAGAAGTTCGAAATAACTCAGAACCACAGCTTAGACGGTTTAAATGTGAG----------TGAAATATGCCATGGTTACCTTTGGTAAGCTCACTTACTTT--------------TAATTTGCAGGAGTTCATCAGCCGGAAGCATCTCAGCGAGTTTGGCAACATGGCGTTGGTTGAACAGCGCGAGGAACTAGAGGGAGGCAAAGTGGCGATTCGTTTGCCTGGAGTCCGGAAAGGTGATATGTCCGCACGACGTTTTCAGCCAGAAGTGAGGGTTTTCTCTGTCCGCTTCTCCCCCACGGGGCAAGCGTTTGCCGCCGCAGGCACCGAAGGACTTTGCATATATGCACTAGACAAGGGTGAGCAGCTCGTCAGACATATACTATACAATCCG------ATTTCCTTAAATTATT--TATTATATTTCTCAGGTGTGGTTTTCGATCCGTTTAATTTGACGTTGGAAGTGACACCTAAAGCGACACACGAGGCGCTAAAGAACAAGGAGTTCACAAAGGCGCTCGTTATGTCCTTGAAACTGAATGAGCCCAATTTGGTGACCTTAGTGCTAGAGCGCGTGCCGCATAGGGACAGTAAGTACTCGTAAATTACATGAATACT-----GGAATGTTAAA-AGTTCCT----TATGCAGTTCAACCTTGCAAGCAGAGTCAGCCTAAAAGCCGTCGTTGGCTTT---------------------------------------------TTTGTAATTTCTCTAATCGATAGGCATTTTGCCGTTTTTCGCATGTCTTAAAATAGATGGGAGTTGGATTTACCCTTA-CATTCAAGGCGC------TTATTA-----CCCAACTCCGTTTG--GATCGAATGTGCAAAT---TTTTGTT--------TTGC-----------TGTTAATAAACAGTTTCAAGGTTCA---T---TTTGCT-------TTCGCATGGCCGGTTAGGGTTTGACAGGGGGAACAATTCGTAGGTACATTGTTAATAAGCCCCTCTCGGGCACTTACTGGTCCCACA-AACCAAATTGAAACATGCATACAAAAAAGAT---GTAAATTGAT------------TGTTATTGGATT----------G--CTGCACGTGTCTGCAT-------ATATTGAAA-----------AATGCAAATG---------TATTTTTTTCTTTC-----CAGTTGAGCTTATTTGCGCGGATCTATCCCCCGACTACGCCCAGCGTTTACTGCAACAGCTCGCGCGCCTTTTGCAGTCCTCGCCCCACATTGAGTTCTATTTGCAGTGGTCCTGTTGCTTGCTGACTACCCATGGCTATCGCGACGGCGTCTTTCAGCATACAGCTTTGCTAGCGCTACACGAGAGTATTTCCCGAAAATATGAAATGCTTAACAAAATGTAAGT-------------TCTGCTTCTTAAAATGGGTA-----------CTCATTAATGGGAATCTAAACTTATAACGAATTTTCAGATGCGACTACAACAAATACACGATTCGGGTGCTCCTGGAGAGGTCGGAGAATCTGAA---AGCCCGCGAAGATCACGCCGAAGCAACC---AATGACGACAGTGATAATGAAATGTTGTTGATAAGGCGTCCTGGGGATAAAGATTTGGAATGCCAGTTTAGATGTGCGCGGTCGCTTCAAGCAGCTGTTTAGCCGAGTGGAGCAGGTCAACAAAAAAGCCGGACCATTTGAGATTTTATGCTGTGTCGGCGACTTTTTTGGCGCCGAAAAACAAAACGAAGAGCTGATTGCCTACAAAAATGGATTTAAGCATAGTAACTAGAGT------GGGTTTCTGAAATAAATGATCGT-------------GATGGTAATTTGTTCTA--C---TTGTGTATCCCACAGTTACGGTTCCCACTTACATACTGGGACCCAATAAGGAGGAAGACAGGCAGCACTACGAGGATTTGGTGGACGGCGAAGTCTGCACGAATCTGACCTATCTGGGCAAGCGTGGAGTTTATACGCTGACGAGCGGTGTCAAAATAGCCTATTTGAGTGGCGTGGAGGCAGC---AGGCAATG----TGG------CTGGC---GAGCATGAGTTCAACAAAGCCGATGTGCAGGCTGTGCGCAACTCCTGCCTGGTCTCAAAGAACTGTGCCACGGACTACAGAGGAGTCGATGTGCTGCTGACTTCCCAATGGCCCTACGGCCTGCAGGAGGGGGAGAACGTAAGTAGCAGGTACTTATGGTGCAGACTGTTTA-ATAA--------GTTCGCTAC---AATGCATATTT----------TAGGCAAAGGCTTCCAAGTTGATCTCGTTTCTGTGCCGCGAGATCAAACCACGCTATCATTTCTGCGCCATCAATGGCACCTTCTATGAGAGTCCGCCGTTTCGCATACCCAAAGATGAGACCACACAGTTCGAGCTGTGCACGCGGTTTATCTCGTTGGCGGATGTCGGCAACGCAGCAAAGGCCAAATATATATACGCGCTCAGCCTGAAGCCTGTGGATAAGGCGCGTTTACTAGATCTCGTGCAGAAGACGACCAACGAAATACCCTGCCCCTTTATTGGCCTGGATATGGTTGGCATTGTAAACAAAAATGAGACGGTGAGCATGAGAC--TACAT---TATAATCAATACCCTAAATAGAT-AATTATTTGCATGTTTTAGTCGGAAAGTCGACAGTACTTTTATGACATGGACTCGAGCGGTAATCGCAAGCGGCA---CAGCGAGGGTGGAAATCGCGATAAGCGGCCACGAATAATGCAGATTGATCAGGGTTGGTTCAAAAAAAATTCCTTGCTTAGATGGA------TTTACTTATTTTTTTTTCCATTCTTT--CAGACAATTGCTGGTTCTGCTTGTCCTCGGAGAAGGTGGAGAAGCATCTGATTATCACCGTAGGCGAACGTTTTTATCTGGCATTGGCCAAGGGACCCATTAATAGCCATCATGTCTTGATATTGTCCACCAAACACATACCCTGCGCAGCACAATTGAGCACTGAGGATTGGGAAGAGCTGGATAAATTCAAGACAGCATTGCGCAAGCTCTTCAAGAGTCTGGGACAAGTTGTGTGCTTTACGGAGCGTCATTACAAGACCTCACATCTGATAATCGATGCTGTGGCCTTTGAGGAGGGCTATTCGTGGAAGATAAAACACAGTTTTGAGG---TCTGCTGCATACTTTTTATTTATTTATATACTTCAATTAAAATAACGTTATTTGTATCTAATTGC---------------------------------------------------TTTAAGGACAAAGCTGAGGAGTTTAATTTAGAATTTGAGACGTTGCCGGCCTTGACTTCAGCAAAAATGTTGCCAGAAATGGGTCCATATTTTCTAGCAGAACTGCCCGACGACAGCACATTGATAACGCGACAAATGAAACATTTTCCGCTGCACTTCGCGAGGTTCGTAGCATGAGCTTAATGCTCTA--CTAACAA------TTA----------------ACAAATTTAAATTGTTTTCAGGGACGTTTTCTGTTCAGAGAATTTGTTGAATTGTGACGAGAAAGTCAACTGGAAGGATTGTCTGCTGGACAATGAGGAGGAGAAAGCTAATGTCGAGGAATTTCGTAAGCTATTCGCGCCCTTCGATTTTAC---------AGATGATTGAATGTTCCTCTCGACATTCAGTCACTACTCCGTCATGCACATCTTTGCCAACATGTATGTGCTGCACAGTTTTTCTAATGCCGCCGTCTTGTCTATGGGCAAGGAGCAATTTATGGCCGTCTACCTCAGCGCTGGTGTATTTTCCAGTTTGATGAGCATTCTCTACAAGGCGGGCACGCGACAACCGGGCATGTCGCTGGGCGCGGTGCGT--------------ATTACA------CTTAAGTTTATATATATATATATATATATATATGTATATCTTAATTATTATGCTTTATTTGCAGTCGGGCGCTATTATGACCGTATTGGCCTACGTCTGCGCACAGTATCCCGATACACAGTTAAGCATATTGTTCCTGCCAACCGTTACGTTCTCTGCCGGTGCCGCCATCAAAGTTATCATGGGCATAGACTTTGCCGGCTGCGTGATGGGCTGGAAATTTTTTGATCATGCGGCACATTTGGGTGGAGCCTTGTTTGGCATGTAAG------TTGCGATTTATG-------CTTCATTGTGTTGATTTAATGGTTCTCTG-----TTGCAGCTTTTGGGCGAACTATGGTGCGCAAGTGTGGGCGAAACGCATTGGCTTGCTAAATTACTATCACGAGCTACGCAGAACGAAACAGAAATAAATGAGCTGGGTACGCTTATGCAATTCGGGCGATGATCTCTCTGGCACCGGTGGACGCGTTGTACCCGTTAGCCGTGCCGAGCTAGCCAAGCACAATCAGGTCAATGACGCCTGGATGGCCATACGGGGCAAGGTATTTAATGTGACACGATACATGGACTTTCATCCGGGCGGTGTGGATGAGCTGATGCGCGGTGTTGGACGCGATGCTACCAAACTCTTTGACGAAGTGCACGCCTGGGTCAACTATCCCCAATTGCTCGGCAAATGCTATGTGGGTCCGCTGAAAGAAAACGTTAC------TGCCAA-------------------AGTGCAAACGGTGGCAATTCGA--CCGCCGCCAGCGCCAACGGAAC---TTGTACCGCGCTTCGATTGGATACAACAGCGTAGCGAATTGACACTCTGCTTCTATACGCGACGCATGGCTAATCCTGGGATGCTGCTGAAACGCAAGTCCGCTGCTGACGCCCTGGAGCTG------TACATCCAATTGGCAAGCAGTTGGCATGTCTTCGATTTTAAGCTCAGCGACGCCGTCGTTTGGCCACCAAAGGCTGTGCGTGTTGGTCATGAAACAGGTAAAATTGAAGTGGTGCTTAGCAAGCAGGTAGCAGAGCCCTGGACAACATATGGCAGCCAGAAGGTTGACAAGCTGAATGC------ACCAAGTGAGGAACACTATGAATATGAAGTGTTACACTGCGCTGACTTTAATCACGACTCCTTTCAACTGAGTCTCCAGAGCGTCAAAGAGGCGGTGCTCATGCATGTGCCAGTGGGTTATCATCTGGACATCGAAGTGCCACATAATGGCCAGCTGCTAGAGCGCAGCTATACACCCGTGCCCCACAACTGCCTGCCTTCCAACAGCGCTCAAATAGACACAGACTCTAGTCCAGGCAT---------CAGGCAGGACTTTCTTGTCAAGTATTATGAGAATGGTGCAGTGTCCAGGCAGTTGCATCAGCTGCAACCAGGCGCCACTGTTCGACTGAGTTTGCCGCGGGGCAGCTTTGCGCTGTCCGCGCTGGAACCACATCGAAACATCTTGCTCCTGGCCGCAGGCAGCGGCATCACACCCATTTTAAGTCTTCTGCGGCCGTTGCTTCGGCGGCATACGAATCGCCTGTGAGT---CA--------CGGTTTTCTTTTTTTAGCTATTATGCTTGTATTTATTAATTATTATTTTATTTATTC--CCACAGCGAACGTCTGCAGCTGCTTTACTTCAATAAGACAAACTCGGATATATGGTTGCGGGATAAGTTGCAGGCCCTACAGGAAGCCGATGAGCGTTTCACGTGCAAGCACATTTTATCGCAGGCGGAGCAGCCAGTCCAATGCGGTCGCATCTGCCAGGAGCTGTTAGCGCCGTTGTTTGATAA-ACAGCAA--GCCGAGTCCTTCAGCTACGTGGCAGTGTGTGGACCTACTGGATTCAACACAGCCGCGCTGGACAGCTTGAAGGCACTAAATCTTAAGCCTGAGCAAGTGCATGTCTTTCAGGGCTGAACGGCGCTCGGCTAGCTTTAATCGGAGATACACCCTTTGCGCGGCACACCTATCGTTACAGTCCTATTATGGCATATATTCAAATACCAAATGTTATTTTGCATCCTGCATGTGGTAAATTATTTTACGCGCTGTTCGATTTACTTCTGGGAATACTTATTTATGCCTTAGTACGATTTGAGTTACAGCTGCAATATCAGAAAGAACAGAAAT-ATTTACAAATGAAATATGATAAATCA----ATGCTGATAAAATCACCGCACTCGCACAAAGAATGTAAAGAAACTGA------AAAAATAGCACGCATCTCGGCCTGCTTTTGGCTCTACAATCCGCTGACGGCAGTAATATCAACTCGTGGTAACGGCGATAGTGTAACCAGCTTCTTTGTGCTGTTAAGCATATATCTACTGATTAAAATGGATCATCA--AAAATC-CAAA--------TTCTTGATTGCTTTCTGTGCCGGTTTGGTCCACGGATTTGTGATACACTTACGCCTTTACCCAATAGTTTTTAGTTTAACATACTATTTGAGCTTGTCGGATGCCGCTTCACGGAAATCTCGTGGACTCCT----CCAAATGATTTGGCCTAATAAGCAGCAGATTTGCCTTGTGCTCGGAACATTATTAGGACTAGCAGCTTTTACATGGACTTTTTATGCACTGTATGGATGGAAGTATATTTACGAAGCCTATTTTTATCACCTTATACGAAAGGACGTACGTCACAATTTTTCGCTGCATTTCTTGCTGCAATACCTAAGCAATGCGGAGGGAGTTGATGAATCCAATCTTATATTAAAACTGCTTGTGGTAGTGCCGCAGCTAATACTTATACTATACTTAAGTCTAAGTTTTGGTCGATTTCAGCAGACATTACCATTTTGTGCGTTTAGTTTGGCCTTTGTCATCGTGACTTATAATTCTGTAGTTACTTCACAGTACTTTATTTGGTATTTGGCTCTGCTACCGGTATGCATAAAAAATTTTCAGCGTCTGTCTTTGGCTAGATGTGCGTCCCTTCTTGTTCTTTGGTTATGCGGTCAAGCTCTGTGGCTTCTACCCGCATATTTATTAGAGTTTAAAACATGGCATACTTTTTATTGGATTGGTATACAGAGTTCCGTATTTTTTTTAATTAACAGCTATATTTTATCCCAGCTGTTAAGGAACTATAGACTCAAATCCTATAAATGTCAGCTGAATATTTTGATCGTTTGAGCGATATTGAGATAAAAAGAATATTAATGCAATTGGGACTTCCAAATACTCCAGTAACTGAAACGACAAGGCCTATACTAATAAAAAAAATTTTAAAAAATATAAAAAAAGAAAA---ACTAAAAAGTGGAAAAGTCACAAATTATGTTCTTTTCTGTAATGAAAAGCAACCGCGTCCTACAATTC-----------CTATACAAGAAAGTTTGAATATCTTAGAA-------------AATGATCTTGAAAACAAGATTAATG-----CTCGTCGCAACCTT-------TCATCACATCATAAATGCCATGCAGATAACAATAC---------------CGAAAA--------------------------AAATGTCGGATT-AACGGTTTATGCGCCACGATTTCACTTAGAATCTGATTATGAAAATGAAAA------------TGAACTGCATTCCTTAAACGCTACCAGT----AA---ATATCGTAAGCCG-------C------TTGTATACTCGA------------------------------CA-GATAAATCGGCCGGATACC---TAAAGG---TATATGGAAAATCTAATAATTGTGATGGAGGTGTTGTTAACAGACTACTAAGTTTTCGAGATGCTTCAATTAAAAAAAAAATTTCGTTCAAAGATGGATACCCTGTA------CATGCTTCAAAATCAC---------TTATGAGAA------ATAGTTTTATACAAAAATTGTTTGCTTTTAACGCAAAATCGTTTCTAAAAACACCTGATGTTAGCCAAAATATAATCCCACCAGTTCTTATTGCTTCATTATTACTTTTCTTAATAATGATTTCAATTTTATACACCGCAAGAAAATTTGACTCTAGCCCTATTTCCCAAAAAGACATAAAATATACCATGTGTAATGAAAATGATAACAATCCACAAGC-------TTCTTCTCAAAAAATTAAGTGTATCAACGAAGATTTATTAAATAAGGCTATGTACATAAGTAATGAGCTTTTTAAGTGTTTAAATGAAAGAGCAAGACTACACCATTGTATAAGCGAAGATCATTCTGCAATGCTAGACATGCGTGAGTTCAGAAAAGCTTTAAGCAGGAACAGTGAAATACATAACCGAAACC-----TGCAAAATAAACTATTGGCTATGGAGTACCTTATCGATCAGAATCCACAGTGGATGATAAATACAATTGTT---------TCAACTTATAACTCTTCAGAGAAAACTGTCTCATTCGAGCTTATTGAACCAAATTTACCATTCAAGTGTCTTATTTTCAAAAAAATTACACGATTTTTTACAGTTCTTGGTTTACTTATTGTTCTTATATCAGGTTGTTTAATAGTTTATTTCTTATCTGTTGTGTATCGTATGAAACAGAAAGAGAGTCTATTAATAACTGAACAGTTTATTAAAGATATAATCAACGAATTAATGTATCGATGTTCCCATGCAGAAAATACGGAGATATTAATCAATCAATTACAAGATAAATTTGTGCCAGCTCAAAACCGACATAAACTATTATATTCTTGGAATAAGGCTCTACAGATCTTAGAGGGAAATGATAATCGGGTAATATTTGGTATGATTATACGAAATGGAGAACAACTGCGTACTATTACATTGAATAAAAACATTGCCATAAGGGACTTTGGCACATCAAAAAAATGGCAAAGCTCTGCGTTTGATAACTCGAATAAAATACTTAACCCGCCTACATCTTGCTTAAAAATAAGACACATGTTTGATGCCACTGAAATAAAAGAACATAATTTAAGGCAGTCGATCATAGAATCCATATTTGAAAAAGTAGGTCCAAGTTGCAACATTTGTGATATCCAACTAGATACCCAGTCTTGCTGTGTATATATACGATGTGCCAGTGAAGCAGACGCTGGAATAGTTCACAACGAAATAAATGGGTGGTGGTTTGATAAGCGGCTGATATCAATAAAGTTTCTTCGACTTGAACGCTACTTAAATGCAGTACCT------GGACGAACG-------TGCCACA--AGCAAC-AACTCATTGCCGCTGCCCATTTTGGCGGCTGTGGAGAGACGCGCGTCACGCTGTGATATACCCCAACTGGAGGCACCTAGCATACTGGAATTTCGCACGAGCTGCTATCAGGCGCTGCAGCCCACGCTGCTGCTCAACACGATTAATCATTGGCCCGCATTGAGTAAATGGCGCGATTTGAATTATCTATTGAAAGTTGCCGGCAATCGCACCGTGCCCATCGAAATAGGCAGCAATTACGCCAGCGATGAGTGGTCACAGCAGCTGGTGAAGCTACGTGTCTTTCTGCACAGGCAGTTTGGCCCAAGCAATGGCCGTGCCG---ATCACGAAATTGAGTACCTGGCGCAGCACGAGCTTTTTGCCCAGATACCAGCACTGAAGGCGGACATTTGTGTGCCCGACTACTGCACT------GTGTCCTCC------AATAATGCAGCCGGTGTCGATATCAAAGCCTGGCTAGGACCTAGCCACACCATATCGCCCATGCATTACGATCCAAAGCACAACTTGTTGTGCCAAGTTTTTGGCTGTAAAAGCATTATACTGGCATCGCCAGAAGACACAGCGAATCTTTATGCACACGAGAGCGAGTTTCTGAACAACACCTCGCAAATTGATGG------------CGAGTTTACACTTTTGGAACGAATTTGAATTAAAAAAGCCACCATTGGTGACTTTACATGTAAATGATACGGGCTTTGGTAAGCTTAAGTGAATTTTATAGTTTATGCGA----ACTTTTACTAAGTATCAATGTT------------CACACAGCAAAGAATGTATTTGTGGTCACCAACAGATACTTGAATCAGTTATCCGGCCCAGACTACTTGGAGTTCAATCAGACAGCCGCTTTGATAGGACGTCTGATGGCACGGCGTAAGAACTCTTTTCGCTGCATGCCAGGATTTCGTGCTGTATGCAAGCTAAATGCAGCGCTCTGCCGGCTACTCCGTCTAGATCTGCCGCGTGAATTGGAACATTTTCGCGGCGCCTTGCCTGATGCATGCGATGAGGAGCTGTCTGGCGAAATGCCCACACGAAACAGTCTTGAATTCATACTGGTGCGTTTAATAGCTTTCCATCGTCTGCATGAACGGATTCGCGACTGCTGCGAGGCGACCGTCAAATACTTTGGACAAATGATACGCAGCAATTTCTTCATGGAGTTCCTGACGCTGCTCATAGCAGCCGTAGCCAAAATAAACAAGTTAAGCTTACTGCAGGCCAACAATTGCGCCACACTGTACAACAAGCTACAACCTCAGCTCACCAAATTTCCGCTAGTGGAAAAGCATAAGTTTATACCCGAGAACTGTAATCTGCCAACGCAGCTGCGTCTGATAAAAGCAGGCCAGCCGCTAGTCCCAGCCGAAGAGGCGCCTTCTGCAAGTGTCAAACTTCAGACACAACTCCCGCCATTGGTTACGAAAGTAGAAAAGGCCAAGGAACGGGCCAAAGCGGATGTGGGCACTGTGGTTGCACGTAAATCGCCAA---------AAGCTGCATCGACGCAGCCAA------------CCTTCCAACTGGACTCGCTGGCCACCGTGGAGGATGTCAAGCATTTTATTGTGCGCGAGTCAAAGGCGCGAAAAAAGA------CGCCGGACAGCTGTGTGACGAAAGCAATACAAAATCACGAGTGGCTGGCGGCAACCACACTTTTTGAGCGCAAATTGCAAGCCCGGGAGCAAAAAAAGGCATTGAACGTGTTTCGCAAATATATTGATAGATGCTAAAGTTCCTGCGAGGTTTGCCCAAAGTAGAGCTGCACGCCCATCTAAATGGCAGCCTGAATACTGACAGCATCCGCGAATTAGCTGAGAAGGTATATGGCGCGCAGACGGCGGACTTTTCGACATTGTGCGAACAGTTTGTTAAATTCGAGAAGGGCGCCAAATTGGACGAGTGTTTCGAAAAGTTTGGATTTGTGCACAAGCTCACGGCTACCAAACAGGGCCTCGAATATGCCACCGAATTGGTCATACGTGATTTTGCCAAGGACCATGTCATATACGTGGAACTCCGCACCACGCCCAAGGCAAATGAACACATGTCCAGACGTGCCTATCTGCAGACCGTGCTGGATGCTATCAAAAGCGCGCGCGATCTATAC---GAGATCAGGGTAAAGCTGTTGCCTTCCATAAACCGTGGCGAGCCGATCGAAGTGGCCGAGGAAATTGTCGCTTTGGCTATCGAGTTTGCCTCAACGGAACCAGATATAATAGTTGGTATCGATTTCAGTGGTAATCCGAATCAGGGCAAATTTAAGGATTTTATGCCAGCGCTGAGTGAGGCTAAAAAACACGACCTAAAGCTCGCGCTGCACTGCGCAGAAGTTGATAATCCCCTGGAAATTCGAGAGATGATTAAGTTTGGTATGTCGCGCTGTGGACATGGAACCTATCTCACCGAATCCGGTTATGAGCACCTGAAGGAGGAGAATATACCCATTGAGTGTTGCCTGACGAGCAACATCAAATCCGGCACTGTGGCAAACATTGGAGTACATCATCTCAAGCAGCTGATGGAGGCAGATGCGCCCAAGGTGCTGTGTACGGATGACAGCGGCGTATTCGATACGACCCTCACGGACGAGTTCTTTTTGGCAACGGAAACCTTTGGTCTGACCCGGAGTCAGTGCATCGCACTGACAATGGAGGCGGTTGAGCATGCCTTTGCGACTCGCGAAGAAAAACTATTGATG------AAAATGCAGATTTATTCA--TATACTCGACGTCAACCATTATAAATGGACAAGTTGGTGTTCCTGACGGCCGCGGCCCACCTCGTCTATACGCCGTTCACAAAGGTCGAGGAGAGCTTCAACTTGCAGGCCATGCATGATATATTATATTTGCGCAATAATTTCAC------------------------------------------------------------------------------------------ACAATATGATCATCATGAATATCCAGGCGTTGTGCCACGCACATTCATAGGACCGCTCATCATATCGATATTGTCGGCGCCGTTTGTGCTGCTCTTCGAGTCGCTGAACATCAATAAATTCTGGGCACAATATGTAGGTAAAAAAAAAACACTTGTAAATGAACTCTGA----CTGCC----CGATTCTA-ATGCTAATATATCGTTC-----A-------CAGTGCGCCTTGTCTTGGCTGCATCTATTTCATTTGCTTGGAACAACTTGCGTCGAGCTGTAACAAAGATTTATGGCGTCGAAGTTCGTCTGTGGTTTACGGCAATTACCATATCACAATTTCACTATATTTTCTACATGACGCGTCCTCTGCCGAACGTTTTTGCACTGCCATTTGGTTTGTAGTTCTATTATTTATTGTTA-----AATACATATT----TATTATTTAAATTTCGTTTGATTTTAGTGCTCTATGCAATTGCTTATTGGATGCGTGGCCAAACGAAGCCCTTTATCATCTGTTCAGGCATTTCTATAATTGTATTCCGCTCCGAGTTGGCAATTTTTTTGGGCTTGCTGCTTGCTTTGGACTTATTACAGCAAAAGCTGTCCATTGATGGGT-A-TGGCTAATATATATAAATTG-CCT-----GTTGTCGCTGTTTA--ATAATTGACCTTTCCCCAC-----AGTTTGCTGAAGATCGCTTTGCCAGCTGGTCTGTGTATTTTGGCAAGCACAGTGTTGGTGGATTCGTTCTTTTGGCGTCGCCTGCTGTGGCCCGAGGGTGAAGTGCTATGGTACAATACGATACTTAACAAGAGCTCCAACTGGGGCACATCACCATTTTTGTGGTACTTTTACTCTGCTCTACCTCGTGCTATGGGCGCTTCGTTGGCCTTTGTGCCCATTGGCATTTACTTTGAGAGGCGGCTAAGGCCCTTGGCTCTATGTGCAGTGGCGTTTGTGTTGTTGTATTCAATACTGCCACACAAGGAGCTTCGCTTCATAATATATGTATTTCCCGTTTTAAATATTGCAGCAGCGTGCGGTTGCGAACGCTTGTAAGT--TGACATA---TTTTATTTTTA---TTTTGCCTATATTGAA-ATGTCTCTTTCATTTGAAAGGTGGATGAACAGGGCCAAATCGGCTTGGCACAGCTTCCTGGCGATCCTTGCTGTCGCACATTTGCTATTCAACATGGTTATGACCATATTCCTGCTAGTTGTTTCGGGCACTAACTATCCAGGTGGAGCAGCGCTTTCTCGATTACATCGTCTGGAGGTGGCCAATCCAAATGTTTCGGTGCACATTGCAAACTTAGCTGCGCAGAGC-GGCGTATCGCGCTTTATGGAAATAAAAAGTGATTGGATCTACAGTAAGGATGAAACGATGAACTATACTCAAGCCGAAATTGCGAACTACAGTCACTTGTTGGTGGAAGCGAAAAATAAGAACAACGCGGAGCTGTGGGCAACGCTGCAGGAGGATTTCGAAATATTGGAGTTTATAGATTGCTTCAATAGCATCGGCATACAATACAACTCCATCTTGCCAGTGCGCATCAAGACGAAGCCGTGCATAGGCATTCTGAAGAAGCGATTAAATGTGGAGAAGGCTTCTCG-------ACATCAAAAGAAGCCAGCAAAGGATAAGGACTCAAAAGAAAGTCCAAAAAACAAACGCAAGAAAGACAA------------------AATTGAAGCAGGCGTTTCT-----AAGCAATATCAGGATATGTCTTTAGTGGAAGACGAAACTAAAGTTATTA--------TAAAAGAACCCGAGCCGATTG---AGATCCCCAAACAAATGGCAGGTTTAGAAGACGAT-------GACGATGACGATGGAATAGTAGCTACTGTGGAAGAAACATCATTGGAACAGAATGCAGATG--GAA-------------------TTGAAGCAA------------------CTAAAGAAATCAATTTTCAGGAGTTGCGTAATCTTGCCTTAGACCATACAACACGTAAATCACGTGCTGCTACTAAACTCAAAATACGAAAAATAATTGAACAGCACTACAGGTCCAAGGGAAGACCTATCGAAAACGATTCTGCGGAACA----GCATAA----AACGACT--------GGGGCGCGCACTGGAATGCGTCAATCGGTAAAGTCAATCATTAAGCAAGAGAAGATCAAAGAGATGATTGAACAGATCGCCACCATGGATCTGACGCGCATCTGCGACTTGGAAAAGACATCGACAAAGGACTGTTTGAAGCAGGTTATTGACAAGATTGACGA---TGGAAGCATTAAAGCAAATTGAATGACCA---------CAGATGAGCGTAATTTTAGATCTAGTTACTATGAAAAAGTTGGCTGTTT------TAGCGTTGAAGAAAAGAAATCACTCGATAAACTGCTACAGGATGACATACGCAATCTGGCCAAGCTGAAGCACTTC-GTATATACCTATACGGTCCCAGCACAGCAGC-GCAGTCTGCTCTGGAGTCTGATAATGGGTATAATGCCACTGCACAAAAGCAATACTGAATATGTTCGGGAGCAACGTCGCCAGGTCTACGAGGATTTGCTGCGTGCCGTGACTGTAATGCGTTGCGTAGACC---------------------------------TGGACTCAAGGTCC---AGAGATTTGGTGCTGTATAAAATGTGGTTACTGGAAAACAATCGGCTGTTGCAT---AGTAATATTCGAGCCGGAGCTCAGGCAGATGACAATCATTTCGTTGAAATTGTGCGCACACTACTTGACATATTTGACGATGAAGTGGAAACGTACTGGATAGCCAAGGAGTTCTACCAGTATACGCGTGACCTGAAGAAGGAATGTGGCAAACTAAAGGAATTGACCCAGATACTACTCAAGCGCGAAGACATTGGATTATTTTAGTAGGTACTATATATATTGT----------ATACAACTGTTTTTTATTGAAATCAGTTTTTTGATTGCAGTCGCTTAGAAAAGCTTGGTCTATTTGATATTAACTCGAAGCTCTTGGAGAACTGGTATATAACCTGCTTCGCCGGGGTCATTTGCGAGACTATGTTAGTCAAAATTTGGGACAAGGTATGCGGTGGCGCCAAGAAGATCGTCGTATTCCTCTTTCTGGAGCTGGTGAAAGACATCAAGTCTTTGATATTCGATCTAAGCTCTCAGGAGGAGCTGAAAGCATTGATCGAGACGGTATACGGCGGCGAGGAAATGTCCGATGAAATTACACAGCAAACCCTTTTGCCGGGTATCAAGTAAGT---CAATGTTATACTACCGACTGTTATTCGTATACTCATTTATTTATTTCAACG-AAT------TATTCAACTAGAGATCCCAATTTGTGGATGGTGAAATGCCGCATAGGAGAAGAGAAGGCGACAGCATTGCTCTTGATGAGAAAGTTCCTAACTTATCTCAATACAGATGATCCATTGCAAATCAAATCAATTATCGCACCAGAAGGCGTGAAAGGATATATTTATTTGGAAGCTTACAAACAAACTCATGTAAAGACAGCTATCGACAATGTGGGTAATCTTCGAATGGGCAAATGGAAACAAGAAATGGTTCCTATTAAGGAAATGACTGATGTGCTTAAAGTAGTTAAAGAGCAAGTCGGCCTTAAGGTAAAACAGTGGGTGCGCTTAAAGCGTGGCTTGTACAAGGATGACATTGCACAAGTAGATTATGTAGATCTGGCACAGAACCAGGTGCATCTTAAGCTTCTTCCTCGTATCGATTACACTCGAATGCGCGGTGCATTACGTACCACGGCGACGGTAAG--ACAAACATAACACTCAATTTATTAGT----------GTGTAATAAGA----------------------------------------------------------------------------AT-----ATTTATTT--CAGGAAAGTGATGATGGGAAGCGTAAAAAGAAACGCAGGCCACCGGCAAAACCATTTGATCCAGAAGCTGTTAGGTGAGTGTCATATTTATAACCCATTTATAACTTCCTACAATAACAAAAATATATCTCAATCCCAACT-------TTTTTTCAGGGCTATCGGAGGGGAAGTTCACTCAGATGGAGATTTTTTGCTCTTCGAAGGAAATCGTTATTCGCGAAAGGGATTTCTTTATAAAAATTTTACCATGTCAGCAATTTTGTCCGAGGGCGTAAAACCCACTCTGGCTGAACTTGAGCGATTCGAAGAAGCACCGGAGGGTA----ACTTAGCAA------ACCT----TTATGAATCCATTTTATCTAAAA-ATGACATTCAC-TCTTACAGAAGTTAACCTGGAGATTATGGCCAGCGTTAAAGATGATCCCACGGCTGCCCATTCATTTTCAATGGGCGACAATGTCGAAGTTTGTGTCGGTGATTTGGAAAACTTGCAAGCAAAGATTGTTGCCATTGACGGCACAATGATTACGGTTATGCCCAAACATCAGGACTTAAAGGTAGC----GTCCGCGAA--------GATTTGA---ATCAAAC---------AATTGAAAGTTCATCAATTACGCTTTACTGCTTTTAGGATCCTCTTATATTCAAAGCAAGCGAGTTACGCAAATACTTTAAGACGGGTGATCATGCGCGAGTGCTGGCGGGCCGCTACGAAGGTGAAACAGGTCTTATAATTCGCGTAGAGCCATCGCGGGTTGTGCTTGTCTCAGATTTGACCAATCACGAACTTGAGGTTTTGCCCCGAGACTTGCAACTGTGCTCTGATGTAGCTACCGGAGTTGATTGTCTTGGTCAATTCCAATGGGGAGATCTGGTCCAGCTTGAGTAAGTAGTCTTAAAGTTGCATTCAAATATT----TTAATTTATTCAACTAAATGT--------------GCTTGCTTTGCAGCTCACAAAATGTTGGTGTTATTGTGCGCTTGGAGCGTGAGAACTTCCACGTCTTGGGCATGAATGGAAAATGTATTGAGTGCAAGCCAACAGCCTTGCACAAACGGCGTGAAAATCAGAATACTGTTGCTCTGGATGCAGATCAAAATCAGATTCGCCGCCGCGATATTGTGAAAGTTATGGAGGGTCCACATGCCGTAAGCAAAAA----------GTACGCACTTTTATCAACACATTTGTA----AATGTCTTC--------------GCTATTCGTATTTTATAGGGACGCTCTGGAGAAATAAAGCACTTGTATCGCAGCTTAGCATTTCTCCACTGTCGTATGTACACGGAGAATGGCGGTATTTTCGTATGCAAGACGCGTCACTTACAACTCGCTGGTGGAAGTAAAACGAATGTGAGCAATGCTAATACGCTTGGAGGATTGGGATTTATGTCACCTCGAATCCAATCGCCAATGCATCCGTCTGGCGGGC---GTGGCGCACGTGGAGGATCGCGCGGTGGTCGCGGTGGCTTCCGTGTGACGCGTGACCGTGAACTTTTAGGAAAAACTATCAAAATTTGTGGTGGACCCTACAAAGGTATTATCATTTA------AAATCTTTATTCGTTATTCTTCAATATTTAATTTATGCTCGTTTTAAATGTAGGAGCCGTTGGCATCGTAAAAGATGCAACTGAGAGCACAGCTCGTGTGGAATTGCATACATCATGCCAAACGATTTCCGTGGATCGTAACCATATTGTTATTGTCGGCGAGCCTGGTAAAGAGGGCAGTGTTTCCACTTATGGTCGCACACCAGCGCGTACACCGGGTTACGGAGCGCAGACTCCCAGCTACACCGCTGCTGGATCCAAAACCCCATTGGTTGGTAGTCAGACACCTAATTGGGACACCGATACTAGGACACCTTATGGTACAATGACGCCATCTCACGATGGCAGTATGACGCCACGTCATGGAGCATGGGATCCTACTGCAAATACGACCCCGGCTCGTAATACAGATTTTGATTATTCGCTTGAGGAACCAAGCCCCAGCCCAGGATATAATCCAAG---TAA-------TGTACCTTTCT------TTATTTATTGTGTATTCAATTTAATTTATCTGAATCTT--AGGCACTCCTGGGTATCAAATGTCGTCACAATTTGCTCCACAAACTCCGGGTACTCTTTACGGCTCGGATAGAAGCTACAGTCCGTTTAATCCGAGTCCTAGCCCTGCACCATCGCCATACCCAGTTGGTTATATGAATACACCATCGCCATCAACTTATTCACCGAACACTCCCGGTGGTGTACCACAGTCTCCGTACAATCCGCAAACACCTGGAGCTAGCCTCGACTCTTCGATGGGCGATTGGTGTACCACTGACATTGAAGTTCGGATTCATACGCATGACGATACTGATCTCGTTGGCCAGACTGGTATTATCCGTACAGTCTCAAATGGTGTCTGTTCTGTATTTCTGCGTCAGGAAGATCGTAGCGTGTCCATTGTTAGTGAGCACCTGGCTCCTGTTCCACCCAATAGTGGAGATGAATTCAAAGTTATATATGGAGAAGAACGAGAGTCTGTTGGCAAAGTTTTGTCCAAACAGGAGGGTGATGTTCTCGTCTGTAAGATAAATGACGAAGTCAAAATGATACCTGTAAATCATTTGTGTAAGATGAAGTCCATTGATTAGATGTACGAGGTGATCCTGCCTGCCCTCGAGGAGCTCTATAAGGATGTTAATAAGAACATAGCATTCACACCCAGCTGCTATAAAAAGGCTCCAACTGCAAAGCACCATTTGTCCAACTGTCTTTTTCTAGAGGATCTTCAAGCCAAGGGCTTTCGGTCAGCCAACCAGCCGAAGGGTCTAGACCAATCAGCTATGGAGGTGGCGCTATCAAAACTGGCCGCTTATCAT-GCGGCTACAGCGCGATACATGCAACTGAATCAAGCGCAGTTAAATGAGCTGGTTTCAAAAAGAGA---------------ATCAACCCAAGAGCTACAAGATCTTAAGAGCTGGCTACAACGCAAATTTCATGAGAGTTTGCGGTCAAACGATTTGAAGCATTATGAGGATAAGGTGGTAGGTGAAAATAATATC--TACGGAGTATAT----CAGATATTTGCA---------GCTAGTTTCCTTCACTC------AGAAATCATATCAGAAATATATAGCTGGCAATATGGAGACACCGGATCTGAAGAAATCTTTCAATGTCATCCTGAACGGCGCCTGTTGGCCAAGCAATTTACTGGGCCAATTCGATGCGTTTGGCCAGCTTAAAGATGTGATTTTCCACGATTTCGGTGGTGCAGCCTATGGACCTGCTATACGTGATCTGCTGCAACTAATCTTAACTGCAGCTGCGGC---AAAAACTGAACAATTTGACGTCTGTTTGCGATACTATACGGATGAGCTGAACGAAAATCTAAAATTGTTAAAGTTCAAGGGAAAGTTGCCCACCTTAACGGACTTTCAGTTGGATGTACTCAACTATGGACACTGGGGTAAGCTA--TGGAAATAGC---TGACATTATAAATTCCATATAATAATA-----------TTCTTAACTATATAGCCTTTGAGACTGTAACGGAAATTCTGCCCATTGTACTGGCCGATTTCGAA------------------TGTGAGGATACGGATGAATTGTTTAAGTATACAAAATACTCTGCGGAAATTAAAAAGCTGCTGCCCTGGCTGGAGAATCGTGGTTACTTTGAGGTAGAATAG
Dmoj ????110011??1100111111111111110011111100110000011111111111??110011011111011110111100??11111111001111001110??1111??1111110111101110111111111111??11110100011111110011000111001100101111111111001111001111001111111101111111111111111111??111111110101110111111100111111111011??11111100111111001111001111001111111111111111110000000001111011101111111111????0011111111111110111111010011110000111101110011111100101110101111111111001111111111101111110011111111110101110100110000000001110100111111101100111111111111101111111111110010001111110100111111001100111110111100111000111111111101111111101100111111011111110000011111111111001111111111??11101000111111000111111111111111??11111110011111111101111111111111011111??11011111111111111110100000111111110011??110100111111111111110101110011??11001111111111111111111111011100001010011111111100110111111111??011000111101??001111110000??110111000111111100111111011101001111111111011111??1111001111111111100101111110011111111011011111111011100111001100110011??001100000111??1101111111111111110000011011000011??111111100011??1111111100??1111111111100100111110001111111111111110111111101100111111011111110111110111110000??00??1100111101111011001111110011111111111111110000??111111??11111111110011000011111100111111101111??1111001111111111111111111111111100111111111111111111111110101111011111010011111110111111111111111111111100111111101111111011111111011111111111111011111100111111111111111111000011110011??00001111??001111??00111100110011001111001111111111111111011111110111110100011111011100111111011111001111011111000011111111111100??111111111100001111110011001011111111111100110100??1111111111111100111100001111111111011111110011111111111111001110110011111111001111??1111111011??0011010111??11111111110011101110001111??1111110010000000011111111111111111111111110111011111011111000000111111111111111100110011111101111111001111110001111100111111110011101111001011111101????11111111111111111111000111101111111100??100100001100111011000011010011011111011111??111101111110111111111111111100110111011100??11111010000011??001111??1001111111111111111111??1111110011010111001111111111010000111111111011010011001100111100111111110011111111110111111111111111101111000011111111111101110011111111110000110011111111111111110011110011111111111100111100111011111100001101111111001111111100111111111101000011011011011111110001111011011111??111111111111001111111111??11111111111111111110111111111111111111110011110011111100??11111111111111111111111111111100111110111110111111110011??111111111111101111??1111011111111100111110??111111011100??11001011??11110011111111101111001111111100111111110011111111111111111101111111??11111100111111110011110010111011111111111111??0001111111001111??111111111111001100111111111111110000111111111011110111110011110011001111110111110011111111110011001111111111110111010111011100110000111000111111111111??1111111111001101111111111111111100111100101111111111??1111110111??101111110000001110111111000011??0111????1111110011111111011111111111110111001111111111001111101100111111111111001111001111111111111111??111111000001111111111111001111????01??1111111101??11111100111111000111??0111111110001111101111111110010001111101011111110111100001110011110011111111??11111111111111110000110011001100110100111011110011111100111111000011001100111011111000110011111101110111111100111011001100111111111111111111111111110011111011111111??1001001111110011??0111111100??11??0111??111100001111011111111111111111111100111111011111001111111100001111??11111011111111001101111111??111111110011000011111111111111110011001100??0011??1111111101??111111111100110101??11111111111111110011000111??011100001111100011101110111111??011111111111111111111111000111011110001011??11001111111111000000001100111111011110110111001100110011101001111100??1111110011110100111111111101111111????111111111111111111111100111100111111110111011111001111111100101111111111001100110000110111??0011111100111111010011100010001100111010??1100000100??1100111101100011110000110011111111111111001101110111111111110000001111111111111111110100110111111111111111111111110011101111111111111001110100111100111101111101110000110001111111001011001111????101011111111111111111111111100111111??0011001111110011??111111111111111100111111111100111111??1111111100111111011011111111111100????1111111111000011??1111111111110111111101110011111111111111111111101011111111111111011100??1110111100111111011111111111000111111111111111111111??11011100111110101111101011101111111111110001111101111111111111111111111111000111111111111111110011111100000011110111??11001110??11111100111011000111001111001111111111110001111100??0001??11111111??111101100110110100001111111111111101110100111111111111001100011111111111111100111111111111111111001111111100111111001111111101111100110011111111111100111100111111111100011110111111000111111111101100111111110011001111??1100111100??11111111111111111111001100001110101110000011110011011111??1100101111??111101110011111100001111110111??111111001100111000111111111111110111111000111111111011111111111111110011111111111111101111111111111111011100001011001111??111101110011111101001100111101111111011111111111??001100??00101111000011110011111111110111110000001100001111111111011111111111111011??111100??111111111111??111111111111111111000011111111111111001101111110011111111111111111??11000110111111111101111101111111110111001111110011??1111110011111101010000111111111111111111011101001101111101111111110011111111111011??11??0111111100111111111101111100000011111111??1101001000111100000111111111010011111111111111111111111100111111001100110101110010111100001011??10??0011110011110011111100111111111100111111001111111110111111??1111111111001111111111??001100110111111100111100110100111111??1111111111111011110101110000111101111101111111001100111111111111111111111111??00111100??0100001111??1111111100111111001100001110111111001100101001001111111111111111111111000011000011001111111111011111111111111111111111111101111101??11??001101110111110011111111111111111111001111110111001111001111110011??00110100111101001111100011111111111011000011111111111100111111111111??00000010110110111111100011111111111111111100100111111111101111110011110101111111??01111111111111111111101111111111110111111111101111001111111101110011111111101111110011101111??1111111111111111111100111111??001011110100111111110011111111011111111111000011111111010111111111111100111100111101111111111111001111111111001101011011001111011100??11111111111111010111111111111111111100111011111111110011??1111110011111111111111001111111000101111001100111111110011111001110011111100110011111111111111111100111011110011??0111111100001111011111111111111111111111111111110111001111000111111111110111111101111100111101111111011111111111111111000011110011111111110011111111001111110011110011111101111111111111111110111111111100111111001111111111111111001111??110000000111111100111100111100000000111111111100011111111111111111111111??1101000001000011101011111111??111100111111111111110011001111110011??0111??11110111111111??011011111111111100111111111111111100110000111011111111011100111111??001111111111011111111010001101111111111110??11111111111111011111??0000000011111100??111100101111111111111111111110111111001110111100101111??11000010??01??1111??11110111000011111111111111111111111111111101111100111111111101010011101111111111101111111111111111111100111100111111111110??11110001111111111111110111001101111101111111111111??11111111111101111110110000001111000011110011??1111111100111111110011111101111100110001111100111100001111??11111111001111111100110111011100000011??1111111101111111110011111111111111111111111101110011111111110000??1111111011111111111011100011111111011100111111??00111111110011110011111101111111111111000111111111110011????001111111100110111110011010000011111111111111111110010111101111101111100??11111100111100110000000010111111111111000110111110111100??1111111111????00111111??001111110011111111001011111111100000110001110111001111100111110011000001111111111111010100111101111111110011001100111111111111111111111111111111110011011100000001000011110000111100000011001111110101001111110100010010110100111111000011??110011110000111111110011111111001011110011010011111111111111000011110011111101110100111111111100110001111111??0111110111111111111111111100??1101111101110001111111111111111111111111111100110011111111011100111111111111??11110001111101110000101111110100000111011111111111110011??110111000011111111111111110111111111111111011111110111111100111110000011000011111111011100111101??00111111001100??1111110011110000111100110000110011011111111111000111??11111011100011110001110011??000010111101110011001111001111001001111111101100110111110111001100111100??1111001110111100110010110011001111110011000011110000111011111100011111011101111111111100001110001111111111111111001111110111001011111111111111110000111100110011111100110111??111111111111111111011111110111110011110111111111111100011111111101011110111100010111111111111111111111110111001111111111111111110011??001111110111111100??1111111111111111111101??1100011111111111111111110111111111111111001111111100001011111100111111111101011100111111111111000011100100??1101111100111111110001????1111111111111111111111110000110011111011110111001111001111111100111101??1111110111111100111111111111001101111111111111??1000000011001111111111110111111100111111011111000111111100001100001111110101011111110011110011110011110000001111111111110011101100111100111101110011111011111111111111110000??01110011011111??1111111100??1100110110111111110011110011??11110111111111??11111011111111110011001111??1110101100??11011111111111110011111111111111101111111111110001111101110011111111001111111111111101110111000011110111??1111110000001110111111110111101101111100111111011111111111001111001111110011011111000100111111??0001111111??01111111110011??00000111110000110001111011000111001111111100??01001011111100001111110011110011111101001111110011??0111000001111111110111111100??11110111001111000101111111111111011100111111110011111111000011110011111111111111001101111100101000111111??111111110011111100010011111111111111??111111??1111110101110000011100111111111100101101111111000011??1111111100101100110010111111??1111111111100100111100??111111111100111111111111111111000000111101001111111101001110111111??1111111100000011??110001111111001111100111001111111111??11110011000011??111111010001111000111111111100110111010100110011110011110011110011111100110011111111??0011111111011111001111??11011100000111000011111101110110011111110000111111001100011100000011110011000110??1100111011110011??111111111101111111011111011111001111111011110001011111111110111111110011111111111111111111??0011??111111111111110111111100110011111101001101111111110011111111111101111100111111111111011111001111110111011111111111??11110011??110000001111111111??11111111111111111111011111000011101111001111111111110000110111001101??1111111111001111??1111111111111111111101011111??111111111111110011110011111111011101111101000111111111111101010011111111??1110010111110011111111001111111111001011111111111111111111111111000011011111110011111111111111110000111111??0100110000??0100111111101111110011111100111111110001101111??011111011100110011111111110100??11010011111111111101110010111111110011111111??1111111111010111110011111111??1011110111111111111111001111111100111111001101111100111111111100??0010110111011111111111111111111111110011111111111111111111111111111011111111111111000100??110011111100111101000111101111111101110011110011010011110101001111111111110001111111100111111100??00??11001111??111111111100111100110011111111110011??001111111111110111111111??11111111110011111111010011??1111101111111111??11110111111100011111000111111111110111111101111111??111110110011111100111101001100111100111111??111101110011001111110011101111111111001100??11101111001111111111111111??11100111001101110011111111011110110111111111100000111111111111111111011111110101111111111011001111111100111100111111111111011111111101110111111100110010111101111100111111??001111011111000011111111????1111000011111111??11111001001111111101011100001111001111??00??111111111111111100111101010011111111001100110100110000110111111111110000111111111111111111111111000000110011111101111111111111110110110011??011100011100111111111111111100001100111100110011111111111111111111001111110011000111111100111111111101111101001111001111111100001111111101111111110011111111000011111111101111111101111111000000001111111111110011??11010100??1111110111??1101111111000001001111111111110000001111011111110011111111001100??0000001000111110110011001111111111110111111100110111110011111111111111111111010011111111110010111111??111111001111111111100001001111001101011101111100110011001111111100111111011011000011111111111111??111101111111111111110111001111010011001111001111000011001111111001000011111011110111111000110111111100??111111111100110011111111110110110111001111111100110111111101111111001111111111111100111101111100111100001111111111000011111100111111110011111111011111001101000000111111001111001111110010111111001100??1111110011110111111111011111111100101111101111111111111111111100??1100000000011111110000111111011100000010111111001111001111111011000011111111111101111111001111111111111100001111111111000011111100001101??11110111111100111111111111110000011111111111??1111001100111111111111111111011111111100000011110001110111??001111101100011111??00111111??1111011000011111111100111111111101001111101111011111110011111110000010??1100??10??1100101111111110111111111001001111101111111111111100111011110100111111001111011111001111111111001011111011111101000111111111??11111100011111011100000000??111111110111111111110011111111111111110011000010001111111011110011111011000011??11111111??111111111111??111011111100??111111111100111100111111110000111111111111111111111111010011111111111100111100000011101111111100111101??11111111110001111111001111111111111111110010??001100110111??110100011101111111110111111111111111??00111111110000110011111100110011111000111100??11111111111001111111111111111110111100111111111111111101111100001101001111110011110011111111111111010010001100111101111111111111111111??0011????00110111??111111??11011111100011000011001111110111000011111100011111??1111111111??111011111100101100011111111111111100110111111111010000111111111111001111011110001111111111110011111100111111??001111111111000011??111111001100??1111001101111100001111111111??1111111100111100001111111110??1111011100111111??1111111100111100111111??1111001111??1100??1111111011111111001111110011111111111111111101111110111111??111111001111111111111111001111111111110011111111001111111111??001111110011100011110011111101111101111111??1100000011111111111111??1111111100110011001111111100??111111010001111100001111111111111111111111111111??0011111100111101000011111101111111111111110000111111001100011011001111111111110110??1111111111010011000111110000100001111100111111111100110111001111111101111111110000111111??111101110011001111110111110111??111111000011011010010011111111111111??110100111100??11111111101111001111??1111111111111101001101011111111111111111111100111111111100110001??1111110111110011??01001100111111001100101110111111101100111101110011111101111111111111111111111111111111110111111100111100111111111100001111110011001100111111111111110011110011??111111111111111111111011111100111111000011111111011111111111111111111111111111111111111111??101100110000110011111111??1111001110111111??11001111000000??001100110011011011111100000000011101110111??11111101111111011101111111110111??11??110111111111010011??11111000011101010011??11110011111100111111??0011111111000000111111111101000010111111111101000111111100????0011111101111111101111111100111111????111111111101001111010111001111111111001101111111111111111110111111110011110011011110110010111111010011111100111001110111111110111111111111111111111111111100111111??1111111111110011110111111111001111110011111011111111??11111111011100111111111101111111110011111111111111111111111111111111111111011111111111101111111111111111111111111111001111??110111??111111111111111101111111110011110011101100111011111111001111111010111111111111110000110011111100111111110000111111111111110011111111100011111111111111111100111111111000111111011111111110111111001111110011111111ATGCTGCCATATCGAAATTTTGGAGAAACCATCGATGTAATTT--------------AATGA-ACACATACAATTTGATGGTGCATAATGCAATTTTAATAAATATTTGTGTTTATAGGAATATGAAGTACAGCACCTGCTGGGTAAAGGAGGCTTCGCCTGTGTTTACAAGGCAAAATGCCTGCGTACCCATCAAAATGTGGCAATTAAAATGGTAAA----TGC-----------ATAATATAAACATCATGGCATAAAAATTTCTATTAATTTGTAATTAAATG-------T--------GGACAGATTGACAAGAAGCTCATACAGGGCTCAGGCTTATCGAATCGCGTTAGACAAGAAGTCGATATACATTCCAGGCTGAAGCATCCATCGGTGTTGCAGCTGTACACATTTTTCCAGGACGCCAACTATGTCTACTTAATCTTAGAACTGGCCGACAATGGTGAACTGCATCGCTACATGAACCAGCAAATGAAGCGTCCTTTCACTGAGGACGAAGCGTCGTCTATACTGCGGCAGGTTGTAGATGGTTTGCTGTACTTGCACTCGCACAACATCATGCATCGGGACATATCGCTTTCCAATTTACTGCTCAGCAAGGATATGCACGTAAAAATCGCCGACTTCGGTCTGGCAACCCAATTGAAGAGGCCCGACGAACGACACATGACCATGTGTGGTACTCCTAACTATATTTCCCCGGAAGTTGTGTCACACATGTCCCATGGTTTGCCCGCTGATCTCTGGAGCGTTGGCTGCATGCTTTACACGCTCTTGGTGGGACGTCCGCCATTCGACACAGACGCTGTACAGTCAACACTTAATAAAGTGGTACACTCTGACTATACAATGCCATCACATTTGTCCTATGAAGCACGCGATTTAATCGACAAGCTATTGAGAAAGAATCCGCATGAACGCATCTCCCTGGAGCAGGTGCTCAGGCATCCATTCATGTTAAAG---GTAGGCGGCAGCACA-ATATCCTACA--------------------CAACGCCAGGCTCATCAGTAGAT---------TGTTATGGTCAAAGCATTGCCAGCGGCGATAGTGGCATTGTGACATTTGCGAGCAGTGAGTACAACAACGCAACAATTTAGAATC----ATTTTTAAT---------AAATCTGACTAT---------------TCTTAGATGATTCAAAGAACTCTCAACGGCTACGCTCAGTGGAACAGCAATCCATGCAA------------CAAATGCTTCCACAGATTCAGGAGGAGTTTGGCT---------------------ACTATCAGGAAAATCAAAAAC---CGAAGTAT-------GCAGC----GTTTA------------GGCTAGGGTCGACAGAGGCGGTG---------------GACAACTCGGATATGGACTGGCAGCGAATGGGGCCAAATACACAAAAGGGCAATTTCTTGGTGCACTCAACGCCATCGCTTGCTCCTGCACCTGTACCGGCAGACGTTAAAGCTAATA---------------ATGAGCACATATCCGTGCCACCATTAAACACGCTTCGATTGCAGCCAACGCGCTATAAGACCAAGAATGCCATCATGAGCATTGTGGCAAATGGCGAAGTAGTCATCGAATTTATAAAAT----GCAAAAGTAGAATGAATGAAGATCGAATTGTTGATATATGTCGCATTTCCAACGACGGGCGCCGGATAATAATCTATCAACCGGATCCTGGGCGGTAAGAAAGA----GTAGAAAAAATGGAGAA------TCGAGTTTTAATATAATATTTACT--------------CTCAGCGGATTGCCCATTAGAGAGAAGCCTTCG------GAGCTGCACGCAAACGGCACGGATAATGCTTACACTTATGATAACTTGCCTAGCAAACACTGGAAGAAATACGTCTATGCAGCGCGGTTCGTGGGCTTGGTAAAGAGTAAAACTCCAAAGGTAACTTATTTTAGCAAATTGGCGAAATGTCATCTAATGGAGAACATGGCCGATTTCGAGATGAGCTTTTATTCTGGCGCAAAGCTGACCAAGTCTCCCAG---TGAAGGTATTAAAGTGTATGATGCCAGCGGTGCACTGCTCTCAGATCACACAAGTAGCGAGGCGAAACGTTTGATTGAACATAGCAATGAATGCTTCGCCCACTGCCTAAGCATCTGCAATGCACTGGAGCTGGC-------ACAAACAGGTAGC--AATACTTGCTTTCCAGTCACAATTGGAAGGAGACCCATTGCAGAAGTGTTGCCCACACAACGCTCGGAAAGTCTGAGGGATACAACCAATTTTATGTACTCTACGCCAAAATCGCAGCAGGTAAATAAA---------------------------------TATCAAATTCCAATTAGTCCTTGA---------TTTAATAT-TATTCTCCGTTTGCAGGGCTCAATCAACTTCTCCATTAGCACCATCTCTTCGATGCGCAGTGATAATGA-------TTTGA-----------------TTGGATCTCAGATGTTAGCTGCTCAGCAAAATGTGCCCATAAAGCGATTAAATATCCAAGGCATTGGCACTGCCACTGAGGTA---------------------------GATTTTGGT--TTTTATGATACCTAAAGAAATTTTACTTTAATTTGTAT----------CTCATTTCAGCTGTCCCATGGAGTTGTTCAAGTTCAATTCTATGATGGATCAGTTATTTCCGTTATACCAGAATCTCAGGGTGGAGGCATAACATATACGCAGCCTAATGGGGTATCCACCCACTTCCCCAACCATGA---CGACCTGCCATTGGCTGTCAGGGAGCGAGTCTCCCAGTTGCCCCAGGTGCAGATGAAGTTGAGGTGTGCTCCTTTACT---AAATGGCAAAAAGTTTGACT---GCAATGCGATAAACTCAAAG---CCGACGACGTCGGCACCTTGGCACAATCGCATGCTAATCTAGATAAAGGTACTATTTGCAAGCTTTCATCCGCGCCACATCAACATTGAAGAATATGATGCAAAACTGCTATTTTGGATGGATCTCATAAGACAATACTGTACCTATTTGGGAAAAGCAAATTTTTGTTTGCGGGAGCTCCAATTACAGTTTATGCGTGGCGAGCAAATACCAGCCTGCCTAGATGTAGTGATGGCAGAAATGGAGCAACAAAAACAGATTCGTCGACGCACTGAGTACGAAGAAGACCCGCTAAATACTTGGAGGGTCTGGATTGTCAACAGCTTCGTAAAGCGTCCGCTCTGGCGCAGCTGGGAAAAACTGAAATATAGCATTTTTGCAAGAGA---TGTCAAAGCAGAATCTTTTATTGAGTGGATTCACTTAGATGTGTTACGCGTAAGGAATGCTTAA-------TTTTATTTGATTTGAAAT-----CATATTAAAC--AGTTTTTTTTCAAACAGGCCATCTGCAGTGAAGTGGAGGAAAAGGTTCTTAGGAAACATCGTGGAAAACTGCTGCATTTGGAAGCTTTTAAGAAGCTTTGTAAAACATGTGAAGTGCGCATTCATGAGGAGTTCATCGACTTG------TGTCTTCTTACGCTACAGGCACGCCGGCAAGTGGCCATACAGTATAAAATGGAAAGGGGAAAAAGTTACGTGCACCTAATCAAAATTCCAGGTA---------TAAAA---------TGAATCCCGTTTGGAAAACTCTTTTTAA--ATCATTTTT--ATTACAGCAGATGAGAATGAAAGTCCGATTATAAGTGAGGCAGATCTGGCCATGCATAATCTGGAGATGACGCAGGCTAGTCTGCTGCAACAGCTGGAATCGTTGGAAGAAGAGATTAAAGTCAACGACGATAAAGCACGTCAATATGTGAAGGAAAACAAAAGGCAATTAGCGAAAACATACCTCAGAAAAAGACATTTGTTGGAAAAGAACCACGGTACAGCATTAGTGC--ATTAAACTTAA--------TTCAGTGACTAGTGGAATTAATATAAATATATTTATTTTGATTTACAGAGCGACGCAGCCTTGCGCTCCATAATATAGAGCTCCTTCTGTCGAATGTGGAGGAGGCGCAAAACAACGGCGTGCTGCTTGACGCTTATAAAATTGGTACTAAAGCTTTGCAGAAGGTTCTCAGCGATTCAGGTCTCAAGTACGACAATGTGGATGAAGTTCTTGCCGATGTGCGCGAAACTTTAGATCAACATCGGGAAATTCAAGATGTTATGTCCAGTAGCACAGCAGAAGTAACAGCCAACCACGATGAGGAAG---CGTTGGAAGCAGAGCTAACCAACCTGATGGGCGGAAACGATCAGG---AAATAAAACCT--------TTAAGT------CTATAC-AATAATAACAATAAAA---CTGAAATTGTAATTGAGGATGATCAGTTAAATGGCATTG-CCGACATGC--------GACCCCAAAGCGAATCCTGTTAAATCATTTATAGCTGGAGGATTCGGTGGAATATGCAGTGTGCTAACAGGATATCCGCTAGATACAATTAAGGTACGTTTTTTAAAGCAAT------------AGGTTTGATTTATTTCTTATTTTATTTTATTATTTG----TATTTACTTT--TAGGTGCGACTACAGACAATGCCGCTGCCCGTAGCTGGTCAGCCGCCCAAATACAAAGGCATCATCGATTGTGCTGTGAAGACGTTTAGTCATGAGGGTGTTCGAGGCTTCTACAAAGGCATTTCAGCACCTTTGATAGGTGTCACGCCCATTTATGCGGTAGATTTTGCTGTCTATGCGGCTGGGAAGCGGCTCTTTCAGAGTGACGAACACGTTAAGCTCACATATTCACAAATATTTATCGCCGGCGCTGGGGCGGGCGTTTGCTCGGCTCTGGTTACGGTGCCATCCGATCGCATTAAAGTGTTGCTGCAAACCCAACCGGTGACC---GGGCCAGTGATGTACAATGGTCTAATAGATACCGCACTAAAGCTTTATAGGCAAGGTGGTATACGGAGTCTCTTTAAGGGCACGTGTGCTTGTGTGCTGCGAGGTGAGT-C----AGA--GATTGCTGTTGATCT----GTATATAT--------TTG-----ATATTCTTATTCC----TTATAGACTCACCAACTGGTGTCTATTTTGTTATATACGAGGCCTTGCAAGATTTGGCTAGACGGCACTCAAAGACAGGTAGTATAACGCCCACATCGACCATATTTGCTGGCGGCATGGCTGGCATTGCATTTTGGTCATTGGCTGTGCCTTTTGATGTACTTAAGAGTCGATTGCAATCGGGTTAGT-----AAAT-------GATATTATGTGTCTTTAAAG----T-----ACTATGCTAACTGTCATTTAACA-------TTTAGCGCCCGAGGGCACCTATCAGCATGGCATACGAAGCGTGTTCAAGGAACTGATGGCCAAAGAGGGACCCAAGGCGTTGTATCGCGGTGTCCTGCCCATATTAATACGTGCTTTTCCCTCAACCGCAGCGGTATTTATTGGCGTTGAGCTGGCCAATGATCTGTTAACATTTTAGATGGCATCGAAAAGAAAACAAAATT--TTGATTTATCTGAT-AGTGATATATTTAAAAAGAAACACACTTTAGACTCAGATGAAGAGGACTCCGACGACTACGAAAGGTTTGCAAAGATTTACTAAAT-TTAAAAGCAACAAGAAA---------------TATTTATTTTAATAATATTCTTAATT-----CAGAGACAATCTCAATGATAGTGATATAGAAGGTGGTGAGGAGGGTGTAGGTAAAGTAGAAGATGATGTCAAAATAACACCATTTAACATGCGTGAGGAACTGGAGGAGGGACATTTTGATAAGGAAGGCCACTATCACTGGAACAAAGAAGCTCAAATTAAGGATAACTGGTTGGATAACATCGACTGGGTTAAGGTA--------TTAAGATCTCTATATAAATCA-CAATCAATAACTAATAAATTATTTCATAATTTATATAATAGGTAGAGAAAGATAAAAACTACTTTGATCCAAACAACGAAGA------------AAACTCGGCTGATAGCAGTTT------ACCTCC---TAAACCATTTAACCAATCAATGGCGCTTACCAAAATGCTTGAGTTTATGAAGCCAGGGGAAACTGTGCAAATGGCTTTGCAGAGATTGGGTCGTAAGCGACCTAAATTATCCACCCTCGAAAAGCTGCGTCAAAAAAAAGCGGGAATTGTGAACACAGAAACGCAGCAAATTGCAAAGTTAACCGAATTGGCAAACGAAATATTGACTAATACAGGAAACATGGATATATATCAGGAGACATACGAAAAGATAAAGCAAAAACTAGAGGATTTGCCAAGTACAAGCAAGCCC---GTGGGCGATTCTTTCGATATGTATGCCGATGATTTCGAAGAAAAGGAGTCCAAACTCTTAAAGG--------GCTCACAAAAAGAGG---CAAAGGA-ACCAAGTACAAATGA---------------ACTAAAATGGGAGTTTAAATGGAAGCAGACTGATGAAGAAATTCAGGGCCCATACAGTACAGAGAAAATGTTTAATTGGTCTCAAGGAGACTATTTTAAGACTGGAGTATATGTACGCAAAGTTGGGGAGAATTCAAATTTTTACTCGAGTAATAGGATAGATTTCGATTTGTATTTGTAAATGTCAGATTGAGGCAAAATTAAGCGGCATCGGCCGAGCTATGGCCACTTTACTTACCGTTGAGAGCGATTCCAACAAGCTTAACATGCAAATTGTAAACACAGCAAAGCTGGCTGAGTCCGTTAGTGCTAAGGTGCGTCGGTTGGATTTAGCGAGATGTCGGGCCTCCGAATGCCAGCAACGGGTACACGATCTGATCGACCTGCAGCTGTGTAGCCAGGGCGTAGTGAAAGCTATCAGCGAAGAGGATTATGAAAAGGGAGCTGGTCATATCGCTCGCTTTCTGGCAATGGATCAACAGCTTTTGCAACGCACAGCGGATGATGTTCAGGGTTCTATTACGTCAGTGAGCGATGCTGTGCACACACTCGAGGAGGCCACTGAAAAGATCAGAGAATTGATTTCCAAGCGCTTTGATGAGGCTGTCCAACAAGACGATTTGGCGTCTGTGGAAAGATTCTTCAAGATATTTCCATTGGTTGGCTGCCACAAGATCGGCATTGAGAAATTCTGTGGCTACATTTGCCAAAAGCTGTCGGCCAAGGCCCAAAAAGAGCTGCGTAATGCACAAGATATTGCAAAAGCTGAGCGTCGTCAACATTTGGCCTATGCCGATCGCTTAACTTCGATTTTGGAGAACTTCGCACGCGTTGTTGAAGTCAATCAGCCGATTATAGAAGCATTTTATGGCCAAGAGTAAGTTCGCAAATGTCGTAAACTACGAGATATAATTATC--------AAATTTT-----------ATTTGTCGTATT---------TAGATCAACTTCTTTGGTTAACATGATGACCATCTTGCAAAGAGAATGTGATCTAGAAGTTAAGAATTTGCTGTTGGAATTCAACAAAAATCGCCAAATTCAATATCGCATTAAACAGGTCAACGACAGCTCTCAGCGTCCA---AACAGCTCGAGTATGGCTAACAGTAGTATGCAGTCCTTGGGACACTACAGAAAACCTTCGGGCGGTTCTATAGATAAATTAAACCCAAAGGATATAGATGCTATAATAGCCGAAATTACAGTGATGCACTCAAGAATAGAATTATACTTTAGATTTATGCGTCGTCGTTTGCAGGTAATATTTATATAGATATGCTTTACATATCACTAAAAGTTTAATTT---------AAACATTCCATCGGCAGGCCAATGCAGAAACATGCTTACAAGATAAGGATGCACAAAACATGGTACTAAAGGAGTATGAACGGGTTGTGAAGCATTGTGACTTAAGTCGCCACATGCAAGAAATTCTTAGCACATACTTGCTATTTGAAAGGTACCCATTTTGAATATCTAGCTGTGCCTTCACT------TTGTAATAATTTGTATTTTAC---------------------TAGGTATTTTATGGAAGAAAGCGTGATGAAAGCCATTGGATTGGACACTTATGAAGTCGGCCAGCAATGCTCGTCTATGGTTGATGACGTCTTCTTTATATTGCGTAAATCGATACGACGCGCCTTGACAACACAATCTATCAATGGTACCTGTGCTGTAATCAACAATGTTGCATCGTGCCTTGATGGTGATTTTGTGTCTGCTTTAAAAGCTCCTTTAAAAAATGGGTATCCTTCGGGCTATATTGATTTGGCGCAGGCTTACAATGCAATACAGACGAGTTTGCAGCAGGGCAAACTGCATTCGAGTGACGCCGATCGTGTTCGAACAAATTTCATAGTTCAGTTAAACAATGCTGATATGTCGACGGAATATATTGAAACGCTATGGCAGACAATGGAGCAGGAGATAGCCGGAACATTCCCTAATATATCACCTCTAGAGAGGCAGTTATTAGACAGCTGCTTGACTGAGCTGAAAGCCATTCGCGATGCTTTAAAGGCAACCGTTGACTTTGGCATACAGCAGCTTAGGTCAAGTGCGATAAGACCACGCCTAAATCCCTGGGTGGATGAATTCCTTAATTATAGCCATCATCTAACAGAGGTAACTACTAAAGC-------------------------CTATGCCCTTATATTTTTACTAATTATTTGAGGAAC-----TGTCCATATAGGAGGAACTGTCCGCTTACGAGGCTGGGGAAACATTTGTTCAGTATTTCATTGTACAATTAGATGGACTATTAAATTCATTTAAAAATGCATTAAGTCCACGTAATTATGACGCGCTCGTCAGTATTTTGGCTACTGAAGTGACCAACCGCTTGGAACGCGCAATCAAGAAAAGCACATTTAATCGGGTAATTTTGGGTGATACTATGTTT---------GGATGATATT--------ATTAATCGT-------TTTAATTTGTAGCTTGGTGGACTTGTTCTCGACCAGGAAGTGCGAGCCCTAGGTACATATCTTACGGGCGCAACTTCCTGGTCAGTGCGCGATAAAATGACGCGTCTGTCACAAATCGCAACGCTTTTGAATTTGGATAAGGTTTCAGAGTTGGCTGAATATTGGAATCCTGAAAATAATAGCGACATGCCATCTTGGCGGCTGACACCAAATGAAGTGCGCACTATTCTGACTTTAAGGTAAATGTCGCTCGAATTGGAACGTGTCGACCTTCAGCAGCTGGAGATCTACCAGCAGCATTATAAGCAACAATGGCCCAAATATTGTGCGGAGTTTTATTGTCTAGATAATTTCATAGGTTTCTTTAGAGTGGATCCACAGATGGAGAATATTAAAGCTTACACGCTGTCCGAGCAGAGGGCTAAAGACGCAGCGCTCTTTGTGATCGTGGTTAGT---------CATAGTCGTAGCTTTT-ACACTGATTATTGTGGATGTTAATAGCTACGATTTA---------------------TAGGATCGCTATCAGCTGTTTATGGGTTGCTTG---GACAGCGGCAAAGAGCTGCTGACGGAGGCGCTGCATTTGCTTGATTGGTCAAGTGGACTCAAATGCAGTTCCATTCCATTTCGTCACATAGAGGCACTAGAGCAGGTCGTCAAGGCTAAACAGCTCAGGGTGCAGTACAGAGACTTGACAGACCTATACTACATGCCTCAAAAGAAGGCTGCTGCTCTGGAGGTTGAGTAAGTTC--GTCATTATAACT-------AAAATTCTCAGCGATCATATGATCTAATGCCTAAATTCT----A-------TAGCATACCAGCTGGCTACTATATGAAGAGTCTCAGTGAGCAGGATGCAGAGCTGATCAATGAGGAATGGCCCAATCGGCATGAAGGTTCCTTGTACTTCATACGGCGTCAAATACGCCTCTGCGCGAATATTGGCTTATATGCAGCAGACAGCAACGAGCTGGTTGCCTGGTGCATCAGGTGAATGCCGTTAGGCGGTGTAAAGGTTTTAGAGTTTGTGGGACTAGCTCCTGGGCCATTGTGTGGCAAAATACTCGCAGATTTCGGTGCAAGCGTAACGCGCATAGACAAGGTACAGACATATTGA-----------------AATAG---GATTGCAG-------TTGGTATACACTTAC---------AATATTGTTTTAGGTACTGGATAATTCCTTGGATGTGCTGTACCATGGTAAGCGCACTGTAGTCGTTGATCTAAAAAAGACGGCAGGTCAACAGATTGTCCAACAGCTTGCTCGAAAATACGACGTTATAGTTGAACCATTTCGGCCCGGAGTCATGGAGAAGCTCAATTTGGGCCCTGATTTATTGTGCTCCGCCAACCCGCGTTTAATTTATGCACGTCTCACAGGATTTGGACAACATGGTCGACTTGCGCCGCGTGCTGGGCATGATCTGAACTATGCAGCCGTATCTGGGGTGCTTTCGATGCTGGGCCGCGAGCATGAGAAACCAACGGCACCTATCAATCTTTTAGCGGATTTTGCTGGTGGAAGCGTTATGTGTGCATTGGGAATATGTTTAGCGTTGTTGGAACGTCATAAGTCTGGAAAAGGTCAGGTTGTGGATGCAGCAATGGCTGATGGTGCTGCATATGTCGCTAGCTGGTTATTTATGTCCAGGAAGCTCAATATTTGGGGTCAAGCGCAACAGCGTGGAACAAATCTGCTTGATGGCGGCGTTTATTTCTACGACACTTACGAAACAAAAGATGGCCTTTTTATGTCGGTGGCCGCATTAGAGCCGCAATTTTTTAGTTTAATTAAGGAACGATTAAATTTGCCCCAAGAATTGTCGCAATATGGAGAAGAACATCAAGTCCGAGGTAGACAGCTATTAACGGATATATTCCTTACAAAAACGCAAGCCGAATGGTCAGAAATATTCGAAGATATAGATGCTTGTGTCTATCCTGTAGTGGATTGGCAGAAAGTCCAAAATCATGACCATAACGCTGCCCGTCAATCTTTTGAGCGAGTTGACGACAATTGGGCGCCCCGTCCGGCTCCTCGTTTATGTCGGACGCCTGGTAAA-C--TACGC----------TCGAGTACACACTTTGATGTAAAGAGTTTCCTTGATGAGCTGGACATCAAACCTGAGAAACTGCGCCAACTGCAGGAGGAGGCAGTACTGATATTGCCAA------ATA---GGCCTAAACTGTAAATGGTTGGAGTTATAGATGAGGCGCAGCTGTTTTATCCGCTGGGTACACGCATCAAAATCGGCAATAATTATGGCACCGTTAAATACGTGGGCGAGGTAGGCGTGTTAAT----ACATGTTATTTCAAGGAAT--------ATATGA---------------TAGTTTTCA-------TATGCA-TTGCAGGTAAACGGGCACTGTGGTACTTGGCTGGGCATCGAGTGGGACGACGGGCTGAGGGGCAAGCACAACGGCATGGTCGATGGCAAACGATATTTTCAAACGCGATTGCCTACAGCTGGCAGTTTTATACGACCGGGAAAGTTAGGGCCCTGTGCCACGCTTGAAGATGCGGCACGCGAACGTTATCTCAATTACGATTCCAAAAATGTAGATACTTCGCTGATACGTGAAGCACAGGCTTCAATGCAGGCCTCACTCTTCGAGGTTGTGGGCATGGACAAGATCGCGCGCAAGCAAAGCAAGTTTGAGCAGCTTTCGGAGGTGAGCGTGGACGAGACACCAGTCAATGCTGCAGGTTACCTGAAGGATCTCTCACAGCTAACTACGCTCAATGTAAGCCATACTCTCATCTGGAACTGGGAAATTGTGGCTAGCATAACTCAGCAGCTGCCTTTGCTCAACAGCTTGAACCTGAGGCACGTG----TCCTTGATTCTACAA-ACGAAAACTATTTTAAATAATGACTTTACTTT-GCAGCTCAAATCGTTTGCTGTTGCCCACAGATAAACAAGTTGTTGAACTGGCTCCCTCATTTCGTCACCTTAAACATATTAATTTGGGCAATTGTGGTTTCACGAACTGGCAGGATGTGGTGCAAACGGCGCAGCTGTGGCCGGATATTGAGTCGCTGAGCCTACAGGAAAACGCGTTAAGTCAACTAGCTGAAGTTGACTGCACAAAAATTTTTCGAAGGCTGCGTGAACTCGATTTGCATCGTACTAAACTCATGGATTTTGACCAGGTGTGCAAGCTGGGCAACATTAGTACCTTGTGTGTTCTCAATCTAATTGAGAATGGAATTGAGCAGCTGCAGCTCCCTGATTGCGAGCCGCAGTCAAAACTAAATATGTTTGTGTCGCTGGAGCAGCTCAGCTTGATGCACAATCCCATATGGAATGAGGCGAGTAATAACTAAAATATCAGTTTTTCTCACAATTTGTATTTTT-------------TTATTTTTACAATTTGT--------ATTTTATATTTTTTAGACTGAAGCATTCAACGAGCTCGACAAATTGCCACAATTGAAGCGATTGAATAAGACGCCACATTTGAAGTCAAATTTTGATGAAATGTTTTCCAAAGCAGTGGCCAGCATAGCCGGTCTGCAGGTCGTCAATAAGGCAAAGGTAACACCTGAGCAGCGACGCGGTGCCGAATATGATATATGGAAGAAATATGCATTGGACTGGCTACAGGCGACCAAATTGGGCGCTGATGCGCTACGCGAATTCTACAAGAAGCATCGCACCTATCTGGGGATTGTAAATAGTAAGTTGTTATTGCTAACCAATTGTAATA--GTTGATTTCAAATCAGTTCTTCTCTTCTTGCAT--------AGAATATGGGTCGCCCGCTGATTTTGTGCCGCGTATACAAGTCAAGCCATCCAATCTCATTAAAGTCCGCATACAGGATAGGCAGACAGGTGAAGTATGGGAAAAGAAGGTGCCACGCATGATAACGGTGCAAACGTTACAAGGACTGATTATGAAGCGATTTCGTCT---TGGGGAAATTCCGAAACTATGCTATATAGATGCCAAATATCCGGAACTTGTCGTACGCCTAGAAAACAATGCCAAAACGTTGGATTTCTATTCAGTGCAGGAACACGATACCGTTTTATTTGAATAGATGGAAACTTGGTCTTCACGCCTGATGGCAATTCAGTTATCAGTCCTGTGGGCAACCGGATAACGGTATACGATCTCAAGAAGTATGTTCC---TTAACGCACGCGTATT-----------ATAGGTACACAATAATATATGTCTTACTTTATTATTAATTCAGCAACAAGTCGCGCACTTTGTCTTTGGAGTCCTATTACAACTACACAAACATTGCCCTATCTCCAGATGGCAGCCTGTTGATCGCTGTCAATGAGCAGGGCAATGCGCAGCTGATAAGCATGCTCTCCTGCACGGTCATACATCGGCATAAATTCCAAACGGGCGTGCAGTGCATCAACTTCAGTCCCGATGGCAAATACTTCGCAGTCGCACGAGAGAATCTTGTGTTAATCTTTTGCTCTCCGGGTGAAATAACTGGCGAGTACAATCCGTTTGTACTGAAGCGTAGTTTCATTGGTGGCTACGACGATATCACGTGGCTAGATTGGTCGTCAGACTCCAAGCTTCTGGCAATTGGCTGTCGCGATAGCTCCACTAAAATATGCGGCATAAATCACATGCTTAACTTTCGAACGTATAATCTAAGCGGACATACGGATGCCATTGTATCGTGCTTTTTCGAATTGAACAGCCTGCACTTGAACACTGTCAGCCGGAATGGACAACTCTGTCTGTGGGAATGTAGCCTGGAGCCATCGGACTTAACTGAAGTCGATAAAGCTAAGGCGGAACCTGCGCCGCCATCTGCAAAGCGAAAAACTCCAAATG-CTTTTAAGGGATCAGACAGTGAATCCGAAGATGATATTGAAGACAATATGGAAAAGAAAGTATCAAGGAAGGCATTGAATGAAGAAATCGATGACCTGGACCAGAACGAAGTGAAAGACGAAGGCGTGCAAAAGACCCATCCGTTCTATTATAAAAAGCTCGGTCGGCACTATTTAGCCAACGAGCCGCGCAAGGAGAAACGCGATGCGATGCTAACGGCGGCCAACTACAATCGGCATACAAAGGTGTTGGTGGTCGCCTTTAGCACTGGCGCCTTCTACTTGTACGAGCTACCCGACGTCAATATGATTCACTCGCTGAGCATCTCCGACTACCCCATATCGACGGCCCTCTTCAATAACACTGGCGATTGGGTTGCGCTGGCCTCACGCGAAATCGGCCAACTGCTGGTGTGGGAGTGGCAGAGTGAGCAGTACATCATGAAGCAGCAGGGCCACAGCAGTGAAATGACCTGCATAGCCTACTCGCCAGATGGCCAATACATTGCTACAGGCGGCGAGGACTCCAAGGTAAAGCTGTGGAACACCCAAAGCAGTTTCTGCTTCGTGACCTTCAGCGAGCACACGAGTGGCGTGACCGGGGTACAGTTTAGCCGTAATAAGAAGTTCCTGGTTAGCAGCTCACTGGACGGCACAGTGCGTGCTTTCGATATAATAAGGTCTGCTCGGATTTTA-----TGGAATTCTCATC-----AACTTTAACTAATGTAATATTATTTCCCATTTATAT--AGATACCGTAACTTCAGGACATTCACATCGCCAACTCCTGCTCAGTTCGCCTGCGTTGCAATTGACTTCTCGGGAGAGTTGGTTGTTGCTGGTGGTCAGGATGTCTTCGAGATATTCTTGTGGTCCATCAAAACGGGCAAATTGTTGGAAGTCATTAGCGGTCACGAGGGCCCAGTGACATCTGTGGCCTTCTCGCCTGTGGCCACTTCTTCGACACTCATCTCTGGATCTTGGGATAAAACTGTGAAGGTTTGGAATTGCCTGGAGAGCAATAGCGAGCACGAAACAATTGATGCTATTTCTGATGTCACATGCGTAGCATTCTCTCCCAGCGGAGAAGAGGTGAATGGGTTTGATATAAAATCTATTTCGGTCAAAG-------TTTTAATGTT------TTATGTGCTTATCCAGATCGCCGTCGCAACGCTCGTTGGCAACATACTAATCTTTGACGTGAAATCAGCGAC-ACAAGTGAACACAATTGAGGGACGCAATGATTTGGGTGGCGGTCGATTGCAGACGGATATAGTAACTGCTAAGAAAAATGCCAAGTCGAAGTGGGTAAAGATATCTTGATG-------------GTATA-----------------TCAATTGATTTTATCGAATTTTCTTTT------------------------CCAGCTATTTCTCAACGATAGAGTATTCAGCGGATGGAGAATGCATTCTGGCTGCTGGCAAATCCGCCAATATCTGCATATATCATGTGCGTGGGGCGATGTTACTGAAGAAATTTGAAATAACACAAAATCACAGTTTGGATGGCTTAAATGTGAG-------TAAGGATAAATCATATAAATAGAATTTC------------ATATGAATTCCCATATTGAATTTCACAGGAGTTCATTAGCCGCAAGCATCTGAGTGAGTTTGGCAATATGGCTTTGGTAGAGCAACGTGAGGAGGGCGAAGGCGGCAATGTGGCGATTCGTTTGCCGGGCGTACGTAAGGGCGACATGTCCTCCAGGCGTTTTATGCCTGAGGTGCGTGTCTTCTGCGTTCGCTTCTCACCCACGGGACAAGCATTTGCCGCTGCAGGCACCGAAGGACTTTGCATATATGCCCTAGACAAGGGTGAGCAGACGGCTAACTATAGTTATTATTGTA--------ATTTGTTTAAATAATTTGTTCTATTTCAT--AGGCGTGGTATTCGATCCGTTTGATTTGACGCTGGAAGTGACACCAAAGGCAGTACACGAGGCGCTTAAAAGCGAGGAGTTCACCAAGGCGCTCGTCATGTCCTTGAAACTGAACGAGCCCAATTTAGTGACCTTAGTGCTGGAGCGCGTGCCATACAGGGATAGTAAGTGCTCGTAAATTACCTGAATACTATGCAAAAATGCACAAAAGTTACCCCTGTACATAGTTCGGCCTTGCCAAGGGAGTTAGTCCCTGCAACATTTGTTGTTTCTTTAGTTTTTTTTTTTTTTTTTTTTTTTTACCTTTTATTCTTCTTTTTTAAATTTCTATAATCGATAGCCATTTTAGCATTTTTCGCATGTCTAAAAATAAATGCAAGTTGGATTTACCCCTTATATTCAAGGAG--------------CTTACCTAACTCCATTCG--GATCGAATGTGCAAATTTCTTGTTCTTTT-----TTGC-----------TGTTAATAAACAGTTTCAAGGTTCTTTCTGCTTTAATATGACCGGTTAGCGT-----------TTGACAGGCGGAACTATTTGTATAGCCAGATTGTTAATAAACCCC--TCGGCCACTGACATAGGTCCCA----CAAATTGAAACATGCTTACAGAATGAAAAAGAAAAACCAACAACAATGAAATATGTAAATTGAT-TGCCATTGGCCTACAGCACGTGGCTGCAT-------ATATTGAA-------------ACGAAACGATGTCTTCATTCCTTA-------------CAGTTGAGCTACTTTGCGCGGATCTATCGCCCGACATCGCCCAACGTTTGCTGCAACATCTGGCGCGCCTCCTGCAGTCCTCGCCCCACATCGAGTTCTATTTACAGTGGAGCTGTTGCCTGCTGAATACCCACGGCAATCGTGACGACGTCTTCCAGCACACGGCTCTGCTCGGCCTACACGAAAGCATTTCGCGTAAATATGAAATGCTCAACAAAATGTAAGT----CGTTAGTCTAAGGGGTTTTAG-------------------CTTGTTGACTAACTTATGAATGC-------AATTGCAGATGTGACTACAACAAGTACACGATACGAGTGCTCCTGGACAGAGCGGAGCAATTGGAAGCAGAGAAAGGAGCAGACGCGA---CAATG---GATGAGGATAGTGATGATGAATTGATGTTGATCAAGAGTAAAGCGGACAGAGCCGAGGAATGCGACTTTAGATGTGCGCGGTCGTTTCAAGCAGCTGTTCAGCCGAGTGGAGCAGGTAAACAAAAAAGCGGGACCATTTGAGATTTTGTGCTGTGTCGGTGATTTTTTTGGCGCCGAAAAACAAAACGAGGAGCTGATTGCCTACAAGAATGGCTTTAAACACAGTAAGTGGAGT------GGATTAAAAATTATGAATATAAT-------------TTG--TAATTGCTATAACTT---TATGTATAT-TTCAGTTACCGTGCCCACCTATATACTGGGACCCAATAAGGAGGAGGATAAAAAATACTACGAAGATTTGTCGGATGGTGAAATCTGCACGAATCTAACATACTTAGGCAAACGAGGAGTTTATACGCTGAGTAGCGGCGTTAAAATTGCCTATTTAAGTGGCGTTGAAGCAGCAGCGAGCAGTGGAACGAAATGCAGC-------GAGCATGAATTTACCAAAGCTGATGTACAAGCTGTGCGCAATTCCTGTTTGGTTGCAAAGAACTGTGGCACGGATTACAGGGGCGTCGATGTACTCTTAACTTCCCAATGGCCCTACGGCATGCAGGAGGAACAGAATGTAACT-AATTGCATATATGATACATTCTAGTTC-ATA-------------AACAAATTATTACTTATTTATACACCCCACAGTCAAAGGCGTCCAAGCTGATATCGTTTCTGTGCCGTGAAATTAAACCTCGCTATCATTTCTGTGCCATCAGTGGTGTCTACTACGAGTGCCCGCCTTTCCGAATGCCCAAGGATGAGACCACGCAATTTGAGCTGTGTACGAGATTTATATCCCTCGCCGATGTGGGCAATGCAAATAAGGCTAAATATATTTATGCTTTAAGCCTAAAGCCTGTGGACAAAGCACGTTTGCTTGATCTTGTGCAGAAGACAACAAATGAAATCGAATGCCCGTTTATTGGCTTGAAGATGGATGGCGTTATTAACCAGAATGAAACGGTGAGAGTTTAGCAATATAT---ATGTACATATATACATAAT------ATTATCTTTCTGTTATAGTCGGAGAGTCGACAATATTTCTATGATATGGACTCGAGTGGCAATCGGAAGCGAC---GCAGCGAAACGGACAAGCGTGATAAGCGACCAAGGATAATGCATATCGACCAAGGTCTGAAA---TATTATCAGAAATCATTATGCATGCATGCATATTCAGT-TTACTGATATATCTTCACAGATAACTGCTGGTTCTGTTTGTCTTCGGAGAAAGTGGAAAAGCACTTGATTATCGCTGTGGGTGAACGTTTCTATTTGGCTTTGGCCAAGGGACCTATAAATAGTCAACATGTTTTGATCTTGTCAACCCAACATATACCCTGTGCTGCTCAGCTCAGCTCGGAGGATTGGGAAGAGCTGCTTAAATTTAAGAACGCTTTGCGTAAACTCTTCAAAAGCCTGGGACAAGTTGCTTGCTTTACGGAGCGACATTATAAGACTTCACATTTGATTATAGACGTTATAGGCTTCGAGGAGGGCTATGCGTGGAAGATAAAACATAGCTTTGAGGTGATATTC----------AGA-CTACATTTATATTTCGT-TACAAGTTTTTTG--TATAGTTGTAAACTAACAGTTCATTTATTGAGTCATAAATATCCGATTTATAATATCTCCCCGCTTACAGGATAAAGCTGAGGAATTTAATCTAGAATTTGAAACATTGCCCGCCTTGACTTCACCTAAAATGCTACCTGAAGTGGGTCCCTATTTCCTGGCAGAGCTGCCCGATGATACCGCCCTAATTACACGACAAATGAAACATTTTCCGCTGCATTTTGCCAGGT-----GTGTTG---CCTGGACTTGAAATGGTTTGCTTATTTATAGATATTTATATACTATTATAATTA--TATTTATAGAGATGTTTTCTGTTCGGAGAACTTGTTAAATTGTGATGAGAAAGTGAATTGGAAGGATTGTCTGCTTGACAATGAGGAGGAAAAAGCAAATGTTGTTGAATTTCGTAAACGTTTTGCGCCCTTCGATTTTAC---------AGATGATTGAATGTTCCTCTCCACATTCAGCCACTACTCGGTTATGCACATATTTGCCAATATGTATGTGTTGCATAGCTTCTCAAATGCTGCCGTCTTATCCATGGGCAAGGAGCAATTCATGGCCGTCTACCTCAGCGCTGGCGTTTTCTCCAGCTTGATGAGCGTACTCTACAAAGCGGGAACGCGACAACCTGGCATGTCACTAGGAGCGGTGGGTCTCATATAGATAGAAGAGCAATGTATATTTATTCATT---------TATATTTA------------TTCAAAATCTC--ATATAATTTAGTCAGGTGCCATTATGACCGTCCTGGCCTACGTCTGTGCACAATACCCGGATACACAACTGAGCATTTTGTTCCTGCCAACTGTCACGTTCTCTGCGGGAGCTGCAATTAAAGTTATCATGGGCATCGATTTTGCCGGCTGCGTCATGGGCTGGAAATTCTTTGATCATGCAGCACATTTAGGTGGAGCTCTGTTCGGCATGTGAG----TAACAACATAAATAGCACGTCCTCCATTTCAGATATTTGACATCTTTCCAATGTCTTTCAGCTTTTGGGCGAACTATGGCGCGCAGGTGTGGGCGAAACGCATTAGCTTACTAAATTACTATCACGAGCTGCGCCGAACGAAACAAAAATAAATGAGCTGGATACGTTTATGCAATTCAGGTGCTGATCTCTCGGGCACTGGAGGACGCGTTGTACCAGTTAGTCGCAGTGAACTGGCGCTCCACAATCAGGTGAACGATGCCTGGATGGCCATACGAGGCAAAGTATTCAATGTGACTCGGTACATGGACTTCCATCCAGGCGGTATAGATGAACTAATGCGCGGTGTTGGACGTGATGCTACCAAGCTGTTTGATGAAGTGCATGCCTGGGTTAACTACCCTCAGTTGCTAGGCAAATGCTATGTGGGTCCGTTAAAGGATAACGTTGCG------GCCAACGT----------------AGAAACAGATATAATCCGT-----CCACCGCCGGCCCCAACGGAGC---TTGTGCCGCGTTTCGATTGGATTCAACAGCGCAGCGAATTGACCCTCTGTTTTTATACGCGACGCATGGCTAATCCAGGATTGCTGCTAAAGCGCAAGGACGCGTCTGATGTCGGG---CTGGAGGTACGCGTGCAATTGGGGAGCATATGGCATGTCTTCAGTTTTAAGCTTAGCGCCGCCGTTGTTTGGCCGCCAAAAGCTGTGCGTGTGGGTCCAGAGACGGGAAAAATCGAAGTGGTGCTCACCAAGCAGGTGGCTGAGCCATGGCAGACATATGGCAGCCAGGAGATAAGTAAACTGAATTCAACTTGC------GATGAGCGCTTGACATACGAGGTGCTAAATTGCGAGGTATTTAACCATGACTCTTTTGAGTTGTGCCTGCAGAGCATTGAGCAGTCGGTGCTTGTGCATCTGCCAGTGGGCTATCACCTTGACATCCAGCTCCCACTCAATGGTGAGTTGCTAGAGCGAAGCTATACACCTGTGCCACACAACTGTCTGCTTTCTAACAGCGAACAAATCGACGCCAATGCGAGTCCTAGCAT---------TCGACAGGAATTTCTCATCAAGCACTATGAAAAGGGAGCAGTTTCCAGTGAGCTAAAGCAACTGCAACCAGGTGCCACAGTGCAATTGAGTCTGCCGCGCGGAAATTTCGGGCTATCCGCATTAGAGGCACATCGCAATATTTTGCTCTTGGCTGCGGGCAGCGGTATTACGCCTATCCTTAGTCTGCTGCGGCCTTTGCTCAAGCGTCAGACGAATCGCATGTAAGTGTTTT--------ATGTTTACCTTCT--------TATGCTTTTGTTGATCAAAGGGTTTCCCA------------CAGAGAACGTCTTCAGCTAATGTACTTTAACAAAACTCAAGCCGATATCTGGCTGAAGGATAAGTTTCAAGCTCTACAGGAAGCCGATGAACGCTTCACTTGCAAAAACATTTTGTCAGAGGCGGGT--GGT-------------CGCATTTCCCAAGAACTGCTGGCGCCTCTTTTCAACAA-ACAGCAA--GCCGAGTCCTTCAGCTTTGTGGCTGTATGTGGACCCACGGGGTTTAATACAGCCGCGGTGAACAGCTTGAGGGAACTACAATTGAAGCCGGATCAGATGCATGTTTTTCAGTGA---ACGGGGCACGGCTAGTGTTGATTGGAGACACACCGTTTGCTCGGCACACCTACCGATATAGCCCTATATTGGCCTACATTCAAATTCCAAACGTTATTTTACATCCAGCAATAGGAAAAGTGATTTACGGACTGTTTGATCTACTCCTAGGGTTGCTTATTTATGCCTTAGTGCGTTTGGAATTTCGAA--------TGAAAGA--GCTCAGCGATTCGCACATGAAATACGAAAGGTTA----ATGAAGAT---ATCTTCACATAATCCA---GAACACAGACATGAAGAATCTACAAAAATTGCTTGCGTCTCTGCCTGCTTTTGGCTATACAATCCGCTTACGGCTGTAATATCGACCCGAGGCAATGGTGACAGTTTGACCGGATTCTTTGTAATACTAAATGTGTATCTTCTAATGAGAATGCAACACTC--GGTATT-TAAA--------TTTTGGATTGCGTTTTGTGCAGGTTTTGTTCATGGATTCGTTATACACTTGCGGCTCTATCCAATAGTATTCAGTTTAACATACTATTTGGCAATATC----GGGCCTATCAAAAAAGCCTCTCGGA---CTGTTGCAAAAAATGTTCCCTAATACACAGCAGATTTACCTAATAATCGGAACACTTATAGGACTGGTATGCTTTACTTCCACTTTTTATTTTCTTTATGGTTGGAAATATATATATGAAGCATATTTGTATCACTTGATTCGAAAGGATGTACGCCATAACTTTTCACTTCAGTTCTTGGTGCAATATCTGACTAATGAAAACGGAGTTGGAGAATCATCACCGACTGTAAGATTTCTTATAGTAGCACCTCAGTTGTTACTTATAGTTTATTTAAGCTTTAGTTTTGGACGGTCTAGGCGTACATTATCTTTTTGTGTTTTCACTTTGGCCTTTGTTATTGTCACTTATAATTCTGTGGTTACTTCACAGTACTTTATATGGTATTTGGCTGTGCTTCCTGTATGCATAAGAAATTTAAAGTCTTTGTCATTGGCAAAGTCTACATCGCTACTCTTTCTTTGGCTTTGCGGACAAGCTTTTTGGTTACTGCCGGGATATTTATTAGAGTTTCAATCATGGCCAACTTTTTATTGGATTGGCACCCAGAGTGCAATTTTCTTTGTTATTAACAGCTATATTTTATCCCAACTCATAAGCCACTTCGAG--------------ATG---GACGAAAACTTGAATTCCCTGACCGACATTGAAATACAAAGGAAATTACAACAATTTGGATATGCGAATACTCCAGTGACTGAAACAACAAGGCCCATACTTATCAAAAAACTAATGAAACACATTAAAAAGGAGAA---ACTCCAAAGAGTTAAAGTCAATAATTATGTACTCTACTACAATGATAAGCAAAATACACATCCA--------GCAATTCCAATACAGGAAAATCCAA-----ACATAATTG--------ACAAGGAGCATGAGAACAATAA-GATTAATACACGTCTGAGCTCTTC---------GCTAACG-----CACCGAAATGATGCGAGTGAGAGCATGGGAAAAAGTTCGAG---------------------------ACTATCT---------ATGTATGCGCCACCGCCGCTCTTAACGTCTCATTATGAAAATGAAAA------------TGAGCCGCATTCCTTGAGCATTCATAGCCGAAAACCCATATATCCAGCCGAGAAGCCAGCCCCATATTATAAAATA------------------------------TATGATAAATCAAATAATTGCG------------------------------------ATGGAGGTGTTGTTAACAGACTCCTTAGCTTTCGCGATGCCTCGATTAAGAAGAAGATCATGTTTAAGGATGGATACTCGGCG------CATTCATCGAAGACATTGATGC------GAAATG---------GGATTATACAGAAACTGCTGTCATTTGATCTGCGATCGTTTCTTAAAAAACCAGATGCTAGCCAATATATAATACCGCCTGTACTTATTGGGTCGCTATTCATATTCTTGGCATTGATTTCTGTTCTATATACGGCAAAGAAATTCGACCTTAGTCCCATCACACAAACGGATATCAAATATACCATATGTAATATGAACGACA------TAGATCT-CCGTGGATCAGCTCAAAAAGTGAAATGCATTAGCGAAGATCAGTTCAACAAGGCATTGTATATATGTAAAGAACTCTTTGGGTATCTGAATGAAAGAGCACGACTTCACCATTGCATAAGCGAGGATCACTCTGCGACGCTTGAAATGAATGACTTCAAGAAGGCATTGAGCCGGAACACTGAGATACAAAATGGTAATC-----TACACAATAAACTCTTAGCTACGCAGTACCTAATTGCGCAGAATCCGCAGTGGATGATAAAGACGATTGTA---------TCCACCTATAACTCAACAGAACCAACAATATCGTTTGAGCTTATCGAACCAAATTTACCACTCAAGTGCCTTATCTTAAAGAAAATGACACGATTTTTCACAGTTATTGGATTGGTAATTCTCACAATTGCTGGATTTTTCCTGATTTATTTCCTGTCCTCCCTTTATCGCATGAAACAAAAAGAAAGTCTACAATTAACGGAACAGTTTAAGAAGGATATCATCAATGAGCTGATGTATCATAGTACACATTCGGAAAATTCGGAGATCATAATCAATCAATTGCAGGACAAATTGCTGCCACCTCACAATCGATCAAAAGTGATGAGTGCTTGGAACAAGGCCCTGCAGCAGTTGGAGGCAAACGATACCCGTGTTCTCTTTGGGATGATAGTACGAAATGGAGAACAACTACGCACAATTACATTGAATAAAAACATTGGCAACAAGGACTTCAGCACATCAAAGAAATGGCAAAGTTCCGCATTTGATAACTCGAATAAAATCGTCAACCCGCCCACATCTTGCCTGAAAATTCGCCACATGTTCGACGCGTCCGAAATAAAGGAACCAAACTTGAAGCAATTGATAGTCGAATCCATATTTGAAAAAGTCGGACCCAATTGCAACATATGCGATATCCAGCTGGACACTCAGTCCTGCTGCGTGTACATTCGTTGCGCTAGCGAGGCTGACGCTGGCATTGTGCACAATGAAATCAATGGATGGTGGTTTGATAAGCGTCTGATATCTATTAAGTTTCTACGACTTGAGCGCTATCTGAATGATGTACTT------GGACAAGGA----------TGCTATAAAATTTACTAGGGACCCGCTGCCCATTTTAGCACCAGTCGAACGACGCATAGCTGACTGTGATGTACCCCAACTGGATGCACCTAGTATCACGGAATTCCGCACGAAATGCTATGAGAAATTGCAGCCGACGCTGCTGCTTAACACGATCAATCATTGGCCAGCGTTGACTAAATGGCGCGATTTGAATTATCTACTAAAAGTAGCTGGCAATCGCACCGTACCAATTGAAATAGGTTCCAATTACGCCAGCGATGAGTGGTCCCAACAGCTGGTTAAGCTTCGTGACTTTCTCTACAGGCAGTTTGGTCAGGGT---------GACGGAGATCAGGAGATTGAGTATCTAGCGCAGCATGAGCTATTTGCGCAAATCCCAGCACTGAAGGCGGACATCTGTGTGCCGGACTACTGCACTGGTACGGCGAGCAAT---GA---------AGCAGATGTGGATATTAAAGCCTGGCTAGGACCACGTCACACCATCTCACCGATGCACTACGATCCCAAGCATAACTTGCTCTGCCAAGTGTTCGGTAGTAAAAGTATTATATTGGCTTCTTGTGCAGACACCGAGAATCTCTACCCACACGAAAGCGAGTTCTTGAACAACACTTCGCAAATTGATGG------------CGAGTTTACATTTTTGGAATGAATTTGAATTAAAAAAACCTCCATTAGTCACCTTACAAGTTAAGGAAACTGGATTTGGTACGGTGTACTATATTGTGAAATTTTAAGATCCTTATATAATGAA---------CCAATATA-------CACACAGCAAAGAATGTCTATATGGCTATCAACCGTTACCTGCAACAACAATCCAGACCAGACTTCGTGGAGTTCAACAACACAGCAGCCTTGATAGGACGCCTAATGGCACGTCGTAAGAATTCTTTTCGCGGGATGCCAGGATTTCGTGCTGTTTGCAAACTAAATGCAGCGCTTTGCCGACTGCTCCGTCTTGACCTACCTCGCGATCTGGAACATTTTCGTGGAGCCTTGCCGGATGCTTGTGATGCGGAGCTTTCTGGCGATATGCCCACCCGAAACAGTTTGCAATTTGTCTTGGTGCGGTTGCTAGCCTTTTATAGTTTGCATGAACGCATTCGTGACTGCTGTCAGGCGGCTATAAAATACTTTGGGCAAATGATTCGCAGCAACTTCTTCATGGAGTTTCTGACCCTGTTAATTGCAGCTGTAGCTAAGATAAATAAGTTGAGCTTAGTGCAAGCGAACAATTGTGCCACATTGTATAACAAGCTGCAACCACAGTGTACCAAATTTCCACAAGTAGAAAAACATATTTTTCTTCCCCAAGACTGTAAATTGCCCACTCAGCTGCAGGTGATTAAAGAAATCCAGAC---AGCTACACCCGAGGAAGCAAGCGCTGCAGGTGTCCAACTCCTTAAACAGACACCTTCCCTGATTACGAAAGTGGAAAAGGCCAAGCAACAGCTGAAGGCAGATGTGGGCACCGTAGTTGCACGCGAAACATCAATAGCT---C------CG---ACAGAGACAG------------CTTTTCAGCTGAGTTCACTGGTCACCGTGGAAGATGTGAAGCACTTCATTGTGCGTGAATCCAAGGCACGCAAAAAGAATCCC------GAGAACTGTGTAACGAAACCAATACAAAATCACGAATGGCTGGCGGCTAAAACGCTCTTCGAGCGCAAGCTGCAGGCCAGGGAACAAGCCAAAGCTTTGAATATATTTCGAAAATTTATTGGTAGATGCTACAATTCTTGCGTAATCTGCCGAAAATCGAGCTGCACGCTCATCTAAATGGCAGTTTGAACATTGACAGCATCCGCGAATTGGCGGCGAAAGTTTATGGCGTACAGACAAAAGAATTTTCTACATTATGCGAGCGTTTCATTAAATTCGAGAAGGGCGCGAAGTTGGACGACTGCTTCGAAAAGTTTGGCTTCGTACATGAGCTGACTTCAACCAAAGAGGGTCTGGAGTACGCCACCGAATTGGTTATACGTGACTTCGCCAAGGATAATGTCATATATGTGGAGCTGCGCACCACGCCCAAGGCGAACGGAAATATGTCCCGTCGTTCGTATCTGGACACCGTTCTGGGTGTCATAAAAAATAAGTCCGATCTGTAT---AAGATCAAGGTAAAATTACTGCCGTCCATAAACCGTGCCGAGCCGGTGGCCGTGGCTGAGGAAACTGTCGCCTTAGCGGTGGAACTAGCCACAATCGAGCCAGAAATTATAGTTGGTATTGATTTTAGCGGAAATCCGAATCAGGGCAACTTCAAGGACTTTATACCAGTATTAAGCAAGGCACGAAACCATGGTCTAAAGCTGGCCATGCATTGTGCCGAAGTGGATAATCCAGTAGAGATTAGAGAGATGATTCGCTTTGGCATGTCGCGCTGTGGCCATGGCACATATTTATCTGACTCTGGTTTCGAGCATATGAAGGAGGAAAATATACCCATCGAGTGTTGTTTGACGAGCAACGTCAAGTCCGGAACTGTGGCCAACATTGGGGCCCATCATCTCAAGCAGCTGATGGCAACATGTGCACCAAAAGTTCTTTGTACTGATGACAGTGGCGTATTCGATACGACATTATCGGACGAATTCTTCCTGGCAACAGAATCCTTCGGTTTGACCAAGAGTCAGTGCATCGCGCTGACAATGGAGGCGGTGGAACATGCGTTTGCCACTAGAGAAGAGAAACTAATGCTGAAAATGCAGATTTATAAATATACAAGGCTTCAGA---ATAA-----ATAAATGGACGGCCTGGTGTTTATGACGGCTGCGGCCCACCTCGTCTATACACCCTTCACTAAGGTCGAGGAGAGCTTCAATTTGCAGGCCATGCACGATATCTTATATCTGCGCAACAATTTCTC------------------------------------------------------------------------------------------GCAGTACGATCATCATGAGTATCCAGGAGTTGTGCCTCGCACTTTTGTTGGGCCCCTCATTGTATCGATGTTCTCTGCTCCGTTTGTGGTGCTCTTCGAGATGCTGAGCATCAATAAATTCTGGGCCCAATATGTAGGTAAAAGAC----------ACTGATAAATGAAACTCTCGACATGGAACTCT--TACGCTAACAAAC----------ATCTTTCACAGTCCGCCTTGTCTTAGCTGGAGCTATTACAGTTGCGTGGAACAATTTGCGAAAGGCCGTTACAAACATCTATGGCATCGAAGTGCGTCTATGGTTTACGGCTATAACCATAACGCAATTTCACTATATTTTCTACATGACGCGGCCCCTGCCAAACATCTTTGCATTGCCATTTGGTACGTTG----------CTCTATTATATTGATTCCTTCAA----TATTAAATTACTTTGATTTA-TTTCAGTGCTCTATGCAATTACGTATTGGATGCGCGGCCAAACCAAGCCATTTATCATATGCTCTGGCATTGCAATCATTGTGTTTCGCTCCGAGTTGGCATTGTTTTTGGGGTTGCTGCTTGCGCAAGATCTGCTGAGGCAAAAGTTATCTATCGATGGGT-G-CGGCTA----GAAATATTTCTTA------AATAGGTCTTGTAACAAT-TTAACAACTTTTATCTTTCACAGTTTACTGAAGATTGCTTTGCCGGCTGGAGTGTGCATTTTGGCAGCTACTGTATTGGTGGACTCGTTCTTCTGGCGCCGCCTACTATGGCCTGAGGGCGAAGTGCTGTGGTACAATACGATACTCAACAAAAGCTCAAACTGGGGCACGTCCCCATTTCTATGGTACTTTTACTCGGCACTTCCACGGGCTATGGGTGCGTCATTGTTCTTTGTGCCGATTGGCATTTACTTTGAAAGGCGCCTACGACCCCTGGCTCTTTCGGCATTGGGATTCGTGCTGTTGTACTCAATACTGCCACACAAGGAACTTCGATTTATCATATACGTATTTCCTGTTCTCAATATTGCTGCAGCCTGCGGCTGCCATCGTTTGTACGTTT--GCACA---CATAGTTAATGAATGTTCGCCTCTAGT-TCAACTTATTTTTCTTTAA--AGGTGGATGAACAGTGCCAAATCCGCATGGCATAGCTTCCTGGCATTGATTGCAGCGTCGCATTTGCTTGTCAATGTGCTGATAACCATATTCCTGCTTGTTGTCTCGGGAACCAATTATCCAGGTGGCGCAGCGCTCTCTCGGTTGCATCGTCTGGAGGGGGCCAATTCAAATGTAACGGTTCATATTGCAAACTTGGCCGCACAGAGC-GGTGTATCGCGTTTCATGGAAATCAACAGCAATTGGACCTATAGCAAGGATGAATCAATGAACTATACTCAAGCGGAAATCGCCATCTATAGTCACTTGTTGGTGGAAGCGAAAAATAAGCACAACACGGAGCTGTGGGCAACATTGGAGGAGAATTTCGAAATTTTGGAGTTTATAGATTGTTTCAATAGCATCGGCATTCAGTACAACTCCATCCTGCCAGTGCGGATTAAAACAAAGCCTTGCATAGGTATTTTGAAGAAACGAGTGCCTGTTGACACAGTGCTCCA-------ACATGAAGAGAAGCCACCAAAGGAAAAGAGTCCAAAAGATATTACGAAAAATAAACGAAAAGAGA----------------------AATTTG---AGGCAGATAAAGTGGAAGTAACTTCAAATT-TGCCTTTGGATAATGACATAAAAGAAGAAACCGAGTTGGACAACAAAGCCCCCGAGCCAATGGATAAATCTGAGCAACCCGTTATAGACCATATGGCGGTGCAGGTTGATGATGACGATGGCATAGTGGCTACTGTGGAGGAAGTATCTCTGGAACTTA------ATGATGGCC------------------CTGAAGCAG------------------CAAAAGAGATAAACTTTCAGGAACTGCGAAACCTTGCGCTGAAGCAAACGCCACAAAAGTCCCGCGCTGCTACCAAACTTAAGATTCGAAAAATAATTGAGCAGCACTTTAGAGCCAAGGGGCGGCATATTGAAAATGATTCTGCGGAAAT----CCAGAA----GCCGCAT-----GGCGTCCCACGTAGTGGACTGCGTCAATCGGTAAAGTCGATCATAAAGCAGGAGAAGATTAAAGAAATGATTGAACAGATTGCTACGATGGACTTAACACGCATCTGCGACCTGGAGAAGACCTCAACAAAGGAGTGCCTAAAGCAGGTCATAGACAAAATGGATGA---GGAGAGTATAAATCAAAAATGAATGACTA---------CAGATGAGCGCAATTTTAGGTCTAGTTATTATGAGAAAGTGGGCTGCTT------TAGTGTCGAAGAGAAAAAGTCACTTGATAAACTGCTACAGGATGATATTCGCAATCCCGCAAAGCTGAAGCACTTC-GTATATACTTTTACGGTTCCAGCACAGCAGC-GGAGTCTGCTATGGAGTCTGATAATGGGAATAATGCCACTTCATAAAAGCAACACCAAATATGTTAGGGAGCAACGCAGCCAAGTGTATGAGGATCTACTACGCGCGGTGACTGTAATGCGTTCCG---------------------------------------TAGATGTGGATAAATCCAGACATTTGGTTTTATACAAAATGTGGCTACTGGAGAACAATCGCCTGCTGCAT---AGCAATGTGCGAGCTGAGAGTCAGCCAGATGACAATCATTTTATTGAAATTGCACGCACACTACTTGAAATATTCGACGATGAAATGGAAACATACTGGATTGCCAAGGGGTTTTACCAGTACACACGTGAACTGAAGAAGGAATGCGGCAAACTTAAAGAATTGACACAAGTCCTGCTTAAGCGCGAAGACAATGCATTATTTTAGTATGTCCCTTGTAAAAAATGACTATTGATAT-TAATTACTTCATTTTGAT--------------TGCAGTGGTTTAGAAAAGCTGGCACTCTTTGACGTCAATTCAAAGCTGTTAGACGATTGGTACACAACTTGCTTTGCCGGCGTAATATGTGAAACGGTCTTAGTCAAAATATGGGATAAGGTGTGTGGAGGCGCCAAGAAGATAGTCGTATTCCTTTTTATAGAGCTTATGAAAGACATAAAATCTTTTATATGTGATCTGAGATCTCAAGAGGAACTAAAAGTGTTGGTCGAAATGGTATATGGAGGCGAGGAAATGTCTGATGAGATCACTCAACAAACTCTTTTGCCCGGTATCAAGTAAGTTAATAATTTATAA----------TTATATC-TTATTTATGTTG----TTTGATACTAAAATCAATTTTTCTCCAGAGATCCTAATTTGTGGATGGTAAAATGTCGCATTGGAGAAGAAAAAGCGACGGCATTGCTCTTAATGAGAAAGTTCTTAACTTATTTGAATACGGATGATCCATTGCAAATCAAATCGATTATAGCACCGGAGGGTGTTAAGGGATATATTTATTTGGAAGCCTATAAGCAAACTCATGTGAAAACAGCCATCGACAATGTGGGCAATCTTCGCATGGGCAAATGGAAACAGGAAATGGTGCCAATTAAGGAGATGACAGATGTCCTTAAAGTAGTTAAAGAGCAAGTGGGACTTAAAGTGAAGCAGTGGGTGCGCTTGAAGCGTGGCTTATACAAGGATGACATTGCCCAAGTGGATTATGTTGATCTGGCTCAAAATCAAGTGCATCTAAAGCTTCTCCCTCGTATCGACTATACCAGATTGCGCGGTGCATTAAGAACGACAGCAACGGTAAA------------------TTTTTTAATTGAAT------TTATATTGTTGTTTATTATT-------------------------------------------------------------------TAATTATTTATTTTCTACAGGAAAGTGACGATGGCAAGCGCAAGAAAAAACGTAGACCACCAGCAAAACCCTTTGATCCGGAGGCTGT-----------------------------------------------------------------------------------CAGGGCTATTGGCGGCGAAGTTCATTCGGATGGTGATTTTCTGCTTTTTGAAGGCAATCGTTATTCGCGCAAGGGTTTTCTTTATAAAAACTTTACTATGTCGGCAATTCTGTCTGAGGGCGTAAAGCCCACACTGGCCGAACTGGAGCGGTTTGAAGAAGCGCCAGAGGGTAAGT-GAATATCAAACTATTACATATAAACAATTACATATATAAACTTGTATA----ATTTACACTTTATAGAAGTTAACTTGGAAATTATGGCAAGCGTTAAAGATGATCCAACTGCTGCTCATTCCTTCTCAATGGGTGATAATGTTGAGGTTTGCGTTGGTGATTTGGAAAACTTGCAGGCAAAGATTGTTGCTATTGATGGCACAATGATTACGGTGATGCCGAAACATCAAGATTTAAAGGTA-GTGTATATGGCTAATTAA--------------CTTTAGTTTTCTTTCAACTTCAA-------TAAATATTTTTTTC----TGTAGGATCCACTTATTTTTAAAGCAAGCGAGTTACGCAAATACTTCAAAACGGGTGATCATGCGAGGGTGTTGGCTGGCCGCTATGAAGGCGAAACTGGTCTCATTATACGCGTTGAGCCTTCGCGAGTTGTGCTTGTCTCGGATTTAACAAACCATGAACTTGAGGTTCTGCCACGTGACTTGCAGCTCTGCTCAGATGTAGCAACCGGAGTTGATTGTCTTGGCCAGTTTCAATGGGGCGATCTAGTGCAGCTTGAGTGAGTTGGTTTT---GTTTAATAAGTTTTT----T------ATTTAACCAAGTAT-------------AATTAATTCCTCAGCTCACAAAATGTTGGTGTTATAGTGCGCCTAGAGCGAGAGAATTTCCATGTCTTGGGCATGAATGGAAAGTGCATTGAATGCAAGCCAACGGCTTTGCACAAACGCCGTGAAAATCAGAATACTGTCGCCCTGGATGCTGATCAAAATCAGATACGCCGTCGCGATATTGTCAAGGTTATGGAGGGCCCTCATGCCGTAAGCAAATATAAGCCATCTTTTTATCAATTTGACTT---ATTGATTAATTGACATTT------------ATATTTAAA----------TAGGGTCGCTCCGGAGAAATAAAGCATTTATATCGTAGTTTGGCTTTTCTCCATTGTCGCATGTACACCGAAAACGGAGGTATTTTTGTTTGTAAGACGCGTCACCTGCAACTCGCTGGTGGGAGCAAGTCTAATGTCAGCAATCCTAATACGCTTGGAGGATTGGGATTCATGTCGCCACGAATCCAATCTCCAATGCATCCGTCTGGTGGCC---GTGGTGCGCGTGGTGGTTCACGCGGTGGACGAGGCGGATTCCGAGTGACGCGCGATCGAGAGCTTCTGGGAAAAACTATCAAAATTTGTGGTGGACCCTACAAAGGTATGCTTATCGATGGTTACGTAAAATGATGTTATTCGTATAATATATATTTTATATTGTTTGTTAATTCAGGTGCGGTTGGCATTGTTAAAGATGCAACTGAAAGCACAGCTCGTGTCGAGTTGCACACGTCATGCCAGACAATTTCAGTGGATCGCAATCACATTGTTATTGTTGGAGAGCCTGGCAAAGAAGGCAGCGTATCCACCTATGGTCGCACACCGGCCCGTACACCCGGCTACGGAGCACAAACGCCCAGCTACACTGCTGCTGGCTCTAAGACTCCCTTGGTTGGCAGTCAGACACCCAATTGGGATACAGATACTCGTACACCTTACGGTACGATGACGCCGTCTCATGATGGCAGCATGACACCACGTCATGGCGCATGGGATCCTACAGCAAATACGACACCAGCTCGTAACACAGACTTTGATTATTCGTTGGAGGAGCCAAGTCCAAGCCCAGGCTATAATCCAAG---TAC-------TATACTAAGAATATATTTGTGTACT-----ATAAATACTAATCACTTATACTCTT--AGGCACTCCGGGATATCAAATGTCCTCACAATTCGCTCCACAAACGCCTGGAACTCTTTATGGCTCGGATAGAAGTTATAGTCCGTTTAATCCGAGTCCCAGTCCAGCACCGTCGCCATATCCAGTTGGTTATATGAATACGCCATCGCCATCGACATATTCACCGAACACTCCCGGTGGTGTGCCACAATCTCCTTACAATCCACAAACGCCTGGAGCTAGCCTTGACTCGACGATGGGCGACTGGTGCACAACTGATATTGAGGTACGGATTCATACGCACGATGACACCGATCTCGTTGGCCAAACTGGAATTATTCGCACAGTATCGAATGGAGTCTGCTCTGTATTTCTTCGTCAAGAAGATCGTAGCGTGTCCATTGTTAGCGAGCACTTGGCACCTGTACCGCCCAATAGCGGCGATGAATTCAAGGTCATTTACGGAGAAGAAAGAGAATCTGTTGGCAAAGTATTGTCCAAACAGGAGGGTGATGTGCTCGTCTGTAAGATAAACGACGAAGTGAAAATGTTACCTGTTAATCATTTATGCAAGATGAAGTCCATTGATTAGATGCACGAGGTGGTGCTACCAGCTCTTGAGAGACTCTTTAACGATGTTCAGAAAAAAATAAGTTTCACACCTAGGAGCTAC---------------GTGAGTAAGAG---------CAGTCTGTATTTAGATTACCTTCCGGCCACGGGCTATTGCTTTGTCACCAAATTGAATGGTCTAGACCAATTGGCAATGGAGGTGATCCTATCAAAGTTAGCTGCTTATCAT-GCAGCTTCAGCGTGCTATTTACAATTGAAGCCAGATCAATTAAATGAGTTTTTTACAAGTAAAGA---------------GCTAGATCAAGCCTTAAGAGCAAAAAGGAGCTGGATACAGCAGCAATTTCATGAGAGTCTTAGGGCTAACGACCTGAAGCATTATGAAGATAAGGTGGTACGTATTGGAAACATC--TGCTGAGTGAATCGATTAGATAACAGTTGGTATATTCGCTAAC-----------------AGAAATCCTATCAAAGGACTTTAGCTAGTCGCGTCGAAGCACCTGATTCGAAGAAATCCTTCACTGTCATTTTGAATGGCGCTTGTTGCTCGAACAACTTACTTGGCCAATTTGATGCGTTTGGACAGCTTCGGGATGTGGTTTTCAATGATTTTGGTAGTGCTAATATTGGACCTGCTGTACACGATCTGCTGCAACTGCTGCTAACAGCGCCAGCAGC---AAAAGCTGAAAGATTCGATGGATTTTTAAGATTCTATGTAGACAAGCTAGCGGAAATTTTGAAATTGTTAAATTTTAAGGGAAAGATTCCTTCCTTAACGGACATACAACTGGATATACTTAACTATGGACATTGGGGTAAGCAATTTGATAATTGA---ACACATTTTCGAAGATGTCTTTTCAACAAAAATAACA-TTTTCAAT-----AGCATTTGAGACTGTCACAGAAACTCTGCCCATTGTGCTGGGTGAATTGGAA------------------TGTGAAGAAAATGCGGAGATCTGCAAGTTACCAACATATTCGAAAGAAATCAAGACGCTGTTGCCCTGGCTGGAAAATCGCGGTTACTTTGAGGTTGCATAG
Dwil 01011100110011001111001011111100101111??11??0000111111??11001100110111110011101111000011111111001111001100111111011111??01110011111111??111111??1011111101111111000000??10001100101111111111??1111011111001100111111111111111111111111??111111110101110111111100111111111111111111110011111100111100111111111111111111111111??00??00111110111011111111110011??01111110111110111111110011110100111101000011??11001010111111??1111110011??11111100111111001011111111??001101??1100000000011101001111??1111001111111111111011111111111100110011111111001111110011001101????110000??00111111111101111111??11001111110000111100000111111111110011111111111111101000111111000111111111??11????11110111001111011100111111111111001111001101111111111111111111??001111111101110000110011111111111111010011001111110011111111111111110011110001010000000011111111001101110111111101100111111111001111110000101101110000111111111111110011110011101111??011111??111100111111111111010111110111111111111101111111001111001101110011001100001100??0011001111111111011101110000011111000011??111111010000000011110100001111111111111100111101??1111111111??111111111100110011111101111111??111101110000??1100??11001111011110??11111111001111111111111111110011111111??11??001111??11000011111100111111??11110011110011111111111111111111??1111000011??1111111111111011111111??0111110100111111101111101111111111111111001111111011111110110011110011??1111111100111111001111111111101111??000011110011000000110011001001110111110011111100111100111111111111111100110111??1111110001110101110011111100111100111100111100??11111111111100111111111111000011111100111111101111111111000001??1011111101111111011111000011111111110111111100111111111111110011101100011111110011110011111110110000111101110111111111110011101111011111111111110011000100011111111111111111111111110111????110111111100??11111111111111110011001111110011111100111111010011110011101111001100111100111111110000111111111111111111111111001110111111111011110100??1100111111000011110011111111001111001111011111111111111111111111001111110011001111010010000011010011110111001011111111111111??001111111111001111001111111110011000111111111111010011??11??11110011111111000011111111??1111111111??110011110000111111111111011100111110111100001100111111111110??1100111100111111111111001100001111111111??0011111111110011111111001100111111010000010111110011111100??11111101111000111111111111111111111111??11??111111111100111011111111111111??1111001111001111110100111111111111111111111111111111001111101111101111111100110011111111111111111100??1101111111111111111100110111011101001100??11101111001111111100011100111111??010111111100111111111111??1111011111110011111100111101110011110011??001111??0011001101000011111100111100111100111111001100111111111111110000111111111111110011111111110111001100??0011000111111110110011001111111111110111010100011100111100111001111111111111001111111111001101111111111111111100111100101111111111111101110111111111111100000011011111110001111101010000111111001111??11011111111111110111001111??1111001110111100111111111111101111001111111111111111??1111110000??111111111111001111111001101111111101??1111110011111101001101011111111100111100111111111000011111110100111111??11110001??0011000011111100111111101111101111000011??11??1111110100111011111111111100111111????11??110011101111111110??111100011100111111??1111110011??111111001111111111??11111100111100111111110000000011111101??1001111111001111110111111100000000110111111111111111??1111011111111100110011111111010011111111111111111111001111111111001111111100110000111011111111111111110011001101111111111111??1111111110111111??011111111111111011110011001011??0111110000111100111011111111110101111111111111101111111101??110111100010110111010111111111000000001100111111001111110111011100110111111011111100111111110011111100111111111101111111111011111111111111001111110011111111111111001100101100111111110011111111111100110011000011??111100111111111111110100111000110011001111110011??0001??001100111101110011000000110011111111111111??1101110111111111110000??1111111111111111110000110011111111??111111111111??1110111111111111110011??111111101111001111001100??11000111111100111100??01001111101111111111111111??111111??11111100111100111111001100111110111111111100111111011100111111001111111100111111000011110111111100111111111111110010110001111111001100??111101110011111100111111111111101111111111111111111100111100111100111111011111101111000011111111????111111111111001100??111100111111111110111111111111000111110111110111111111111111111100011111110111111111001111100000001111??11111100111100111111001110??000111001111??1111111111110111111100??0001??11111111111111011100111111000011??0011111111011101001111111110110011010111111111111111001111111111110011110011111100001111110001??1111001111001100111111111111001111001111111111000011??11111100111111111111110011111111001100111111110011110100111111111111111111110111??011111??111100001111??110011111111111011??00111100100011011101??1101110111111111110011001111001111111100111101111111001111111111001111111111111100111111111111111111111111111111110011??00111100111111001101110011??1100001100111101111111??11001111110000110011??1011110000111100001111??1111111100000011000011110011110011111111??111111??1111000011111111111100111111??1011??111100001111111111111101110011111111??001111111111110011000111111111001101111100111111110011101111110011001111??0010111101??00????1111111111111111001101001101????01010111110100111111111011111111011011110011111111110111110000??111111111111000000001100??000111111111010011101111111111111111011111111111011100110001??????111100001111001011001100001111111111000011001111110011111101??11111111111111??1111110011??11011111110101110001001111110011111111010011011111111011111111??11100001110000111100111101111111001100111111111111111111111111110011110000??000011????11001111001111110111??011110??1111001111101101001111??1111111011111111000011??0011??1111111111001111111111111111111111111111111100??11110111001101111100111111111111??111111001111110011011111??111111001111001101001100011011110011111111??11111101001011101111110011111111111111000000111101110111111100111111101111??1111??1000111111111111111110111100001110100001111111111111111111111111111111110111111111111111??11111111111100111110110011??110011101111??11111111111111111111001111111100111111????1111111100111111110111111111110001111111110101111111111100??11110011110011111111111100111111111101??01001111001111011100001111101111111101??1100111111111111111111111111111111001100111111??111111??00111100111111111110111100111111111111011111000011001101110011001110111111111011110010111111001111011111110101111101111111111111111111111111111111??1100111100011111111101011111110010110011??00101111??1111111111111111??11111100111111111100111111110011111100111000111111001111??111110111111111111111100111111001111111111111100??111111110000??00111111000011??1111110000001111111111010111111111111111111111111101010000010000111111110111111111110011111111111111001100111111001110011111111111111111111101101111111011??00111111111111111101110000111101111111111100101111000011111100110011111110001111111111111111001111111111111111001111000000010011111100101111001111??111111111111111111111111001111110100101111111100001111011111111111111011001110111111??11??1111??111111110011111100110111111101010011101111111111101111111111111111111100111100111111111100001111000111111111111011011111110111110011110111110000??11111111111111111111??????11110000111100110011111111001111111100111111011111001100001111001111??00111110??1111110011111111001111110011000000111111111111011111111100111111111111101111111111??11111111111111000011111111111111110011111100001111111101110011111100??111111110011110011111101111111111111000111111111111111??0000110011110111111111??110000000111001111111011111100111111001111111111000011111100111100110011??0011111111111111000110111110??1100111111111111001100111111011011??1100??11111100111111111111000011??00110011000011101111110011010000111111111111010100111100111111110011??1100111111111111111100??1111111111000000001100??110000001111??11111101000011001111110101001110110011000010111100101111??001111110001110000111111110011111111001111110000??0111111011111111000111110010111100110000??1110??1100110000111111??0111110111111111111111111100010000111111110000??111111111111111111111111110011001111????011100111111111111101111000011110111????111111110000000111011111111111100011001101110000001111111111111100111111111111??001100100111111100111111000011????11110011011100111101000011111100110011111111011111000111110011??011101110011111111110001??0111111111000011110011110011010100111111010101110011110011110011??1111111111??0100111111110011001111??11111100111111110011??0011001100111111??110000111100??110011111100??111101110111111110110000111000111111111111111100011111011100001111111111111111000011111011??11111101110011??11??1111111101111100011111001111??11110111111111111100111111111100011111111100000111111111111111111111110111001111111111111111110011110011111100111111000111111111??111111111101001100011111111111111111110011111111111111001100111100001111111100111111??11010111111111111111111011111100001111011111001111111101??1100111111111100111111111111??00110011111111110111001111011111111100111101??11111101001111001111111111111011001111010111011111000000110110111111111100111011001111111111110000??1111110011??111111110000001101110011110011????1111000000111100??1011011111110111100011110011001111111111111011111111001111??1100??111111111111111100111100111111111111110011110001??11110111011111111111111111111111??11001111001110101100??11??1111111111110011111111111111111111110111110101111101110111111111011111??1111111100110011000011110111111111110100001110??1111110011??110011110011??001111111111001111??00111111001111111100??00??111100000111011111001111111100111100000111000000110101111111000111??1110111100??0100111111110000111111010000001111??0100111111000100001100??001111??1111111111000011110011001111000101111111??111101110011111111001111111100001111??111111111011110011001111001010001111111111111111001111110100111111111111??11??111111??11111101011100??011111??11111111001011001111??0001111111111111000011001100111011111111111111111100001111001111011111110011111111111111111100??00??1101??1111??1100001111111111??111111110000001111110000101111001111110111??1111111111001111001100??110011111101000111110011110011110011??110000??1100011101111100111100111111111100111111000100111111??001111111111??11??11??000111??001111110011011101111011000111111100111100110000001111000011011011110011101011??11111111111111001111110111110111110111111111111000100011111111101111??1100111111111111111111110000????1111111111111101111111??1100111111011111011111111100111111111111011111001111001111110111110011111100110111111111111111110011011100000011111111110011111111111111111111011111????1111011100111111111111??00110111001101001110111100001111110011111111111111111100011111??11111111111111??1100??111111110111011111??0011111111111111??1100111111??001111010111110011111100??11111111110011111111011111111111111111110111110111??11001111??111111111100001111111101??110000001100110101111111110011111101111101110000101111110111110111001100111111111101011111010011111111111101??1110111111110011111111001111111111??0111110011111111??111111001111111111110000??1111110011110000??01??1100111111111100??001011011111111111111111111111111111??1111111111101111111111111100100111111111001110??01??000011111100??11000001111011??1111011100111100110000111100000011111111111100011111111001111111??00000011001111??1111111111??111110110111111111110011??001111111111111111111111001111111111001111111101111100111111001111111100111101111111000011??00011111??11110011111101111111111111??100011??1110111100001111111100111111011011011100110011111100??1011111111110011001111101111011111111100111111001101??11111111110100111111011100110011111111111111001111111111110011001101??0001111111111111001101111101??11001111111111110010111111111101111111001111001111001111??11111110??11110011110011111111??11??1111000011111111001111010100111111??011011001111110011000000111111111111111110001111010101101100010011??11110011000111001111111111000011111011??11111111001111??000011111111111111111111111111??11110011100111000011??111111111111011100001100111100110111111111111111111111??11111110111101111111001100111111011111010011110011111111??011111111101111111110011111111000011111111011111111101111111000100111111111111111111001000000000111111001111111100111100000000111111111111??100011110111011100111111111111010000000011001111111100110011111111??11111111110011001111001111??111111111111000100111111111111??111111001111110011??11111111000000111100110100110111111111??111111111111??11101101111100001111111111111100111101111111110111110111111111??0011??111100111100001100001111000100001011001111??111111000101111111001111111111110011001111111111????1101110001111111001101111111011111110011110111111111001111011011001111010011111111110000111111011111111100111111110011111011010000011111110011010011111110??111111??1100001111111111010111111111001111??11000011001111111111110111111111011111001100??0011111111001111110111000000??11111101111101111111001100??111111111111001111110011111111??11??00??11111101111100111111111111011100110111111111111111110011110011001111111111??11110111001111111111111111110011??111100011111110001110111110001111011000011111100111110001111011100001111??110111111111100101011110111100111111??1111110100??1011110000100111001111111111001111111110??001111111111111111111000110011110100111111001111011111??11111111110111101111111111000000111111110011111100111011011100??0000??111111110011111111100011111111111111110011000011??111111110011001101111111001110111111110011101111111100111111111100001101111111001111001111111100001111111111111111110011110100110111111111??1111000000111111111111001111010011111111110000111111101111??111111111111001111111100110011111110??0111011111101101??111111111111??0011??11110001111011011100110011111100??110011110011011110001111111111111111001111001101111111??11110111??????11??001111??00111101111100111111110100110000??111100111111111111111111??0011??110010??11001111111111011111110011001111??1111110111010011111100011110111111111111111110111111000110000011111111011110001101??1111110100001111111111110111100011000011111111111100111011101111111100111011111100001111??1111001100111100001101??110000111011111100111111??11110100??111111110011111101110010??111111111111001111011111110011110011110011001111??11111111111100110011001011111111??11111101111111111111001111110011111111111111110011111111110000??111111??010011111100011111110011????11111111111101??110011111100??0000001111111111111101111111110111001100111111110011111111011100111100??101111111111111111111111111101001111110011111000001111110111111111111111??0011111100110000111100111111111101011111111111111101001111001111??000000011111101111111111001100110011111111011111011100110011110011111111??11??11111101111101111111111101111101111001??1111111111111101111111110100001111111100111100111111111111??1111111000110101011111111111101111110011011111110011000100111111011111??111101001111110011??11001111111111111011001111??1110110011001111111111111111111111111011111101111111001111001111111111??00111111??11??110011111111111111001100??1101111111111111111111111111111100111111000011111111000011111111111111111111111111111111110111000011001100001100111111111111110011111110111111001111000100000010001100000110111111??0001??01110011001100??111100111111??11??11111111111111??0011011111??1101001100111110000111110000111111110011??11111111001000111110110000001111111111010000001111111111000000111111000011111111??0011??111110111111??11111100??1111111111010011110101110011111111110011011111111100111111??1111110100111100110111100100001111010100111111??111000110110??11001101111111111111111111001111001111111111??111111110011??01??11111100111111001111111111111111111100111111001111111111011111111100111111111111??111111111111111111??111100111111111111??1111111111111111111111111100110000110111111111111110111111011111111111111101111111001111111111110011111110001111111111110000001100111111??11111111??0111111111011111001111111110001100101111111111????111111111100111111111111111100111111011111111111111111ATGTTACCTGTTCGAAATTATGGCGAAACAATTGAAGTAAGTGTTTAGTTCTGTGCAAGTGCTGGTTTTGTTGTTGTTTAATA-----T----TGTGATACGATCTTTCCATCTCAAGGAATATGAAGTACAGCACTTGCTGGGCAAGGGAGGATTCGCGAGCGTCTACAAAGCCAGATGTCGGCGAACATATCAAGATGTAGCCATCAAAATGGTAAGATTCTGCAGATTGCGCTATACAGGGATATATTATTTTCTAATAT----TAATATTTATAC-TTTTTTTGTTGATAT-----------CAGATTGACAAAAAGCTGATACATGGCACTGGACTATCAAGTCGCGTTAGACAGGAGGTGGAAATACATTCACGTTTAAAGCATCCGTCTGTTCTGCAGTTGTATACGTTTTTCCAAGACGCCAACTATGTGTATTTGGTATTAGAATTGGCTCACAACGGAGAACTCCATCGGTATATGAACCAGCAAATGTCACATCCTTTTACCGAGGCGGATGCTGCAACCATATTGCAACAGGTGGTTGCAGGTCTCCTGTATTTACACTCTCACAATATTATGCATCGAGACATCTCATTGTCCAACCTATTGCTCAGTAAGGACATGCATGTCAAGATCGCTGACTTTGGCCTGGCCACTCAACTTAAGCGGCCTGATGAGAAGCACATGACCATGTGTGGTACGCCCAATTTCATATCTCCAGAGGTTGTTTCGCGTTTGTCCCATGGCCTTGCAGCAGATGTCTGGAGTGTGGGATGTTTATTATATACTCTTGTAGTTGGGCGACCTCCTTTTGATACAGACGCCGTGCAATCCACACTAAACAAGGTGGTGATGTCAGAGTTTATAATGCCAACACATTTATCCTTTGAGGCCTGCGATTTAATCGAGAAGCTGCTGAAAAAGAATCCCCATGAACGCATTTCTTTGGAGCAAGTCCTCAGACATCCTTTTATGTCAAAG------------AGATCAGCAGGAGCAGAAGAACCACAATACAACAGTTCAAAGCCCGGCGCTTGCGACTTTTATATGGAAGCTCAAGGTCAAAGCGTTGCCAGCGGTGACAGTGGAATCGTTACTTTCGCCAGCAGTAAGT--------------------------------TACACCTCATATTTTATTTTCGCGTTGTTGATATATTAAAATTTCAGATGAGTCAAGAAGTTCACAACGTTTGCGATCCATAGAAAAGTCGGCTCAATCATCATCTAATCCCCAAATGTTGCCACAAATTCAAGAGGAATATGG---------------------------------------------------TTATTG-----GCAGCCATCGACTG------AACATAAACCATATCCCATGCCCTTATCATCCGATAAT------GCCGAATGGGAGAG---------------ACTCGGAAGCA-----------AAGGGAACCAGCCGCACA-------------------------CAGCAGCTTCAGTTATAACTGAAG---------------AGCAACAAATGCGGGTTCCACCATTGAACACAATTCGATTACAGCCAACGCGATATAAGACAAAAAATGCCATTATGAGTATTTTGCGCCATGGCGAGGTCGTATTAGAGTTTGTTAAATTCCGAAGCAAGTT----AAATGAAGATCGCGTAACTGATATATGCCGCATATCGGGTGATGGACGTCGCATTATAATCTATCAACCTGATCCTGGA--------------------------------------------------------------------------------AGAGGGTTACCTATCAGGGAACAACCGCCGCCGCCTGAGTCCCATATAGCAGGCGACAAAAGTGTATATAACTATGACAGTTTGCCTAGCAAACACTGGAAGAAATATCTATATGCTGCACGATTTGTGGGTCTTGTGAAAAGTAAAACTCCCAAAATAACCTACTTTAGTTCATTGGCCAAGTGTCATTTAATGGAAAATATGATTGACTTTGAGATGAGCTATTATTCTGGAGCAAAGTATGTGAAAACTTCACCTGGTGAGGAGCTTAAGTTGTACAATAATTATGGTATGCTACTCTCGGATTTGGCCTGCCCCGAGGCCAAAAAAATGATTGAACACGGGAATGAATGCTTCAGCCATTGTATCAATATTTGCAATGCCCTTGAGCTGGCCCAACAGTCAGCCGATAGCCGAAATACATGTTTTCCCGTCACAATTGGCCGCCGACCCCTTACAGATGTTTCACATTCGCAGCGCTTCGATGGTCTGAGGGATACCACAAACATTGCATACTCGACACCCAAGTCGCATCAGGTGAGTGTTATTTTTCGCCAACTCCTATAGGTGGCTCCCCCCTGTTCCAGTTGATCTAACATTAAG------------AATTTGCTTTTGTTTTGTTCAGGGTTCAATTAACTTCTCCATGAGCACAATTTCCTCGGTACAGAATGGTTCGGAAAGTGTCTCTAGCACACATTCACATGCTTCGAGGGCCCAGATACAGGCCTCTCAACAAAATGTGCCCATCAAACGCATCAATATTCCTGATGTTGGCATTGCCACTGAGGTGAGGGTCAAAAG-----------AATTGAATTTCGC---TTCAATTTATTAAATAA-------TTTCC----------------TTCATTCTCTTAGCTCTCCCATGGTATTGTGCAAGTGCAATTCTATGATGGATCAATGATATCATTGATACCAGAGATTCAGGGTGGCGGCCTTACCTACACCCAGTGTAATGGAGTTTCAACCTACTTTCCAAAATACGATGGCGATTTGCCCTTAGCAGTTAGGGATCGACTCGCCCAGATACCGCAGGTGAAGCTGAGACTGAAGTGTGCTCCATTGCTAAGCAATCATCGAAAAGCTGACA---ACATTGCAATGACTCCGAAATCGACGACGCCGTCAACGCCCTGCTACAATCGGATTGTATTATAAATGCAAATGCTATTTGCCATATTTCGTCCGCGACATCTCAGCACTGAAGATTACGACATAAAGATGAAATTTTGGAAGGATCTAATTACGCATTATTGCAAATTTCATAGAACATGCAGTTTTAGTTTACAAGAGCTGCAACTGCAATTCATGAGAGGTGAACAGGTGCCTGCTTGTCTTAATTCTGTAATTCAAGAGATGCACGAACAAAAACAATTGCGACTTCTCAGTGAATATGAATACGATTCGTCGATTTCCTGGAGTAGTTGGTTAATCTCAAGCCTGGTGCAGCGTCCCCTTTCTTGGGGTTGGCAGCGACTTAAGAATACCATTGTGCCTGAGAC---TTTGGACAGAAACTTATCTATGGAATGGGTACATTTAGAAGTTTTACAGGTAAAAGAAATTAAATGAAAATTTCTATAATAACAAATTTAACTTTGTACCTCATTATTCTTTT------TTAGAATATTTGCAATGAAATAATTGATAAAGTATTGCATAAAAACCGTGGAAAGTTGCTACATTTTGACGGTTTCAAAGACCTTTGCAAGGATTCCGATATATCTACAGCCACTGA---TCGAGATTTAACTACCTGTATACGTCACTTAAATACTCAAAATCTGATTGGATTGGAATTCATAATGAAAGAGGCAACCCGTTGCATTCATTTAATAAAAATACC-TGCAGA----TAATAAAG-----AT----------------------------AAACATAATCTCGTAATCACAG------------------------------AGGCCGATCATGCCATGCACAATCTTCAGATGACCCAGTCCAATCTTCTCCGGCAGCTAGAAACTCTTGAAGGAGATATCAAATTCAATGATGATAAAGTGCGTCAATATCTCAAAGAGAACAAAAGGCAAATGGCCAAAACCTATTTACGTAAACGACATCTATTGGAAAAGAATCA------------------------------------------------------------------------------------CGAGCGTCGAAGCCTTGCCTTGCACAATATTGAATCCTTACAATTGAGTGTGGATGAGGCCCAGAATAGTGGTGTCGTCCTGGATGCCTATAAAATCGGTTCGAAAACGTTGCAGAAAGTTCTCAACGATTCGGGACTTAAATACGATAATGTTGATGAAATATTGGCCGATGTACGTGACACTTTGGATCAGCATAAAGAAGTTCAAGACGTTATGTCCAACACCGCTG------------CTCTCCAAGATGAAGATCTGGATCTAGAAAAGGAGCTTACAGATCTTCTCGATGAATCGAAGGAGGAGAGAAGAAAAACTACTCCTCCTTCCGC------CAAGGCGAACAACAACAACGATCGGGTAGAAGTTTTAATATCCGATGAAGATATGCATGTCGTCTTATAAAACGGA------GGAACAAAAGGCCAATCCGGTTAAATTCTTTATAGCCGGAGGATTTGGTGGAATGTGTAATGTCCTTGTTGGATATCCATTGGATACGATTAAGGTGAGAATCCTAGTAAAAT------------CCTTTTTCCCCCATA----------CTAATTACTTT----TCTTACATTTACCAGGTGCGCCTGCAGACCATGCCAGTGCCTGCTCCTGGTCAGCCCGCCAAATATAAAGGTGTAATTGATTGCATGGTAAAAACTATGCGTCACGAAGGAATCCGTGGTTTCTTTCGTGGCATATCCGCTCCTCTGGTGGGTGTTACACCCATTTATGCAGTGGACTTTGCCGTTTATGCGGCAGGCAAAAGGCTTTTCCAAACGGACGAGCATGTTCGTTTGACTTATCCGCAAATATTTACGGCTGGCGCCATTGCCGGAGTCTGTTCTGCATTGGTCACTGTGCCCTCGGATAGGATCAAAGTTTTGCTACAAACTCAGCCCGTGACGGGTGGGCAATTGATGTATAATGGAATGACAGATGCAGTTGTAAAATTGTATAGAGAGGGTGGCATGAAGAGCCTTTTTAGGGGCACCTGTGCCTGCATATTGCGAGGTAAAT-TACAAA----AATTC---TTAAC------TTATGAACAAAACTTATGATGCCTATGATTTTCGATT--------AGATTCCCCCACTGGTTTCTACTTTGTAGCCTATGAGGGCTTGCAAGATTTCGCCAGACAGAGATCAAAAACTGGACAAATTAGTACAACTTCCACAATACTTGCTGGCGGCATAGCGGGCATTGTATTTTGGACTTTGGCCGTTCCCTTCGATGTGCTTAAATCGCGTTTACAGTCGGGTTAGTCATG-TGGTTTGCACTAATTATAGATTAAACCATAA----T-----TTTGCATCAT-TTTCATTATAAT-------TATAGCACCCGAAGGTACTTATAAGCATGGGATTCGCAGTGTGTTTCGTGATCTAATGGCAACTGAGGGTCCTTCGGCGCTTTATCGAGGAATTCTACCAGTTTTGATACGTGCCTTTCCAGCAACAGCGGCAGTTTTCTTTGGCGTTGAATTTGCCAATGATTTGTTGAATGCTTAGATGGCAACAAAGAGGAAATATACTTCA---------AAGGACGACGATAGATATGATAAGAAACACACTCTCGATTCAGATGAAGAGGACTCGGATGACTATGAACGGT----------------------AAAAACAAAACAGAAA--TAACTGGCCACCATTTAATCCAAACAATATTTACAATT--GTATAGGGAAAATCTTAACGATAGCGACATTGAAGGGGGCGAGGAAGGAACTGCCAAAATAGAAGATGATGTTAAAATAACTCCCTTCAACATGCGAGAAGAGCTGGAGGAGGGGCATTTCGACAAGGATGGCCACTATCATTGGAATAAAGATGCAGAAATCAAAGATAATTGGCTGGACAATGTCGATTGGATGAAGGTA-----TACAGTACTAATAAAAATAAAAGGAAACTGCATCTTCTAATAAT---------GTCCACTCCTTAGGTTGAGAAAAGCAAAAACTACTTCGATCCAAACAAAGGCGATGACGCAAACTCAAACTCCTCAGAT---GATTCCCGGCCGGCAGCAGATGGTGCCTTTAACTTGTCCATGGCATACACAAAAATGCTAGAGTACATGAAAGCAGGGGAAAGTGTTCAGATGGCATTAAAAAGATTGGGCAGTCAGAGACCTAAATTGTCGACGCTTGAAAAACTCAAAAGAAAAAAGAGTGGCATTGTAGATCAGGAAACTCAAAAAATTTCGGAATTAACTGCCTTAGCTAATGAAATCTTATCAAAGACGGGTAACATGGATATATATGAAGAGACATTTGACAAGATTAAATCGAAACTTGCAAATTTGCCGAGCTCTAGCAAAGCAGCCACGAGTGAAATCTTCGATATGTACGCAGATGATTTTGAGGCGAAAGAATCGGAGCGGTTAAAGGCGCCGGATTCAGGAAAGTCCAAAGAACAAGAAACTGCAACTGCGATAGATTCGGAACCAGCTGCAATTCAATGGGAATTCAAGTGGAAACTAGATGACGATGCCATCCAGGGGCCTTTTACAACTGAAAAAATGTTAAATTGGTCTAACGAGAATTATTTTAAGACTGGTGTCTACGTCCGCAAATGCGGAGAAAATCGGAACTTCTATTCCAGCAACAGAATTGATTTTGATTTGTATTTGTGAATGTCAGATTGAGGCCAAAATGAGTGGCATTGGCCGTGCAATGGCATCACTTCTGACCGTGGACAATGATTGCAACAAGTTGAACATGCAAATTATCAATACAGCTCAACTGGCTGAATCCGTGAGCGCCAAAGTACGCCGCCTAGATTTAGCCCGGTGTCGCGCCTCAGAGTGCCAACAGCGCGTTCACGATCTAATTGATCTACAACTGTGCAGTCAGGGAGTCGTTAAGGCTATCAGCGAAGAGGATTATGAGAAGGGTGCCGGTCATGTGGCCCGGTTTTTGGCCATGGATCAGCAGCTCTTGCAACGTACAGCTGATGATGTTCAGGGATCGATTACCTCTGTGAGCGATGCTGTACGCACTCTGGAAGATGCCACCGAAAAACTTCGAGATCTAATTGCTAAACGTTTCGATGAAGCTGTCAAAAACGATGACTTGGCCTCGGTGGAGAGGTTCTTTAAGTTATTCCCATTGGTAGGTTGCCATCGCATCGGTGTAGAGAAATTTTCCGCCTACATATGCCTCAAGCTGTCGGCAAAGGCACAAAAAGAATTGCGCAATACACAAGATATAGCCAAGGCGGAACGTCGTCTACAATTGGCCTATGCGGATCGTCTGACTGCGATTCTTGAGAATTTTGCACGTGTTGTGGAAGTTAATCAGCCCATTATTGAGGCATTCTATGGCCAAGAGTATGT----AT--------CAATTGTAGCTTAAATAG----------AGAGCTAAACA-------CAATGTGTCCCTTGTCAAATGTAGATCTACTTCATTAATAGATATGGTTACTATATTGCAACGCGAGTGTGACACTGAGGTGAGGAATCTCTTGTTGGAGTTTAACAAGAATCGGCAAATTCAGTATCGCATCAAGCAAGTCAATGAAAGTGCCCAAAGGTCA---AGTACTACAGGCGCTGGCACAACTAGTATCCAATCTTTGGGACATTATCGCAAACCGTCTGGAGGATCAATGGACAAACTAAATCCAAAGGAAATCGATGCCATCATAGCTGAAATAACAGTCATGCATTCCAGAGTAGAGCTCTACTATCGTTTCATGCGTCGTCGTATGCAGGTAA-----------TATTTGATGATGATATACAGAAATTATATAGTGTATTCACTATCA--TACAATTTCAGGTTAATGCTGAGACATTTGTGCAGGAGAAGGAAGATCAGAAGAAGATTACAGATCAGTATGAGAAGGTTATTAAAAACTCAGATCTCAGTCGCCAAATGCAAGAACTTTTAAGTACATATTTACTATTCGA-------------------------------------------------------------------------------------GAGATATTTTATGGAGGAAAGTGTTTTAAAAGCCATTGGACTCGATACATTTGAATCGGGACAGCAATGCTCATCAATTGTTGATGATGTATTCTTTATATTACGTAAATCCATTAGACGTTCTCTGACCACCCAATCCATAAATGGAACCTGTGCTGTCATCAATAATGTTGCCTCGTGTCTAGATGGTGATTTTATGTCTGCCTTAAAAGCTCCATTAAAAAGTGGTTATCCCTCGGGCTATATAGATTTAGCTCATGCATACAATGCAATACAAACGACCCTGCAGCAGGGTAAACTGCATTCCAGTGATGCTGATCGAGGACGTGCAAATTTTCTTGTACAATTGAATAATGCCGATATGTCGACGGAATATATTGAGACACTATGGCAGACAATGGAACAAGAGATTGCCGGTACATTCCCAAATATGAGTTTAGTGGAGCGACAATTGTTGGATAGTTGTTTGACCGAACTGAAAACTGTACGCGACACCCTTAAGGCCACTGTCGATTTTGGAATGCAGCAGTTGCGTTCGAGTGCAATAAAACCCCGATTAAATCCTTGGGTCGATCAATTTTTAAACTATAGTCACCATTTAACAG-------------------------------------------------------------------------------------------AGGAGGAGCTTGCCACTTACGAAGCCGGCGAAACATTTGTACAATTTTTCATTGTGCAATTGGATGGGCTTTTGAATTCGTTTAAAACTGCCTTAAGCCCACGAAATTATGATGCCCTTGTGAGCATATTAGCGACAGAAGTGACCACTCGATTGGAGAGAGCTATTAAAAAAACCAACTTTAATCGGGTGAGTTTCAAAGTGAATTTTCTAAATCAATTGCTATAATAAT---------TTATTCATAAATCTAATTGATTTATAGCTCGGTGGTCTGGTCTTGGATCAGGAAGTACGTGCTCTTGGGGCATATTTAACAGGAGCAACATCATGGTCGGTTCGGGATAAAATGACGCGACTATCGCAAATAGCCACGCTTTTAAATTTAGATAAGGTCTCAGAACTTGCCGAATATTGGAATCCTGAGAATAATTCTGAAATGCCTTCATGGCGTCTAACATCAAATGAAGTACGCACAATTTTAACCTTAAGGTAAATGTCTGTGTCATTAATTGAGATCGGTTTGCCAGAACTTCAGGAGTATCAGAGACATTTCACCAAAGACTGGCCCAAATATTGCCAGGAATATTATTGTCTGGATAACTTTATAAATTTTCTAAAAAGCCAACCAAATATTCAAAACCTAAAAGCCTACACACTAACACAAGAGAAGGCCAAGACAGAGGGCGTGTTTTTAATTGTGGTGAG---------ACAGAGA-----------AAAACACATTTCCCCTACTTAAATATATAAAATTAATACTACGACTTTATCGACTTATAGGATCGCTATCAGTTGTTTGTTGGTGGCTTAAACAACAACACAAATGGCCTAGTTCAACGGGCTTTGGAAGTCCTGGACTGGTCGAAGGGCTTAAAGTGCAGCTCCATCCCCATGCGACATGCCCAAGCCCTGGAAAATGTCATTAAAGAAAAAGATCTAAAAATAATATTCAAAGATCCAACAAATTTATATTATCTTAAAGCAGAAGAGGCCCTCAAACTAAAAGTGGAGTAAGT----AAAGTGTTTATT---------------GAATCGGATTCAGGATATTTAATTAGATTTT----GAATGATGCAGACCTCCACGTGGATTCCATTTCAAAACCCTTGATGTAAAAGATGCTCAGTTGGTTAACGAAGCATGGCCAAATCGTCATTTGGGTTCATTGTATTTTATTCAACGTCAGATACGCTTATCAGTAAATGTTGGCCTATATGCTGACGATACAGAAGAGTTGTTGGCCTGGTGTATAAGGTGAATGCCACTAAAAGGCATAAAGGTATTAGAATTTGTGGGCCTTGCCCCAGGTCCTTTGTGTGGTAAAATTCTTAGCGATTTTGGGGCTACTGTGACACGAATTGATAGGGTAAC-GTAAATGGAAATTTAT----------GTTCC---CATCGCACATCC---TTTCCAGCTTTCAAT-----------ATTCAAC--AGGTCGTGGAAAATTCCTTAGATGTCCTGCAGCATGGCAAGCGTTCCATGTGTGTGGACTTAAAGGAGCCTAAAGGACAACAACTAGTGCAGAAGTTGGCCCAAAAATCAGATGTCCTTATTGAACCATTTCGACCCGGTGTCATGGAAAAACTCAATTTGGGTCCAGCTCAACTTTGTTCGGCAAATCCACGTTTAATTTATGCCAGATTAACGGGCTTTGGTCAGACTGGACGACTTGCGGCTAGAGCTGGACATGATCTGAATTATGTTGCGCTTTCGGGTGTACTCTCTATGCTGGGTCGAAAGCATGAAAAACCCACAGCGCCCATTAATCTCTTGGCCGATTTTGCTGGCGGCAGTGTAATCTGTGCTTTGGGCATTTGTTTAGCCCTCTTGGAGCGTTACCGCTCTGGTCAGGGGCAAATAGTGGATTCGTCCATGGTAGAAGGCGCTGCATATGTGGCCAGTTGGTTGTTCATGTCTCGGGATCTGGGTATTTGGACACCACAAAGCGATCGTGGTGCGAATATGCTTGACGGTGGTGCCTATTTCTATGACACCTACGAGACCAAAGATGGCCTCTACATGTCTGTGGCTGCTTTGGAACCACAATTTTTCGAAATTATTAGGCAAAAATTAAATCTACCCGATGATTTGTCTCAATTTGGCGAGGAGCACCAGCAAATAGGCAGAGAATTGCTAACTGAATCATTTCTAAGCAAAACCCAAGCGGAATGGTCAGAAATATTTGAAGATTTGGATGCTTGTGTATATCCTGTGATAGATTGGCGCCAAGCCCATCAGCATGATCATAATATTGAGAGAAATATGTTTGAACAAGTGGGTAAGAAATGGTTGCCACGTCCAGCTCCAAGCTTAAGTCGTACACCGGGTAAAGCTTTTCCTAAAC---------AGGATA-------ATCAGGAAGAACTCTTGAATGAGTTGGACCTGGAACCAGACGAACTAAAGCAATTAATGCAAGAAGGCATATTATCTTTACCTGTTAGCCATACCAAGGCCAAATTGTAGATGGTTGGAATTATTGATGAGGCGCAGCTGTTTTATCCATTGGGCACACGCATTAAAATAGCCAATAATTATGGCACAGTGAAATATGTGGGCGAGGTAAGT------------GAGATAAACCTTCA-------------ATATGATTCATTACC------AACTCTCCAAATGGGTCTTGTT-TCCTAGGTGAGTGGTCATATGGGAACCTGGCTGGGTATCGAGTGGGATGATGGAATGCGTGGCAAACACAATGGCATAGTAGAGGGCAAACGTTATTTCCAAACCCAATTGCCCACAGCGGGCAGTTTCATACGTCCTGGCAAGGTTGGTCCTTGTGCCACTTTGGAGGATGCTGCCCGGGAGCGTTATGTCAACTATGATTCCAGCAATGTGGATGCCAGTCTGATACGCGAGGCCCAAGCCAACTTACAGGCCTCACTCTTTGAGGTGGTGGGCATGGATAAGATTGCACGCAAGCAAAGCAAATTCGAGCAATTGTCAGAGATAAGTGTGGATGAGACACCCGTAAATGCAGCTGGTTACCTTAAAGATCTAATGCATTTGACCACCTTGAATGTGAGTCATACATTGATCTGGAACTGGGAGATTGTGGCCAGTATAGCCCAGCAATTGCCTGCTTTGAATAATTTAAATTTGAGGTAAGAAAAAGTCT---TTCCCACTACGAGAAATCAATACTGATTGCTC-----TCTGTTTTAGCTCTAATCGTTTGGTTTTGCCCACAACTAAACAAATTGCTGAATTGGAGCCATCTTTTCGTCAATTGAAGCACATAAATTTGCGTAATTGTGGCTTCGCCGATTGGCAGGATGTCATGCAGACGGCTCTGCTGTGGCCAGACATCATATCATTGGGACTCCAAGAGAACTCTCTAAGTCAACTGTCTGTGGTGAACTGTGAAAGCATTTTCAGGCAACTCCAGGAACTGGACTTGCATCGTACAAATTTAATGGACTTTGATCAAGTGTGCAAATTGGGAAATATACGTACTTTACGTTCCCTGAATCTCATGGAGAATGGTATAGAGGAGATTAAGTTACCAGAATGTGATCCGCAATTAAAACTAAACATATTCATGTCACTGGAGCAGCTCAATCTATTACACAATCCCATTTGGAATGAGG-----------TAAT---------TATTAGCCTACTACAAATGGCAGATGGATGGGGATTAATGTGAT---------------TTTCTTTCTT---CAGGCGGATGCGTTTAATGAATTGGACAAATTGCCACAACTAAAGCGTCTGAGCAAGACGCCGCATTTGAAATCGAATTTTGATGAAATGGTCTCCAAGGCAGTGGCTAGCATAGCCAATTTACAATATATCAATCGGGCTGAGGTTATGCCAGATGAAAGACGTGGCGCAGAGTATGATATCTGGAAGAAATATGCTGTCGATTGGTTGCAGGCCACGCAACAGGGAGCAGATGCTTTAAGGGAGTTCTGCAGAAAGCATCGCACATATCCTTTGCTGGTCAAAAGTAAGC--------TTACTTAGTTTAGAAAT-GAATTTGTCAATTAATCAGTTCTGCGTTTTTACCCCATTTTAGAATATGGCTCTCCAATTGATTTTGTGCCTCGTCCTCAAATCAAGCAATCCAATCTAATTAAAGTTCGTATACTCCATAAATCAAGTGGCCAATTTTGGGAGAAAAAGGTGCCACGGATGATTACAGTACAAACACTGCAGGGATTGGTTATGAAACATTTCCATTTGGCTGGGAATACACCACAACTCTGTTATATTGATGCCAAACATCCAGAATTGGTCGTCCCATTGGATAATAATGCCAAAACATTGGATTTCTATTCCGTGCAGGAGCATGACACAGTTTTGGTTCAGTGAATGGCAACTTGGTGTTCACGCCAGATGGAAATTCGGTCATTAGTCCTGTGGGCAACAGAATAACTGTATATGATCTTAAGAAGTAAGTGGA-----------TTAGAACT---TGATA---CAATACGAAGAGAGCTACATATTTTCCATTA---------TAGCAACAAGTCACGAACTTTAAGCCTGGAGTCACGATACAATTACACAAACATCGCCCTGTCCCCGGATGGAAGTCTTTTAATTGCTGTCAACGAGCAGGGCCAGGCCCAATTAATTAGCATGGTGTCCTGTACAGTGATACATCGCCACAAGTTCCAGACCGGTGTGCAGTGTATTTGTTTTAGTCCGAATGGTCAATATTTTGCTGTGGCCCGCGAGAATTTGGTGTTGATATTCTGCTCTCCTGGAGAAATCACAGGCGAATACAATCCATTTGTTCTAAAAAGAAGCTTTATAGGTGGCTATGATGACATTACCTGGTTGGATTGGTCCACAGATTCAAAACTGCTTGCCATTGGGTGTCGTGACAGTTCCACCAAAATATGTGGCATCAATTATATGAAGAATTTCCGCACATACAATATAAGTGGGCACACGGATGCAATTGTCGCCTGTTTTTTTGAGGCCAATAGTTTCCACTTGAATACCATAAGTCGGAATGGACAACTGTGTCTTTGGGAGTGCTCTTTGGCGCCATCGGATTTAGAAGAAGATGAAAAGCCTACAA----------------------AAGCTAAAAAGAACAAGAAA---TCCCGAGACTCCGATAATGAATCCGAAGATGATGTTGAAAACGCTGTTGAAAAAA------CACAGACAGATTCGTCAGATGTTCCTGGTGATCT------GAATGAACTTGAAGACAAAGACGTGAAGAAAACTCATCCTTTCTTGTATAAAAAGTTGGCTCGCCATTATTTGGCCAATGAGCCACGTAAGGAACAACGGGATGCTCTTCTAACTGCCGCCAATTACAATCGACGTACCAAAGTCCTGGTCACGGCATTTAGCACTGGCGCCTTCTATCTGTACGAATTGCCTGATGTGAATATGATTCATTCACTGAGCATTTCCGACTATCCAATCTCGGCCGCTCTGTTTAACTGCACTGGAGATTGGGTGGCACTCGCTTCCCGGGAGATTGGTCAACTTCTGGTGTGGGAATGGCAAAGTGAACAGTACATAATGAAACAACAGGGGCACAGCAGTGAAATGATTTGCATAGCGTACTCCTCTGATGGTCAGTACATTGCCACCGGAGGCGAAGACTCAAAGGTAAAACTGTGGAATACACAGAATAGTTTCTGTTTTGTCACCTTCAGTGAGCATACAAGCGGAGTGACCGGCGTACAGTTTAGCCGTAACAAAAAGTTTTTAGTAAGCAGTTCTCTGGATGGCACAGTGCGAGCATTTGACATAACCAGGTAGGC--AGATGTTGAA----ATATCCTTGAATCTTATGCCAATAA--------TTGTCTATT----CTT------AGATATCGAAATTTTCGAACGTTCACCTCTCCGAATCCAGCTCAATTTGCCTGTGTGGCTGTAGACTATTCAGGCGAACTAGTTGTAGCTGGTGGCCAGGATATCTTTGAGATCTATTTGTGGTCCGTGAAGACGGGCAAGTTGTTGGAGATTATCAGCGGTCATGAGGGTCCGGTCTCCTCCTTGGCCTTCTCCCCAGTTGCCACTTCTACCACATTGGTATCTGGCTCCTGGGATAAAACAATCAAGATATGGAATTGTTTGGAAAGCAATAGTGAGCATGAAACCATCGATGCTCTGGTGGATGTTACATGTGTGGCATTTAATCCAAATGGAGAAGAGGCAA--GGC-----AAAAAAATCTACTAAAATAATAAGGGAAACTCTTTTTACATCTTC-GCGAATCGTTTTTCAGGTTGCTGTTGCCACTTTAAGTGGAAATATTACGATATTTGACGTCAAATCTGCTAC-ACAATTGATTACGATTGAAGGACAGAAGGATCTTAGTAGTGGACGTCTGGAAACCGATATTATAACTGCCAAAAAGAATGCTCAGGCCAAGTAAGAAGCAAAAG--------------------ACTTT-----------------CCACTTAAACTTG----AGATACAATT--------TTTGCT--TTCTTATTTCAGCTACTTCTCCACCATTGAGTACTCAGCTGATGGAGAATGCATTTTAGCTGCTGGCAAGTCGCCGAACATTTGCATTTATCATGTGAAGGAAGCCATTCTTCTCAAGAAATTCCAAATCACTCAGAATTACAGCTTAGATGGACTAAATGTGGGATTTCTCCAAACAACCATTTGATTTAGACTTTAA-------------TATG---GGCTTTTTCATTAA-----AGGATTTCATCAGTCGCAAGCATATGAGTGAATTTGGCAATATGAGCTTGGTGGAACAGCGTGAGGAATTGGACAATCAAAAAGTGGCCATACGATTGCCAGGAGTTCGTAAGGGCGACATGTCGTCTCGACGTTTTCAGCCAGAAGTTCGAGTTTTCGCAGTGAAATTCTCACCCACTGGCCAGGCGTTTGCTGCAGCTGGCACAGAAGGACTTTGTATATATGCCTTGGACAAGGGTATG----AATTCAATTGTG--AAATACTGTA--------AATTGTTGATTACATTTGATTCCTTCATTTTAGGAGTCGTCTTCGATCCATTTGATTTGTCCTTGGAGGTCACTCCGAAAGCTACACATCAGGCTCTCCGCAAGATGGACTATTCAAAGGCCTTAGTTATGTCCTTGAAATTAAATGAACCCAATTTGATAGCCTTAGTGCTAGAGCGTGTCCCTTACAGAGATAGTAAGT---------------------------AAAGTTAAAAA------------AAAATAATTCG-------------------------------------------------------------------------------------------------GGCAACC---------TTCATC----GGGG--GGTCTAAAAATAGCCGC----------CACTGT---------------------ACGCCA-TTACCCTGACTCCATTTTCCGATCGAATGTGCAAAT---TTGCGCCTGCAAATGTTGCTGGTGGTTGGTTGTTAATAAACAGTTTCAAGGTTTC---C---CCGGGTAGCATGCCCTGCCT-----------------------------------------TGGTTAATAACCTCT-ACCCAAAGCCAACTCTAGTTGCA--------------TATAC-----------TC---GTAAATACAA------------TATGTAAATTTATGCCCATTTGG--CAGCACGTGCCTGCATTGCATGCATATTCAA---------ATCCATGTCAATCTTTCACTCTCTCTTTCTTTCTTTCCTTGCAGTTGAATTGCTCTGTGCCGATCTGTCGCCAGAGTTTGCCCAGCGATTGATGCAATTCTTGGCCCGCCAGCTTCAAACGACGCCCCACCTTGAGTTCTATATGCAATGGAGTTGCTGCTTATTGACCGCACATGGGAATCGCGATGGTGTTTTCCAGCACACAGGTTTGCTGGCTCTACATGAGAGCATGTCCAGGAAATACGAAATGCTGAATAAAATGTGCGTGTCGAGTTTACTAGATAGATTATTGAAACATC---GTTATAATTTTAAATTATGAAAATTGAATTGC-------ATTTTCAGCTGCGACTATAATAAATACACTCTGAAGGTTTTGCTGAATAATGCCGACAGAAGAGAGAAACAGAATGAGGGCAAGGACACTGCTCCAAGCGAGGAGGACAGTGACGATGAAATGCTGCTCATACGAACACAAGAAGATGAAGCGATGCAAGTCCAATTTGAATGTGCGGGGTCGTTTCAAGCAACTTTTTCAACGTGTCGAACAGGTGAACAAAAAGGCGGGACCCTTTGAAATTCTTTGCTGCGTCGGCGACTTCTTTGGCGAGGAAAAGCAAAACGACGAACTGATTGCCTACAAAAATGGTTTCAAGCATAGTAAGTTTTGT------AGATTATA----------ATCATAATAATGGAAAGGATAACTAATCTTTTTGAACC--------TTTTCAACAGTCACCGTGCCGACATATATACTTGGTCCCAATCGCAAGGAGCACCAACAGCACTTTGAGAATCTGACGGATGGTGAAGTTTGCCCAAATCTCACATATCTCGGCAAACGTGGCGTCTACACTCTCAGCAGTGGCGTAAAGATTGCATATTTGAGCGGCATGGAAGCAGCTGTGGGAGATG----CAGCTGCCAGT---------CATGAGTTCACCAAAGCGGACATTGGAGCGGTGCGCAACTCCTGTTTAGTGTCCAAGAACTGCTCTACGGAATATCGTGGTGTAGATGTGTTGCTAACATCGCAATGGCCCTATGGCATACAAGAGAAGGAGAATGTATGAGAAGCATTCCTTTAATTCCAAATAGATT-------------CTGAATCTTTTTGTCTTTTTTTG----------TAGACCAACGCCTCCAAGTTGATATCATTTTTGGCGCGTGAGATTAAGCCACGTTATCATTTCTGTGGCATTAATGGCAGCCACTTTGAATGCCCGCCCTTTCGTATGCCCAAGGACGAGACAACACAATTCGAGCTCTGCACACGGTTCATTTCCCTGGCCGAAGTTGGAAATGCAGAGAAGGCCAAATATATCTATGCCCTGAGTTTAAAGCCAGTGGATAAATCACGCCTTCTAGATCTAGTGCAAAAGACCACCAATGAGATAGAATGTCCATTCATTGGTCTGGATTTAAGTGGCTCAATCAGTAAAAATGAAACGGTGGG---TACTCGTTAGTCTTAAGACTGAGATAGC----ATAATTAAAACACTTTAATTTCTTAGTCGGAGAATCGTCAGTATTTCTATGACATGGACTCGAGTGGCAATCGCAAGCGTCAAGGCAATCAAGGCGGCAAAA---ATAAACGGCCTAGAATACAACAAATTGATCAGGGTAAATCT---ATTAG--AATTATTTAAATGGTGTTCAATATTTATATTCCCATTTCTTT--TTT--CAGAGAAATGTTGGTTCTGTTTGTCCTCACCGGATGTGGAGAAACATTTAATTATTGCCGTTGGTGAACGTTTCTATTTGGCTTTGGCCAAAGGACCCATCAACAGTCATCATGTTCTAATAATGTCCACCAAGCACATACCCTGCTCGGCGCAATTGAGTCCAGAGGACTGGGAGGAGTTGGATAAGTTTAAGAACAGTCTGAGACAATTTTTCAAGTCGCTGGGTCAGGCTGTGTGCTTTACCGAGCGTCACTACAAGTCCGTGCATTTGCAAATCAATGTCCTGGCCTTCGAAGAGGGCTATGCCTGGAAGATAAAGCATAGTTTCGAGG------------------------------------------------------------------------------------------------------------------------------ACAAGGCTGAGGAATTCAATTTGGAATTCGAAACACTGCCACAATTGACATCGGCGAAAATGTTACCCGAAATGGGACCATATTTCCTAGCAGAATTGCCCGATGAATCTACATTAATTACGCGACAGATGAAACATTTTCCTTTGCATTTTGCCAGGT-----GCGTT------TAAAGTTAA--TAACAATTTGTGTGATTTCAGTTCAACTATTATCATTTTTA--TTTTTTCAGGGACGTTTTTTGTTCGGAGAATTTGCTGAATTGCGATGAGAAAGTCAATTGGAAGGAATGTCTTCTGGAGAAAGACGAAGAGCTGGCACATGTTGAATCATTCCGTAAAGCTTTCCAACCATTTGATTTTACTGATGACGATGATGATTAAATGTTCCTCTCCACATTCAGCCATTACTCGGCCATGCATATATTTGCCAATATGTATGTTTTGCATAGTTTTGCGAATGCCTCAGTTTTGTCAATGGGCAAGGAACAGTTTATGGCTGTATATCTGAGTGCCGGCGTTTTCTCCAGTTTGGTGAGCGTGCTTTATAAGGCTGGGACAAGGCAAACGGGCATGTCCCTAGGAGCTGT------------------AAGTCATAATTCCACTATTAACTTCATTAGATCTTCTCTA---------AATCAATTTCTTTT----CGCTTTTAGTCTGGTGCAATTATGGCTGTTCTGGCTTATGTCTGTGCCCAATATCCAGACACTCAATTGAGTATATTATTTCTGCCAACCTTAACCTTTTCAGCGGGAGCAGCAATTAAGGTCATAATGGGCATTGATTTTGCCGGCTGCGTCTTGGGCTGGAAATTCTTTGATCATGCAGCGCATTTAGGTGGCGCCATGTTTGGCATGTAAG-------TGAATTATTTGTTGTTCCTTTGTTTG-GTGTATGATTTTGTCCTTTTCTTGATTTCAGTTTTTGGGCACAATATGGTGCCCAAATGTGGGCAAAGCGCATTGGTTTGCTTAATTACTATCATGAGCTTCGCCGGACCAAGCACAAATAGATGAGCTGGATAAAACTGTGTAATTCTGGAGCTGATTTATCTGGAACTCAGGGACGAGTAGTACCTGTGACCAGAAATGAGTTGGCTCTACATAATAAAGTCAACGACGCTTGGATGGCAATAAGGGGAAAGGTTTTCAATGTGACACGCTATATCGACTTTCACCCTGGCGGTGTCGATGAAATAATGAGAGGAGCTGGACGTGATGCTACAAAACTGTTTGATGAAGTTCATGCTTGGGTCAATTATCCCCAATTGTTGGGCAAATGCTATGTAGGACCATTAAAAGAGAATGCATCGGTTTCAGCTTATTCTACT-----CCAA-CAATTGTGGACTTTGCAAAACCCCCTTCAAA------ACCAACGGAAGAGCTTGTGCCGCGTTTTGATTGGATACAACAGAGAAGCGAGATCACCCTGTACCTTTATACACGAAGAAATGTTAATCCAGGACTGTGCTTAAGGAGAATC---------AATGGACAGCAGTTGACTGCAAGTGTTTTGTTAGGTACCAAATGGCATGTCTTTGATTTTCAACTGTCGGCCAGTGTGGTATGGCCTCCAAAATTTGCCCAAATTGGATCTGAGTCTGGGAAAATTGAGCTTATATTGACTAAAGAGGAAGCCGCTCCTTGGCCAAATTATGGCACACATGTGCTAAGACAGGAAGATCCTCCAAGC------GATGAATTCCATGACTATGATGTTGTATCTTGCTCGGATTTTAATCATGACTCCTTCGAGCTATGCCTCAAAAGTGTTGAGCAGAAGATTCTAATGCAATTGCCTGTAGGTTACCATCTGGATATTGAAGCTTCTGTCAATGGAGAAGACATTCAGCGTAGTTATACTCCAATATCCAATACTTATCTTAGTT---------------------------CGAGTTCCGCGTATGAGTTTTCCTTAA---ACTTTCTTATCAAACGCTACGACGGAGGCAATCTCTCTAGTCATCTACATAAACTCCAACCTGGTGCTAGTCTACGTCTTAGTTTGCCTCGTGGCAATTTCCAGCTCTCAAAATTAGCCGCACATCGAAATATTCTGCTACTATCAGCTGGAAGTGGTCTGACACCCAATTTAAGTCTACTGCAGCCTCTTTTGAAACGGAATACAAATAGAATGTAAGTT------------GGAATGCATCTTTAAGCCATCAAAAC--TTAC--ATT------TTCTTTACTTGTTTTTCCTTAGAGAACGTCTTCACCTTCTCTATTTCAACAAGACCGAGTCTGACATATGGTTAAAGGAAAAACTGGCAGATCTTCATGTTAAAGACGAGCGTTTCAGTTGCCATCATATATTATCACAGGCGGTA--GAACAATCCCAA----CGTATTTCGGTGGAATTGTTGTCTCCTTTTTTCAAGAATGAGGCAAATATAGATAAATTTACTTATATGACTATTTGTGGACCAACTGGCTTTAATTCAGCAGCCATTGAGATTTTAGCTGACATCGGCGTTGAGGCAAATAACATCCATGTATTCCAAGGCTAAATGGCGCTCGTCAGGTGCTGCAAGGAGAATCACCTTTTGCCCGTCACACTTATCGCTATAGTCCTATTTTGGCTTACTTGCAATTGCCAAATCTATTTGTTCATGCGGCATTTGGCAAATTGATCTATTCCATGTTCGATCTACTCATAGCCATAGTTATACACCGATTGGCGTATATGGTGGTTAAAGGTCAATTCGAGAAGACGGTACAAC-ATTTATTTTATCAGGCTTCCAAATCACATGAAT---GC-AAATATTTTGATGCCTTGGATGAGCGTAATCAACCTGA------GACTGTGGCACGAGGAGCCGCTTGCTTTTGGCTCTATAATCCCCTAACGGCTGTGATCTCAACACGCGGCAGTGGCGATAGCTTCTCCAGCTTTTTTGTTATATTGAGCCTGTATTTGCTTATACGAGCCGAGCATA-------GG-CAGGAGCACTCAAATTGGTTGATATTCTTTGCTGGCGTGTCACATGGCATCGTCATACATTTGAGACTATATCCATTGCTATTTAGTTTGGCCTATTATCTATCTTTATC-CACCAGTTTGGTGCGAAATTTTCGTAATCTTTTGCAACAGATTTTTCGACCAAATGTTCAGCAATTGTGTTTGGTTTTGGGAACATTGTCAAGTCTTGTGCTCCTAACATGGACATTTTTTTCACTTTATGGCTATCAGTATCTTTATGAAGCATATATCTATCACTTTGTGCGCAAAGATGCACGTCATAATTTCTCCTTGCATTTTCTAATGCAATACTTGAGCACTG-GTGAAGAG--GGAGAGTCATCTCTATTGATCAAACTACTCGTTTTGGGTCCCCAATTAGTTTTGATTATTTATTTGAGCCTAACTTTCGGACAATTCCGTCAGACTTTGCCATTCTGCGTCTTCACCTTGGCCTTTGTTTTGGTTACATACAATTCTGTGGTGACTTCCCAGTATTTCATCTGGTATATGGCCATATTCCCATTGTGCCTGAACAATTTGAAACTTCTGTCTTGGCCGCGATGCTTTATGTTGCTTGCTCTTTGGATTTGTGCCCAAGCCTTGTGGTTGCTTCCAGCCTATTTGCTAGAGTTTCGGACATGGAATACATTTAATTGGATTGGTGCTCAGAGTGCCATATTCTTTCTAGCCAATAGTTATATATTAAAAGAGCTTTTGGCTCATTATGGTTTTACCCACTTTAAATGTCCACAGAAAGTCTAAACCGCTTGAGTGACATTGAATTACACAAAAGGCTGATTGACAGCGGTTTCCCAAATATACCAGTGACTGAGACGACGCGAGCTCTTTTAATTAAAAAACTCAAGACGCATGCCAAAACCGAGAAGCTGCTGAAAAGGAAAAAAGTAAACAACTTTGTACTCTACTCAAAGGACAATCAAGA----CCCTTATGCACAGACAACAGCCAAT---------TTAAGCGTACCCGGAAGTTCG--------------TCTGACAATAATAATGACATCAAATTAAGCAGAAATAATCAAGGATCATTTTACAATCACCATTATATGGATGAATCTGA---------------TACAAATATCCCACATAATATGATCACGACGCCGTCGTCTGCATCGAGAATGTATGCTCCCCCGCCGGTCTTGGCATCCAATTACGATAATGACAATGAATGCGAGCCCCCACCGCACACACTGAA-TAATATGTCCAATAA---ATACCGCAAGCCA-------TGCTCTATGCCCTGCTCCAGCTCTAATCCAGGATCGCCATCTGTGTCTGTG-GATGCTCCCGGCCCATATGTGAGCAAGCCATCAAATGGAAAGCCTAATCTTTCAGAGGGCGGTGTTGTCAACAGATTGCTTAGTTTTCGTGATAGCACCATACAGAGGAA------ATTCGGTT-----ATTCTGTG-------CATGTAGCAAAGCTGCCAGCGCCCGCCAGGAATGGCGGTAATAATATTAAACGA---TTCATGATCTCCGATCTGAAGGCATTTTTTCGAAAACCCGATAGCAGTCAGTACATAATACCGCAAGTACTAATTGCCTTGTTCATTATATTTCTGTCAATAATAACGGTTTTGTATGTGGCTAAGAAATTCGACAAAAGCCCGATCGATCGAGCAGCGGTAAATTTCAAACTGTGCAGTAACAACAATGAAGGAATTCAATTGTCGACGGCCAACG-AAAAGGTCACATGCCTTGGTAATGAGCTATTAACCAGCGCCTTGGCCTTTAGTGAGGTACTTTTCCAAGAACTTAACGAACGAGCACAGAGATTTCACTGCCAGCATGAAGATCTGTCACCCACCATTGAAGTGAATGAGTTTGTTCGTGAAATCAC-----ATCTAGAGGCAAGATGGCAAAATCTAATGTGCAAAGTAATCTCTTGGCTTCAACATATCTTATCAGTCAAAATCCGCAATGGATGATTCGGATGACAGAC---------TCA---------------GATCAGACATCG---TTTGAGCTAATACAACCCAGTTTGCCGCTCAAATGCATTATTGTGAAGAAAATTACGCGCTTCTTTACAGTATTTGGATTAATTATCCTTGTTGTGTTGGGTCTGCTTCTTGTCTATTTTGCAATCGCATTTTATCGGGCCAGACAAAGGGAAAGCCTATGTGCAGCGGAACAATTGACCAAAGATATAATAAACGAATTAGTCTATCAGAGTTCGATATCAGAGACACCGGAGATAATTGTAAGTCAACTGCAGGAGAAGTTGATACCACCCAACAGGCGATCGAGATTGTTGTCCGCCTGGAATAGGGCTATCAAGATGCTGGAAACTACTGACAATCGTGTACATTTCGGTTTGATATTGCGTGACGGCAAACAATTGCGCACCATCGCTTGGAGTCGTAAAGTGGATAAAAAGAATTTCGGTACAGTTAAGAAATGGCAGAGTCCAGCATTTGATAACTCGAACAAGATAGCTAACCCGCCGACACCCTGTCTAAAAATCAGACACATGTTCGACGCATCCGAGGTGGAACAGCCAAATTTAAAGCAACTAATTGTCGAGTCGATTTTCGAAAAAGTTGGTCCTCGCTGTAAGATATGTGATGTCCAATTGGATACACAATCCTGCTGCGTCTATATCCGATGCGCTAGCGAAGCGGATGCTGGAATGATTCACAACGAGATCAATGGATGGTGGTTCGACAAACGATTGATATCAATCAAATTCTTAAGATTGGAACGCTACTTGTATGAAGCATCT------AGACGATGATTTGTATTTAAACGACGTTACT----------TCGCTGCCCATTTTACCCGTTGTTAAGCGTTGTTCCCATCGCTGTGATATACCCCAAATAGATGCTCCAAGCTTAAATGAATTTCGTACGCTTTGTTACGAGCCACATCAGCCTACGCTCTTGCTGAATACCATGAATCATTGGCCAGCCATGGATAAGTGGCGCAATTTAAATTATCTACTGAAAGTCGCCGGCAATCGTACTGTTCCAATAGAGATTGGCTCCAACTATGCAAGTGAAGAGTGGTCCCAGCAACTGGTAAAAATACGTGATTTTCTGCATCGCCAATT---------TAATGGCGAAGATGAAGCCAAAGAGATTGAATATCTAGCTCAGCATGAACTATTTGCCCAAATACCAGACTTAAAGGCCGATATATGTCTCCCGGATTACTGTACG------GTGCGTAGC---GATGATTCTGCAACGGATGTGGATATTAAAGCCTGGCTAGGACCAGCTGGTACCATTTCACCGATGCATTATGATCCAAAGCATAATTTGCTTTGTCAGGTTTTTGGATCAAAACAAATAATATTAGCATCGCCCAAAGATACGGAAAAACTTTATCCCCATCAGAGCGAATTTCTTGGCAATACATCACAAATAGATGGCATGTGAAAGCGGAAATTTAAGTTTTTGGAATGATTTTGAATTAAAGAAGCCACCGCTGGTAAACATACAGGTGACCGATACGAAATTTGGTAAGT---------CATGCAAAAAAAGGACTAGAAATAGTCTTTACAGTTC---TCTCCTTTTTTCACCCTGGCAGCCAAGCACATCTTTGTGGCCATCAACAGGTACTTGCAACAGTTGACAGCGCCCGATGCAACAGAGTTTGCTGAGACGGCTGCCATGATTGGCCGGCTTATGGCGCGTCGAAAGAACTCGTTTCATAATATGCCCGGATTTCGGGATCTATGCAAACTGAATGCTTCCTTGTGCCGTCTACTGCGTTTGGACTTGCCCCGTGAGTTGGAACATTTTCGCAGTGCTCTACCTGACATATGTGATGACGAATTGGCAGGAGCTTTGCCCACACGCAGCAGTTTTGAGTATATTTTGGTACGGTTGTTAGCCTACTACCATCTGCAGGAGCGCATACGCGAATGCTGTTTGGGGGCTGCCAATTATTTTGCTCAAATGCTGCGAAACAATTTTTTTATGGAATTTCTTACACTGCTCATGGCAGCCGTGGCCAAGATCAACAAACTGAGCTCACTTCAGAGTAATAAATGTGTGACCCTTTATAACAAGTTGAGGCCACAAGTTTCGAACTTTCCCCTAGTGGAGAATCACAAGTTTCTGCCTAAGATGTATGAACTTCCAGCGCAATTAAGTGTGGTCAAGACAAAGCTGAAACAAGATGACCCAGCTAGTGCTATTCCTTCCTCGACTGTATTACTCAAAC---CTCCACCGTTGATCACGAAAGTGGAGAAGGCCAAGCAGGAAATTAAATCTGATGTGGGCACTGTGATTGAACGCAAG------TCTGCGGTCCAGG---CA---AGAAAGCCCATTAACCAGGTAGAATTCGATGTCGATTCGTTAGTCACAATAGAGGATGTCAAGCAATTTATTGCTCGAGAATCAAAAGCGCGTAACAAGAGCCCAGTACCTGCCAGTTGTGTGACCAAGACCATACCCAAAAACGAATGGTTGACGGCTCGAACGCTTTTTCAAAACAAACTCCAAGCCAAAGAAAACAAAAAGGCTTTAACCATTTTTCGTAAGTTTATTAGCAGATGTTGGATTTCTTAAAAGAATTACCCAAAGTCGAACTACATGCTCATCTCAATGGCTCGCTAAGCATTTCCACTTTGCGAGATCTCGGAGAAAAGGTTTACGGAGAGAATACGGAAGAGTTCCTAGAACTTTGTGCTCGCTTTATCAAATTTGATCGAAACTCCAAATTGGAAGAATGTTTCGAAAAATTCGCCTTTGTACACGAGCTAACTTCAACGGAGAAAGGTCTGAGATATGCCACCGAGTTTGCCATACGAGACTTTGCCCAGGATAATGTACAATATGTGGAGTTGAGGACGACACCAAAGGCTAACAGCCATTACACTAGAAGAGAATATCTCCACTATGTGGTGGAGTCCATTAGGAGTGCACAAACAAAGTATCCCAAGATTATGGTAAAACTATTGGCCTCTATTAACCGGGCGGAGCCGGTGGCAGTGGCTGAAGAAACTGTGTCCCTGGCTTTGGAATTTGCCAAGACTGATGGAGATATTGTTGTGGGAATCGATCTAAGTGGTAACCCTGCTCGGGGCAAGTTTAGTGACTTCATTCCAGCATTGCGATCGGCAAGGGAACAGGGCCTGAAACTTGCCATCCATTGTGCTGAGATTGAAAACCCCTCTGAGATCAAGGAAATGCTGGCATTTGGTATGTCACGATGTGGACATGGCACCTATCTTTCCAAAGATGATTTGACTCACATGAAACGGCATAACATTCCCGTCGAGTGTTGTCTCACCAGCAATGTGAAGTCCGGCACAGTGTCCAGCTATGAGGAGCATCATCTTAAACAGCTTATGGAAGCTGAAGCCCCGAAAGTCTTGTGCACAGACGATAGCGGAGTCTTTGATACCACACTGTCAATGGAATTTCACTTGGCCACTCAAACATTTGGCTTAAACCGAAGTCAATGCATTGAACTAACCAAAGAAGCAGTGCACCATTCATTTGCTAGCTCTGAAGAGAAGCAGAAGATGCTCATAAAACTGGAGGAGTTCCTGAAGAG---GA---ACCC-----ATAAATGGACTTGTTGGTATTCTTAACGGCTGCGGCACACCTAGTTTACACTCCCTTTACGAAGGTTGAGGAAAGCTTCAATTTACAGGCCATGCACGACATTTTATATCTACGAAATAACTTCACACAGGTA-------ATAT---CAATTTT-------GTAAGTCTTTAAAGTCAAGCTTTCATTAATTCTTTTTAT----------------TCAGTATGATCACCATGAGTATCCAGGGGTGGTGCCTCGCACATTTATAGGCCCTCTGGTCATATCAATTGTGTCTGCCCCATTTGTGCTACTATTCGAGGCGCTGAACATCAATAAGTTCTGGGCACAATATGTAGGTAAA--CA--------------GAATATTAA----TCTCCTAAAGTTTTCTTTTTGTTAAGTCATTTTTTTTGTGGTGTTA--CAGTGCGCCTTGTACTCGCTGGTGCCATCTCAGTGGCTTGGAATAAACTGCGACAAGCGGTGACAAGGATCTATGGCATCGACGTGCGGCTTTGGTTCACAGCTATTACCATTACACAGTTTCATTTTATGTTTTATATGACCAGGACATTGCCAAATGTATTTGCTTTGCCCTTGGGTAAGTTATTTGTTGGAAACTTCCTTGGCTCTTGTT-GCAA----CTCAATTAATTTTT-------TTTCAGTTCTTTATGCAATTGCATCGTGGCTGTTAAATCAGCAAAAGCAGTTTGTAATCTCGTCAGGCATAGCCATACTTGTATTTCGCTCGGAATTGGCTCTGTTTTTGGGCCTTTTGTTGGGTGTTAGCTTGCTGCAAAAAAATCTCTCCGTTGATAGGTAAAAGATTG----ACGCTTTTTTTTAT-----ATTAAGTTCCTTTA--AT-ACTATTCAATTTAT-------AGATTGCTGAAGATAGCTATACCGGCGGGTGTTGGCATTTTGACAGCCACTGTGCTGGTGGATTCGTTTTTCTGGCGCCGTCTGCTTTGGCCAGAGGGAGAGGTTCTGTGGTATAATACTGTGCTTAATAAGAGCTCAAATTGGGGCACATCGCCATTCCTTTGGTACTTCTACTCGGCTCTACCTCGTGCTATGGGTGCTTCATTGGCATTTGTACCAATTGGCATTTATCTGGAACCTCGTGTTCGTAAATTGGCTCTGGCGGCAATAGGTTTCGTCCTACTTTACTCTATATTGCCGCATAAAGAACTCCGCTTCATCATTTACGTTTTTCCTGTGCTAAACATAGCTGCCGCTTGCGGCTGCCAGAGAATGTAAGTTA------A---TGTCGTTGAAAACAAAAAAATTAAGTAATCCATTTTGCCCTTTATGCCTAGATGGATGAACAGCGCCAAGTCAGCTTGGCATAGTTTTCTGGCCTTAATCTCTGGTGGACATCTGCTACTAAATGTGTTTGTCACCGTATTCCTTCTGGTCATTTCGGGCACAAACTATCCTGGTGGTGCTGCCTTGTCCCGGCTCCATCGCTTGGAAGCAAACAATGGCAATGTTTCAGTTCACATAGCCAATCTGGCCGCTCAGAGC-GGAGTGTCCAGGTTTATGGAGATACGGAACGAATGGGCGTACAGCAAGGACGAAACTATGAACTATACTCAAATTGAAATAGCGAAATACAGTCATCTTTTGGTGGAAGCCAAGAATAAACAGAACAGTGATCTGTGGGCAGTACTCCAGGAAAATTTTGATACTCTAGAGTTTGTCGATTGCTTTAACAGCATAGGAATTCAATACAACTCGCTTCTGCCAGTGCGAATAAAGACTAAGCCCTGTATAGGCATTCTCAAAAAACGT------------GT---GCCTAA------------AACAAAGAA-----------------------------AACAAAGTCGAAACGGAAAAAAGAAACCGAAGATCCAGTCGTACAAGTAA---AGATACCCATGGAAGAAACCGGATCT---G-TAGAATCAGTCAACGGCGTTGTGATTAAGGAAA------------AAGAACACAATCCATTA---GTATTA-----------------TTGCAAACGGATGTC----GATGAGGACGATGGCATTGTATCAACTGTAGAGGAAACTTCATTAGAGATCAACGCTGATGATGGAACAAATA------------CTGAGGCTGAAGCATCAAATGCTCCTGCCAAGGAAATAAATTTCCAGGAACTACGGAATTTAGCCTTGGGACAGGCCACTCGTACATCCCGAGTTGCAACCAAGTTGAAAATCAGAAAAATTATCGAACAACATTACCGGGCAAAGGGAAAACTTATTGAAAACGACTCTGTAGAG------CAGGAACATCAACATAA-------------AAACACTGCCATGCGGCAGTCTGTGAAATCTATAATCAAGCAGGCAAAAATAAAAGAAATGATTGAACAGATTGCCACCATGGATCTGACTCGTATTTGCGATTTGGAAAAGACATCTACTAAGGACTGCCTGAAACAGGTTATAGACAAAATAGATGATAATGATAGTGGAAAAACGAAATTAATGAGTAGCTTTTCACCAGATCTACGTAATTTTCGTTCGAGCTATTATGACAAA------TGTTTAATAAACAGCGTCGAGGAAAAAAAGTCCCTCAATAAACTCTTACAGGATGAGGTTCGAAATCGTTCCAAATTGAAGCAATTCTGCATGAAT-TACACAGTTCC-CAATGCCCAGAGAACTCTGCTGTGGTCTCTTGTGATGGACATAATGCCTCTCCACAAGTCGTCCACATCTTTCATAAGAGATCAAAGACGCGAGGTCTACGAGGATTTACTTCGAGCTGTGACTGTAATGCGTGCCATC---------------------------------------GACCAGACAAAACCCAAAGAGCTTGTAATGCACACTATGTGGCTTGTTGAAACGAATCGATTGCAGAGC---AGCAATAGCAGTTCCGGTATCCAAGAGGATGACACGCAGTTCATAGATATAGTACGCACTCTGCTTCAGATATTCAATGACGATGTGGATACCTATTGGATGGCCAAAGGATTCTATCAATATACACGCGAGCTGAAGCGAGAATGCGGCAAGCTAAAGGAAATGACCCAAACACTCTTGAAGCGCGAGGACATAGCGCTATTCTA----------------------------------------------------------------------TCGATTGGAGAAATTGGGCCTATTTGAAGAAAACACAAAGCTCCTGGACAATTGGTACATTACATGCTTTGCCGGCGTTATTTGTGAAATGATGTTGGTTAAAATCTGGGACAAGGTGTGCGGTGGATCGCGTAAAATAGTGATTTTTCTATTTCTGGAACTGGTTAAGGATATCAAATCGTTGATTTTTGATCTCAACTCATTAGCAGAGCTCAAAGCTCTAATTGAAACAGTAAACGGTGGAGAAGAGATGTCGGATGAGATCACACAACAAACTCTTTTGCCGGGAATCAAGTAAGTTGGCAACTTTCTAATCAATCAGTTTATGTG-ATAATCTTTGTA-ACTTTCTCTACTAA---------------AGGGATCCAAATTTATGGATGATTAAATGCCGCATTGGAGAGGAAAAAGCCACTGCTTTGTTGTTAATGAGAAAATTCTTGACTTATCTAAATACCGATGATCCATTGCAAATTAAATCGATTGTTGCGCCCGAAGGAGTTAAAGGCTACATCTATTTGGAGTCGTACAAACAGACCCACGTCAAGACGGCCATTGACAATGTTGGTAATCTGCGTATGGGCAAATGGAAACAGGAAATGGTGCCAATTAAGGAAATGACGGATGTCCTAAAGGTTGTCAAGGAACAAGTTGGCCTTAAGCAAAAGCAATGGGTCCGTCTAAAGCGTGGTCTCTACAAAGACGATATTGCTCAGGTGGACTACGTTGATTTGGCACAAAATCAAGTGCATCTAAAACTATTGCCACGCATAGATTATACGCGTATGCGTGGAGCATTAAGGACTACTGCTACGGTATG------TCCTAAGCCATATTTATCAA-----GCGAATCCTATAACCAAAATTAAAATTCATTTTATTCGTAATTTAATATAAATATTAAGTAGAATCTTTTCGCTTATAGACAGATAATAATAGAATTTTTTTTTTTTTTTCTAGGAATCTGATGATGCGAAGCGCAAGAAAAAACGACGTCCAGCCGCAAAACCTTTTGATCCAGAAGCAGTCAGGTTGGTAA----ATTAAATTAAACTG-----------------TCTAAACTGTATTAACTTTTAATTATTCTATCTTATACAGAGCCATTGGCGGTGAAGTTCATTCGGATGGTGACTTCTTGTTGTTTGAGGGAAATCGTTATTCCCGTAAGGGATTCCTTTACAAGAATTTTACCATGTCGGCCATTTTATCGGATGGTGTTAAGCCTACATTGGCTGAACTGGAGAGATTTGAAGAATCGCCAGAGGGTA----AGACTATAAAAT---ATCT----TAATTTGTTTTAAATACTATTTAAA----ATTATCATTAAACAGAGGTTAATCTGGAGATAATGGGCACCATGAAAGATGATCCAACTTCTGTTCATTCATTCTCCATGGGTGACAATGTTGAAGTCTGTGTGGGTGATTTGGAGAACTTGCAAGCAAAGATTGTTGCCATCGATGGGACTATGATTACGGTTATGCCTAAGCATCAAGATCTGAAAGTACGTTTCTATTATTATTTATATTAGCGTGTGTTTCTTTTGT---------AAACAAATCATTATTTTGCTTATCTTTC-------AGGATCCTTTAATTTTTAAAGCCAGCGAATTGAGAAAATATTTCAAAACTGGTGATCATGCCAGAGTTTTGGCTGGACGCTATGAAGGCGAAACTGGTCTTATCATACGCGTGGAACCATCACGTGTGGTCCTTGTCTCTGACTTGACAAACCACGAACTCGAAGTTTTACCTCGAGACTTGCAGCTCTGTTCGGATGTGGCCACAGGTGTGGACTGTCTTGGTCAGTTCCAATGGGGCGATTTGGTACAACTTGAGTAGGT-TTTTAATGTTTGGATTAACGTAAT----C------ATCTAACTAATCACT-----------AATTTTCTTTGATAGTTCCCAAAATGTGGGCGTCATAGTGCGTTTGGAGAGAGAGAACTTCCATGTCTTGGGCATGAATGGCAAATGTATTGAATGTAAGCCAACTGCTTTGCATAAGAGGCGAGAGAATCGTAATACTGTGGCATTGGATGCCGATCAGAATCAGATACGTCGACGGGATATTGTCAAAGTTATGGAGGGACCGCATGCA---------------------------------------------------------------------------------------------GGACGTTCTGGAGAAATCAAACATCTGTATCGCAGTTTGGCATTTTTGCATTGCCGGATGTACACAGAGAACGGTGGCATTTTCGTGTGCAAGACACGTCATCTTCAGCTTGCCGGCGGCAGCAAGACTAATGTGAACAATGCTGGTAATTTGGGTGGCTTGGGTTTCATGTCGCCACGCATACAATCGCCCATGCATCCATCTGGTGGAC---GGGGTGGACGTGGTGGTGCACGTGGCGGAAGGGGAGGCTTCCGTGTGACTCGAGATCGTGAGATTTTAGGAAAAACTATAAAGATCAGTGGCGGACCATATAA----------AGGTAACAAATGAGCTCTCATTTCTTAAGTTGATACGTTTTTAAATTTGATTTTTTTAATCCAGGTGCGGTGGGTATTGTCAAGGACGCTACGGAGAGCACAGCTCGCGTTGAATTGCATACATCGTGTCAGACGATTTCTGTGGACCGCAACCACATTGCCATTGTGGGTGTGCCTGGCAAGGAGGGCAGTGTATCCACATATGGACGTACTCCAGCACGTACTCCGGGCTATGGAGCACAAACTCCAAGCTACACCGCTGGTGGCTCCAAAACTCCATTGGTTGGCAGTCAGACACCAAATTGGGATTCGGATACTCGGACTCCTTATGGTACAATGACTCCGTCGCACGATGGCAGCATGACGCCACGTCATGGTGCTTGGGATCCAACGGCAAATACAACGCCAGCTCGAAATGCCGATTTCGATTATTCATTGGAAGAGCCCAGTCCAAGTCCTGGTTACAATCCAAG---TGAGAATTCTTATACTTACGTTACTTATTCCTTATCTAATACAATTTGTAT---------ACATTACAGGCACTCCTGGCTATCAGATGACATCTCAGTTCGCTCCGCAAACGCCTGGCACCCTATATGGGTCAGATAGAAGCTATAGTCCCTTCAATCCAAGTCCCAGTCCAGCTCCTTCTCCGTTCCCAGTAGGATATATGAATACGCCATCGCCATCAACCTATTCGCCGAATACACCAGGAGGCATACCACAATCGCCATACAATCCCCAGACACCTGGAGCCAGTTTGGACTCCTCCATGGGCGATTGGTGTACCACTGATATTGAAGTTCGGATTCATACACACGACGATACCGATCTTGTCGGACAGACTGGCGTTATCCGCACAGTCTCAAATGGCGTGTGCTCTGTATTTCTACGACAGGAAGATCGCAGTGTGTCCATTGTTAGTGAACATTTGGCACCAGTGCCACCTAATAGCGGAGACGAATTCAAGGTCATCTACGGCGAAGATAGAGAGTCTGTTGGCAAAGTTCTATCCAAGCAGGAAGGGGACGTCCTTGTCTGCAAGGTTAATGATGAAGTGAAGATGATTCCAATTAATCATTTGTGCAAGATGAAATCAATTGATTAAATGTACGATAAGATATTGCCAGCTCTGGAAGAGCTCTACAAGGATGTGGGCAAGAATATTGTGTTCACACCC------TATCGA------------ACTAGTTTGCAGTCCAGCAACTGTCTTTACTTGGAATATTTGCAATCTAAGGGTTATAGATTGGCCAATCAACCGAATGGTCTGGCCCAACCTGCCATAGAGATTGTGCTATCAAAACTAGCAGCATATCAT-GCAGCAACAGCGCGTTATCTAGAAGCCAACCCCGCTCAGATAAGGGAAT---TGCCAAAGCTTGAAAAGAAACCGAAATCATCGAATGATAAGGTTGAAAAATTGAAAAGCTTATTGCAAACCAAATTTCATGAGAGCTTGCGATCGAATAATGTAAGGGAATATGAGGATAAAGTGGTAAGTGA------CATCAAAAAGAGGTCTTGTATACAAGTAAACATTT--------GAAAATATTACTTTTTC------AGAAATCCTATCAAAAATCTCTTAATGAAAATAATGACTTGTTGGACTTCAAATCCTCATTTAATGTCATTCTTAATGGATCCTGTTGGCCAAACAATTTGCTATATAATGGCGATGCTTTTGGCCATTTTAAGGAGATACTTTTCATTGATTTTCATTACTCAAAGTATGGGCCAGCTGTGTATGATCTATTGAATTTGCTATTGACAGCTCCTGCTGA---GAAATCGAGGTATTTTGATGCCAATGTGAAATACTACCACGATCAGCTGATTGACAACTTGAAAGCTCTCAAGTTTCGTGGCAAATTGCCCACACTGACCGAATTGCAATTGGATTTATTGAAATTTGGACATTGGGGTAGGTTTAATCAAATTTAATAGAAATGTATTGCACTCCATTTATATATTTATCATTATTTGTTTTTAT-----AGCCTTTGAGGTTTCAACTGAAATACTGCCAATAGTTCTATCTGAATTCCAT------------------ACCAATGACATCGATGAGTTATTCAAGAGTTCAAAATTCTCTCAAGAGATACAGGAACTTTTACCTTGGCTCGAGAATCGTGGATACTTTGAGGAAGATTGA
Dmir 110011001100111111????111111????11??1000??0000??111111??11111100111111110111??1111??0011??????00111111??11??111101??1111??1101??11????1111111100111111000111111100110000110011001111??111111001111001111??1111111100??111111111111??11001111??11010011011110110011111111111111??11??00111111101111??111100110111111111??11110000010100??1011??1111111111000101111111??11111011101111001111011111??11??001111????101110??11????11??01??111111??111111??011111????11??01110100110101001101110100111111111100111111111111101111111111??011100111111????111111001101111110011100??111011????1111011111111111011111110011111100000111??1111110011111111111101111100??1100000011??11111111??0011??0011??????11??001111??111111111111001101111111111111111111000111??111100??000011??1111??1111????????110111111110??111111??1111110011??0001001110??0111111111011101??1111111101??0111??01110011111101??111001??001111111111??11??00111100????111111011111??11110011??111111110001111111111111111011??11111100111100??0011001100??00001101??????0111??11??????1111??01000111110000110011111111001100111111010000??1110111111110011111100110111????11111011111110110011??11??11111101??1101111100101100111100111011??1111??1111????????111100??1111000111??11??001111001111??110011??1111001111??11??11111111????111111????????11111111??010011????111111??11??11??11111101111101??11??111111??11111110??11??11??001111??111111??101111111100111111111111001111??0011??????11111111??0000111100??????0111??11????11??011111011111??00??1101??1111111111111101??1111011011??00011111??11001111110011??0011??011111000011??11??11110111????111111??001111110011??11111111??????0001??001111??11111111??00????000011??11111101111011001111111111??1100??001100??1111110111110001111111111100111101110111????11??00111001110011??11111101??110000??0111111111111111111011111100??10001101????100100111111111111??110011??111111011111??0111110001011111001110????001110001100??1111111101??1111??1111111111111111??11001111111111111101??0111??11??11??0011??0011??11110011110011??0011??10111111??111111????110111001110??1111??1100??1101??11??01??010011111111??11??11001111110011001111001111111111111000??1111111111000011111111111100??111111??0011111111??111111??110011??11110100111111??111101110011??1111??00??1111??111111??11??11001111001111111111110011??00111011??11000011111111??001111111100??011111111101000101101101??111101????111101??11111111??????0011??111111110111111111????1101??1011????11??11111111111111000011111101001100????1111??1111??1111??111101??111111111111??????00110011??111110111011110101110111??111111??11??00110011011100001111??1100??1100111111110011110011111111??0111111100111111111111??11110111??11??1110111111110111001111001111????11111011??1100??001111??111111001111??11??11??11001111111111????00111111??11111111??111111111111????11011100??11??11??110011????00111111????11011101??1101??0011000011??111111??1111110011111111110011011111111111??1111????110011111111??1111110011001111??111111000100111111????00001111010100??11111100??11??110010??1011??10??11001111111111??11101111??1111??1111??00??000111111111??11111100??111100??1011??111111110010111111??101111111011??11??110011??11??00110101111111??00111100111111110000??111111??0011????11??11110111001100??11111111111111001111111111000011??1100111101010011111111??1111????1111110100??0011001111111111??11??1111000111??11111100111111001100111111??1111??11??1111??11001101001111??11??100000111111??11??01111111??1111110111111111??0011110110??11111111??00??11????1111????11??1111111101001101111111111111111100110011??1101111111??1111??1111??11111111111101??011100111010????1111??1011111111111111110001111111111111????11??1100000111??1111??0011??0011??111111111101??1111??11??1111111111110001??0111101011110111001111111111??00????11001111??01??111101110111001100??11111111??0011111111??111101101111111111001111??1111110011111111110111111100??111111??1111111111??11111111111100??111111??000011001100001110111100111111??11111101000011??1101??00??1111001100??0001001100011101110111??001111??1111111111??11001101110111??11111100??0111??11??11110011110011110001??111111??1111????11001111??111111??111100110011111110??111111110011000011??01????11001011????01??????10101111????111111111111??010011110001000011111100??0011??0011??1111??0011??1101??001111111111??1111??11111100??111101111111001100111110111101001100001111??00??0011111101111111??????11??11??11??101111111111111111111111??110011????11111100111110??1100??1111??11????111011111111??11??001111111110????11101111111111110100????0111111111111111??1111??110001111111??1111??010011??11000000111100111101011110001111110011??111101110111110011111111??11000011111000??0100111111??1111??0111??111100000011??001011111101??0100??11??111111001101011111111111111100111111??11??01??1101111111??001111110001111111111111001100111111??111100111111??1111111100??11??11??1100111111101111110011111111001101??11????0011110000??11??????111111??1100??110011??11111100001111??11????1111111110111100????00110011??1101??1101??01??1111111100000011110011111111111011??11111100111111??11111110111111111100111011????11????1111111111110111011100111111??11??1111110011001111110000010011110111111100111111??11100011??11001111111100????00????1101??0111??0000??1100??111111001100??11??1111111111001111??001111111111??001111??1110????11111100??1111111111100111????11111111??1111??1111110010??0111??1111??11101111??111111111111001111110011????11??0000110001??0001??111111111011??1101110110??01??11011101??1100????11111111??111100????111100??111111110111110000111111101111110000??0011??001101??01111101001111111111??11001111011100111111??1100110101??001111110001111100??110011110000111111111000??1111??11001111010111??11111111111100111111001100??111111110101100010??00111100111101111100110111111111??1111111111??00??11010011110111??0111001100110011??111111??11111111111111001111010000000011110011111111001111110111??00111010??110011001011010011????11111111????11110000??000011001111??111100111111??111111??1111????1100????00??11110111001001??10????11111111111111??1101??111100110111110011??0100111011110100110000111111111111??11??111111??001111??1111??0011111111??1101????00??1101011111????0011??11????11111111001000111111????1111111011??0100111011??0111??11??1111111111111111??11??11111111??11??????0011111111??11001101101100????110011101111??111111??11??111111??001111????00111111010011??11110011??1111011111111111000011??1111010111111111??01001111001111011111111111??0011??1111??001101??111111??00011100001111??111111110111??00??111111??11110011??111111??1101??00111111????11111111111100111111110010111100110011??1011??111101??11001100????1100??1111??1111??11??00??11111100??1101??1111??00??11????11111111111111??11111111111111110011110001111111????0111111100001101??1101??11110111??1111??????110000????00111110111100??1111????1111??0111110011111110??1111??11111111??11??11??110011111100??10??1111111100001111111100??000111????0011??0011??0000100011??11111101001111????101111111111??1011??010001000111??11110111111111110111111111111111????0010111100111001111111110111??1111110010111100111111001111111111111111??111100????1111111111110011111100001111????????111111??000111??111111??11????110011??11??1100111100000000??11??11??1011??00111111111111????1111111111111100111101??0011??1111110000111111????11????1111110000111111111111??1111??11??1111??1111110011??11??11010100111111111111??1011001111111111111111????111011??111111??0011110001??11111111????01111111??00??01??11??111100??11????1011??01111100????0000111101011111000100111111111111111111????1111????110011??001100????11??0011111011??111100111111????110111??11000100??111111??1101??11111100111111????1110111111??11??????111111111100011111??11101111110011??11110011??111101110111??110000??1111????11??001111111111????11111100??????????1111??010100000011110111011111????11??00??11??11??11??101111??1111110011111111110100????110011??0011001100??11????11????110000??111111111100??111101111101111011111001??0011110011111111000011111111??011111????1100110001110011111111110000????11??111111010100??110011111111001101110011??11????1111??0111111111??1111??1011????00000100001111??00111101??101100??111101??0011??11??0000001111010111111111000111??????1100001111??1100??11????001111??????0111??????11111110??0011110011??110011000011????111101??0001??111101011111011111111111101111??01000011??111111000111????1111111111??11111111??001100111111110111011111111111111011??00001111????000011??11110000000111111111111111????1100??01111000??1111111111??11????111111????11001110110011111100111111??0011??01111100??00??001111010000??111100????11111111??11??0100??00??11??0111001100111111??1100011111????11??0010111101111100??000001??1111000111110011??0011??00??00111111??11111100??111111??110011100011111100????11??00110100110011??11????00??00????1100??110011111100??11110011??1111??11110000????00111111111111111100111111111100????11111111111111000111????110111111100110011011111????11??01????001111??001111??1111001111??11111100??1111111101011111??1100??1111??111111111111??????01110011??11??1111??111100??11??1101110011??100001????11111011????1111000011??0111??111111111111??0111111111111111001100??11??1111111111??111111111101011100111111????1100??11????0011??01000100111011100011110010111111??11??????111111000011001111??111101????11110111??1111001111011101111101??11??001111111111111111001111010111111111000000110011??11111111011111??00??1111??11??0100111111000011????11??1100????11111100111100????0111????0000????00101011??11??????11100011111111001111??11111110111011010011??001101111111111111??11000011??00110011??011111001111010101111111110111110011001111??1111111111111111????10111111001111111111111111????????111111??11??111111111101011111??11??111111??0011??11111111110011011100001111011111??1111??00001111??11111101??111100111100????????11??0111110111??00111111111101111101??0111111100??0111??111000??11??11??1111000001110100001111011111010001110110101111001111001011111100101111010000010011111111001111110011??01111100??11111111??111111000011??011100????1101001111??1111110011??111111110011??1111001111??00????1111111111001101??1110??1100??11??111111111100??1111000101??11??111111??001111111111??1101??11??0001??0011??11101000111100??1101010011111111101100??11011100??000011??11??1111??1101011111001111??11??1100111111??11??11??11000010111101??1111??100100??1111??110111111111000100111111001110111100111111111100????111111011111001100??10111111??011101??1000??11??111101110111000011????1111001111??11110011111110??001111??11010010??1111??11110111111011111100000101??0011111100110010111100110001111111??????011101??00111100000001110111001111??11001111??011111????11??1101111101111111111111??11110111??1111111111??????1111????1111111111??11110001111111111111??1111011111??00??????1111????110111??11110011111111111101??11011110001100??0111000011111100110111??111111111111111101??111100??111111110011??1111??11111111110111111100????111100111111111111000011011100110111??101111000011111100??111111??1101??11000110??11111111101111????1101001111??1101110111??011011??1011111111??110011??1111001111010111??01111111??0111??1111111111111111??????????11????1111??001101111111001111111011111111001111111111??001100????1000111111??11????001111111111??111100??10111111001111011100??00111111??11010011??000111111111111101110011????1111001111111101??11??111101011111??11111111001111100011111111??110001??111111001111??001101??11??1111111111001101101101110011111111??11111111??111100??11??11111111111111??1111001011??110111??11??010000??00111111??????01000111001111111101??001111??110000????010011111111??11??0001??11111000111111??00000011??11110011111111110011110011011111111101??110000??11??11111111??1111110111??11111100??1111111111111111111111111111??00111100111111??011111????111111??11001111110111??11111111????011111????1111??0011??1111001111110010??01110011????11110011??1111111111????0011??11??110111111111011111010011010111??11110100??111111????01110010??111110111101111111??111100110111????1101??1111??1111??11111110001111??11111111??1100111100110111011111000011??0111110011????00111111??111111??1100011111??11??1111??00????111111??????1011??11111111??111100011111??1100011111??11??1111??1111001111010000??110000????0111??11110000110011111111110001??????111111111111011111??00001111111111110111111111111101111100??0001??000111001111001111??111111??1100??11001001??111100111111??11??001111111011000111111000101111111101111100??11????1111111100001111??1101111111110111??11110000111111111111??11110111111100??001111??11??1111111100110000001111111100????11000011110000010111101111111101??1011??011100??000111111100110100000000110011111111??110011111111111100111111001100111101110111111111111111??01001111??10????11??111100??1011001111??1111100000001111111101001101??11??11001111??1111??111110??01001100??1111111111??110011110111??11??01??1100??1011????011100101100??1101??1100011111000100001111??11??00??1110000001011111001111111111??0011001111101111011111011000??11????00??01111111011111111111??011111??1100??11????11001111??000011??1111????11111101111011??01??1111110011111111??000000111100??11110011111100111111110011??0011??00??11??01??11111111??111111000111??11??11??1111??1111111111??11000000000111??110000111111011100010011111111????11??1111111111??0011??11111011??11111100??01111111111100??1111110111??0011111111111101110011??111111001111??1111??100011??111111110000111101??00??111111??11111111??????11????0111111100011101111101??111100??001111110011??10??01111111000011111111001111??11110111????1011110011111100111111??00001101??0000100011??11??11??00111111??110000??11????11??11????11110111??1111010011??1101111101111100??11101111011100??11??11110111??1111??11??11??1100001011011100000100001111??110011111111??001111111111??1111??110000??111111111110110011??????0000111111??111100101111111111??111111??11??0011110111??00??????1111??1101??11111100??11111111001111????11111111??1100??110000011011??1111110011110100111111110000??1111110011111111111111????0011111111??110000111101000111011111111101111111111111110000??1111??0001110011????0011001111??00??1100111111??111110??111111111111111101111100??11??1111????110111??01001101011111110110110111110011??0111????100010??111101??????1100??11111111001100110011001101111111??110011??11111100??1101111111??11000011111101011110??111111????11110011011100??1100011111????011111??11??1111??110000????1111111111??1111??11??00??11111111110011??1110??1111??0011111111110000????111111??11??111100001101111101????101111??1111111111????11??00??111111001111111111??10111111??1101110011110011111111111100111111??00??1011??111111111100??11??0111??1111111111111111??11??11????0111111100111111??11111111??1111??11111100??111111??1100111111??0011??1100110100??11??11111101111101??10??0011000100??11111111??110111111111????01110011??11110011??11??01??00????00011111??111111111111110111111111??1011??01001100??00111111??111111111111??1100??111101??0011??110011111111110101??????111111110100110101111101000000001111??111111111111??001110??11111111111101??000000111100??11????0011001111110111110111111111??0001110000100100111110????1111111111????11??00111111??0011110011??11??111111??1111110011010111??11111111??11111100110111111100??00??01??1111011111??110000001111??00??0011000011111111111101101111??????110011??1111111111111111111111111110????11111111??111111????11111111????111100??00????11????11111111????0000????1111111111????1111111011111100111111??0011??1111??00111111????1111111111111111111111110111000011111100011100111111??111111??11111111??001100??11??011100??110011000101111111111100000001110011????000011????11????001100??11111100??11????11011111????01001111111110000111??00001111111100111111????11????0011111111??00001011??111101??0101??111111110000??11111100????1111??111111101110??11111111??1111000011111111110100111101??11??1111??1111001101??101111011111??????1111??00??11??110111??0100??11111101001111110111??00110111011111??0111111101??111111??01????00??1111??????1111??????11??0011??0111??111111??111111????111111111100??11110111??101111011110??110011??11??????11??111111111111??111100110111????111111111111111111????11??1111??1100??110111011111??????????11111101??1111111111110011??11??11001111110100??111111??1111111111111100??11??1011110111??11??00??101111??11110000110011????0011??11????1111111111111111111111????????1111111111??11??00??111100??11????ATGATGTCCACTCGAACTTTCGGAGAAACAATTGAGGTGAGCAGACTACCGCCATGCAATGT-G-----ACTATCAAATGAA------T----TTTTAATTGTTGTTTGCGTTTGTAGGAGTACGAGGTACAGCACTTGTTGGGCAAAGGAGGCTTTGCTAGCGTTTACAAAGCAAGATGCCTGCACTCCCATCAAGATGTGGCAATCAAAATGGTAAG-TGATAC------------------GCGTA-TGTGTTTTAGGAA----TATCTT----TTAATTGGTGTAC--CCA-----------TAGATCGATAAGAAACTAATCCAGGGGACAGGACTCACGAGCCGTGTTCGACAGGAGGTTGAAATTCACTCTCGCCTTAAGCATCCTTCTGTGCTGCAGCTGTACACATTTTTTCAAGATGTGAATTATGTGTATTTGGTTTTGGAGTTGGCCCACAACGGCGAACTGCAGCGCTATATGAAGCAGCACCTTTTGCGTCCCTTTACCGAATCCGAGGGGGCCACTATATTGAGGCAGGTGGTGGCTGGCCTCCTGTATTTGCATTCCCACAACATCATGCACCGTGACATTTCGCTATCCAACCTGCTGCTCAGCAAAGAAATGCACATCAAAATCGCCGATTTCGGCCTCGCAACTCAACTGAAACGACCTGACGAAAGGCACATGACGATGTGCGGCACTCCCAACTATATTTCCCCCGAGGTAGTTTCCCGATTGTCGCACGGCCTGCCAGCGGATGTTTGGAGTGTTGGGTGTATGCTCTATACTTTGCTGGTGGGACGACCTCCGTTTGAAACCGAAGGTGTGGAATCTACGCTCAACAAAGTCGTGATGTCTGAATTTATGATGCCATCACATTTGTCCTTCGAAGCCCAGGACCTAATCCATAAGCTGCTCAAGAAAAGCCCACACGAACGCATTACTCTTGAGCAGGTCCTCCGGCATCCATTTCTGAAAAGGACGGTTGGTGGTTCATCGTATAGTA------------------------CAACGCCTGGCGCGT-TAAATGA---------ATTCA--GTCAAAGTCTTGCCAGTAGCGATAGCGGAATCGTAACATTCGCCAGCAGTAAGTAATGCCAACTATAGATCACTGTACGCAGAAATTGAATAATAATTCGAAATCTTT-------------------TTAAAGGTGACTCTAGGAAATCGCACCGGCTTCGGTCTGTCGACAATTCT---TCAGGA------------CAATCAATGCCACAGATAATGGAAGAATATTTGCCGTCGTCTAATCTGGGCTACGATTCGAAGGA---GCATCGAC---CTATTTACGA-----ACAGCATG-GCTCA--------TATCTACCAACACCAGGCGACCAGTTG---GAAAATAGAGACGCCAAA-TGGCCAGGAACAAACA------ACATGGCACCGTTCACATCGG-ATAGCGACATG------------A-------------------TACCGTCACCTGTGG------GTG---------------AGAAACGCCTCTTAATGCCGCCATTAGAAACGAAAAGATTGCAACCGACGCGTTATAAAACGAAAAATGCTATAATGAGTATTTTGCGGACTGGTGAGGTTGTCTTGGAGTTTGTAAAGTTTAAGGTCAAGTA----CAATGAAGATCGTATTACTGATATTTGTCGCATATCTGAAGATGGACGACGTATTATAATCTATCAGCCGGATCCAGGACGGTGAG-----TACAACTACAAAAATAAA------------GCCTTTTATATTGGTTTCAGCTAACATTGTTGT--TTCAGAGGCTTACCAATAAGAGAACACCCACCA------GACCCGCTGATACCAAGCGAAAACTGCGTGTATAATTACGAGAATTTACCGAATAAACACTGGAAGAAATATGTGTACGCTGCCCGATTTGTGGGCCTGGTGAAGAGCAAAACACCGAAAATCACTTTTTTCAGTAGCCTTGGGAAATGCCAGCTTATGGAGACGATGACGGACTTTGAGGTTCGCTTCTATTCCGGAGCTAAGCTATTAAAGTCCTCCAC---GGACGGGGTCAAGGTGTTCAATTCGAATGGAGCAGTGCTTTCGGATAATGGCTGTGCGGAGGCACGCAATTTAATTGACCACGGAAATGAATGTTTCTCCCATTGCGTCAATATCAGTAATGCTCTAGAGCTCGC-------CCAGACAAAAGAG--AACACGTGTTTTCCTGTCACAATTGGGCGACGGCCTGCCGCAGACATGCACGCGGGTCAACGTTTCGATGGTCTTAGGGACACTACAAACTTTGCATACTCCACTCCGAAATCAAATCAGGTAAAT---------------------------------CGCTAT---ATTTAATGCAATTTCTAGAGATATTACTCAAACAT---TATATTCC-TATAGGGCTCAATTAACTTTTCCGTGAGCACCATATCGACGACTCGAAGTGCCTCGGA------CTACAATTCAAATA------CACCACGGCTCAACATGTTGGCTGCGCACCAAAATGTTCCAATCAAACGTATCACCGTTCCCGAAATTGGAGTTGTTACGGAGGTAC--------------------------GCTTTTTCACATTTTATTTTGCAC-CAA-------ATGCTAATTTTTGA----------ACCATTTCAGTTGTCCCATGGAGTTGTGCAAGTGCAATTCTATGATGGATCTATGGTCTCAGTAATACCAAAGGTGCAAGGAGGAGGCATAACGTATACACAGGCCAACGGTCTGTCTACCCATTTTGGCAACAACGA---CGATTTGCCATTTGCGGTCAGAGATCGAATCAATCAAATGCCACAGTTGCAAATGAAGTTAAAGTGCGCTCCATTGTTGGGGAACGCCAGAAGTGTAGACT---GCCATTTAATGACGCCCAAA---ACGA------CAACGCCTTTTTACAATCGCATGATAATT---ATGCAAATTCATTTCGCAACGTTTCGCCCGCGTCATTTAAACATTGAAGATTATGAGACAAAGATGAAATTCTGGAAAGATCTTATAACGCAATACCTCAAGTTTTGGGGCCAAATCACGTTTAGTTTGCGGGACCTGCAACTAAAACTCATGAGAGGCGACCAACTGCCTGCCTGTCTCGATACAGTTTTATCGGAGATGTACCAGCAGAATCAGATCCGACCGCGCA------CCGATCATGATCCAGAAAATAGCTGGACCGGATGGCTGATAAACAGCCTGGTAAAACGTCCTTTATCCTGGAGCTGGCTCAAGTTAAAGCACAGCGTTGTGGGCGAGGA---TGTGGAGGCGACGAAACTAGTGGAATGGATACATCTGGAAGTTTTAAATGTAAG-GAGAACA---------CACAATAACTTTA------ACTGCTTACAATCGTTGACTCATTCGCACCCAGGACATTTGCGGCCTTATGATTAAGAAGATATTGCCCGAGAACCGAGGAAAACTGTTCCATTTTGATGCGTTCAAGTCCCTTTGCGACGTCCATCACATTCGCATCCATACGGA---GAAGGATATCTTTGCTTGCCTGATCACCCTGCATGCCCGTCATCTGGTTGGGTTGGAGTTCAAAACCGAAAAGCAAGCTCGTAGCATTCATTTAATAAAAATACCATGTAAG----TGCTGAGACACTGACTATAACGGAGAGCCAATACTGATCCCT-AACTTTATTC-----AATGTAGTCAAGGAAACAGACGATCTTAGCATTAATGAATTAGATCTTGGCGTTCACCGTCTACAGATCACACAAGCAGATCTACTTAAGCAGCTGCAGAACCTAGAGGAGGAAATCAAGGCAAACGACGAGAAGGCGCGTCAGTACATAAAGGAGAATAAGCGGCAAATGGCCAAGACGTACCTTCGCAAAAGGCATCTGGTTGAAAAGAATCATGGTA--------GTGTAAATGATCCCTCT---TAGCCT----TGGCTACAGTTCTTT----AACTCTTTCGATTGTGATTTTCAGAGCGACGCAGCCTTGCACTATACAACATTGAATTGCTCCTTTCTAGCGTGGAAGAGGCCCAAAACAGTGGCGTAGTTCGCGATGCATATAAAATTGGCTCCAGCACATTGCAAAAAATTCTCTCCAACTCTGGCCTCAAGTACGACAATGTCGATGAAGTTCTGGCCGATGTGCAAGAAACTCTGGAACAGCACAGAGAGGTCCACGATGTCCTGTCCAATGGCGTGGTAGATACAGCCTCCACCCAGGAAGATGAGC---AGCTCGAAAATGAACTGCGCGCTCTGTGTGGGGAAACTAATTCAG------------TATCGAA---TGCAGC--------CGTT-ATCAACAACAACGAGAGACTAGAGGTCGTAATTAGTGATCAAGAGATGAATGACGGAGCTCGTAA---------CACCGCAGAAGGCCAATCCCGTGAAATTCTTTATTGCCGGAGGTTTCGGTGGCATGTGCAATGTCATCACTGGCCATCCACTGGACACAATCAAGGTATG----CCACAAAAATTCCACTTGGGAAATGTTTC--TTGATGCCAAACATATGTTTTTCTTAT-----------CTG--CAGGTTCGGCTCCAGACAATGCCCCTGGCGGCGCCTGGCCAGCAGCCCAGATACAAAGGCGTCATCGACTGTGCCGTAAAGACGTTTCGTCAGGAGGGATTCCGGGGTTTCTACAGAGGAATCTCCGCACCCCTTCTGGGCGTAACTCCCATTTACGCAGTGGACTTTGCCGTCTATGCGGCAGGCAAACGTCTGTTCCAAACGGATGATCATATACGTCTCACCTATCCACAAATATTTACCGCCGGAGCCTTTGCGGGGGTGTGTTCCGCCTTGGTTACGGTGCCCACGGATCGGATTAAAGTCCTGCTGCAGACACAGACGGTGAGTGGAGGACCTCAGATGTACAATGGGACGTTGGACACGGCTGTGAAGTTGTATAGACAGGGCGGATTCAAGAGTCTCTTCAAGGGAACATGTGCCTGCATTCTGAGAGGTTAGT-AATCAATC----------TTTACATCCGAAAA------GAGGCCATTA-----AATATCTT-GTATAACCCACTAGATTCCCCCACCGGTTTCTACTTCGTGACCTACGAATTCCTTCAGGATTTAGCTAGAAAAAAATCAAAAACTGGACAAATAAGCACCACCTCAACCATTTTAGCTGGCGGAACATCTGGCATTGTGTTCTGGACTTTGGCCGTGCCCTTCGATGTACTCAAGAGCCGTCTACAATCGGGTGAGTCATCATCAT---CATCGATTTACCAAGTATCGGCCATTATT-----GAATCATTTA-TGTTGGA--TTT-------TACAGCACCCGAGGGCACTTATAAGCACGGCATTCGCAGTGTTTTCAGGGATCTCATGGCCACCGAGGGTCCTACAGCCCTGTTTCGTGGTGTCCTGCCCATTCTCCTACGTGCCTTTCCAGCCACGGCAGCGGTTTTCTTTGGCGTGGAACTGGCCAACGATTTCTTAAAT------ATGGCAACCAAACGACGAAAACGTTCACCAAGCGATAACATAAACGAAAGAAAGAGTAAAAAACATACTCTTGATTCGGATGAAGAAGATTCTGACCACTACGAACGGT---------------GTGA-ATAAATTGTTAAGATTA---TGGTTT------ATTTTCTTTTACAA---CCTATTATC--TTACAGTGAATATATGAATGATAGCGACATTGAAGGCGGCGAGGAGGGCATTCCAAAAGTAGAAGACAATGTAAAGGTAACACCTTTTAATATGCGAGAGGAGTTGGAAGAAGGTCATTTTGATAAAGATGGCCATTACCATTGGAATGTTGACACGGAAATAAAAGATAATTGGTTGGATAACATCGATTGGGTTAAGGTAAGGATG--ATTAATTCAGTAT---------CTCTTATCATATCAAAATT----------TGTATCCCTTAGATCG------AGAAAGGTGACT---------CCAAAAATGGCGATCAAAGCTTAAATACGTCGGAT---AGTTCTATAGAACCCCCAGCGAATCCCTTCAATTTGTCTATGACACTAAGAAAAATATTGGAATATTTAAAAGAGGGGGAAAGCGTTCAACAAGCCTTGAAAAGATTGGGAAGTCAGCGTCCAGCGGTATCAACTCTGGAAAGAATAAAACAAAAGAAAGCTGGCTTTGTTGATACAAAAACTCAAGATATTTTGAAACTAACTGAACTTGCTAATGAAATACTTTTAAGGACGGGCAACATGAATATATATGACGAAACTACGGAAAGCATTAACTCCAAGCTAACTGATTTGCCTAGCACAAGCAAATCTACAATTGATGACGAGGTTGACATGTATGCTGATGATTTCGATTTGAAAGAGTCTCAACGTTTTAAAGCG------CGTCCTACATCAAGT---CAAACTATGACCGATTCGTCTGA---------------AGTCATGTGGGAGTTTAAGTGGACACAAAATAACGATGAAATCCATGGCCCTTTTACCACTGATAAGATGTTAAAATGGTCCAAAGAAAAATATTTCAAAAATGGAGTCTATGCTCGGAAATGTGGCGAAAAATCCAACTTTTATTCCAGCAATAGAATAGACTTTGAATTATATTTG---ATGCCAGATTGAATCCAAAATGAGTGGAATCGGAAGAGCAATGGTTTTGCTGCACACCGTAGACTCCGATTCTACGAAGTTAAACATGCAAATTATAAATACTGCACAATTGGCGGAATCTGTGAGTGCTAAGGTACGTCGGTTAGATTTGGCCCGCTGCCGTGCATCTGAATGTCAACAGCGTGTACACGATCTTATTGATCTACAACTATGTAGCCAGGGAGTAGTGAAAGCCGTAAGCGAGGAAGATTTCGAAAAGGGTGCCGCCCACATTGCACGGTTTCTGGCCATGGATCAGCAATTATTGCATCGAACTGCCGATGATGT------CTCGATAACGTCCGTCAGCGACGCCGTTCAAACACTTGAGGATGCGACTGAAAAAATTCGAGACCTAATATCTAGACGTTTTGATGATGCTGTTAAAAGCAATGATTTGGCGTCGGTGGAAAGATTTTTTAAAATCTTTCCATTAGTTGGCTACCATCGAATCGGTATAGAAAAATTTTCCACTTACATTTGTCAGAAGTTATCGGATAAAGCCAAAAAAGAACTTAGAAATGTACAAGATATAGCCAAAGCCGAATGTCGTTTGCAACTAGCTTATGCCGATCGATTCACGTCGATTTTAGAGAACTTTGCACGAGTAGTGGAAGTTAATCAGCCCATTGTTGAAGCATATTATGGACTTGCGTACGT----AT--------CAATTCGATTTAAAATCGTT--------ACGTCTTATAT-------ATATTTATCTCT----ACAAATAGGTCCGCGCCTCTAATTGATATGATCGTCATTTTGCAAGATGAATGCGACGCTGAGACAAAAAATTTATTGTTGGAATTTAACAAGAATAGACAAATTGTGTATCGCAGCAAAAAAGTTTACGAATGCACTCAAAGGTCA---AGCAATGGAACTGCCAGCAGTAATAGTATCCCTTCATTGGGTCATTATCGTAACCCCTCTGGTGGATCAATAGACAAACTAAACCCGATAGAAATCGATGCAATTATAGCTGAAATAACGGTCATGCATTCGAGAGTAGAGTTGTACTTCCGTTTTATGCGACGCCGAGTGCAAGTAA-----------AAACTGCT-----TTAATTTTAATTCTAGCCTGTACTGAAGAACCTT---TATTTTAGATTCATGTAGATACATGTGTTCCCGAAAAAGAAGACCAGATCAATATTATGAACCGATATGAAACGATTGTAAAGAACTCGGACCTTCGGCGACAAATGCAAGAAATTTTGAGCACATATTTGCTCTTTGAGAGGTAGA------GTAAA--CGGTTTTCTCTTCTTTGTATTAACTAAAAATTTTTTACATTTTTCTAAATGA--ATTTG-----TAGATATTTCATGGAGGAAAGCGTGCTTAAAGCTATTGCCCTTGACAAGTATGAAGTTGGACAGCAATGTTCATCTATAGTAGATGATGTTTTTTTCATACTTCGAAAATCCATTCGTCGTGCGTTGACAACGCAATCAATAAACGGAACATGTGCTGTTATTAATAACGTAGCTGCCTGTCTAGATGGTGATTTTATAGCTGCGCTCAAAACTCCTTTGAAAAGTGGTTACCCCTCTGGATATATCGACCTGGCTCAGGCCTATAACGCAATACAAACCACGTTACAGCAAGGGAAACTGCATTCGAGTGATGCTGATCGAAGCCGAACTAATTTTCTAGTCCAACTGAACAATGCAGACATGTCGACTGAATATATCGAAACTCTGTGCCAAACCATGGAACAAGAAATCGCTGGAACATTTCCGTGCACGTCCTCTGTTGAGCGACAATTGCTTGACAGCTGCTTAACAGAACTTAAGACTGTTCGAGACGCTTTAAAGGCCACTGTAGATTTTGGAATGCAGCAACTTAGGTCCAGCGCAATAAAACCACGACTTAATCCTTGGATAAACAAATTTTTAAGCTATAGCCACAACCTTACAGAGGTAAGTTTGAAAAAGTGGCATAC----------------CAAAGGCAAAACTATATTCTTAATTTGATAATAAAT-----------TTTAGGAAGAACTTGCCATTTATGAAGCTGAAGAAACTTTTGTTCAGTTTTTTATCGTTCATCTGGATGGACTCCTAAATTCCTTCAAAACCGCATTGAGCCCACGCAATTACGATGCGCTTGTTAGCATATTGGCAACGGAAGTCACAATTCAATTGGAGAGGGCTATTAAAAAATGCAGTTTTAACAGGGTAATTATTTTTATTTATTAGTTTTCTTCAATTCGGCACTCAT--------TCTATTC-T-------CTCACTTGGAAGCTTGGTGGCCTAGTTCTCGATCAGGAGGTTCGTGCTTTGGGGACATATTTAACAGGAGCGACATCATGGTCTGTGCGAGATAAGATGACGCGAATTTCTCAAATCGCCACTGTCTTAAATCTAGACAAGGTTTCCGAGCTCTCTGAATTTTGGAGTCCTGGCAATAATAAAGAAATGCCGTCATGGCATTTAACTCCAAACGAAGTCCGTGCTATTTTAGCCTTGAGGTAAATGAGTTATAAACTAAAAGTTATTGGATTGTTAGAGCTGGAGGCGTTTCAAAAGCTCTACAAACAAAACTGGCCCAAATACTGTCCCGAATACTATTGTATCGATAATTTTATAGAATTTCTGAAGGCGGATCCACAAATCAAGAACTTACAACTCTTTACCTTAGAGGGAGAGCAGGCCAGATATGATGCGCTCTTTGTTGTTGTGGTCTGTAA------TGAGATACTCT-----T-ATATTACATATAACATTTCTAA------GAAGTACTCT------------------TTAGGATCGCTATCAGATTTTTGTGGGAAGTTTA---AACAACACGAAGGGACTTACGCAGCAGGCCCTCAATTTACTGGATTGGTCTTTTGGCTTCAAGTGCAGTTCCATACCCTCCAGACACATCGAAGCGTTGGATGATGTTGTTCGGTCAAAAGAATTGTTTTTGGAGTTCCGTGATGCCACTGATTTGTTTTACATGAAGGCAGAGGATGCCCTGATGCTAAAGGTTGAGTAAGTGAATGAAATAAAGTTCGTTGGTCGACGTTATAAGTTATA--------TATTCCTT-------------------CAGGCCTCCAGCAGGTTTCATTTTTAAATCATTGAGTGAGGCAGATGCTCCGTTGATCAATGAGGAATGGCCCAACCATCACTTGGGTTCTCTGTACTTCATCCAAAGACAAATTCGAATGTGCGTGAATGCTGGTCTATATACAGAGGAAACCCAGGAATTGGTGGCCTGGTGCATCAGGTGAATGCCGCTGAAAGGCATCAAAGTCTTGGAATTCGTTGGCCTAGCCCCTGGTCCACTCTGTGGCAAAATCCTGACCGATTTTGGGGCTACCGTCACCCGCATTGACAAGGTAAA--CACTCC-------------------AATTC---GATCATTGATC----TTTCTACATCTTAAC---------ATTTTTAA---AGATCCTCGATAATCAGTTGGATGTACTGCAACATGGCAAGCGCACAATGTGCGTTAATATGAAAGATCCTGAGGGGCAGCAGCTGGTGCGCCGCCTGGCCAAGAAAAGCGATGTACTCATCGAACCCTTTCGACCGGGCGTCATGGAGAAGCTCCACTTGGCTCCCGCCGAGTTGTGCGGAGAGAATCCGCGTTTGATCTATGCCCGACTGACGGGATTTGGCCAGCAGGGACGTTTGGCGGCACGCGCTGGTCACGATCTCAACTATGCAGCCATTTCGGGCGTTCTGTCCATGCTGGGACGCAGACACGAGAAGCCCACCGCACCGATTAATCTTTTGGCCGACTTCGCGGGCGGCAGTGTGATGTGTGCCCTGGGCATTTGCCTGGCCCTGCTGGAGCGCCATAACTCTGGGCGTGGCCAGGTCGTGGATGCGGCCATGGTCGAAGGAGCTGCCTATGTGGCCAGCTGGTTGTTCCTGTCGCGGGATCTTCATATTTGGGG------AAAGCAGCGTGGCGATAACATCCTCGATGGCGGGGCATATTTCTACGATAACTACGAAACAAAGGACGGTCTCTACATGTCTGTGGGCGCGCTGGAGCCGCAGTTCTTTGAGCTTCTCAGGCAGCGATTGGAACTGCCCGAGGATCTGCCGCAGTTCGGAGACGAGCATCAAGAGCGGGGCAGGCGGCTGTTAACGGAAGCATTTCTAACAAAAACCCAGGCGCAATGGTCGAAGATCTTTGAAGACATAGATGCTTGCGTTTATCCCGTGCTGGACTATACAAAAGTCCACCAACATGCCCACAATAAGGAGCGGCAATCCTTCGGGCTGCTCGGTGATGCAGTGGCACCGCGTCCAGCGCCACGACTGAGTCGTACTCCTGGAAAG-C--TGCCCAAGG------CAGAGAGCACAA----AGCAGGAAGAACTGATAGGGGATCTGGAGTTGAAACCCGAAGAACTGAAAAGATTGTTGGAGTCGGGAGTGCTGACGTTGCCAG------ATC---GGGCAAAGCTCTAGATGGTAGGAATTATTGATGAAACGCAGCTGTTTTATCCGCTGGGAACACGCATAAAAATAGCCAACAACTACGGTACAGTGCGATATGTGGGCGAGGTAAGC-GGCAAAAAAAGTCCTTTGGCATC--CAGAC--------ATA-----TGATTCA------AACGTG----------TGCATT-TTACAGGTGATGGGACACATGGGCACTTGGCTGGGCATTGAGTGGGATGACGGCATGCGAGGCAAGCACAATGGAATTGTGGATGGCAAGCGCTACTTTCAAACGCAAATGCCCACTGCCGGCAGTTTCATACGTCCGGGAAAGGTGGGTCCTTGCGCGAGCCTGGAGGATGCTGCCCGCGAGCGGTATCTGAACTACGACTCGAGCAATGTGGATGAATCGCTCATTCGGGAGGCCCAGGCCAGTCTTCAGGCCTCACTCTTCGAGGTCGTGGGGATGGACAAGTTAGCACGCAAGCAGAGCAGGTTTGAACAACTCTCAGAGGTGAGCGTCGATGAGACGCCAGTGAATGCGGCCGGGTACCTGAAGGATTTGACACAGCTGACGACGCTGAATGTGAGCCACACGCTGATTTGGAACTGGGAGACAGTGGCCAGCATGACGCAGCAGCTGCCATCCTTGAAGAATCTGAATCTTAGGTGGGTAATCGCTT---GCATCGCTT-CCTTGTTCGG--TTGATGATTTGAT--TTTTT--TAGCTCCAATCGCTTGGTCTTGCCCTCGGCATCACAAATTGCGGAGTTGGAGCCTGCCTTCCGTCATCTGAAGCACATCAATTTAAGTAGTTGCGGCTTCACCGACTGGAAGGATGTCATGCAGACGGCCTTACTCTGGCCGCACATTGCGTCGTTGAGTCTGCAAGAGAACCCCCTAAGTCAACTGGCCGAAGTCGACTGCAAGCGGATTTTTACCCAGCTGCAGGAACTTGACTTGCACCGCACAAACCTGATGGATTTTGACCAGGTCGTCAAGTTGGGCAATATCACCACATTGCGCTCATTGAACCTCATAGAGAACGGAATCGAAGAGATTAAGCTGCCCGACTGTGAGCCTCAGGCAAAACTCAACATGTTCGTGTCTCTGGAAAAACTCAACTTACTCGACAATCCCATTTGGAATGAGG-----------TGAGCCGGC----TAAGCCGGTAAGATCGGCT---------------TTGATGTTCTATTAAATGTTGACTCATGTTCTCCGCA-CAGGCTGCTGCATTCAATGAATTGGATAAGCTGCCGAAGTTGAATCACCTGAGCAAGACGCCCCACTTGAAGTCAAATTTTGATGAAATGGTATCCAAAGCTGTGGGCTGCATTGCAGGATTGCAGTTTATCAATAAAGCTAAAGTGACTGCGGGGGAGAGGCGCGGCGCCGAGTACGATATTTGGAAGAAATACTCCTTGGAATGGATGCAGGCGACGCAACAGGGAGCAGATGCCTTACGGGAGTTCTGCCGAAAGCATCGCACCTATCCGTACCTAGTTAAAAGTACGCACACAGTACATACACATATGTGAAT-CGATTAGCTTACTAAGCTTCCCCATTCTCTCACTA---TCTAGAGTATGGCTCTCCGGCGGACTTTGTTCCGGGAATACAGGTCAAGAAATCGAATCTGATCAAGCTCTTCATACTGCATCAGGCCACTGGCGAGACCTGGGAGAAGAAAGTGCCCCGAATGATTACAGTGCAAACGTTGCAGGGATTGGTCATGAAGCGGTTCCGGCTGACTGACGTCGTTCCCCAGCTCTCTTACCACGATGCCAAGCATCCCGAGCTGCTGGTTCCCCTGGATAACAACGCCAAGACTCTGGACTTCTATTCAGTGCAGGAACAGGACACAGTTTTGGTTCAG---ATGGTAATTTGGTCTTCTCGCCGGATGGCAATTCAGTTATTAGTCCCGTGGGCAATCGGATAACGGTGCACGATTTGAAAAAGTAGGTTGC------------AAGAATT---TAATGG--CTAACCGAA-------TTACATTACCCTTAACCATCCTATCAGCAATAAATCGCGCACCCTTTCGTTGGAGTCGCGCTATAATTACACAAACATTGCGCTTTCTCCGGATGGAAGCCTGCTGATCGCTGTTAACGAGCAGGGCGATGCTCAACTCATCAGCATGGTGTCCTGCACGGTGATACACAGGCACAAATTCCAAACTGGTGTGCAGTGCATCTGCTTCAGTCCCGATGGAAAATATTTTGCCGTGGCGCGTGAGAATTTGGTGCTCATCTTCTGCGCACCAGGAGAAATAACCGGAGAGTACAACCCGTTCGTACTGAAACGGAGCTTCCTCGGTGGCTATGATGATGTTACCTGGCTGGATTGGTCTTCAGATTCGCGGCTACTGGCCATTGGCTGTCGTGACAGCTCGACAAAGATCTGCGCTATCAACTACACAACGAATTTCCGCACTTACAACTTAACTGGGCACACGGATGGTATTGTATCCTGCTTCTTCGAAGCCAATAGCTTGCATCTCAACACAATCAGTCGGAATGGACAGCTTTGTTTGTGGGAATGCAGCTTGGCCCCATCGGACTTGGAGGATCCAGAGAAACCCGAGGTGCCAGCTCCAA----------AAAGCAGGAAGCTGGAGCAA------AAGGACTCGGACAATGAATCCGAAGACGATGTAGAAAACGTGGTAGAGAAGCAGGCTTTAAAAGAAGACTCGGCAGCTATCGCCCTCGATGT------GAATGAACTGAAGGACGAGGCAGTTAAGAAGATGCATCCCTTCTTTTATAAAAAGCTGGCCCGACACTATCTGGCTGATGAACCCCGCAAAGAGCAAAGGGATGTCCAGTTGACGGCAGCCAACTATAACAGGCGCACTAAGGTCTTGGTTGTGGCCTTTAGCACCGGAGCATTTTACCTCTATGAGCTACCCGATGTGAACATGATTCATTCGCTGAGCATTTCCGACTATCCCATCTCGGCGGCGATATTCAACTGCACTGGTGATTGGGTGGCCTTGGCGTCGCGTGAGATTGGACAACTATTGGTCTGGGAATGGCAAAGCGAGCAGTATATTATGAAACAACAGGGCCACAGCAGCGAGATGACCTGCATTGCTTACTCTTCAGATGGCCAGTACATTGCCACTGGCGGTGAGGACTCCAAGGTGAAGCTGTGGAACACCCAAAGCAGCTTCTGCTTCGTCACCTTCAGTGAGCACACCAGCGGTGTGACTGGCATTCAGTTCAGTAGGAACAAGAAGTTTTTGGTCAGCAGCTCCCTGGATGGCACAGTGCGTGCTTTTGATGTCATCAGGT------AGGTTTTACACCGTACAGTTCTTA--CAGAAGACGATATCTAACAT-ATGTTGATT----TTCGTAT--AGATATCGAAACTTTAGGACCTTTACCTCACCGAATCCCGCTCAATTTTCCTGCGTTGCAGTGGACTATTCCGGCGAGCTAGTAGTAGCAGGCGGGCAGGATATCTTCGACATATTCCTTTGGTCGGTGAAAACGGGCAAACTTCTAGAGATCATCAGCGGCCATGAGGGTCCAGTGGTCTCGTTGGCTTTCTCGCCAGTAGCCACATCTTCCACTCTGGTTTCGGGTTCTTGGGACAAGACAATCAAGATTTGGAACTGCCTGGAGAGCAATAGCGAGCATGAAACCATTGATGCTGTCTCAGATGTCACAAATGTGACATTCAGTCCCAGCGGTGAAGAGGTGA--GAG-----CGAAAGATATGCCGTACCTAGA--------TAATACTACA------ATACACTCCTATTCAGATTGCTGTGGCCACATTGAGCGGTAACATAACCATTTTTGACATCAAATCTGCCAG-TCAAGTGACCAGCATAGAGGGACGCAATGATCTGAGCAGCGGTCGCATGGAAACCGATGTGATAACAGCCAAGAAGAATGCCCAAGCCAAGTGAGTCC--------------------------TTGTA-----------------GCAATCGAAATCGTTCAAGCTTCAATT--------TAAATCAATAACGATTTCAGTTACTTCTCCACCATTGAGTACTCTGCGGATGGGGAGTGTCTGTTGGCTGCTGGAAAGTCTCCCAATATTTGTATTTACCATGTTAAGGAGGCCATCCTCCTCAAGAAATTCCAGATCACTCAAAACCACAGCTTAGATGGCCTGAATGTAAGAATTTTCCAAAAGCACATTGATTTAATGTAATGTATAAATG--TAT-TTTT---TGCTACTTATTAAATT---AGGATTATATCAGTCGTAAGAATTTAAGCGAATTCGGCAATATGGCTTTGGTGGAGCAACGCGAAGAGTTTGAGGGCGGAAAGGTTGCCATTCGATTGCCTGGTGTACGCAAAGGAGATATGTCCTCCAGACGCTTCCAGCCCGAGGTGAGAGTGTTCTCTGTAAAGTTCTCGCCGACTGGTCAGGCCTTTGCAGCTGCTGGAACGGAGGGTCTCTGCATCTATGCCTTGGATAAAGGTAAGCTATATCTAAAGGGTT--TAAGATTGTTTTCCC---ATATGTTCACTTCATT--TTGTTTCCCATTCAGGCGTTGTCTTTGATCCGTTTGACTTGTCGCTGGAAGTGACGCCGAAGGCGGTCCATGAGTCTCTCAAAAAGCTGGACTTTACAAAGGCGCTGGTTATGTCCTTGAAGCTAAATGAACCCAATTTGATTGCTTTGGTGGTGGAGCGTGTGCCGTACAGGGATAGTAAGT---------------------------AGAATGCAAAATCGTTTTT----TATACTATTCA-----------TGGGCCAGTC-------------------C---------------------------------------------TTGTCAGTT-GGGCAACC---------TTCGGCCTT-GCCG--TGTCTAAAAATAGCAGCGA--------CACACTCACC---AGAGGCGG------TCGCCA-TTGCCCTGACTCCATTTTTCGATCGAATGTGCAAAT---TTGCACTT-------TTGCTG---------TGTTAATAAACAGTTTCAAGGCTCT---C---TCGGT---------TTGCCT-----------------------------------------TGGTTAATAACCCCT--TGCAATACCTTCCCCTTTCACA--------------TATAT-----AAATGGCC---GTAAACTGGT------------CATAAACTGCTCTGCCATCTGCC--CAGCACGTGTCTGCATTGCATGCATATGGAGTGCTTGTATATTCATGCCAATTTTGCCTTCCTACTTACATCTTTC-----TAGTCGATCTAGTCTGTGCGGATCTGTCGGCAGAGTTTGCCCAGCGCTTGTTGCAGCAATTGGCCCGCCTCTTGCAATCCACGCCACACATTGAATTCTATCTGCAATGGAGCTGCTGCCTACTTACACTGCATGGAAACCAGGATGGCGTCTTCCAGCACACTGGCCTGCTGGCCCTGCATGAAATCCTCTCAAGGAAATACGAAACCCTCAATAAAATGTGAGTAT--TACCATCCTTCCCTTTCTCTGAACCAAT---TTTA-----CTGATTCCT-----TTTA--TAT-------ACTCACAGCTGTGACTATAACAAGTACACTTTGAGGGTTCTCCTGGACAGGGCCGACCAGTTGGATCAAGGAAATGAGGGAAACAAGAGCACCATG---GACGGGGACAGCGATGATGATATGCTGCTTATTAGGGCAAAAGAGAATGGGTCATCACAGATGCAGTTTAGATGTGCGGGGCCGTTTCAAGCAGTTATTCCAGCGGGTGGAAACGGTCAACAAAAAAGCGGGACCCTTTGAGATACTGTGCTGCGTCGGAGACTTTTTTGGCGATGATAAACAGAACGAGGAGCTGATTGCCTACAAGAATGGATTCAAGCACAGTAAGTACTAC------AG---TTA----------ACTGT-------------CGAT-TTATATGTTTA---C---ATGGTCAATCTGCAGTCACAGTGCCCACCTACATACTCGGTCCAAACCAGAAGGAGCATGAAAAGCATTTTGAGGATCTGTCGGATGGTGAAATATGCACAAACCTCTCATACCTCGGCAAACGAGGGGTGTACACGCTTACCAGTGGCGTTAAAATAGCCTATTTAAGTGGCGTGGAATCAGC---TGGTGGTG----CAGATTCAGCTAAGTCAAACCACGAGTTCACTAAATCTGATATTTTTGCCGTCAGAAATTCGTGCTTGGTGTCGAAGAACTGCTCCACCGAGTACAGAGGAGTGGACGTACTTCTCACATCGCAATGGTCATACGGGATGCAGGAGAATGCGAATGTAGGT----------------GCTTATTTGCCA-GTATGTGGGTCTGTTTATCA----ATAATCTATTC----------CAGGAAAGAGCATCCAAGCTGATATCGTTCCTCTGTCGGGAGATCAAGCCACGCTATCATTTTTGTGCCATCAACGGCACCTACTTTGAGTGCCCGCCATTTCGTATGCCAAAAGACGAGACCACGCAGTTTGAGCTCTGTACCCGATTCATCTCACTAGCTGATGTGGGAAACAGTGAAAAGGCAAAATATATATACGCGCTCAGCCTAAAACCTGTCGACAAGTCCCGACTGCTTGATCTGGTGCAGAAGACAACCAATGAAATTCCGTGTCCCTATGCTGGGCTAGATTTGTGCGGAACCGTCGACAAGAATGACACAGTGGG---TATTCCTCGTTTGGCGTTTATCAGT-------GTTATTAAAGAC-ATAAACTTTTCAGTCGGAAACCCGCCAGTATTTTTACGATATGGAA---AAAAATAAATCAAAAGGAGAGCGTGGCTATGGGAAAAAACGGCGTATGCAA-------------GAATTGAACCAGGGTAAGCC---AATAGTCAGTATCTCGTATTGT------CGTTTCTCATAT--TTCATACAATTT--CAGAAAAATGCTGGTTCTGTTTATCATCGCCCGATGTAGAAAAGCATCTCATTATTACTATCGGCGAACGTTTCTATCTGGCCCTGGCCAAGGGTCCAATTAACAGATACCATGTCATGATATTGTCCACAAAGCATCTGCCCTGCGCAGCACAACTAACCACTGAGGATTGGGAGGAGCTGGACAAATTTAAAAACGCCTTGCGAAAGTTCTTCAAAACCATCGGTCAAGTGGTGTGCTTTACGGAACGCCATTACAAGTCGTTCCACCTACAGATCAATGTGCTCGGCTTCGAGGAAGGTTATGCATGGAAGATAAAGCATAGTTTTGAGG---TATGC----------AAATCTCCTCAAGATTCTCTA-TGAACCC-TGCTAATTATTCGCTTTAAT--------------------------------------------------CATTAAGGACAAAGCGGAGGAATTCAATCTTCAATTTGAGACGCTACCGGCATTAGATTCTCCGAAAATGTTACCAGAAATAGGACCTTATTTTCTGGCCGAGCTCCCCGATGACAGCACACTCATTACGCGGCAGATGAATCACTTCCCGCTGCATTTCGCAAGGT-----GCTTTGGAGTTTAAAGTTTA-TTAACATTGTTATTTG----------------ATTAATCT----TTTTTCCAGGGACGTTTTCTGTTCGGAGAATCTTCTTAATTGTGACGAAAAAGTCAACTGGAAGGAATGCCTTCTCGAGAAAGACGAAGAGGCGACTTATGTTTCAGACTTCCGGAAGGGGTTTGCCCCATTTGACTTCAC------------TGTCTAAATGTTTCTGTCCACTTTCAGCCACTACTCAGCCATGCACATATTCGCCAATATGTATGTGTTGCACAGCTTCGCCAACGCCGCGGCTACGTCGCTTGGCAAGGAGCAGTTCCTAGCCCTTTACCTGAGCGCCGGAGTGTTCTCCAGTCTGACAAGCATTCTGTACAAGGCGGGCACGCGACAAGTGGGAATGTCTCTAGGAGCGGTGCGTATGAA---------AAGGCAGGGTTTCCCTCGTCCCTTC----------AAATA---------AACCTTGTAATTTT------CCTCTAGTCTGGAGCGATCATGACAGTGCTGGCATACGTGTGCGCCCAGTATCCAGATACTCAGCTTAGCATATTGTTTCTTCCCGCCCTGACGTTCTCCGCCAGTGCAGGCATAAAAGTGATTATGGGCATTGACTTTGCGGGCTGCGTGATGGGATGGAAGTTCTTTGACCACGCGGCGCATTTGGGAGGAGCCATTTTTGGAATGTAAGTAAACTGTAGGATGTGGCGGTTGACTTTCACTC-ACTCACTTGTTTATCC-----------ACAGATTCTGGGCGTATTATGGTGCACAGCTGTGGGCGAAACGCCTTACCCTGCTGAACTACTACCACCAGATCCGCGAATCGAAGCCGAAA---ATGAGCTGGATACGGCTGTGCAATTCTGGGGCAGATCTATCGGGGACCGGAGGACGGGTGGTTCCAGTTACCAGAAGCGAATTAGCTCTGCACAACAAGGTTACTGATGCCTGGATGGCCATTCGTGGCCGAGTCTTTAATGTTACTCGATACATGGATTTTCATCCGGGTGGAGTGGACGAGCTAATGCGTGGAGTTGGCCAAGATGCTACTACATTGTTTGACAAGGTTCATGCCTGGGTCAATTATCCACAGCTGCTGGGAAAATGTTACGTAGGGCCATTAAAGGAGAATGCCCCTGGACCTTTGACGGAGACTGATTCCCTCAAGACAGACACACGGGAT---------TCAAA------GCCAGTAGAGA---TTGTTCCTCGCTTCGATTGGATCCAACAAAGAAGCGAGCTTACCCTGTTCTTTTACACTCGAAGCTTTTCCAATCCCGGACTGATTGTGAGAAGAAAA---------GATCCGCAGCAGCTGGTGGCGCGTGTTTTCCTGGAGAGCAGATGGCACACGTTTGACTTACAGCTAGCAGGGAAGGTGGAGTGGCCACCGAAGGCCGTGCGAGTCGGGACTGAGACTGGAAAGACCGAGCTGGTCTTGGCCAAAGAAGAGCCAGCTCCTTGGACTTCTTACGGTACGCACACGTCACGCAAACTGGATTCTCTTGACACACAAGAGGAAACGTATGAATATGAAGTGCTTGCCTCTAACGATTTCAATCACGACTCTTTTGAGCTGAGCTTACAGAGCGTTCAGATGGAGGTATTGATGGTACTACCAGTGGGCCATCATGTGAACATACAAGTCCCTGTGAATGGGGATGAAATCCAGCGGAGCTATACGCCAGTCGATCACAGATATTTGCCCT----CCGAAACGAACGCCCTGG-----CGAGTTCTGTGTG---------CCTGC---ACTTTCTGATTAAGCGATATACTAATGGACCTGTATCTAGTCACTTGCACCAACTGCAGCCAGGCTGTCGATTGCATTTAAGCGCGCCTCGCGGCGGTTTTATGCTCTCAAACCTAACCGCAAATCGGAACATCCTTCTACTGGCAGCTGGGAGCGGTCTGACACCTATTTTAAGTATAATACCCCATCTACTAAAGCGGAACACAAATCGCATGTAAGTTGGCAAGGAAATGGAAAGTTGGCCA---------AATCCGTACACTAACA------AATTGTATTTGAT---CCACAGCGAGTCCCTGCACCTGTACTACTTCAACAAAACTGAAGCGGACATCTGGCTGAGGGACAAACTGCAGAATATGCAAACGGAGGACGAGCGCTTCATCTGCACCCACATACTTTCCCAGGCAGAG--GAGCAGCCGCAA----CGAATATCGTCGGAGCTGCTGTCTCCTTTGTTCAAGGA-AAATCAG--CCGGACAGGTGTACTTATGCGGCGATTTGTGGACCAACCTCCTTCAACACTGCTGCCGAAGATGTTTTGAAGAGTCTAAATGTTAAGCCGAATCAAATTCATATATTCCGCGGC---ATGGAGCCCGTCAAGTGCTGGCGGGAGATACTCCGTTTGCGAGGCACACCTATCGTTACAGCCCTATAATGGCATATCTTCAGACACTAAACATATTGGTACACCCGGCGTGCGGAAAACTACTCTACGCGACTTTCGATTTGCTCATTGCTACTCTTATTTATCACCTGGTGCACATGGAGATCAAGAGTCAGTACCAGAAGACCGTGCAGC-ATCTGCTCAGCAAGTTCAACAGGCCCCATGAACCAGAC-CAGTCCCTCGATGCGCTGGACGAACGAAGTCACCCAGA------AAACATCGCTCGCGTCTCCGCATGCTGCTGGCTCTACAATCCGCTGACGGCAGTAATATCCACACGCGGGAGCGGAGACTGCTTTTCAAGCTTTTTTGTGATCTTGACCATCTATCTGCTGATTCGATCGGAACACAAATCGTCGCACAAG--------CATTGGCTCATCTTTGCCGCCGGACTGGCCCACGGACTAGTTATCCATTTACGACTATACCCTTTGCTATTTAGTCTGGCCTACTATCTGTCTTTGTC-ATCACGTCTAACGCGAACGCCGTTCGATTTCCTGCGCCAAATCATGCGCCCCAACAAGCAACAGTTCTGCCTGGTCCTAGGCACACTTCTCAGTCTAGTGGCCTTCACGTGGACTTTCTATTCACTCTATGGCTGGCAATACATCTACGAAGCCTACCTCTACCACTTTGTGCGCAAGGACTCACGTCACAACTTCTCACTGCAGTTCTTGCTTCAATATCTGGGCAGCGCGGCAACAGTTGAGGAATCTGCGTTGCTGACGAAGCTGCTGTTAGTAGCTCCGCAGTTTTGCCTCATTCTCTACCTGAGCTTGAGCTTTGGCCAGTTTCGTCAGACGCTGCCGTTTTGCATCTTCACCGTGGCCTTTGTAAGCGTTACCTACAACTCCGTGGTGACCTCACAATACTTCATCTGGTACTTGGCGATCCTGCCCCTGTGCCTGAACAACTTCAAACTCCTGTCGTGGAGCCGATCCATATTCCTGTTGGTCCTTTGGCTGCTGGCCCAGGCGCTGTGGCTGCTCCCCGCGTATCTGCTGGAGTTCAAAACCTGGAACAGCTTCAACTGGATTGGACTGCAGGGCGCAGTGTTTTTTGTAACAAACGGATACATACTAGAACAGCTACTGAGCCACTATGGGTTCACACAATTTAAATGTCAACGGAAAGCTTAAGCAGCCTGAGCGACCTCGATCTGCATAGAAAGCTGATTCAATGCGGATTTCCAAGCACTCCTGTGACGGAAACAACCAGAGCGGTTTTAATTCAAAAGTTAAAAAAACACAAAAAGGCGGAGAA---ACTAAAGAGAAGAAG---TACCAAGTATGCCCTGTACTCTCCAGAGCAGCGCGAGCAACCTATATTTA---------------------------AATATCCACAGCGTT---------TGTCTGCTGTAGACAACAACAACGACATTGAATTGTGCAGAAATCCT------TCAGTATTTAACCAGCGTAACTACGACGAGCCCGA---------------TTTAAA------------------CACACTGCAAATGTCGCCTTCCAAGATGTATGCCCCACCACCTGTTGTGGCACCCAATTACGACAGTGAGTG------------CATGCCGCACAATATGAATATGAATGGC----AC---ATACCGCCCACAG-------TGCTCCATGCCCTTCTCGA------------------------------TT-GACTCGTCCAACAGCTATG---CCAAGC---AGAGTGGAAAAGTAAAAATTTCAGATGGAGGCGTGGTTAATAGATTGCTAAGCTTTCGGGACACAACACTGCAGAGGAA------GATCAGTCCCAAAGTCACGCACGCTGCTCAAATGTCGAGGATACCGCAAC---CAAGGAATG------GAAAATTTAAACGT---TTCGTCTTATCCGATCTTAAGTCGTTTTTTAAAAACCCCGATATTAGACAATACATCATACCACAAATGCTGATTGGTCTCTTGGTGATATTTCTGGCAATAATTACAGTCCTCTATACGAGCAAGAAATTTGATCAGAGCCCCATGGACAAAACAGCATTGAAGTATACATTGTGTAACCAAAATGACT------TGCAATC------GGCCACCG-AGAAGGTGCACTGCATAGGAAAAGAATCTTTAAAGAGTTTGTTGCTCATGAGTGAGGAACTTTTTAAGCGTTTGAACGAGCGAGCCAGGCTCCATCACTGTACAGATGCCAGCCAGTCGCCAAGCCTTGACGTGAGCGAGTTTGTCAGCGAGCTAGTCATTAATAGCAAGACTCCAAGGGCGAATA-----TGCAGAGCAATCTTCTGGCCATTCAATACCTAATCTCGGAGAATCCGCAATGGATGATAAACATTTTGGGTACAACGGGCTCGGCC---GATACTCTGGAACAGGGCTCTTACTTTGAACTGTCTGAACCAAATCTGCCTCTCAAGTGCGTTGTATTTAAGAAAATTAAACGCTTTTTTGCAGTAATGGGTACTCTCATTCTGGTGGTATTCGGCGTCCTCATGGTCTATTTTGGCATAGTAGTGTATCGCATGCAACAAAAGAAAGCCCTGGTTGCTGTGGACCAATTAACAAAAGACATCATACAAGAACTGAAAAACCAGAGCTTGCAGTCTGAAAGCCCTGAACTGACATTGAACCAGCTACAGGAAAAGCTTGTGCCTTCGGAGAAACGCTCTAAGCAACTTTCGTATTGGAATAAAGCCATCAAGATGTTGGAGAAGATCGATAGTCGGGTGCTGTTCGGCATGGCCTTACGAGACGGGAAGACACTGCGCACCATTGCCTGGAACCGGAACTTGGAGAAAAATGAATTGGGC------AAGAAGTGGCAGATTTCCGCACTCGATAATTCAAACAAAATTGCGAACCCACCGACACCCTGTCTGAAGGTCAGACACATGTTTGATTTGACAGAAGTCGAACAACCCAACTTGAAGCAGTCCATCGTGGAGTCAATCATTGAGAAGGTCGGACCCCGCTGTAAGATATGTGACGTGCAACTGGATATACAGTCGTGCTGCGTCTATATCCGATGTGCAACTGAGGAGGACGCTGGCATGATACACAATGAAATCAATGGATGGTGGTTCGACAATCGCCTAATATCGATTAAATTTCTAAGACTTGAACGCTATCTAAATGGAGTACTT------GGATAAAGG-------CCAAGAGGAGCC------TACAGAGCCATTGCCCATTTTGCCGGCTGTGCTGAGAGTTTCGAGCCCCTGTGATATACCCCAGCTAGATGCTCCTGGATTGAATGAGTTTAAAACGAAATGTTTCCAGCCGCAGCAGCCCACGCTTCTGCTGAACACCATTAAGCACTGGCCAGCAGTGGACAAGTGGCGGGACTTGAACTACCTCCTCAATGTGGCGGGCAATCGCACAGTTCCCATAGAGATTGGCTCCAACTATGCCAGCGACGAGTGGTCCCAGCAGCTAGTCAAAATACGCGACTTTCTGCGTAGGCAATTTGTTGTTGACCAACGTGGAGACGGACGTCGGGAAATTGAGTATCTTGCCCAGCACGAGCTCTTTGCCCAGATACCAGCCCTGAAAGCCGATATCTGTGTGCCCGATTATTGCACT------GTGAGCGGTGCGGAGGAGACGGCAGCAGCTGTGGACATCAAGGCCTGGCTGGGACCAGCCGGAACCATATCACCCATGCACTATGATCCCAAGCACAATTTACTCTGCCAGGTGTTTGGATCGAAGAAGATTATACTGGCAGCCCCCAAAGACACGGATAATCTGTATCCGCACGAAAGCGAATTTCTCGGCAACACATCGCAAATAAATGGC---CGGGAGTGAAATTTCGTGTTTTTGGAATGATTTTCAATTAAAACGGCCGCCGCTGGTCACCTTGCAGGTGGAGGATACAGGATTCGGTAGGTTGA--T-CACTTTAAATGCGAGGACACATTTCTAACACCTG--------TCTCC-------------ACAGCAAAGAACGTCTTTGTGCTCATCAATAGGTACATGCAACAATTGTCCGAGCCGGACACCGAGGAGTTTGATCATACGGCAGCACTGATCGGGCGTCTTATGGCTCGCCGTAAGAACTCCTTTCGAAATATGCCCGGTTTTCGGGTCCTATGCAAGCTGAACAGTGCGCTCTGTCGCCTGCTGCGTCTAGATCTGCCCCGAGAGCTGGAACACTTCCGTGGTGCCCTGCCCGATGTGTGCGACGGCGATACGGCAGGAGCCATGCCTACCCGTAGCAGCTTTGAGTATATTTTGGTGCGACTGCTGGGCTTCTATCATTTGCATGCACGCATCCACGAGTGCTGTGTAACAGCGGCCAGATATTTCACTCAACTACTGAGGAATACCTTCTTCATGGAGACCATTACATTGCTCATAGCAGCCATAGCAAAAATCAACAAACTAAGCACGATACAGGCCAACAGAAGTGCCGGTCTCTACAACAAGCTGCGGCCCCACTGCGTCAAGTTTCCGCAGGTGGAAAGACACAAGTTTGTGCCCGAAAACTGCGAGTTGCCGGCCCAATTGCAA---CGAATTATTGCCACCACACAAAAGCAAAAGGAAGATAATGCAAGTGCTCCTGCTGTGATGCTCAAGT---CCCCTGCCGTGGTCACAAGGGTGGAAAAGGCCAAGCTGGAAGCCAAATCTGACGTGGGAACTGTGATTGCCCGCGAGGAGCTACCGCTGGCACAAAATCCC---AAGA---CTG------------AATTCAACGTGGACGCGCTGCGAAGTGTGGAGGATGCAAAGCGTTTCATTGCCCGCGAAACAAAGGCTAGAAAACAGAGTCCCGTTCCAAAGAGCTGCGTCACCAAGGCCATACCCAAGCACGCGTGGCTGGGAGCCCAAACGCTCTTCCACCGTACAGTTT---CCAAGGATCCAGTAAAGTCGTTGAGCATATTTCGCAAGTTTATTATTAGATGTGGAAGTTTTTGAAAGAAATGCCCAAAGTGGAACTACACGCACACCTGAATGGCTCACTAAACACCAATAGCCTGCGGGATCTGGCCGAGAAGGTTTATGGCAACACCTCGGAGGAGTTCTCGCATCTGTGTGCGCGCTTTGTAAATTTTGATAAGGATTCAAATCTGGACAAATGCTTCGAAAAGTTTGCCTTTGTGCATGAGCTGACCTCAACAGCCGTGGGGCTGCAGTATGCTACGGAGCTGGTCATACGCGACTTTGCCAATGATAATATTCAGTATCTGGAGCTGCGCACCACGCCTAAGGCCAACAAAAACTACCTGCGTCGCGACTATCTGCGCATTGTGCTAGACACGATCAAAAGGAGCCGCAAAAAATACCCCAACATTCTGGTGAAGCTGTTGCCGTCTATCAATCGATCCGAGCCTGTGGCGGTGGCCGAAGAGACTGTGGCGTTGGCTCTGGAGTTTGCCAAAACCGATCCAGACCTGGTGGTGGGCATTGATCTGAGCGGGATCCCAACCAAAGGGAAATTCACTGACTTCTGTGGTGCGCTGGACTTGGCACGCAGGGAGGGGTTGAAGCTTGTCATCCATTGTGCGGAAATCGACAATCCCCCGGAGATCAAGGAGATGCTATCCTTTGGTATGTCGCGCTGTGGACATGGGACCTACTTGACCGAAGAAGATTTTGCACAAATGAAGGCGGCAAACATCCCGATTGAGTGCTGCCTCACGAGCAATGTCAAGTCGGGCTCTGTTTCCAGCTTCGAGGAGCATCATCTGAAGCTGCTAATGGAATCTGATGCCCCCAGAGTCGTATGCACAGATGACAGCGGCGTTTTCGACACGTCGCTGACAAATGAGTTTTTGCTGGTGGTGGAAACATTTAATTTGACGCGCGACCAGTGCATTGACCTGACCCTGGAGGCAGTGAAGCACTCATTTGCCAGTGAGCAGGAGCGCCAGCAGATGGCACTCAAAGTGGAACATTATGTAAACAGCTTG-----------------GTGGATATGCTGGTGCTTCTAACGGCGGCGGCCCATCTGGTCTACACGCCCTTTACCAAAGTGGAGGAGAGCTTTAACTTGCAGGCCATGCATGACATTTTGTACTTGCGCAGCAATTTCACTCAGGTAATCAAACTTAAGCCACGCCAC-------TTAATACCCC--ATTCGTA---TCACTAATACACGTTCTG--CATCTCTAATCCATCAGTATGATCACCATGAGTATCCTGGCGTAGTACCCCGCACCTTTATTGGCCCGCTGGTGGTATCAATGCTGTCGGCACCATTTGTGCTGCTCTTCGAGACTCTGAGGCTCAATAAGTTCTGGGCACAATATGTAGGTAAAAGCA----------TTTTGTACATTAAAATGTCGCC----TCTTT--------TAATTC-TTGTTA-----ATATTC--CAGTGCGCCTTGTGTTAGCAGGAGCCATTTCCCTAGCTTGGAACAACCTGCGTCAGGCTGTGACAAAGATCTACGGGGTGGACGTGCGTCTCTGGTTCACGGCCATAACAATAACGCAGTTTCATTTCATGTTCTACATGACGCGTCCACTGCCCAACATATTTGCTTTGCCCATAGGTAAGT---ATTCAAAGTGCCTG--------TATGG-CCAA----TTAACTAAAAAATGTTGATG-TTACAGTGCTCTATGCTATTGCTTATTGGATGCGCGGCCAACAGAAGCCATTCATTGTGTGCTCTGGCATTGCCATACTGGTCTTTCGATCGGAGTTGGCCCTTTTTTTGGGACTACTGCTGGCCATTAACTTACTGCAGCGGCAGCTGTCCATTGATAGGT-G-TGTTGA----TGAATCC----CATAGCTAACTA------TTGACCAT-CTGACTATTCACATTATCCTAAGGCTGTTGAAGATTGCTTTGCCAGCGGGCGTTTGCATTTTGGCCGCCTCAGTGCTCGTGGACTCGTTCTTCTGGCGGCGCCTACTCTGGCCCGAGGGTGAGGTACTATGGTATAATACCATTCTTAATAAGAGCTCAAACTGGGGCACGTCACCGTTCCTTTGGTACTTCTACTCGGCCCTGCCTCGGGCTATGGGAGCATCGTTATTATTTGTACCAATCGGTTGTGTCCTAGAGCCCAGAATTCGTCCCTTGGCTTTGTCAGCGCTGGCCTTTGTACTGCTCTACTCTGTACTTCCCCACAAAGAGCTGCGTTTCATCATATATGTATTTCCTGTGCTAAACATAGCCGCAGCTTGCGCCTGCCAACGCATGTAAGTGAGAAA---------AACTACTCGG-GTATTACCAGATTCATTATT--CTTCTTCCCTC--AGATGGATGAACTGTGCCAAGTCGACGTGGCATAGCTGCCTGGCTTTGGGGTCCGTTGGTCATCTTCTACTAAATGTCTTTGTGACCGTGTTTTTGCTTGTCATTTCGGGAACAAACTATCCGGGCGGAGCGGCCCTGTCTCGGCTGCATCGCTTGGAGAGCGCCACCCCTAATGTGTCGGTACACATTGCCAACTTGGCTGCCCAAAGT-GGGGTGTCCCGTTTCATGGAAATTCGTGATGAATGGACCTACAGCAAGGATGAGTCTATGAATTACACCCAAGCTGAAATAGCCAGATATACCCATCTTCTGGTGGAAGCCAAAAACAAGCATAACACGGAGCTATGGTCATCGCTGCAGGATGATTTCGACACCTTGGAGTTTGTCGATTGCTTCAACAGCATAGGCATACAATACAATTCCCTGTTGCCGGTTCGAGTTAAGACAAAGCCTTGCATAGGCATCCTCAAGAAACGG------------GCAACGACGCCGCCGCCAATACTGAAAGAGAA-----------------------------AACCAAACCAAAAGTAAAAAAGACAA------------------AAGTGC---TGGAGCCTACACCAGTAACAGCAGATCCAG-TGCCCGCAGTGGAG--ATCCCCAAGGAAAATAA------------AGTGCCTGAAGCCAAGC---ATGACC--------------AGTTTCTA----GATCTG----GATGATGATGACGGCATTGTGGCGACTGTGGAAGAGACCTCCATTGAGCTCAATGCTAAAATTGATCCTGACG------------TTGACGCA------CCCGATGCTCCAACTAAGGAAATCAATTTTCTGGAACTACGAAACCTGGCCCTGGGACAAGCCTCGCGAACATCGAGGGCGGCAACCAAGCTGAAGATACGCCAGATTATCGAGCAGCACTATCGCGCTAAGGGCAAGGATATCGAAAACGACTCCTCGGAGCCGACGCCAAAG----ACCACAGGTGCCACTGGCGGGCGACCTGGAATAAGACAGTCTGTAAAATCAATAATTAAGCAGGAAAAAATCAAAGAGATGATTGAGCAGATTGCAACAATGGACCTCACGCGCATCTGCGATTTGGAAAAAACGTCAACGAAGGACTGTTTAAAACAGGTAATCGACAAAATAGACGA---CGAGAACAGGAAAACCAAATGAATGAACA---------CCGACGAGCGCAATTTTCGATCAAGTTATTATGAGAAA------TGCTTGATCAACAGCGTCGAGGAGAACAAGTCGATCAACAAGTTGCTTGAGGATGACATACGCAATTTGAACAAATTGAAGCAATTCTGTATGAAC-TACACTGTTCC-GAATGTCCACCGAAACCATCTTTGGTCTCTTGTAATGGGCATATTACCGCTTCACAAGACATCCACTGACTTTGTACGCGATCAACGTCGGGATGTGTATCAGGATCTGTTGCGGGCTGTGTCCGTGCTGCGGTGTGTG---------------------------------------GACCAAAAG------AAGGAGCTGGTGATGCACACAATGTGGCTGCTGGAATCGAATCGATTGTGGCAGGGGGGCAATGCGAATGCCACTATGCAGGCGGATGACATGCATTTCATTGAAATCGTGAGGACTCTGCTGCAAATTTTCACCAACGATGTGGAGACCTATTGGATAGCAAAGGGGTTCTACAACTACACGCGCGAGCTGAAAAAGGAATGCCCCAAACTAAAGGAGCAGATCCAAATCCTGCTCAAGCGCGAGGACCTCTCACTGTTCAAGTATG-----TGAATTTTACAGTTTCTGCTAAGTGGCGCTCATTTTTGTTTTCGTCAT-------TTTAGCCGCTTGGAGAAGCTGGGTCTATTCGACAGCACTTCGGTACTCCTGGACAACTGGCTTATCACCTGCTTTGCCGGCGTCATTTGTGAGACGGTGCTGGTCAAGATTTGGGACAAGGTGTGCGGAGGCTCGCGCAAAATTGTTGTGTTCCTCTTTGTGGAGCTAGTCAAGGATATAAGGTACCTGATTATCAAGCAAAGTTCCCTAGCAGAGGTCAAAAGACTGATAGAAACGGTAAATGGCGGGGAAGAGATGTCCGATGAGATCACCCAGCAGACCCTACTGCCTGGCATTAAGTGAGTTGAATAGGATATA----------CTATACATATACATACTCGA-TATTACTACG-TATATTTCGAATCCGCATAGGGATCCCAATTTATGGATGGTTAAGTGCCGCATTGGAGAGGAGAAGGCCACCGCACTACTGTTGATGCGAAAGTTCTTAACATACCTAAATACGGACGACCCAATCCAGATCAAATCGATTATTGCTCCCGAGGGCGTTAAGGGATACATTTATCTGGAAGCCTATAAGCAGACCCACGTCAAAACCGCAATCGATAATGTGGGAAATCTTCGGATGGGCAAATGGAAACAAGAGATGGTGCCCATCAAGGAAATGACGGATGTTTTAAAGGTGGTCAAGGAACAGGTCGGCCTCAAGGTCAAGCAGTGGGTGCGCCTAAAGCGAGGACTCTACAAGGACGATATTGCGCAGGTTGACTACGTCGATCTGGCCCAAAATCAAGTTCATCTGAAACTCCTACCCCGCATCGACTATACAAGAATGCGTGGTGCCTTGAGGACAACAGCAACAGTAAT--TATAATGCAA---ATGGTTGAAATTGGGTG------GTCCAACCTAATCCCAAAAT-------------------------------------------------------------------TTACTAAATTCCTCTTGTAGGAAACTGACGATGGCAAGCGCAAGAAGAAACGCCGGCCTGTAGCAAAACCGTTTGATCCAGAAGCCGTGAGGTACAGAATCCC--CAGCTGTC------------------CATTCCAATC----CTTATAAACGACT------TGTTTTCTAGGGCAATTGGTGGTGAGGTTCACTCAGATGGCGATTTTCTACTCTTTGAGGGTAATCGGTATTCGCGAAAGGGCTTTCTCTACAAGAACTTCACCATGTCAGCCATTCTATCAGACGGCGTAAAGCCCACCTTAGCCGAGCTAGAGCGCTTCGAAGAATCTCCAGAAGGTAATTCATAT-CAAAAATCCAACGT----CCTTTGTCACATAATAACATT---A----CTGTGC-CCTAACAGAGGTGAATCTGGAACTTTTGGGCAATGTCAAGGATGACCCCACTTCGACTCACTCGTTCTCCATGGGGGACAATGTTGAGGTCTGCGTGGGAGACTTGGAGAACTTGCAGGCAAAGATTGTGGCCATTGACGGCACCATGATCACGGTTATGCCCAAGCATCAGGATCTAAAGGTACG----TCTTGCGATTC----------------CTCATACTGTGTACACCACTAAA--------TAATGGTTTTTTC----TTTAGGATCCTTTAATTTTTAAAGCGAGTGAGCTGCGCAAGTATTTTAAAACTGGAGACCATGCCAGGGTGCTGGCAGGTCGATATGAAGGCGAAACTGGACTTATTATCCGTGTAGAGCCTTTGCGAGTGGTGCTCGTCTCTGATTTGACCAATCACGAATTGGAGGTTTTGCCACGGGATCTGCAGCTCTGCTCTGATGTGGCTACAGGCGTTGACTGTCTGGGCCAGTTCCAATGGGGCGATTTGGTGCAACTTGAGTAAGT----TTAAG-GTGCACTATTTTCCAACGCACATCAGACTCTAACAGGTACGGGAATAATGGGAATTTTTTAAATCAGCTCTCAGAATGTGGGTGTTATTGTGCGTTTGGAGCGTGAGAACTTTCATGTACTGGGCATGAATGGAAAGTGCATTGAATGCAAGCCAACCGCTTTGCATAAGCGACGAGAGAACCGCAATACTGTGGCCCTGGATGCTGACCAAAATCAGATTCGCCGTCGCGACATTGTTAAGGTTATGGAGGGTCCTCATGCTGTGAG------------------------TACCAACGA---GTCCGTTGGA-AGTATTTCTCATAACAATAATAATCGGATTATAATTCGCAGGGACGTTCCGGAGAAATCAAGCACTTGTATCGCAGCTTGGCGTTCCTTCATTGCCGCATGTATACAGAAAACGGAGGCATATTTGTGTGCAAGACACGGCACTTGCAGTTGGCTGGAGGCAGTAAGACCAACGTTAATCCTGCTGGTTCGATGGGCGGACTTGGATTCATGTCACCGCGTATTCAATCGCCCATGCATCCGTCTGGCGGACGAGGAGGAGCCCGCGGAGGGGCGCGCGGCGGTAGAGGTGGTTTCCGCGTGACTCGTGATCGCGAAATTCTGGGTAAAACCATCAAGATTAGTGGCGGACCCTATAAAGGTATTTTTCTTTGTTGAGAAGTACATTTATCATT--------ATGTATATGACTTATTTGTGATCTCTGCAGGTGCTGTGGGAATTGTTAAGGACGCAACCGAGGCCACAGCTCGTGTGGAGCTCCATACTTCATGTCAAACGATATCGGTCGATCGCAATCATATTGCCATCGTTGGGGTTCCCGGCAAGGAGGGAAGCGTCTCCACATATGGGCGCACGCCAGCTCGTACGCCCGGCTACGGGGCACAAACGCCAAGCTACACTGCGGCAGGATCTAAGACCCCCTTGGTCGGAAGTCAAACGCCGAACTGGGACACAGATACTCGTACTCCTTATGGCACAATGACACCGTCGCACGATGGCAGCATGACGCCACGCCATGGTGCTTGGGATCCGACAGCAAACACAACACCGGCGCGAAACAACGATTTCGATTATTCGCTGGAGGAGCCCAGCCCAAGCCCCGGCTACAATCCAAG-------------------------------------------------------------------------TACTCCCGGCTATCAGATGACATCTCAGTTCGCCCCCCAAACGCCTGGTACTCTATACGGATCGGATAGAAGCTACAGCCCATTCAATCCAAGTCCCAGTCCTGCTCCTTCGCCTTATCCAGTTGGCTACTTGAATACCCCATCGCCATCGACCTATTCACCAAACACTCCCGGTGGTATACCACAATCTCCGTACAATCCCCAGACACCGGGGGCCAGCCTGGACTCGTCGATGGGCGACTGGTGCACAACCGATATTGAAGTTCGGATTCATACGCACGACGACACCGATCTTGTTGGACAAACAGGCATTATCCGCACTGTTTCCAATGGTGTGTGCTCTGTATTCTTGCGCCAGGAAGACCGCAGCGTCTCCATTGTCAGCGAGCACTTGGCACCTGTGCCGCCCAACAGTGGCGATGAGTTTAAGGTGATCTATGGCGAGGAACGGGAGTCGGTTGGCCGGGTACTGTCCAAGCAGGAAGGCGACGTGCTCGTCTGCAAGATAAACGACGAGGTCAAGATGATACCAGTTAATCATCTCTGCAAGATGAAATCCATTGAT---ATGTACGAGAACATTCTGCCCGCTCTGGAAGGCCTCTACAAGGCTGAGGGCCAGGACATTCGGTTCA-CCGTCCCGTTCCTCAGG--------------ACACGGAA---GACCCGGTGCCTGCTCTTGGACTACGCCCAACCAAGGGGCTACAGTGTGGCCAACACGCCCAAGGGCTTGGAAAGACCCGCCATGGAGGCAGTTCTATCGAAACTAGCGGCCTATCAT-GCGGCCACGGTGCGCTATATACAGACGGGTTCCGATAAGAAAAGAGAGC---TGCCAAAGCTCG------------------TGGCCGGTGCGGCAGGGGAGCTCAAGAGCTTGCTTCAACTTCGATTCCATGAGAGCCTGCGAACGCATAACGCGAGAGAGTACGAAGACAAGGTGGTGAGTGA--------TC--GACTTA----------TGGATACCCTTACCATTGTTAAGCAACGCTCTCCCCTTCGGCACAGAAAGCGTTCCAGAAGTACGTTGGAGGAACCATCGACCATTCAGACACTAGGAACTCTTTCAACGTCATCCTGGTTGGGTCCTGTTTGCCCAACAATATACTCAACAGCACTGATGCCTTTGGGAACGTTAAGGACTCTCTGTTCATCGACTTTCAGTCCGCCAAATACGGGCCAGCCGCGTATGACCTCTTCAGCCTGCTTCTGACGGCACCCGCCAGTCCGAAATCCCTTCACTTCGATGGCTACCTGAAGTTCTACCACGATCAGCTAATAGCCAATCTTGGCCTGCTCAAGTACCGCGGCAGGCAGCCCACCCTCACCGACCTGCAACTGGATCTGCTGAAGTACGGTCACTGGGGTAGGTCG-----GGCCTCCGTTAATCCCCCCCGGCTGTATCTAAAACTC---GTATCTC-GCTTTTAC--CTTAGCCTTCGAGGTGGCCACGGAGATTCTGCCGCTCGTTCTCTCTCCCTTTGGCAGCGGTGACGAGGACGATGACGATGCCATAGTCGAGCTGTTCAGGAATCCAGTCTATTCGGAGCAGATAAGGGAGCTTCTGCCATGGCTGGAGGATCGTGGCTACTTCGAAGAAGAA---
Dpse 110011001100110011110010111111001111100011000000111111??11111100110111110011101111??0011111111001111011101??111101111101111101111111111111111100111111100111111101010000110111001111??11111100111100111100111111110011111111111111111101111111110000110111101100111111111111111111??0011111101111101111100111111111111??11110001000100111011001111111111000101111111111111101110111100111100011111110000111100001011101111111111110011111111111011111100111110111100001101001101000110011101001111111111001111111111111011111111111101010011111111001111110001011111101111??0011111111111111011111111111001111110011111100000111111111110011111111111111111111??1111000011111111111111001111001100111111??001111111111111111110011011111111111111111110000111111110111000011??111111011111110010110011111100??111111??111111001111000100001010011111111100110111111111110111011110011100111111000011100111001011111111111111001111001111111110011111001111001111111111110001111100111111111111??11111100111000110011001000??000011010101110011??1111110111101100010011110000110111111111001100011111010001111110111111110011111100110111111111111011111110110011111101111111001111011111000011001111001110011110110111111100111111111111111100011111111100111100111100110000??11110011111111111101111100111111111111111111111111110101111111101111111111111111111101111101001111111111??1111111011111110??00111111111111111011001111001111111111110011111100111111111110111111000011110011010011111111001111010011110011001100111101111111111111111101111111011111??000111110111001111110011??0011110111110000111111111111011111111111111100111111001100110111111111111000010011111111001111110011110000111111111101111111001111111111111101??001100111111110111110011111111110011111101110111??111111??1110111100111111110111??1100000001111111111111110111111111001111011101??1100000011111111111111110011001111110111111100111111010111110011111111001110001100111111110100111111??111111111111111101110011111111111111111000110011111100??11010011??111100111100111101111110111111111111111100110111001101111111??1100??110100111101??00101111111111111111001111110011000111001111111111011000111111111111000011101111111100??1111110000111111110011111111111111??1111010011111111111101110011111111110001111111111111111111110011110011111110111100110000111011111100001111111111??111111110111111111110101000101101100111111000011111111??1111111111111100111111111111011111111111111100??1011011111??1111111111011111001111110000001111??11111111111111111111110111111111111011??111100110011??11111111101111011011111111111111111110001110110111000011011111001111001111111100111100111111110000111111001111111111111111110111??1100111011011111111100111101111110111111101100110000001111??001111001111111111110011001111111111111100111111111111111111111101111111????110111011100001111111111??1100111111111111011101??1101111111000011??01111100111111001111111111001101111111111111111100??110010111111111111110011001111111111110000001111111111000111110101000011111100??10111100101110111111??110011111111110011101111001111??1111110011110011111111111111000011111100??111111111111110010110011001011111111110011??1100111111??001100011111111100111101111111110000011111110100111111101111000111001100001111111111111100111111111100001100110011000101001111111101111111??1111111100110011001111111111001100111101011101111111001111110011001111110011111111??1111111100110100111011110100000011111100111101111111000111110111111111000000110111??11111111??001111011111111101110011111111010011011111111011111111001100111111001011111100110111111111111111111101110011??11001011??1111111111111111111111110101111111111111101111??110011011101111101001111001111111111111101011111111111111011111111000111001110111011011100111111111100000000110011111101111111011100110011??11111111111100111111110111110100110111111101111111111111111011111111001111110011111111??111100110011110011111111001111111111110011001100001110111100111111001111110100001100110111??111111001100000000001100011101110011000010110011111111111111001101110111??1111110000011111111111111111110011110011??11111111111110111100111111111111??1111111100111111111100011111001100??1100011111110011110011011111??10111111??1111111111111111011111110000110011111100??0111??011111111111001111110111001111110011111111011111110000111100111111001100111111111100111100011111??0011001111110111101111111111111111111111111111111111111101110000110011110111111111111110111100001111111111??11111111111100110000111111111011??0110111111111111000111??0111111111111111111111111100011111110011111111??1111100000001111001111010011010000111100111111010111011111001111111111110000111100000001001111111111111111110011110100001111001111111101??0100111111111111001100011111111111111100111111111111011111011111110001111111010111111100111100110011111111111100110000111111111100011111111111001111111011111100111111110011001111??1100111100001111111101111111??11011100001111111110000011110011001111111111100111000011000000111111011111001101??1111111100110011110011111111111111??111111001111111111111110111111111100111011??11111111111111111111011101110011101100111101111100110011111101001100111101111111001111111111010011000000111111001111110011??11001101111100000011001111111110110011111111111101110011110000111111111111001111111110??1111111100??111111111111011100??11111111001111111111110010??0111111111111100111101111111111111101111110011001111110010111101000000111111111111111111001101101100001101111111110011001111111111111100????111100??111111110111110000001111111111110100??00110000010111111111110011111011111111101111011101111111??110011010111001111110100111100??1100111100111100111110001111111110001111000111??1111111111100011111101110011011111110101110011000011110011110111000011011111111111111111111100000010010011110111110111001100110011??1111111111111111111111001111000000000011110011101111101111110111000011101011110010001011010011111111111111??1011110000??000011001111111111001111111111111111111111??11011111001111110111??1001??10??111111111111101111110111111100110111111111110100111111110100110000001111111111??11101111111101111111111111001111111111110101000011110111111111??0011111111111111111100100011111111??1111111111??00001111110001111111??1111111111111111111111111111111111101111011111111101110011111111001111110111101111111111111111111111111100111111110011111101001111111100111111110111111111110000110111110101111111111111001111001111001111111111110011111111??10110100111111111101111000111111111111110101110011111111111111101111111111111100110011111100111111111111110011111111011011110011001111111101110101011100110011001100001111111111??11110010111111001111011111110100??11001111111111111110111111111111111111001111010111111111010111111101111100111001111111011111111111111111??00111100111111111100??111111??11111101111100111111101111111111111111??11??11111100111111001111??111111110000111111111000000111111100101100111111001100111111111100001111111111111111111111101101000001010110??1111011111111111001111111111111100??0011111100111101111111111110111111110110111111111111001111111111111111001100001100111111111111011111110000111111??1100111111000001111111111111110011110011111111110011110000000000111111??101111001111111111111111111111111111110011111111001111111111000010110111??1111??1100110000111111111111111111111111111101111111001111111111010100111111111111111011111111111111111111001111001111111111??00111100011011111111111101110111011111011111111111110011??11111111011111111100000011110101111100110011111111011111111101111111111111001100001101001111110011111011??11110011111111001100110011000000111011111111011111111100111111??111110111111111101111111111111110001111111111011111100110011110011111111011100111111000011111111001111001111111111111111111100????111111110011010000110011110011011111001100000000110111??11011111110011111100111111111100001111110011??0111001100??11??111111111100001011111011110111111111111101110011111001100111110011111111001111111111110000110000110011000111001111110111000000??1011111111010100111110111111110011001100111111??111111110111111111111111??101111??00100100001111000011110000001100111111010000110011010000001011010011111100001111010101110000111111110011111111??1111110011001111??11111111110000111101111111001100001111111111011100011111110001111101110011111110111111010000011111111100011011111111111111??11111111010011011111111101111111111111111111111100001111011100??1111111100000001111111111111111100110011011110001111111111111111??1111111111111100110111011110110111111100001100011111011100110011110100001111110011??111111110111110100111100110101110011001111111111100111111111111100101111001111001100000011111100011111001111001111001000111111111111110011111111111100111000111111001111111101110000110011001111110011000000110000110011111100??11111011??1111111111000111??0011111111111111110011111101110011111111111111111100001111001100111111001100111111111111111101111101111111001111??11110011111111111100111111111111011010111100001111??11111111111111111101110011111111111111111100111100111111001111110001111111111111111111110000110001111011111111111111011111111111111100110011110000111111110011111111110101110011111111??11001111110100111101000100111111100001110010111111111111111111111100001100111111111101110011111111111111001111010111111101001111??111111111111111111111101011111111111000011001100111111110011111100??111101111100001111110000110011111111000100111111001111??111101111100001111??000110110111111101111100111100110011111011111110111111010011110011001111111111111111000011100011001111111111001111010001111111110111111111111111111111111111000011001110111100001100111111111111001111111111111110111111111111000111110111011111111100111111111111110011011100001111011111111111??0000111111111111001111110011111011110011111111110100111100111111001101111101010011111100??0111011110001111111100111100000111000000111101111100000111111110111100110100111111110010111101000000001011111100111111001111001111000111111111111111110000110011110011110001001111111111110011??111111110011??1111001111110011111111111111??1100111100101111??1111111111111100001111000100111111111111??001111111111??11010111??11011111111111111100101100??11010100111111111011010011011100??0011111111111111111100111110001101??11??1100111111111111111111000010111101011111111001001011111111011111111100010111111100001011110011111011110011111111110011110011??001100111111011001??10101111??111101110011000011??001111001111001111001111111011001111110001001111111101111100111100101111000001111100111111001100110011111101111111110011??011100000011110001000111111100111010010011111111111111001111110111110111110111111111111101110111111111101111111111????111111111111111100001111111111111111110111111100????11111101111100111111110011111111111101??11011111001100??0111110011111100100111111111111111111111??11110000001111111110111111111111111111110111110100??111111001111111111110000110111001101001110111100001111110011111111??110111110001011111111111101111100011010011111111011101111101101111001111111100110011111111001111010111??01111111000011??111111111111111111111111111111??11110111110111111100111111101111111100001111111101011100001111011111111011111100111111001111111100??1011111101111101110011001111111111010011??000111111111111101110110111111110011111011011110??111101011111??1111111101111111001111111111111000??111111011111??001101111111111111111100110010110111001111111111111111111111110011111111111111111111111111001011111101110011000100100100111111????1101000111011111111101110011110011000011110000111111111111??000111111110011111110000000011011111001111111111011111001100111111110000110000111111111111111111111100111111111100101111110111111111111101111111??001111011111110001111100??1111111111001111110111??111111111011011111110011111100111111110011111101101101110011001111110000101111111111001101111111??11011111111100111111001101011111111101011111111101??0111001011111110111101111111111111001100000111110111111111101101111111110011110011111111111100111111110111010111110011??001111001111001111110100111111111100111111111111111111000011111111001111000101111111111111110011111101110000001111111111111111110011110100001111011000110011110011010011001111111111000111111111111111111101111100000011111111111101111111111111011111??110101??00011100111111111111111111111100111101100111111111111111111111001111111011000111111100110011111101111101111111001111111100001111111101111111110011111111000011111111111101111100111111000000111111111111111111111100000001111111011111110000111101000100111111111111010011111101111111001111111101110100000000110011111111??110011111111111111111111001100111100111111011111111111110100111111111111111111110011111100111111111110??010011111111011111011111001100111011111111011110110100110000111111111111111111110111??11111111110011001111000111001111001111000011000111110001000010110011111011111100010111111100111111111111001100111110111111111101110000111011001101111111011111110011??011111111101101111111100111100000011111111000011111100111011110111111111001111111101000000111111011101001111110011111111001100101111110011??011111111100011111110000011111??11111111011111111011111100000010011111110000111111011100010111111111011111001101110111??0011??111110110011111100??111111111111000011111111110000101111111111011111110111111100111111111111110011??1111111101000111011100??111111??111111110011011111000111111100010101111101111110110001111111011111100011110111000011111111001111??11110100??111011110011111100111111000000100111??0011001100111111111110111111110000001111??1111111111111101110011110100111111001111011111001111111111001100??1111111111000111111111??111111110011110111000001000011111111001111111111001110111111111111??110000??1111111111001100111111??001011111111111100111111111111??11111111111100111111111100111100111111110100111111111111111111001111010011111110111100??110000110011111111110011110100111111111101011111110011111111111111110000101111111111000011110000011101111110110111111111111111??0111111111000111011100??00110011111100111100111111111111110011111111111111110011110011111111111111110111110100110001111111001011001111001111111101011000100011110011??1111111111111100001101000011001100111111111101111110001100001111111111011100001111110101111010111111??11111101111111001111001111111110011110??11101111??11000000??111111111100111000110000??111111111100111111101111111100111111111100001111111111011100111100001101111100??11011111110111111111001111??000111111101111111011100101111111111001100111100111111001111111111111100000011111011111111001111110011111111111111111111??111111111100111111001111110111111111??1111111011110111111111001100111111000111??1100110100??11??111110011111001111??00110001001111111111??110111111111??1101110011??1111001111111111110011110001111111111111111110111111111111001111110111110001001111110111111111111111000011111101111100111100111111111101010111111111111101001101011111000000000111110111111111110011001110111111110011111111010000111100111111??00111011111101111101111111111100011100101001001111101111111110111100111100001111111100111100111111??1111111111111100110101111111111111??1111110011111111110011000100??1111011111001100000011111100110011000111111111111011101111011110110011??111111111111111111111111111011110111111100111101??1111111100??111111??110011??1111??111111110111100011??1111111011111111111110111111001111110000111111110001111111??111111111111111111111111110111000011001100001100111111111111110011111111??00110011110000110000110011010001111111110000000001110011001100001111??1111111111011111111100??111100110111111111010011001111100001111101001111111100111111101110001000111111110000001111??1111010000011111111111000000111111000011111111110011111111111111110011111100001111111111000011110101110011111111110011011111111111111111111111111100??11001101111001000011111111001111110011110011111001110011011111110111111111110111110011111111110111111111001111001111111101111111001111111111111111111101111111111111111110011111111100011110111111111111111111111111111111110101111111111111111111111111??11111111111100111101110111111111111111111111001111111111111100111111001110111111010011111111111111111111111100001101101111111111111100??111111111111110011001111110011001111111111111111111111111101111111111111111100111111??1100110011011111ATGATGTCCACTCGAACTTTCGGAGAAACAATTGAGGTGAGCAGACTACCGCCACTCAATGT-G-----ACTATCAAATGAA------T----TTTCAATTGTTGTTTGCGTTTGTAGGAGTACGAGGTACAGCACTTGTTGGGCAAAGGAGGCTTTGCTAGCGTTTACAAAGCAAGATGCCTGCACTCACATCAAGATGTGGCAATCAAAATGGTAAG-TGATAC------------------GCGTA-TGTGTTTTAGGAA----TATCTT----TTAATTGGTGTAC--CCA-----------TAGATCGATAAGAAACTAATCCAGGGGACAGGACTCACGAGCCGTGTTCGACAGGAGGTTGAAATTCACTCTCGCCTTAAGCATCCTTCTGTGCTGCAGCTGTACACATTTTTTCAAGATGTGAATTATGTGTATTTGGTTTTGGAGTTGGCCCACAACGGCGAACTGCAGCGCTATATGAAGCAGCACCTTTTACGTCCCTTTACCGAATCCGAGGGGGCTACTATATTGAGGCAGGTGGTGGCTGGCCTCCTGTATTTGCATTCCCACAACATCATGCACCGTGACATTTCGCTATCCAACCTGCTGCTCAGCAAAGAAATGCACATCAAAATCGCCGATTTCGGCCTCGCAACTCAACTGAAACGACCTGACGAAAGGCACATGACGATGTGCGGCACTCCCAACTATATTTCCCCCGAGGTAGTTTCCCGATTGTCGCACGGCCTGCCAGCGGATGTTTGGAGTGTTGGGTGTATGCTCTATACGTTGCTGGTGGGGCGACCGCCGTTTGAAACCGAAGGTGTGGAATCTACGCTCAACAAAGTCGTGATGTCTGAATTTATGATGCCATCACATTTGTCCTTCGAAGCGCAGGACCTAATCCATAAGCTGCTCAAGAAAAGCCCCCACGAACGCATTACTCTTGAACAGGTCCTCCGGCATCCATTTCTGAAAAGAACGGTTGGTGGTTCATCGTATAGTA------------------------CAACGCCTGGCGCGT-TAAATGA---------ATTCA--GTCAAAGTCTTGCCAGTAGCGATAGCGGAATCGTAACATTCGCCAGCAGTAAGTAATGCCAACTATAGATCACTGTCCGCAGAAATTGAATAATAATTCTAAATCGTT-------------------TTGAAGGTGACTCTAGGAAATCGCACCGGCTTCGGTCTGTCGACAATTCT---TCAGGA------------CAATCAATGCCACAGATAATGGAAGAATATTTGCCGTCGTCTAATCTGGGCTACGATTCGAAGGA---GCATCGAC---CTGTTTACGA-----ACAGCATG-GCTCA--------TATCTACCAACACCAGGCGACCAGTTG---GAAAATAGAGACGCCAAA-TGGCCAGGAACAAACA------ACTTGGCACCGTTCACATCGG-ATAGCGACATG------------A-------------------TACCGTCCCCTGTGG------GTG---------------AGAAACGCCTCTTAATGCCGCCTTTAGAAACGAAAAGATTGCAACCGACGCGTTATAAAACGAAAAATGCTATAATGAGTATTTTGCGGACTGGTGAGGTTGTCTTGGAGTTTGTAAAGTTTAAGGTCAAGTA----CAATGAAGATCGTATTACTGATATTTGTCGCATATCTGAAGATGGACGCCGTATTATAATCTATCAGCCGGATCCAGGACGGTGAG-----TACAACTACAAAAATAAA------------GCCTTTTATATTGGTTTTAGCTAACATTGTTGT--TTCAGAGGCTTACCAATAAGAGAACACCCACCA------GATCCGCTGATACCAAGCGAGAATTGCGTGTATAATTACGAGAATTTACCGAATAAACACTGGAAGAAATATGTGTACGCTGCCCGATTTGTGGGCCTGGTGAAGAGCAAAACACCGAAAATCACTTTTTTCAGTAGCCTTGGGAAATGCCAGCTTATGGAGACGATGACGGACTTTGAGGTTCGCTTCTATTCCGGAGCAAAGCTATTAAAGTCCTCCAC---GGACGGGGTCAAGGTGTTCAATTCGAATGGAGCAGTGCTTTCGGATAATGGCTGTGCGGAGGCACGCAATTTAATTGACCACGGAAATGAATGTTTCTCCCATTGCGTCAATATCAGTAATGCTCTAGAGCTCGC-------CCAGACTAAAGAG--AATACGTGTTTTCCTGTCACAATTGGGCGACGGCCTGCCGCAGACATGCACGCGGGTCAACGTTTCGATGGTCTTAGGGACACTACAAACTTTGCATACTCCACTCCGAAATCAAATCAGGTAAAT---------------------------------CGCTAT---ATTTAATGCAATTTCTAGAGATATCACTCAAACAT---TATATTCC-TATAGGGCTCAATTAACTTTTCCGTGAGCACCATATCGACGACTCGAAGTGCCTCGGA------CTACAATTCAAATA------CACCGCGGCTCAACATGTTGGCTGCGCACCAAAATGTTCCAATCAAACGTATCACCGTTCCCGAAATTGGAATTGTTACGGAGGTAC--------------------------GATTTTTCACATTTTATTTTGCAC-CAA-------ATGCTTATTTTGAA----------ACCATTTCAGTTGTCCCATGGAGTTGTGCAAGTGCAATTCTATGATGGATCTATGGTCTCAGTAATACCAAAGGTGCAAGGAGGAGGCATAACTTATACACAGGCCAACGGTCTGTCTACCCATTTTGGCAACAACGA---CGATTTGCCATTTGCGGTCAGAGATCGAATCAATCAAATGCCACAGTTGCAAATGAAGTTAAAGTGCGCTCCATTGTTGGGGAACGCCAGAAGTGTAGACT---GCCATTTAATGACGCCCAAA---ACGA------CAACGCCTTTTTACAATCGCATGATAATTTGAATGCAAATTCATTTCGCAACGTTTCGCCCGCGTCATTTAAACATTGAAGATTATGAGACAAAGATGAAATTCTGGAAAGATCTTGTAACGCAATACCTCAAGTTTTGGGGCCAAATCACGTTTAGTTTGCGGGATCTGCAACTAAAACTCATGAGAGGCGACCAACTGCCTGCCTGTCTGGATACAGTTTTATCGGAGATGTACCAGCAGAATCAGATCCGACCGCGCA------CCGATCATGATCTAGAAAATAGCTGGACCGGATGGCTGATAAACAGCCTGGTAAAACGTCCTTTATCCTGGAGCTGGCTCAAGTTAAAGCACAGCGTTGTGGGCGAGGA---TGTGGAGGCGACGAAACTAGTGGAATGGATACATCTGGAAGTTTTAAATGTAAG-GAGAACA---------CACAGTAACTTTA------ACTGCTTACAATCGTTGACTCATTCGCACCCAGGACATTTGCGGCCTTATGGTTAAGAAGATATTGCCCGAGAACCGAGGAAAACTGTTCCATTTTGATGCGTTCAAGTCCCTTTGCGACGTCCATCACATTCGCATCCATTCGGA---GAAGGACATCTTTGCTTGCCTGATCACCCTGCATGCCCGTCATCTGGTTGGGTTGGAGTTCAAAACCGAAAAGCAAGCGCGTTGCATTCATTTAATAAAAATACCATGTAAG----TGCTGAGACACTGACTATAACGGAGAGCCAATACTGATCCCT-AACTTTATTC-----AATGTAGTCAAGGAAACAGACGATCTTAGCATTAATGAATTAGATCTTGGCGTTCACCGTCTACAGATCACACAAGCAGATCTACTTAAGCAGCTGCAGAACCTAGAGGAGGAAATCAAGGCAAACGACGAGAAGGCGCGTCAGTACATAAAGGAGAATAAGCGGCAAATGGCCAAGACGTACCTTCGCAAAAGGCATCTGGTTGAAAAGAATCACGGTA--------GTGTAAATGATCCCTCT---TAGCCT----TGGCTACAGTTCTTT----AACTCTTTCGATTGTGATTTTCAGAGCGACGCAGCCTTGCACTATACAACATTGAATTGCTCCTTTCTAGCGTGGAAGAGGCCCAAAACAGTGGCGTAGTTCGCGATGCATATAAAATTGGCTCCAGCACATTGCAAAAAATTCTCTCCAACTCTGGCCTCAAGTACGACAATGTCGATGAAGTTCTGGCCGATGTGCAAGAATCTCTGGAACAGCACAGAGAGGTCCAAGATGTCCTGTCCAATGGCGTATTAGATACAGCCTCCACCCAGGAAGATGATC---AGCTCGAAAATGAACTGCGCGCTCTGTGTGGGGAAACTAATTCAG------------TATCGAA---TGCAGC--------CGTT-ATCAACAACAACGAGAGACTGGAGGTCGTAATTAGTGATCAAGAGATGAATGACGGAGCTCGTA---------GCGCCGCAGAAGGCCAATCCCGTGAAATTCTTTATTGCCGGAGGTTTTGGTGGCATGTGCAATGTCATCACTGGCCATCCACTCGACACAATCAAGGTATG----CCACAAAAATTCCACTTGGGAAATGTTTC--TTGATGCTAAACATATGTTTTTCTTAT-----------CTG--CAGGTTCGGCTCCAGACAATGCCCCTGGCGGCGCCTGGCCAGCAGCCCAGATACAAAGGCGTCATCGACTGTGCCGTAAAGACGTTTCGTCAGGAGGGATTCCGGGGTTTCTACAGAGGAATCTCCGCCCCCCTTCTGGGCGTAACTCCCATTTACGCAGTGGACTTTGCCGTCTATGCGGCAGGCAAACGTCTGTTCCAAACGGATGATCATATACGTCTCACCTATCCACAAATATTTACCGCCGGAGCCTTTGCGGGTGTGTGTTCCGCCTTGGTTACGGTGCCCACGGATCGGATTAAAGTCCTGCTGCAGACACAGACGGTGAGTGGAGGACCTCAGATGTACAATGGGACGCTGGACACGGCTGTGAAGCTGTACAGACAGGGCGGGTTCAAGAGTCTCTTCAAGGGAACATGTGCCTGCATTCTGAGAGGTTAGT-ACTCAAT--------C--TTTACATCCGAAAC------GAGGCCATTA-----AATATCTT-GTATAACCAACTAGATTCCCCCACCGGTTTCTACTTCGTGACCTATGAATTCCTTCAGGATTTGGCTAGAAAAAAATCAAAAACTGGACAAATAAGCACCACCTCAACCATTTTAGCTGGCGGAACATCTGGCATTGTGTTCTGGACTTTGGCCGTGCCCTTCGATGTACTCAAGAGCCGTCTACAATCAGGTGAGTCATCATCAT---CATCGATTTACCAAGTATCGGCCATTATT-----GAATCATTTA-TGATGGA--TTC-------TACAGCACCCGAGGGCACTTATAAGCACGGCATTCGCAGTGTTTTCAGGGATCTTATGGCCACCGAGGGTCCTACAGCGCTGTTTCGTGGTGTCCTGCCCATTCTCCTACGTGCCTTTCCAGCCACGGCAGCGGTTTTCTTTGGCGTGGAACTGGCCAATGATTTTTTAAA---TTAAATGGCAACCAAACGACGAAAACGTGCACCAAGCGATAACATAAACGAAAGAAAGAGTAAAAAACATACTCTTGATTCGGATGAAGAAGATTCTGACCACTACGAACGGT---------------GTGA-ATAAAATTTTAAGATTA---TGGTTT------ATTTTCCTTTACAA---CCTATTATC--TTACAGTGAATATATGAATGATAGCGACATTGAAGGCGGCGAGGAGGGCATTCCAAAAGTAGAAGACAATGTAAAGGTAACACCTTTTAATATGCGAGAGGAGTTGGAAGAAGGTCATTTTGATAAAGATGGTCATTACCATTGGAATGTTGACACTGAAATAAAAGATAATTGGTTGGATAACATCGATTGGGTTAAGGTAAGGAGG--ATTAATTCAGTAT---------CTCTTATCATATAAAAATT----------TGTATCCCTTAGATCG------AGAAAGGTGACT---------CCAAAAATGGCGATCAAAGCTTAAATTCGTCGGAT---AGTTCTATAGAACCCCCAGCGAATCCCTTCAATTTGTCTATGACACTAAGAAAAATATTGGAATATTTAAAAGAGGGGGAAAGCGTTCAACAAGCCTTGAAAAGATTGGGAAATCAGCGTCCAGCAGTATCAACTCTGGAAAGAATAAAACAAAAGAAAGCTGGCTTTGTTGATACAAAAACTCAAGATATTTTGAAACTAACTGAGCTTGCTAATGAAATACTTTTAAGGACGGGCAACATGAATATATATGACGAAACTACGGAAAGCATTAAATCCAAGCTTACTGATTTGCCTAGCACAAGCAAATCTACAATTGATGACGAGGTTGACATGTATGCTGATGATTTCGATTTGAAAGAGTCTCAACGTTTTAAAGCG------CGTCCTACATCAAGT---CAAACTATGACCGATTCGTCTGA---------------AGTCATGTGGGAGTTTAAGTGGACACAAAATAACGATGAAATCCATGGCCCTTTTACCACTGATAAGATGTTAAAATGGTCTAAAGAAAAATATTTCAAAAATGGAGTCTATGCTCGGAAATGTGGCGAAAAATCCAACTTTTATTCCAGCAATAGAATAGACTTTGAATTATATTTGTAAATGCCAGATTGAAGCCAAAATGAGTGGAATCGGAAGAGCAATGGTTTTGCTGCACACCGTAGACTCCGATTCTACAAAGTTAAACATGCAAATTATAAATACTGCACAATTGGCAGAATCTGTTAGTGCTAAGGTACGTCGGTTAGATTTGGCTCGCTGCCGTGCATCTGAATGTCAACAGCGTGTACACGATCTTATTGATCTACAACTATGTAGCCAGGGAGTAGTGAAAGCCGTAAGCGAGGAAGATTTCGAGAAGGGTGCCGCCCACATTGCACGGTTTCTGGCCATGGATCAGCAATTATTGCATCGAACTGCCGATGATGT------CTCGATAACGTCCGTCAGCGACGCCGTTCAAACTCTTGAGGATGCGACTGAAAAAATTCGAGAGCTAATATCTAGACGTTTTGATGATGCTGTTAAAAGCAATGATTTGGCGTCGGTGGAAAGATTTTTTAAAATCTTTCCATTAATTGGCTACCATCGAATCGGTATAGAAAAATTTTCCACTTACATTTGTCAGAAGCTATCGGATAAAGCCCAAAAAGAACTTAGGAATGTACAAGACATAGCCAAAGCCGAATGTCGTTTGCAACTAGCTTATGCCGATCGATTCACGTCGATTTTAGAGAACTTTGCACGAGTAGTGGAAGTTAATCAGCCCATCGTTGAAGCATATTATGGACTGGCGTACGT----AT--------CAATTCGATTTACAATCGTT--------ACGTCTTATAT-------ATATTTATCTCT----ACCAATAGGTCCGCGCCTCTAATTGATATGATCGTCATTTTGCAAGATGAATGCGACGCTGAGACAAAAAATTTATTGTTGGAATTTAACAAGAATAGACAAATTGTGTATCGCAGCAAAAAAGTTTACGAATGCACTCAAAGGTCA---AGCAATGGAACTGCCAGCAGTAATAGTATCCCTTCATTGGGTCATTATCGTAACCCCTCTGGTGGATCAATAGACAAACTAAACCCGATTGAAATCGATGCAATTATAGCTGAAATAACGGTCATGCACTCGAGAGTAGAGTTGTACTTCCGTTTTATGCGACGCCGAGTGCAAGTAA-----------AAACTGCT-----TTAATTTTAATTCTAGCCTGTACTGAAGAACCTT---TATTTTAGATTCATGTAGATACATGTGTTCCCGAAAAAGAAGACCAGATCAATATCTTAAACCGATATGAAACGATTGTAAAGAACTCGGACCTTCGGCGACAAATGCAAGAAATTTTGAGCACATATTTGCTCTTTGAGAGGTAGA------GTAAA--CGGTTTTCTCTTCTTTGTATAAACTAAAACATTTGTACATGTTTCTAAATGA--ATTTG-----TAGATATTTCATGGAGGAAAGCGTGCTTAAAGCTATCGCCCTTGACAAGTATGAAGTTGGACAGCAATGTTCATCTATAGTAGATGATGTTTTTTTCATACTTCGAAAATCCATTCGTCGTGCGTTGACAACGCAATCAATAAACGGAACATGTGCTGTTATTAATAACGTAGCTGCCTGTCTAGATGGTGATTTTATAGCTGCGCTCAAAGCTCCTTTGAAAAGTGGTTACCCCTCTGGATATATCGACCTGGCTCAGGCCTATAACGCAATACAAACCACGTTACAGCAAGGGAAACTGCATTCGAGTGATGCTGATCGAAGCCGAACTAATTTTCTAGTCCAACTGAACAATGCAGACATGTCGACCGAATATATCGAGACTCTGTGCCAAACCATGGAACAAGAAATCGCTGGAACATTTCCGTGCACGTCCTCTGTTGAGCGACAATTGCTTGACAGCTGCTTAACAGAACTTAAGACTGTTCGAGACGCTTTAAAGGCCACTGTCGATTTTGGAATGCAGCAACTTAGGTCCAGCGCAATAAAACCACGTCTTAATCCTTGGATAAACAAATTTTTAAGCTATAGCCACAACCTTACAGAGGTAAGTTTGAAAAAGTGGCTTACCAAGCACATAGCCAAACAAAGGCAAAAATATATTCTTAATTTGATAATACAT-----------TTTAGGAAGAACTTGCCATTTATGAAGCTGAAGAAACTTTTGTTCAGTTTTTTATCGTTCATCTGGATGGACTCCTAAATTCCTTCAAAACCGCATTGAGCCCACGCAATTACGATGCGCTTGTTAGCATATTGGCAACGGAAGTCACAATTCAATTGGAGAGGGCTATTAAAAAATGCAGTTTTAACAGGGTAATTATTTTTATTTATTAGTTTTCTTCAATTCGGCACTCAT--------TCTATTC-T-------CTCAATTGGAAGCTTGGTGGCCTAGTTCTCGATCAGGAGGTTCGTGCTTTGGGGACATATTTAACAGGAGCGACATCATGGTCTGTGCGAGATAAGATGACGCGAATTTCTCAAATCGCCACTGTCTTAAATCTAGACAAGGTTTCCGAGCTCTCTGAATTTTGGAGTCCTGACAATAATAAAGAAATGCCGTCATGGCATTTAACTCCAAACGAAGTCCGTGCTATTTTAGCCTTGAGGTAAATGAGTTATAAACTAAAAGTTATTGGATTGTTAGAGCTGGAGGCGTTTCAAAAGCTCTACAAACAAAACTGGCCCAAATACTGTCCCGAATACTATTGTATCGATAATTTTATAGCATTTCTGAAGGCGGATCCGCAAATCAAGAACTTAAAACTCTTTACCTTAGAGGGAGAGCAGGCCAGATATGATGCGCTCTTTGTTGTTGTGGTCTGTAA------TGAGATACTCT-----T-ATATTACATATAACATTTCTAA------GAAGTACTCT------------------TTAGGATCGCTATCAGATTTTTGTGGGAAGTTTA---AACAACACAAATGGACTTACGCGGCAGGCCCTCGATTTACTGGATTGGTCCTTTGGCTTCAAGTGCAGTTCCATACCCTCCAGACACATCGAAGCGTTGGATAATGTTGTTCGGTCAAAAGAATTGAATTTGGAGTTCCGTGATGCCACTGATTTGTTTTACATGAAGGCAGAGGATGCCCTGATGCTAAAGGATGAGTAAGTGAATGAAATAAAGTTCGTTGGTCGACGTTATAAGTTATA--------TATTCATT-------------------CAGGCCTCCAGCAGGTTTCATTTTTAAATCATTGAGTGAGGCAGATGCTCCGTTGATCAATGAGGAATGGCCCAACCATCACTTGGGTTCTCTGTACTTCATCCAAAGACAAATTCGAATGTGCGTGAATGCTGGTCTATATACAGAGGAAACCCAGGAATTGGTGGCCTGGTGTATCAGGTGAATGCCGCTGAAAGGCATCAAAGTCTTGGAATTCGTAGGCCTAGCCCCTGGTCCACTCTGTGGCAAAATCCTGACCGATTTTGGGGCTACCGTCACCCGCATTGACAAGGTAAA--CACTCC-------------------AATTC---GATCATTGATC----TTTCTACATCTTAAC---------ATTTTTAA---AGATCCTCGATAATCAGTTGGATGTACTGCAACATGGCAAGCGTACAATGTGCGTTAATATGAAAGATCCTGAGGGGCAGCAGCTGGTGCGCCGCCTGGCCAAGAAAAGCGATGTACTCATCGAACCCTTTCGACCGGGCGTCATGGAGAAGCTCCACTTGGGTCCCGCCGAGTTGTGCGGAGAGAATCCGCGATTGATCTATGCCCGTCTGACGGGATTTGGCCAGCAGGGACGTTTGGCGGCACGCGCTGGTCACGATCTCAACTATGCAGCCATTTCGGGCGTTCTGTCCATGCTGGGACGCAGAGACGAGAAGCCCACCGCACCGATTAATCTTTTGGCCGACTTCGCGGGCGGCAGTGTGATGTGTGCCCTGGGCATTTGCCTGGCACTGCTGGAGCGCCATAACTCTGGGCGTGGCCAGGTCGTGGATGCGGCCATGGTCGAAGGAGCTGCCTATGTGGCCAGCTGGTTGTTCCTGTCGCGGGATCTTCATATTTGGGG------AAAGCAGCGTGGCGATAACATCCTCGATGGCGGGGCATATTTCTACGATAACTACGAAACAAAAGACGGTCTCTACATGTCTGTGGGCGCGCTGGAGCCGCAGTTCTTTGAGCTTCTCAGGCAGCGATTGGAACTGCCCGAGGATCTGCCGCAGTTCGGAGACGAGCATCAAGAGCGGGGCAGGCGGCTATTAACGGAAGCATTTCTAACAAAAACCCAGGCGCAATGGTCGAAGATCTTTGAAGACATAGATGCTTGCGTTTATCCCGTGCTGGACTATACAAAAGTCCACCAACATGCCCACAATAAGGAGCGGCAATCCTTCGGGCTGCTCGGTGATGCAGTGGCACCGCGTCCAGCGCCACGACTGAGTCGTACTCCTGGAAAA-C--TGCCCAAGG------CAGAGAGCACAA----AGCAGGAAGAACTGATAGGGGATCTGGAGTTGAAACCCGAAGAACTGAAAAGATTGTTGGAGTCGGGAGTGCTGACGTTGCCAG------ATC---GAGCAAAGCTCTAGATGGTCGGAATTATTGATGAAACGCAGCTGTTTTATCCGCTGGGAACACGCATCAAAATAGCCAACAACTACGGTACAGTACGATATGTGGGCGAGGTAAGC-GGCAAAAAAAGTCCTTTGGCATC--CAGAC--------ATA-----TGATTCA------AACGTG----------TTCATT-TTACAGGTGATGGGACACATGGGCAGTTGGCTGGGCATTGAGTGGGATGACGGCATGCGAGGCAAGCACAATGGAATTGTGGATGGCAAGCGCTACTTTCAAACGCAAATGCCCACCGCCGGCAGTTTCATACGTCCGGGAAAGGTGGGTCCTTGCGCCAGCCTGGAGGATGCTGCCCGCGAGCGGTATCTGAACTACGACTCGAGCAATGTGGATGAATCGCTCATTCGGGAGGCCCAGGCCAGTCTTCAGGCCTCACTCTTCGAGGTCGTGGGGATGGACAAGTTAGCGCGCAAGCAGAGCAGGTTTGAACAACTCTCAGAGGTGAGCGTCGATGAGACGCCAGTGAACGCGGCCGGGTACCTGAAGGATTTGACACAGCTGACGACGCTGAATGTGAGCCACACGCTGATTTGGAACTGGGAGACAGTGGCCAGCATGACGCAGCAGCTGCCATCCTTGAAGAATCTGAATCTTAGGTGGGTAGACGCTT---GCATCGCTT-ACTTGTTCGG--TTGATGATTTGATTCTTTTT--TAGCTCCAATCGCTTGGTCTTGCCGTCGGCATCACAAATTGCGGAGTTGGAGCCTGCCTTCCGTCATCTGAAGCACATCAATTTGAGTAGTTGCGGCTTCACCGACTGGAAGGATGTCATGCAGACGGCCTTACTCTGGCCTCACATTGTGTCGTTGAGTCTGCAAGAGAACCCCCTAAGTCAACTTTCCGAAGTCGACTGCAAGAGGATTTTTACCCAGCTACAGGAACTTGACTTGCACCGCACAAACCTTATGGATTTTGACCAGGTCGTCAAGTTGGGCAATATCACCACATTGCGCTCATTGAACCTCATAGAGAACGGAATCGAAGAGATTAAGCTGCCCGACTGTGAACCTCAGGCCAAACTCAACATGTTCGTGTCTCTGGAAAAACTCAACTTACTCCACAATCCCATTTGGAATGAGG-----------TGAGCCGGC----TAAGTCGGTAAGATCGGCT---------------TTGATGTTCTATTAAATTTTGAACCTTGTTTTCCACA-CAGGCTGCTGCATTCAATGAGTTGGATAAGCTGCCGAAGTTGAATCACCTGAGCAAGACGCCCCACTTGAAGTCAAATTTTGATGAAATGGTATCCAAAGCTGTGGGCTGCATTGCAGGATTGCAGTTTATCAATAAAGCTAAAGTGACTGCGGGGGAGAGGCGCGGCGCCGAGTACGATATTTGGAAGAAATACTCCTTGGAATGGATGCAGGCGACGCAACAGGGAGCAGATGCTTTACGGGAGTTCTGCCGAAAGCATCGCACCTATCCGTACCTAGTTAAAAGTATGCACACAGTACATACACATATGTGAAT-CGATTAGCTTACTAAGTTTCCCCATTCTCTCACTA---TCTAGAGTATGGCTCTCCGGCGGACTTTGTTCCGGGAATACAGGTCAAGAAATCGAATCTGATCAAGCTCTTCATACTGCATCAGGCCACTGGCGAGACCTGGGAGAAGAAAGTGCCCCGAATGATTACAGTGCAAACGTTGCAGGGATTGGTCATGAAGCGGTTCCGGCTGACTGACGTCGTTCCCCAGCTCTCTTACCACGATGCCAAGCATCCCGAGCTGCTGGTTCCCCTGGATAACAACGCCAAGACTCTGGACTTCTATTCAGTGCAGGAACAGGACACAGTTTTGGTTCAGTAGATGGTAATTTGGTCTTCTCGCCGGATGGCAATTCAGTTATTAGTCCCGTGGGCAATCGGATAACGGTGCACGATTTGAAAAAGTAGGTTGC------------AAGAATT---TAATGG--CCAACCGAA-------TTACATTACCCTTAACCATCCCATCAGCAACAAATCGCGCACCCTTTCGTTGGAGTCGCGCTATAATTACACAAACATTGCGCTTTCTCCGGATGGAAGCCTGCTGATCGCTGTTAACGAGCAGGGCGATGCTCAACTCATCAGCATGGTGTCCTGCACGGTGATACACAGACACAAATTCCAAACTGGCGTGCAGTGCATCTGCTTCAGTCCCGATGGAAAATATTTTGCCGTGGCGCGCGAGAATTTGGTGCTCATCTTCTGCGCACCAGGAGAAATAACCGGAGAGTACAACCCGTTCGTGCTGAAACGGAGCTTCCTCGGTGGCTATGATGATGTTACCTGGCTGGATTGGTCTTCAGATTCGCGGCTACTGGCCATTGGCTGTCGTGACAGCTCGACAAAGATCTGCGCTATCAACTACACAACGAATTTCCGCACTTACAACTTAACTGGGCACACGGATGGCATTGTATCCTGCTTCTTCGAAGCCAATAGCTTGCATCTCAACACAATCAGTCGGAATGGTCAGCTTTGTTTGTGGGAATGCAGCTTGGCCCCATCGGATTTGGAGGATCCAGAGAAACCCGAGGTGCAAGCTCCAA----------AAAGCAGGAAGCTGGAGCAA------AAGGACTCGGACAATGAATCCGAAGACGATGTAGAAAACGTGGTAGAGAAGCAGGCTTTAAAAGAAGACTCGGCAGCTATCGCCCTCGATGT------GAATGAACTGAAGGACGAGGCAGTTAAGAAGATGCATCCCTTCTTTTATAAAAAGCTGGCCCGACACTATCTGGCTGATGAACCCCGCAAAGAGCAAAGGGATGTCCAGTTGACGGCAGCCAACTATAACAGGCGCACTAAGGTCTTGGTCGTGGCCTTTAGCACCGGAGCATTCTACCTCTATGAGTTACCCGATGTGAACATGATTCATTCGCTGAGCATTTCCGACTATCCCATCTCGGCGGCGATATTCAACTGCACTGGTGATTGGGTGGCCTTGGCGTCGCGTGAGATCGGACAACTATTGGTCTGGGAATGGCAAAGCGAGCAGTATATTATGAAACAACAGGGCCACAGCAGCGAGATGACCTGCATTGCTTACTCTTCAGATGGCCAGTACATTGCCACTGGCGGTGAGGACTCCAAGGTGAAGCTGTGGAACACCCAAAGCAGCTTCTGCTTCGTCACCTTCAGTGAGCACACCAGCGGTGTGACTGGCATTCAGTTCAGTAGGAACAAGAAGTTTTTGGTCAGCAGCTCCCTGGATGGCACAGTGCGTGCTTTTGATGTCATCAGGT------AGGTTTTACACCGTACAGTTCTTA--CAGAAGACGATATCTAACAT-ATGTTGATT----TTCGTAT--AGATATCGAAACTTTAGGACCTTTACCTCACCGAATCCCGCTCAATTTTCCTGCGTTGCAGTGGACTATTCCGGCGAGCTAGTAGTAGCAGGCGGGCAGGATATCTTCGACATATTCCTTTGGTCGGTGAAAACGGGCAAACTTCTAGAGATCATCAGCGGCCATGAGGGTCCAGTGGTCTCGTTGGCTTTCTCGCCAGTAGCCACATCTTCCACTCTGGTTTCGGGTTCTTGGGACAAGACAATCAAGATTTGGAACTGCCTGGAAAGCAATAGCGAGCATGAAACCATTGATGCTGTCTCAGATGTCACAAATGTGACATTCAGTCCCAGCGGTGAAGAGGTGA--GAG-----CGAAAGATATGCCGCACCTAGA--------TCATACTACA------ATACTCTCCTATTCAGATTGCTGTGGCCACATTGAGCGGTAACATAACCATTTTTGACATCAAATCTGCTAG-TCAAGTGACCAGCATAGAGGGACGCAATGATCTGAGCAGCGGTCGCATGGAAACCGATGTGATAACAGCCAAGAAGAATGCCCAAGCCAAGTGAGTCC--------------------------TTGTA-----------------GCAATCGAAATCGTTCAAGTTTCAATT--------TGAATCAATTACGATTTCAGTTACTTCTCTACCATTGAGTACTCTGCGGATGGGGAGTGTCTGTTGGCTGCTGGAAAGTCTCCCAATATTTGTATTTACCATGTTAAGGAGGCCATCCTCCTCAAGAAATTCCAGATCACTCAAAACCACAGCTTAGATGGCCTGAATGTAAGAACTTTCCAAAAGCACATTGATTTAATGTAATGTA----------T-TTTT---TACTACTTATTAAATT---AGGATTATATCAGTCGTAAGAATTTAAGCGAATTCGGAAATATGGCTTTAGTGGAGCAACGCGAAGAGTTTGAGGGCGGAAAGGTTGCCATTCGATTGCCTGGTGTACGCAAAGGAGATATGTCCTCCAGACGCTTCCAGCCCGAGGTGAGAGTGTTCTCTGTAAAGTTCTCGCCCACTGGTCAGGCCTTTGCAGCTGCTGGAACGGAGGGCCTCTGCATCTATGCCTTGGATAAAGGTAAGCTATATGT-AAGGGTT--TAAGATTGTATTCCC---ATATTTTCACTTCATT--TTGTTTCCCATTCAGGCGTTGTCTTTGATCCGTTTGACTTGTCGCTGGAAGTGACGCCGAAGGCGGTCCATGAGTCTCTCAAAAAGCTGGACTTCACAAAGGCGCTGGTTATGTCCTTGAAGCTAAATGAACCCAATTTGATTGCTTTGGTGGTGGAGCGTGTGCCGTACAGGGATAGTAAGT---------------------------AGAATGCTAAATCGTTTTT----TATACTATTCA-----------TGGGCCAGTC-------------------C---------------------------------------------TTGTCAGTT-GGGCAACC---------TTCGGCCTT-GCCG--TGTCTAAAAATAGCAGCGA--------CACACTCACC---AGAGGCGG------TCGCCA-TTGCCCTGACTCCATTTTTCGATCGAATGTGCAAAT---TTGCACTT-------TTGCTG---------TGTTAATAAACAGTTTCAAGGCTCT---C---TCGGT---------TTGCCT-----------------------------------------TGGTTAATAACCCCT--TGCAATACCTTCCCCTTTCACA--------------TATAT-----AAATGGCC---GTAAACTGGT------------CATAAACTGCTCTGCCATCTGCC--CAGCACGTGTCTGCATTGCATGCATATGGAGTGCTTGTATATTCATGCCAATTTTTCCTTCCTACTTACATCTTTC-----TAGTCGAACTAGTCTGTGCGGATCTGTCGGCAGAATTTGCCCAGCGCTTGTTGCAGCAATTGGCCCGCCTCTTGCAATCCACGCCACACATTGAATTCTATCTGCAATGGAGCTGCTGCCTACTGACACTGCATGGAAACCAGGATGGCGTATTCCAGCACACTGGCCTGCTGGCCCTGCATGAAATCCTCTCAAGGAAATACGAAACCCTCAATAAAATGTGAGTAT--TACCATCCTTCCCTTTCTCTGAACCACTGAACTTA-----CTGATTCCT-----TTTA--TAT-------ACTCACAGCTGTGACTATAACAAGTACACTTTGAGGGTTCTCCTGGATAGGGCCGACCAGTTGGATCAAGGAAATGAGGGAAACAAGAGCACCATG---GACGGGGACAGCGATGATGATATGCTGCTTATTAGGACAAAAGAGAATGGGTCATCACAGATGCAGTTTAGATGTGCGGGGCCGTTTCAAGCAGTTATTCCAGCGGGTGGAAACGGTCAACAAAAAAGCGGGACCCTTTGAGATACTGTGCTGCGTCGGAGACTTTTTTGGCGATGATAAACAGAACGAGGAGCTGATTGCCTACAAGAATGGATTCAAGCACAGTAAGTACTAC------AGTTTACT----------GTTAC-------------TGT--TTATATGTTCA---C---ATGGTCAATCTGCAGTCACAGTGCCCACCTACATACTCGGTCCAAACCAGAAGGAGCATGAAAAGCATTTTGAGGATCTGGCGGATGGTGAAATATGCACAAACCTCACATACCTTGGCAAACGAGGGGTGTACACGCTTACTAGTGGCGTTAAAATAGCATATTTAAGTGGCGTGGAATCAGC---TGGTGCTG----CAGATTCAGCTAAGTCAAACCACGAGTTCACTAAATCTGATATTTTTGCTGTCAGAAATTCGTGCTTGGTGTCGAAGAACTGCTCCACCGAGTACAGAGGAGTGGACGTACTTCTCACATCGCAATGGCCATACGGGATGCAGGAGAATGCGAATGTAGGT----------------GCTTATTAACCA-GTATGTGGGTCTGCTTATCA----ATGATCTATTT----------CAGGAAACAGCATCCAAGTTGATATCGTTCCTCTGTCGGGAGATCAAGCCACGCTATCATTTTTGTGCCATCAACGGCACCTACTTTGAGTGCCCGCCATTTCGTATGCCGAAAGACGAGACCACGCAGTTTGAGCTCTGTACCCGTTTCATCTCACTAGCTGATGTGGGAAACAGTGAAAAGGCAAAATATATATACGCGCTCAGCCTAAAACCTGTCGACAAGTCCCGACTGCTTGATCTGGTGCAGAAGACAACCAATGAAATTCCGTGTCCCTATGCTGGGCTAGATTTGTGCGGAACCGTCGACAAGAATGACACAGTGGG---TATTCCTCGTATTGCGTTTATCAGT-------GTTATTAAAGAC-ATAAACTTTTCAGTCGGAAACCCGCCAATATTTTTACGATATGGAA---AAAAAGAAATCAAAAGGACAGCGTGGCTATGGGAAAAAGCGGCGTATGCAA-------------GAATTGAACCAGGGTAAGCC---AATAGTCAGTAGCTCGTATTGT------CGTTTCTCATAT--TTCATACAATTT--CAGAAAAATGCTGGTTCTGTTTGTCATCGCCCGATGTAGAAAAGCATCTCATTATTACTATCGGGGAACGTTTCTATCTGGCCCTGGCCAAGGGTCCAATTAACAGATATCATGTCATGATATTGTCCACAAAGCATCTGCCCTGCGCAGCACAACTAACCACTGAGGATTGGGAGGAGCTGGACAAATTTAAAAACGCCTTGCGGAAGTTCTTCAAAACCATCGGTCAAGTGGTGTGCTTTACGGAACGCCATTACAAGTCGTTCCACCTACAGATCAATGTGCTCGGTTTCGAGGAGGGTTATGCATGGAAGATAAAGCATAGTTTTGAGG---TATGC----------AAATCTCCACAAGATCCTCTA-TGAACCC-TGCTAATTATTCGCTTTAAT--------------------------------------------------CATTAAGGACAAAGCGGAGGAATTCAATCTTCAATTTGAGACGCTACCGGCATTAGATTCTCCGAAAATGTTACCAGAAATTGGACCTTATTTTCTGGCCGAGCTCCCTGATGACAGCACGCTCATTACGCGGCAGATGAATCACTTCCCGCTGCATTTCGCAAGGT-----GCGTTGAAGTTTAAAGTTTA-TTAACATTGTTATTTG----------------ATTAATCT----ATTTTCCAGAGACGTTTTCTGTTCGGAGAATCTTCTTAATTGTGACGAAAAAGTCAACTGGAAGGAATGCCTTCTCGAGAAAGACGAAGAGACGACTTATGTTTCAGACTTCCGGAAGGGGTTTGCCCCATTTGACTTCAC------------TGTCTAAATGTTTCTGTCCACTTTCAGCCACTACTCAGCCATGCACATATTCGCCAATATGTATGTGTTGCACAGCTTTGCCAACGCCGCGGCTTCGTCGCTTGGCAAGGAGCAGTTCCTAGCCCTTTACATGAGCGCCGGAGTGTTCTCCAGTCTGATAAGCATTCTGTACAAGGCGGGCACGCGACAAGTGGGCATGTCTCTAGGAGCGGTGCGTATGCA---------AAGGCAAGGTTTCCCTCGTCCCTTC----------AAATA---------AACCTTGTAATTTT------CCTCTAGTCTGGAGCGATCATGACAGTGCTGGCATACGTGTGCGCCCAGTATCCAGATACCCAGCTTAGCATATTGTTTCTTCCCGCCCTGACGTTCTCCGCCAGTGCAGGCATAAAAGTGATTATGGGCATTGACTTTGCGGGCTGCGTGATGGGATGGAAGTTCTTTGACCACGCGGCGCATTTAGGAGGAGCCATTTTTGGCATGTAAGTAAACTGTAGGATGTGGCGGTTGATTTTCACTC-ACTCACTTGTTTATCC-----------ACAGATTCTGGGCGTATTACGGTACACAGCTGTGGGCGAAACGCCTAACCCTGCTGAACTACTACCACCAGATCCGCGAATCGAAGCCGAAATAAATGAGCTGGATACGGCTGTGCAATTCTGGGGAAGATCTATCGGGGACCGGAGGACGGGTGGTTCCAGTTACCAGAAGCGAATTAGCTCTGCACAACAAGGTTACTGATGCCTGGATGGCCATTCGTGGCAGAGTCTTTAATGTTACTCGGTACATGGATTTTCATCCGGGCGGAGTGGACGAGCTAATGCGTGGAGTTGGCCAAGATGCTACTACATTGTTTGACAAGGTTCATGCCTGGGTCAATTATCCACAGCTGCTGGGAAAATGTTACGTAGGGCCGTTAAAGGAGAATGCCCCTGGACCTTTGACGGAGACTGATTCCCTCAAGACAGACACACGGGAT---------TCAAA------GCCAGTAGAGA---TTGTTCCTCGCTTCGATTGGATCCAACAAAGAAGCGAGCTTACCCTGTTCTTTTACACTCGAAGCTTCTCCAATCCCGGACTGATTGTGAGAAGAAAA---------GATCCGCAGCAGCTGGTGGCGCGTGTTTTCCTGGAGAGCAGATGGCACACGTTTGACTTACAGCTAGCAGGGAAGGTGGAGTGGCCACCGAAGGCCGTGCGAGTCGGGACTGAGACTGGAAAGATCGAGCTGGTCTTGGCCAAAGAAGAGCCAGCTCCTTGGAGTTCTTACGGTACGCACACGTCACGCAAACTGGATTCTCTTGACACACAAGAGGAAATGTATGAATATGAAGTGCTTGCCTCTAACGATTTCAATCACGACTCTTTTGAGCTGAGCTTACAGAGCGTTCAGATGGAGGTATTGATGGTGCTACCAGTGGGCCATCATGTGAACATACAAGTCCCTGTGAATGGGGTTGAAATCCAGCGGAGCTATACGCCAGTCGATCACAGTTATTTGCCCT----CCGAAACGAACTCCCTGG-----CGAGTTCTGTGAG---------CCTGC---ACTTTCTGATTAAGCGATATACTAATGGACCTGTATCTAGTCACTTGCACCAACTGCAGCCAGGCTGTCGGTTACATTTAAGCGCGCCTCGCGGCGGTTTTATGCTCTCAGACATAACCGCAAATCGGAACATCCTTCTACTGGCAGCTGGGAGCGGTCTGACACCTATTTTAAATATAATACCCCATCTACTAAAGCGGAACACAAATCGCATGTAAGTTTACAAGGAAATCAAAAGTCTTTCC---------AATCCGTACACTAACA------AACTGTATTTGAT---CCACAGCGAATCCCTGCACCTGTACTACTTCAACAAAACTGAAGCGGACATCTGGCTGAGGGACAAACTGCAGAATCTGCAAACGCAGGACGAGCGCTTCATCTGCACCCACATACTGTCCCAGGCAGAG--GAGCAGCCGCAA----CGAATATCGTCGGAGCTGCTGTCTCCTTTGTTCAAGGA-AAAGCAG--CCGGACAGGTGTACTTATGCGGCGATTTGTGGACCAACCTCCTTCAACACTGCTGCCGAAGATGTTTTGAAGAGTCTAAATGTTAAGCCGAATCAAATTCATATATTCCGCGGCTAAATGGAGCCCGTCAAGTGCTGGCGGGAGACACTCCGTTTGCGAGGCACACCTATCGTTACAGCCCTATAATGGCATATCTTCAGACACTAAACATATTGGTACACCCGGCGTGCGGAAAACTACTCTACGCGACTTTCGATTTACTCATTGCTACTCTTATTTATCACCTGGTGCACATGGAGATCAAGAGTCAGTACCAGAAGACCGTGCAGC-ATCTGCTCAGCAAGTTCAACAGACCCCATGAACCAGAC-CAGTCCCTCGATGCGCTGGATGAACGAAGTCACCCAGA------AAACATCGCTCGCGTCTCCGCATGCTGCTGGCTCTACAATCCGCTGACGGCAGTAATATCCACACGCGGGAGCGGAGACTGCTTTTCAAGCTTTTTTGTGATCCTGACCATCTATCTGCTGATTCGATCGGAACACAAATCGTCGC-AAAAG-------CATTGGCTCATTTTTGCCGCCGGACTGTCGCACGGGCTAGTTATCCATTTACGACTATACCCTTTGCTATTTAGTCTGGCCTACTATCTGTCTTTGTC-ATCACGTCTAACGCGAACGCCTTTCGATTTCCTGCGCCAAATCATGTGCCCCAACAAGCAACAGTTCTGCCTGGTCCTAGGCACACTTCTCAGTCTAGTGGCCTTCACGTGGACTTTCTATTCACTCTATGGCTGGCAATACATCTACGAAGCCTACCTCTACCACTTTGTGCGCAAGGACCCACGTCACAACTTCTCACTGCAGTTCTTGCTTCAATATCTGGGCAGCGCGGCGACAGTTGAGGAATCTGCGTTGCTGACGAAGCTACTGGTAGTAGCTCCGCAGTTTTGCCTCATTCTCTACCTGAGCTTGAGCTTTGGCCAGTTTCGTCAGACGCTGCCGTTTTGCATCTTCACCGTGGCCTTTGTAATCGTTACCTACAACTCCGTGGTGACCTCACAATACTTCATCTGGTACTTGGCGATCCTGCCCCTATGCCTGAACAACTTCAAACTCCTGTCGTGGAGCCGATCCATATTCCTGTTGGTCCTTTGGCTGCTGGCCCAGGCTCTGTGGCTGCTCCCCGCGTATCTGCTGGAGTTCAAAACCTGGAACAGCTTCAACTGGATTGGACTGCAGGGCGCAGTGTTTTTTGTAACAAACGGATACATACTAGAACAGCTACTGAGCCACTATGGGTTCACACAATTTAAATGTCAACGGAAAGCTTAAGCAGCCTGAGCGACCTCGAACTGCATAGAAAGCTGATTCAATGCGGATTTCCAAGCACTCCTGTGACGGAAACAACCAGAGCGGTTTTAATTCAAAAGTTAAAAAAACACAAAAAGGCGGAGAA---ACTAAAGAGAAGAAG---TACCAAGTATGCCCTGTACTCTCCAGAGCAGCGCGAGCAACCTATATTTA---------------------------AATATCCACAGCGTT---------TGTCTGCTGTAGACAACAACAACGACATTGAATTGTGCAGAAATCCT------TCAGTATTTAACCAGCGTAACTACGACGAGCCCGA---------------TTTAAA------------------CACACTGCAAATGTCGCCTTCCAAGATGTATGCCCCACCACCTGTTGTGGCAGCCAATTACGACAGTGAGTG------------CATGCCGCACAATATGAATATGAATGGC----AC---ATACCGCCCACAG-------TGCTCCATGCCCTTCTCGA------------------------------TT-GACTCGTCCAACAGCTATG---CCAAGC---AGAGTGGAAAAGTAAAAATTTCAGATGGAGGCGTGGTTAATAGATTGCTAAGCTTTCGGGACACCACACTGCAGAGGAA------GATCAGTCCCAAAGTCACGCACGCTGCTCAAATGTCGAGGATGCCGCAAC---CAAGGAATG------GAAAATTTAAACGT---TTCGTCTTATCCGATCTTAAGTCGTCTTTTAAAAACCCTGATATTAGACAATACATCATACCACAAATGCTGATTGGTCTCTTGGTGATATTTCTGGCAATAATTACAGTCCTCTATACGAGCAAGAAATTCGATCAGAGCCCCATGGACAAAACAGCATTGAAGTATACATTGTGTAACCAAAATGACT------TGCAATT------GGCCACCG-AGAAGGTGCACTGCATAGGAAAAGAATCTTTAAAGAGTTCGTTGCTCATGAGTGAGGAACTTTTTAAGCGCTTGAACGAGCGAGCCAGGCTCCATCACTGTACAGATGCCAGCCAGTCGCCAAGCCTTGACGTGAGCGAGTTTGTCAGAGAGCTAGTCATTAATAGCAAGACTCCGAGGGCGAATA-----TGGAGAGCAATCTGCTGGCCATTCAATACCTAATCTCGGAGAATCCGCAATGGATGATAAACATTTTGGGTACAACGGGCTCGGCC---AACACTCTGGAACAGGGCTCCTACTTTGAACTGTCTGAACCAAATCTGCCTCTCAAGTGCGTTGTTTTTAAGAAAATTAAACGCTTTTTTGCAGTAATGGGTACTCTCATTCTGGTGGTATTCGGCGTCCTCATGGTCTATTTTGGCATAGTAGTGTATCGCATGCAACAAAAGAAAGCCCTGGTTGCTGTGGACCAATTAACAAAAGACATCATACAAGAACTGAAAAACCAGAGCTTGCAGTCTGAAAGCCCTGAACTGACATTGAACCAGCTGCAGGAAAAGCTTGTGCCTTCGGAGAAACGCTCTAAGCAACTATCGTATTGGAATAAAGCCATCAAGATGTTGGAGAAGATCGACAGTCGGGTGCTGTTCGGCATGGCCTTACGAGACGGGAAGACACTGCGCACCATTGCCTGGAACCGGAACTTGGAGAAAAATGAATTGGGC------AAGAAGTGGCAGATTTCCGCACTCGATAATTCAAACAAAATTGCGAACCCACCGACACCCTGTCTGAAGGTCAGGCACATGTTTGATTTGACAGAAGTCGAACAACCCAACTTGAAGCAGTCCATCGTGGAGTCAATCATTGAGAAGGTCGGACCCCGCTGTAAGATATGTGACGTGCAACTGGATATACAGTCGTGCTGCGTCTATATCCGATGTGCAACTGAGGAGGACGCTGGCATGATACACAATGAAATCAATGGATGGTGGTTCGACAATCGCCTAATATCGATTAAATTTCTAAGACTTGAACGCTATCTAAATGGAGTACTT------GGATAAAGG-------GCAAGAGGAGCC------TACAGAGCCATTACCCATTTTGCCGGCTGTGCTGAGAGTTTTGAGCCCCTGTGATATACCTCAGCTAGATGCTCCTGGATTGAATGAGTTTAAAACGAAATGTTTCCAGCCGCAGCAGCCCACGCTTCTGCTGAACACCATTAAGCACTGGCCAGCAGTGGACAAGTGGCGGGACTTGAACTACCTCCTCAATGTGGCGGGCAATCGCACAGTTCCCATAGAGATTGGCTCCAACTATGCCAGCGACGAGTGGTCGCAGCAGCTAGTCAAAATACGCGACTTTCTGCGTAGGCAATTTGTTGTAGACCAATGTGGAGACGGACGTCGGGAAATTGAGTATCTTGCCCAGCACGAGCTCTTTGCCCAGATACCAGCACTGAAAGCCGATATCTGTGTGCCCGATTATTGCACT------GTGAGCGGTGCGGAGGAGACGGCAGCAGCTGTGGACATCAAGGCCTGGCTGGGACCAGCCGGAACCATATCACCCATGCACTATGATCCCAAGCACAATTTACTTTGCCAGGTGTTTGGATCCAAGAAGATTATACTGGCAGCCCCCAAAGACACGGATAATCTGTATCCGCACGAAAGCGAATTTCTCGGCAACACATCGCAAATAAATGGC---CGGGAGTGAAATTTCGTGTTTTTGGAATGATTTTCAATTAAAACGGCCGCCGCTGGTCACCTTGCAGGTGGAGGATACAGGATTCGGTAGGTTGA--T-CAGTTTAGACGCGAGGACACATTACTAACACCTG--------TCTCC-------------ACAGCAAAGAACGTTTTTGTGCTCATCAATAGGTACATGCAACAATTGTCTGAGCCGGATACCGAGGAGTTTGATCATACGGCAGCACTGATCGGGCGTCTTATGGCTCGCCGTAAGAACTCCTTTAGAAATATGCCCGGTTTTCGGGTCCTATGTAAGCTAAACAGTGCGCTCTGTCGCCTGCTGCGTCTAGATCTGCCCCGAGAGCTGGAACACTTCCGCGGTGCCCTGCCCGATGTGTGCGACGGCGATACGGCAGGAGCCATCCCTACCCGTAGCAGCTTTGAGTATATTTTGGTGCGACTGCTGGGCTTCTATCATTTGCATGCACGCATCCACGAGTGCTGTGTGACAGCGGCCAGATATTTCACTCAACTACTGAGGAATACCTTCTTCATGGAGACCATTACATTGCTCATAGCAGCCATAGCAAAAATCAACAAACTAAGCACCATACAGGCCAACAGAAGTGCCGGTCTCTACAACAAGCTGCGGCCCCACTGCGTCAAGTTTCCCCAGGTGGAAAGACACAAGTTTGTGCCCGAAAACTGCGAGTTGCCGGCCCAATTGCAA---CGAATTATTGCCACCACACAAAAGCAAACGGAAGATAATGCCAGTGCTCCTGCTGTGATGTTCAAGT---CCCCTGCCGTGGTCACAAGGGTGGAAAAGGCCAAGCTGGAAGCCAAATCTGACGTGGGAACTGTGATTGCCCGCGAGGAGCTACCGCTGGCACAAAATCCC---AAGA---CTG------------AATTCAACGTGGACGCGCTGCGAAGTGTGGAGGATGCAAAGCGTTTCATTGCCCGCGAAACAAAGGCCAGAAAACAGAGTCCCGTTCCAAAGAGCTGCGTCACCAAGGCCATACCCAAGCACGAGTGGCTGGGAGCCCAAACGCTCTTCCACCGTACAGTTT---CCAAGGATCCAGTAAAGTCGTTGAGCATATTTCGCAAGTTTATTATTAGATGTGGAAGTTTTTGAAAGAAATGCCCAAAGTGGAACTACACGCACACCTGAATGGCTCACTAAACACCAATAGCCTGCAGGATCTGGCCGAGAAGGTTTATGGCAACACCTCGGAGGAGTTCTCGCATCTGTGTGCGCGCTTTGTTAATTTTGAAAAGGATTCAAATCTGGACAAATGCTTCGAAAAGTTTGCCTTTGTGCATGAGCTGACCTCAACAGCCGCGGGGCTGCAGTATGCTACGGAGCTGGTCATACGTGACTTTGCCAATGATAACATTCAGTATCTGGAGCTGCGCACCACGCCTAAGGCCAACAAAAACTACCTGCGTCGCGACTATCTGCGCATTGTGCTAGACACGATCAAAAGGAGCCGCAAAAAATACCCCAACATTCTGGTGAAGCTGTTGCCGTCTATCAATCGATCCGAGCCTGTGGCGGTGGCCGAAGAGACTGTGGCGTTGGCTCTGGAATTTGCCAAAACCGATCCAGACCTGGTGGTGGGCATTGATCTGAGCGGGATCCCAACCAAAGGGAAATTCACTGACTTCTGTGGTGCGCTGGACTTGGCACGCAGGGAGGGGTTGAAGCTTGTCATCCATTGTGCGGAAATCGACAATCCCCCGGAGATCAAGGAGATGCTATCCTTTGGTATGTCGCGCTGTGGACATGGGACCTACTTGACCGAAGAAGATTTTGCCCAAATGAAGGCGGCAAACATCCCGATTGAGTGCTGCCTCACGAGCAATATCAAGTCGGGCTCTGTTTCCAGTTTCGAGGAGCATCATCTGAAGCGGCTAATGGAATCTGATGCCCCCAGAGTCGTATGCACAGATGACAGCGGCGTTTTCGACACGTCGCTGACAAATGAGTTTTTGCTGGTGGTGGAAACATTTAATGTGACGCGCGACCAGTGCATTGACCTGACCCTGGAGGCAGTGAAGCACTCATTTGCCAGTGAGCAGGAGCGCCAGCAGATGGCACTCAAAGTGGAACATTATGTAAACAGCTTGCAAACGGA-----CTAAGTGGATATGCTGGTGCTTCTGACGGCGGCGGCCCATCTGGTCTACACGCCCTTTACCAAAGTGGAGGAGAGCTTTAACTTGCAGGCCATGCATGACATTTTGTACTTGCGCAGCAATTTCACTCAGGTAATCAAACGTAA---AAGCTAC-------TTAATACCCC--ATTCGAA---TCACTGATATACGTTCTG--CATCTCTAATCCATCAGTATGATCACCATGAGTATCCTGGCGTAGTACCCCGCACCTTTATTGGCCCGCTGGTGGTGTCAATGCTGTCGGCACCATTTGTGCTGCTCTTCGAGACTCTGAGGCTCAATAAGTTCTGGGCACAATATGTAGGTAAAAGCA----------TTTTGTACATTAAAATGTCGCC----TCTTT--------TAATTC-TCGTAC-----CTATTC--CAGTGCGCCTTGTGTTAGCTGGAGCCATTTCCCTAGCTTGGAACAACCTGCGTCAGGCTGTGACAAAGATCTACGGGGTGGAGGTGCGTCTGTGGTTCACGGCCATAACAATAACGCAGTTTCATTTCATGTTCTACATGACGCGTCCACTGCCCAACATATTTGCTCTGCCCATAGGTAAGT---ATTCAAAGTACCTG--------TATGA-CCAA----TTAACTAAAAAATGTTGATG-TTACAGTGCTCTATGCTATTGCTTATTGGATGCGCGGCCAACAGAAGCCATTCATTGTGTGCTCTGGCATTGCCATACTGGTCTTTCGATCGGAGTTGGCCCTTTTTTTGGGACTACTGCTGGCCATTAACTTACTGCAGCGGCAGCTGTCCATTGATAGGT-G-TGTTGA----TGAATACCTA-TGTCCCTAACTA-------TAACTAT--TAACTATTCGCATTATCCTAAGGCTGTTGAAGATTGCTTTGCCAGCGGGCGTTTGCATTTTGGCCGCCTCAGTGCTCGTGGACTCGTTCTTCTGGCGGCGCCTGCTCTGGCCCGAGGGTGAGGTACTATGGTATAATACCATTCTTAATAAGAGCTCAAACTGGGGCACGTCACCGTTCCTTTGGTACTTCTACTCGGCCCTGCCTCGGGCTATGGGAGCATCGTTATTATTTGTGCCAATCGGTTGTGTCCTAGAGCCCAGAATTCGTCCCTTGGCTTTGTCAGCGCTGGTCTTTGTACTGCTCTACTCTGTACTTCCCCACAAAGAGCTGCGTTTCATCATATATGTATTTCCTGTGCTGAACATAGCCGCAGCTTGCGCCTGCCAACGCATGTAAGTGAGAAA---------AACTACTGGG-ACATTACCAGATTTATTATT--CTTCTTCCCTC--AGATGGATGAACTGTGCCAAGTCGACGTGGCATAGCTGCCTGGCTTTGGGGTCCGTCGGTCATCTTCTACTAAATGTCTTTGTGACCGTGTTTTTGCTTGTCATTTCGGGAACAAACTATCCGGGCGGAGCGGCCCTGTCTCGGCTGCATCGCTTGGAGAGCGCCACCCCTAATGTGTCGGTACACATTGCCAACTTGGCTGCCCAAAGT-GGAGTGTCCCGTTTCATGGAAATTCGTGATGAATGGACCTACAGCAAGGATGAGACTATGAATTACACCCAAGCTGAAATAGCCAGATATACCCATCTTTTGGTGGAAGCCAAAAACAAGCATAACACGGAGCTATGGTCATCGCTGCAGGATGATTTCGACACCTTGGAATTTGTCGATTGCTTCAACAGCATCGGCATACAATACAATTCCCTGTTGCCGGTTCGAGTTAAGACAAAGCCTTGCATAGGCATCCTCAAGAAACGG------------GCAACGACGACGCCGGCAATACTGAAAGAGAA-----------------------------AACCAAAACAAAAGTAAAAAAGACAA------------------AAGTGC---TGGAGCCTAAACCAGTAACAGCAGATCCAG-TGCCTACAGTGGAG--ATCCCCAAGGAAAATAA------------TGTGCCTGAAGCCAAGG---AGGACC--------------AGTTTCTA----GATCTG----GATGATGATGACGGCATTGTGGCGACTGTGGAAGAGACCTCCATTGAGCTCAATGCCAACATTGATCCTGAGG------------TTGACGCA------CCCGATGCTCCAACTAAGGAGATCAATTTTCTGGAACTACGAAACCTGGCCCTGGGACAAGCCTCGCGAACATCGCGGGCGGCAACCAAGCTGAAGATACGCCAGATTATCGAGCAGCACTATCGCGCCAAGGGCAAGGATATCGAAAACGACTCCTCGGAGACGATACCAAAG----ACCACAGGTGCCACTGGCGGGCGACCAGGAATAAGACAGTCTGTAAAATCAATAATTAAGCAGGAAAAAATCAAAGAAATGATTGAGCAGATTGCAACAATGGACCTCACGCGCATCTGCGATTTGGAAAAGACGTCAACGAAGGACTGTTTAAAACAGGTAATAGACAAAATAGACGA---CGAGAACACGAAAACCAAATGAATGAACA---------CCGACGAGCGCAATTTTCGATCAAGTTATTATGAGAAA------TGCTTGATCAACAGCGTCGAGGAGAACAAATCGATCAACAAGTTGCTTGAGGATGACATACGCAATTTGAACAAATTGAAGCAATTCTGTATGAAC-TACACTGTTCC-GAATGTCCACCGAAACCATCTTTGGTCTCTTGTCATGGGCATATTACCGCTTCACAAGACATCCACGGACTTTGTACGCGATCAACGTCGGGATGTGTATCAGGATCTGCTGCGGGCTGTGTCCGTGCTGCGGTGTG---------------------------------------TGGACCAAAAG------AAGGAGCTGGTGATGCACACAATGTGGCTGATGGAATCGAATCGATTGTGGCAAGGGGGCAATGCGAATGCCACTATGCAGGCGGATGACATGCATTTCATTGAAATCGTGAGGACCCTTCTGCAAATTTTCACCAACGATGTGGAGACCTATTGGATAGCAAAAGGGTTCTACAACTACACGCGCGAGCTGAAAAAGGAATGCCCCAAACTAAAGGAGCAGATCCAAATCCTGCTCAAGCGCGAGGACCTCTCACTGTTCAAGTATGT-----GAATTTTACAGTTTCTTCTATGTGGCATTCATATTTGATTTCGTCAT-------CTTAGCCGCTTGGAGCAGCTGGGTCTATTCGACAGCACTTCGGTACTCCTGGACAACTGGCTTATCACCTGCTTTGCCGGCGTCATTTGTGAGACGGTGCTGGTCAAGATCTGGGACAAGGTGTGCGGGGGCTCGCGCAAAATTGTTGTGTTCCTCTTTGTGGAGCTAGTCAAGGACATAAGGTACCTGATTCTCAAGGAAAGTTCCCTAGCAGAGGTCAAAAGACTGATAGAAACGGTAAATGGCGGGGAAGAGATGTCGGATGAGATCACCCAGCAGACCCTACTGCCTGGCATTAAGTGAGTTTGATAGGATATA----------CTATACATATACATACTCGA-CATTACTACG-TATATTTCGAATCCGCGTAGGGATCCCAATTTATGGATGGTTAAGTGCCGCATTGGAGAGGAGAAGGCCACCGCCTTACTGTTGATGCGAAAGTTCTTAACATACCTAAATACGGATGACCCAATCCAGATCAAATCGATTATTGCTCCCGAGGGCGTTAAGGGATACATTTATCTAGAAGCCTATAAGCAGACCCACGTCAAAACCGCAATCGATAATGTGGGAAATCTTCGGATGGGCAAATGGAAACAAGAGATGGTGCCCATCAAGGAAATGACGGATGTTTTAAAGGTGGTCAAGGAACAGGTCGGCCTCAAGGTCAAGCAGTGGGTGCGCCTAAAGCGAGGACTCTACAAGGACGATATTGCGCAGGTGGACTACGTCGATCTGGCCCAAAATCAAGTTCATCTAAAACTCCTACCCCGCATCGACTATACAAGAATGCGTGGTGCCTTGAGGACAACAGCAACAGTAAT--TATAATGCAA---ATGGTTGAAATTG---G------GACCAACCTAATCCCAAAAT-------------------------------------------------------------------GTACTAAATTCCTCTTGTAGGAAACTGACGATGGCAAGCGCAAGAAGAAACGCCGGCCTGTAGCAAAACCGTTTGATCCAGAAGCCGTGAGGTACAGAGTA--ACCAGCTGTC------------------CATTCCAATC----CTTATAAACGACT------TGTTTTCTAGGGCAATTGGTGGTGAGGTACACTCAGATGGCGATTTTCTACTATTTGAGGGTAATCGGTATTCGCGAAAGGGCTTTCTCTACAAGAACTTCACCATGTCAGCCATTCTATCAGACGGCGTAAAGCCCACCTTAGCCGAGCTAGAGCGCTTCGAAGAATCTCCAGAAGGTAATTCATAT-CAAATATCCAACGT----CCTTTGTCACATAATAGCATT---A----CTGTGC-CCTAACAGAGGTGAATCTGGAACTTTTGGGCAATGTCAAGGATGACCCCACTTCGACTCACTCGTTCTCCATGGGGGACAATGTTGAGGTCTGCGTGGGAGACTTGGAGAACTTGCAGGCGAAGATTGTGGCCATTGACGGCACCATGATCACGGTTATGCCCAAGCATCAGGATCTAAAGGTACG----TCATGCGATTC----------------CTCATACTGTGTACACTACTAAA-------TAATGGTTTTTTGT----TT-AGGATCCTTTAATTTTTAAAGCGAGTGAGCTGCGCAAGTATTTTAAAACTGGAGACCATGCCAGGGTGTTGGCAGGTCGATATGAGGGCGAAACTGGACTTATTATCCGTGTAGAGCCCTTGCGAGTGGTGCTCGTCTCTGATTTGACCAATCACGAATTGGAGGTTTTGCCACGGGATCTGCAGCTCTGCTCTGATGTGGCTACAGGCGTTGACTGTCTGGGCCAGTTCCAATGGGGCGATTTGGTGCAACTTGAGTAAGT----CTAAG-GTGCACTATTTTCCAACGCACATCAGACTCTAACAGGTATGGGAATAATGGGAATTTTTTAAATCAGCTCTCAGAATGTGGGTGTTATTGTGCGTTTGGAGCGTGAGAACTTTCATGTACTGGGCATGAATGGAAAGTGCATTGAATGCAAGCCAACCGCTTTGCATAAGCGACGAGAGAACCGCAATACTGTGGCCCTGGATGCTGACCAAAATCAGATTCGCCGTCGCGACATTGTTAAGGTTATGGAGGGTCCTCATGCTGTGAG------------------------TACCAACAA---GTTCGTTGGA-AGTATTTCTCATAACAATAATAATCGGATTCTAATTCGCAGGGACGTTCCGGAGAAATCAAGCACTTGTATCGCAGCTTGGCGTTCCTTCATTGCCGCATGTATACAGAAAACGGAGGCATATTTGTGTGCAAGACACGGCACTTGCAGTTGGCTGGAGGCAGCAAGACCAACGTAAATCCTGCTGGTTCGATGGGCGGACTTGGATTCATGTCACCGCGTATTCAATCGCCCATGCATCCGTCTGGCGGACGAGGAGGAGCCCGCGGAGGGGCGCGCGGCGGTAGAGGTGGTTTTCGCGTGACTCGTGATCGCGAAATTCTGGGTAAAACCATCAAGATTAGTGGCGGACCCTATAAAGGTATTTTTCTTTGTTGAGCAGTACATTTATCATT--------ATGTATATGACTTATTTGTGATCTCTGCAGGTGCTGTGGGAATTGTTAAGGACGCAACTGAGGCCACAGCTCGTGTGGAGCTCCATACTTCATGTCAAACGATATCGGTCGATCGCAATCATATTGCCATCGTTGGGGTTCCCGGCAAAGAGGGAAGCGTCTCCACATATGGGCGCACGCCAGCTCGTACGCCCGGCTACGGGGCACAAACGCCAAGCTACACTGCGGCAGGATCTAAGACCCCCTTGGTCGGAAGTCAAACGCCGAACTGGGACACAGATACTCGTACTCCTTATGGCACAATGACACCGTCGCACGATGGCAGCATGACGCCACGCCATGGTGCTTGGGATCCGACAGCAAACACAACACCGGCGCGAAACAACGATTTCGATTATTCGCTGGAGGAGCCCAGCCCAAGCCCCGGCTACAATCCAAG-------------------------------------------------------------------------TACTCCCGGCTATCAGATGACATCTCAGTTCGCCCCCCAAACTCCTGGTACTTTATACGGATCGGATAGAAGCTACAGCCCATTCAATCCAAGTCCCAGTCCTGCGCCTTCGCCTTATCCAGTTGGCTACTTGAATACCCCATCGCCATCGACCTATTCACCAAACACTCCCGGTGGTATACCACAATCTCCGTACAATCCCCAGACACCGGGGGCCAGCCTGGACTCGTCGATGGGCGACTGGTGCACAACCGATATTGAAGTTCGGATTCATACGCACGACGACACCGATCTTGTTGGACAAACAGGTATTATCCGCACTGTTTCCAATGGTGTGTGCTCTGTATTCTTACGCCAGGAAGACCGCAGCGTCTCCATTGTCAGCGAGCACTTGGCACCTGTGCCGCCCAACAGTGGCGATGAGTTCAAGGTGATCTATGGTGAGGAACGGGAGTCGGTTGGCCGGGTACTGTCCAAGCAGGAAGGCGACGTGCTCGTCTGCAAGATAAACGACGAGGTCAAGATGATACCAGTTAATCATCTCTGCAAGATGAAATCCATTGATTAAATGTACGAGAACATTCTGCCCGCTCTGGAGGGTCTCTACAAGGCTGAGGGCCAGGACATTCGGTTCA-GCGTCCCGTTCCTCAGG--------------ACACGGAA---GACCCGGTGCCTGCTCTTGGACTACGCCCAACCAAGGGGCTACAGTGTGGCCAACACGCCCAAGGGCCTGGAAAGACCCGCCATGGAGGCAGTTCTATCGAAACTAGCGGCTTATCAT-GCGGCCACGGTGCGCTATATACAGACGGGTTCCGATAAGAAAAGAGAGC---TGCCAAAGCTCG------------------TGGCCAGTGCGGCAGGGGAGCTCAAGAGCTTGCTTCAACTCCGATTCCATGAGAGCCTGCGAACGCATAACGCGAGAGAGTACGAAGACAAGGTGGTGAGTGA--------TC--GACTAA----------TGGATACCCTTACCATTGTTAAGCAACGCTCTCCCCTTCGGCACAGAAAGCGTTCCAGAAGTACGTTGGAGGAACCATCGACCATTCAGACACTAGGAAGTCTTTCAACGTCATCCTGGTTGGGTGCTGTTTGCCCAACAATATACTCAACAGCACTGATGCCTTTGGGAACGTTAAGGACTCTCTGTTCATCGACTTTCAGGCCGCCAAATACGGGCCAGCCGCGTACGACCTCTTCAGCCTGCTTCTGACGGCACCCGCCAGTCCGAAATCCCTTCACTTCGATGGCTACCTCAAGTTCTACCACGATCAGCTAATAGCCAATCTTGGCCTGCTCAAGTACCGCGGCAGGCAGCCCACCCTCACCGACCTGCAACTGGATCTGCTGAAGTACGGTCACTGGGGTAGGTCG----GGCCTCCG---TTGAACCCCCAACTGTATCTAAAACTC---GTATCTC-GCTTTTAC--CTTAGCCTTCGAGGTGGCCACGGAGATTCTGCCGCTCGTTCTCTCTCCCTTTGGCAGCGGTGACGAGCACGTTGACGATGACATAGTCGAGCTGTTCAGGAATCCAGTCTATTCGGAGCAGATAAGGGAGCTTCTGCCATGGCTGGAGGATCGTGGCTACTTCGAAGAAGAATAA
Dper 0100110011001100111100101111111111111000110100001111111111001100110111110011101111001111111111001111011111111111011111??111100111111111111??1101111111110111111101010000110011001011111111110011110011110011111111011111111111111111110011111111000111011110110111111111111111111111001111110011110111110011111111111111111100000101001110111011111111110011??11111111111110111111110011??0011111101010011111100101110??1111111111??1111111111101111110111111111110000110100??01011110011101001111111111111111111111111011111111111101110011111111??11101100110111111011110000111011111111110111111111110011111101111111010001111111111111111111??111111111100111111000011111111??111100111100110111111111??11111110111111111100110111111111111111111100??111111111111??111100111111111111110000110011111111??111111??11??11001111000100111010011111111101110111111111110111??1110??1100111111000011100111000111111111111111011111??111111111001??111111??1111111111111101011111??11111111101101111111??1111??11??110010001100??11??0100110011??111111??11??11000101111100001101111111110011001111??0101??1111101111111100111111001101111111111110111111101100111111011110111111110111110100110011110011100111101111111111001111111111??111100011111111100111111111100111000111011011111111111110111110011111111111111111111111111000011111110101111111111111111110111111100111111??111111111111111111110100111111111111111011001111001111111111111011111100111111111111111111??0011110111110101??0011111111110111110011??110011111111111111111111110111111101111101000111110111001111110011110011????1111??01111111101111011111111111110100111111001100110111111111111001010011111111??1111110111110111111111111101111111001111111111111101??0011001111111101111100111111111100001111011101111111111100111011111111111111??11??1100010101111111111111111111111111011111011101??1100??0011111111111111110011001111110111110001????110101111100111101110011??1111001111??11010011111011111111111111??1101110011111111111111010001110011111100??1111001101111110111110111101111110111111111111111100111111??1101111111011001001101001111011100101111111111111111001111??0011001111001011111111111000111111111111000011111111111100??11111100001111111100111111111111110011111100??1111111111??11??1111??1111??0111111111111111??111100111111111111101111001111001110111111000011101111110011??11110111????111101??0001011011101111110000111111011111111111111111101111111111110111111111111111001111110011??11111111??111111110011??11010000111111111111111111111101??111111111111111011111111011100111111111011111111001111111111111111111111??11111101110000110111110011110011111111??11??00??11111100011111110011111111111111111101??11110011101101111101110011110111??11111111??110111000000??111100111100111101111111011100111111111111??1100111111111111110111110111111111??11011111??00001111110011001100111111111111011101??11011101110000111101??111111111100111111??110011011111111111111111??11110011??1111111111111111001111111111110000001111111111000111110101000011111101??1111110111111011111101110011111111110011101111011111111111??0011000111111111111111100011??????0011111111111111001011??1101??11111111110011111100111111100011110111111111000011001111111110010111111101??111111????11010111001100001111??11111111??111111111101??11001100110011010011111111011111110011111101??11001100111111111100110011110111110111111100??11110011001111110011111110111111111100111100111011110100000011111111111101111111001111110111111111000000110111111111111111??111101111111111111??11111111011111111111111111111111??11001111??011011111100??001011111111111111110111001100??00101111111111111111111111111111??01111111111111101111??110001011111110010001111001111111111111101011111111111111011111111??01110011101110100111001111111111??00000011??11111101??1011011100110111001111111111110011??111101??1101001111111111011111111110111111111111110011111100111111111111110011111111001111111100101111111100001100110000111111110011111100111111010001110011001100111111001100000100001100111101110011000010110011??1111111111001101110111111111??0000011111111111111111110011110011??111111111111111111001111111111????1111001100111111111111111111??110000110001111111001111??11010011??111111111011111111111111110111111100001100??111100110111??0011111111110011111101110011??11001111111101111111??111111011111110011111111101111000011000011111111??00??1100011111111111111111111111111111111111111111111111010011001111001111111111111011110000111111111111??111110??11001100??11111011??1110??101111111111110000111101111111111111111111111111000111111101111111010011111100??0111??00111101001101001111??001111110001110111????1111111111110101111100110001001111101111111101110011110100001111??111111110111010011111111110100??00011111111111111100111111??11110111110111??1100001111??0101111111011111001100111111111111??1101??1111111111000011111111110011111111111111??111111110011001111001100111101001111111101111111??11001100001111111110001011110011??111111110110111100??110011001111110101110011011111111100001100111100111111111111110111??11001111111111111110111111110000111111111111??111111111111110111011100111011001111011011011100111111??1011001111011111110011111111110100111100001111110011111100111111001101111100000111000011??111011001111111111111111001111??00111111111111001111111110??111111110011111111111110111100111111111100??1111111111??100101111111110111??11110111111111011110111111??1100111111??10111101000000??11111111111111110011011011??00110111111111??0111111111??111111000111111100111111111101111110000011101111??111100??0011??0001011111111100011111101111111100111101110011??11??110011010111001111100000111100101100111100111100111110001100111111001111??0111??111111111111001111??011100110111111101011100110001111100111101??1100110111111111111111111101000000??01001111??1111??11001100110011??1111111111111111111111??1111000000000011110011111111011111110111000011101011110010011011010011111111111111111111110000??000011001011111111011111111111111111111111111100??1100111111011100110111111111111111111110111111011111110011011111101111??001111111101001101011111011111111111101111110100111111111111001111111111111101000111110111111111??0011??111011??11111100100011111111??111111111111010111101100011111111111111111111111??1100111111111111111010110111111111011100111110110011111100??101111111111111111??11111111001111111100111111010011111111011111111101??111111110001111111110101111111111101001111001111001111??1111110011111111111011??00111111111101110000111111111111110111110011??1111111111001111111111111100110011??11111111111111111100111111110110??110011001111111101110111011100110011001100111111111111101111001010111100111101??11??01001111??11101111111111111111??111111110011??11110001111111??010111111101111100111000111111??1111111111101111000011110011001111110011??1111001111110111??00111111??1111111111111111??11111111110111111100??11??11111111000011111111001100011111110011110011110000111111??111111100011111111111111111111111011??0100110001????11110111111111110111111111111111001100111111001111011111111111111111111101101111111111110011111111111111110011000011001111111111110011111100??1111110111111111111100011111111111111101111100111111??110011??00000000001111110011111100111111111111??1111??111111111100111111110011111111110000101101111111111111001100001111111111111111111111111111001111110011111111110101001111111111111110111111111111111111110011110011111111110001111100011111111111111101110111011111011111111111000111??1111111100111111110000??11110101111100110011111111111111111100111111??1111??11000111110011110000111110111111110011111111001100110011000000111011111111011111111100111111111111101111111111??1111111111111100001111111110111111001111111000111111??011100111111000011111111011111??1111??11??11111111110011111111111110110100001100111101111111110011010000??110111??1111101111001111110011111111110100111111001111011100110000111110??1111110000111111??11??0010??11111011??1100101110011000111100111111110011111111111100001100001100110111??101111110111??00??111111??1111010110111110??11111100110111001111111111111111011111111101111100100111000000010000??110011111100000011??111111010000111111010000001011110111111100001111000100110000111111110011111111001111110001001111111111111111??111111011111110011000011110011110111??1110??1100011111011100111111111111110100000111??111100011111111111??11??10??11111101001101111111110111001111111111111111??00001111011100??0111111111000111110111111111111100??0111011111001111111111111111111111111111??110011001101111011001111??00011100011111011100110011110100001111110011??111111110111110100111110110001110011??111111??11000111111111110000101111001111??11??000011111100011111????110011110011001111111111111100111111110011001110001111110011101111011100111100110011111100110001111111001100111111000111111011011111111111000011110011111111111111110011111101110011111111111111111100001111001100111111001100111111111111111101??1101111111??11110011110011111111111100111111111111011011111100010111111111??111111111111011100111111??11111111110011110011111100111111000111111111111111111111001111??0111101111111111111100111111111111110011011111000000??1111001111111111010111001111111111110011111101001111010011??11111111????11001011111111111111111111110000??001111111111011101111111111111110011110111??111101001111??11111111111100111111??010111111110110000??00110000111111011111110011111111111000001111110000110011111111000100111111001111001111011111000000111100011011001111110011110011110011001111101111111011111101001111001101111111??1111111100001110??11001111111111??1111010100111111110111111011101111111111111111000011??11101011110011111111111111??0111111111111111111111111111110001111101110111111111??111111111111??0111011100001111011111111111??000011101111111100111111001111001111001111111111110011110011111100110111110101001111110000011100111100??111111001111000001110000001101011111000001110111101111001101011111111100101011??000000011111??110011111100110000111100001111111111111111000011??1111011111000101111111111111001100111111110011111111011111110011111111111111??11011111001011111111111111??111100111111000101111111111111????111111111111111101??1000011100??1111101100101100111101010011111111111100001100110011111011??111111111111000111110111110111111101111111111111111111000000111101011111111101001110111111011111111100??011111110000101111101111101111001111111111111111??11000010101111110111011110??11111111??1111001100001111??1111001111001111001111111011001111110001001111111101111100111100101111??0001??11001111??001101??011111??00??1111110011110111001100??110000000111011100111110010011111111111111??111111011111??11110111111111111100110111111111??111111111111??111111111111111100??111111111111111111??1111110011111111??01??110011111111??111111111111010011011110001100??01??11??????1100110111111111111111111111011111000011111111110011111111111111111111????1111??11111111011111111111110000110111001101001110111100001111110011??111111110111111101101111111111101111??0111010011111111011101111101101111111111111100111111111111001111010111??00111111000011??11111100111111??1110??11111111111111011111011111??001111111011??1111000011111111110111000011100011??111111111100111111111111111100??10111110011111??11001100111111111101??11110101111111111111??110011??111111001111111111111110111101011111001111111111111110001111111111??110011111111011111110011011111111111111111001100111101110111111111111111111111111100111111??111111111111111111??1011111100??0011000111000100111111001111010001111011111111011100111100110000111111000011111111111100111111111001111111000000??11011111001111111111001111001100111111111100??010011111111011100111111110011??11111100??1111110011111111111101111111110011??0111111100011111000111111111110111111101111111111111??110011111100111101001101111100111111001011011100110011111100??1011111111110011011111111111011111111100111111001111??11??11111100111111??0111011100111111111011??0111??11111111001101110111110111001111101101110111110011110011111111111100111111110111011111110011000011??001111001111110100111110111100??11111111111111110000111111110011??0001111111111101111111111111??110001????11111111111111110111110101001111010000110011110011000011001111111111000111111111111111111101111100??00111111111111011111111111??011111001100011100011100111111111111111111111100111101110011111100111111111111001111111011000111111100110011111101111101111111011111111101001101111101111111110011111111000011111111111111111101111111??0011??11111111111111110011??11000011111100111111000011110101010011101111111111010011??0111??110011??1111011101000000101100111111110011001111111111111111111100110011110011111110111111111111010011111111011111111111001111110011111111111000000111110111010011??11????11??111011111111011110110100110100111111111111110011110111??111111111100110011110001110011??0011??1100110001111100010000101100111100111111??110111111100111111111111??1100111110111101??11011100001111??001101111111??1111110011??1111111111001011001011001111000000111111110000111111001110??1111111111111111111111010011??111111011101001111110010111111001100110111??001111011111111100111111110001111111??1111001101111111111111110000??100111111100??11??11011100010111111111011111001111110111110111111111101100111111011111111111111100001111111111??00111111011111011101111111111100111111111111110011011111111111001111011100??11111111111111??001111111101010011??100101011111011111101100??1111??001111??010011011100001111??110011111111110100111110111100111111??1111111001001111110000100011??1111111111111111111111??00??11??1111111111111101110011110100111111001111011111001111111111011110??111111111101001111111101111111110011110111000101??0011111111??1111111111001110111111111111??110000111111111111101101111111110011111111111111001111111111110011111111110100111111111101111100111111110011111111111111101111001111010011??1111111100111100??1110??1111111100111101011111111111000111111100111111111111111100????1111111111??0011110000011101111111110111111111????11001111111111000111001100??001100111111??11110111111111111111001111111111111111001111??11111111111111110111110100110000101111??101100??1100111111110101110111??11110011??11111111111111001111010000110011??1111111111011111??00110100111111111101110000??111100011110101111????11111101111111001111001111111111011110??111011111111010000??111111111100111100110000??1111111111011111111011111111001111111111000011111111??011100111100001101111110??1111??11111111111111001111010011111111011111110111001011111111111100011111001011??001111111111111100001011111011111111??1111110111111111111111111101??11??11111100111111001111110111111111001111111111110011111111001101111111000011111100??11001111??111111011111011111110011001100111111111111110111111111001101110011111111001111111101110011110001111110111111111111111111111111001011110111110001??111111011111111111111100??1111110111110111110011??1111110101001111111111110100111101111100000000011111??111111111101110011001111111100111111110000011111011111111100111011111101111101111111111101011100111001001111111111111111110100111100001111001100111111111111111111111111111101110101111111101111??111111001101111111001100010011??110111110011000000111111001100110011111111111110??101111011111110011??11111111111111111111111111??11111111111101111101111111111100??11111100110111??1111??111111110111100011001111111111??111111??1011111100111110000011111111000011??1110111111111111111111111111110111000011001100011100111111111111110011111111??01110011110001110000110011110001111111110000??000111011101??000011110111??110111011111111100????0000100111111111010011011111??00011111??0011??11110011111110111100110011??11????01001111??11110100??01111111111101000011111100011101111111001111111011111111001111110000111111111100??11110101110011111111110011011111111101111111111111111100??1100??0111100100001111110100111111011111011011100111001101111111011111111111011111001111111111111111111101111101111111110011111101111100111111111111??0111111111111111111001111011110011111111111111111111111111111111111111??00111111111100111111110011111111111111110011000011??11111111111111111111001111110111111100111111001100111111110011111111011111111111111100001111101111??111111110000111111111111110011111111110011101111111111111111111101110101111111111111111100111111011111111111110011ATGATGTCCACTCGAACTTTCGGAGAAACAATTGAGGTGAGCAGACTACCGCCACGCAATGT-G-----ACTATCAAATGAA------T----TTTCAA---TTGTTTGCGTTTGTAGGAGTACGAGGTACAGCACTTGTTGGGCAAAGGAGGCTTTGCTAGCGTTTACAAAGCAAGATGCCTGCACTCACATCAAGATGTGGCAATCAAAATGGTAAG-TGATAC------------------ACGTA-TGTGTTTAAGGAA----TATCTT----TTAATTGGTGTAC--CCA-----------TAGATCGATAAGAAACTAATCCAGGGGACAGGACTCACGAGCCGTGTTCGACAGGAGGTTGAAATTCACTCTCGCCTTAAGCATCCTTCTGTGCTGCAGCTGTACACATTTTTTCAAGATGTGAATTATGTGTATTTGGTTTTGGAGTTGGCCCACAACGGCGAACTGCAGCGCTATATGAAGCAGCACCTTTTACGTCCCTTTACCGAATCCGAGGGGGCCACTATATTGAGGCAGGTGGTGGCTGGCCTCCTGTATTTGCATTCCCACAACATCATGCACCGTGACATTTCGCTATCCAACCTGCTGCTCAGCAAAGAAATGCATATCAAAATCGCCGATTTCGGCCTCGCAACTCAACTGAAACGACCTGACGAAAGGCACATGACGATGTGCGGCACTCCCAACTATATTTCCCCCGAGGTAGTTTCCCGATTGTCGCACGGCCTGCCAGCGGATGTTTGGAGTGTTGGGTGTATGCTCTATACGTTGCTGGTGGGGCGACCGCCGTTTGAAACCGAAGGTGTGGAATCTACGCTCAACAAAGTCGTGATGTCTGAATTTATGATGCCATCACATTTGTCCTTCGAAGCCCAAGACCTAATCCATAAGCTGCTCAAGAAAAGCCCACACGAACGCATTACTCTTGAGCAGGTCCTCCGGCATCCATTTCTGAAAAGAACGGTTGGTGGTTCATCGTATAGTA------------------------CAACGCCTGGCGCGT-TAAATGA---------ATTCA--GTCAAAGTCTTGCCAGTAGCGATAGCGGAATCGTAACATTCGCCAGCAGTAAGTAATGCCAACTATAGATCACTGTCCGCAGAAATTGAATAATAATTCTAAATCGTT-------------------TTGAAGGTGACTCTAGGAAATCGCACCGGCTTCGGTCTGTCGACAATTCT---TCAGGA------------CAATCAATGCCACAGATAATGGAAGAATATTTGCCGTCGTCTAATCTGGGCTACGATTCGAAGGA---GCATCGAC---CTATTTACGA-----ACAGCATG-GCTCA--------TATCTACCAACACCAGGCGACCAGTTG---GAAAATAGAGACGCCAAA-TGGCCAGGAACAAACA------ACTTGGCACCGTTCACATCGG-ATAGCGACATG------------A-------------------TACCGTCACCTGTGG------GTG---------------AGAAACGTCTCTTGATGCCGCCATTAGAAACGAAAAGATTGCAACCGACGCGTTATAAAACGAAAAATGCTATAATGAGTATTTTGCGGACTGGTGAGGTTGTCTTGGAGTTTGTAAAGTTTAAGGTCAAGTA----CAATGAAGATCGTATTACTGATATTTGTCGCATATCTGAAGATGGACGCCGTATTATAATCTATCAGCCGGATCCAGGACGGTGAG-----TACAACTACAAAAATAAA------------GCCTTTTATATTGGTTTCAGCTAACATTTTTGT--TTCAGAGGCTTACCAATAAGAGAACACCCACCA------GATCCGCTGATACCAAGCGAGAACTGCGTGTATAATTACGAGAATTTACCGAATAAACACTGGAAGAAATATGTGTACGCTGCCCGATTTGTGGGCCTGGTGAAGAGCAAAACACCGAAAATCACTTTTTTCAGTAGCCTTGGGAAATGCCAGCTTATGGAGACGATGACGGACTTTGAGGTTCGCTTCTATTCCGGAGCAAAGCTATTAAAGTCCTCCAC---GGACGGGGTCAAGGTGTTCAATTCGAATGGAGCAGTGCTTTCGGATAATGGCTGTGCGGAGGCACGCAATTTAATTGACCACGGAAATGAATGTTTCTCCCATTGCGTCAATATCAGTAATGCTCTGGAGCTCGC-------CCAGACTAAAGAG--AATACGTGTTTTCCTGTCACAATTGGGCGACGGCCTGCCGCAGACATGCACGCGGGTCAACGTTTCGATGGTCTTAGGGACACTACAAACTTTGCATACTCCACTCCGAAATCAAATCAGGTAAATCGC-----------------------------------T---ATTTAATTCAATTTCTAGAGATATTACTCAAACAT---TATATTCC-TATAGGGCTCAATTAACTTTTCCGTGAGCACCATATCGACGACTCGAAGTGCCTCGGA------CTACAATTCAAATA------CACCGCGGCTCAACATGTTGGCTGCGCACCAAAATGTTCCAATCAAACGTATCACCGTTCCCGAAATTGGAATTGTTACGGAGGTAC--------------------------GATTTTTCACATTTTATTTTGCAC-CAA-------ATGCTAATTTTGGA----------ACCATTTCAGTTGTCCCATGGAGTTGTGCAAGTGCAATTCTATGATGGATCTATGGTCTCAGTAATACCAAAGGTGCAAGGAGGAGGCATAACTTATACACAGGCCAACGGTCTGTCTACCCATTTTGGCAACAACGA---CGATTTGCCATTTGCGGTCAGAGATCGAATCAATCAAATGCCACAGTTGCAAATGAAGTTAAAGTGCGCTCCATTGTTGGGGAACGCCAGAAGTGTAGACT---GCCATTTAATGACGCCCAAA---ACGA------CAACGCCTTTTTACAATCGCATGATAATTTGAATGCAAATTAATTTCGCAACGTTTCGCCCGCGTCATTTAAACATTGAAGATTATGAGACAAAGATGAAATTCTGGAAAGATCTTGTAACGCAATACCTCAAGTTTTGGGGCCAAATTACGTTTAGTTTGCGGGATCTGCAACTAAAACTCATGAGAGGCGACCAACTGCCTGCCTGTCTGGATACAGTTTTATCGGAGATGTACCAGCAGAATCAGATCCGACCGCGCA------CCGATCATGATCCAGAAAATAGCTGGACCGGATGGCTGATAAACAGCCTGGTAAAACGTCCTTTATCCTGGAGCTGGCTCAAGTTAAAGCACAGCGTTGTGGGCGAGGA---TGTGGAGGCGACGAAACTAGTGGAATGGATACATCTGGAAGTTTTAAATGTAAG-GAGAACA---------CACAATAATTTTA------ACTGCTTACAATCGTTGACTCATTCGCACCCAGGACATTTGCGGCCTTATGATTAAGAAGATATTGCCCGAGAACCGAGGAAAACTGTTCCATTTTGATGCGTTCAAGTCCCTTTGCGACGTCCATCACATTCGCATCCATGCGGA---GAAGGACATCTTTGCTTGCCTGATCACCCTGCATGCCCGTCATCTGGTTGGGTTGGAGTTCAAAACCGAAAAGCAAGCGCGTTGCATTCATTTAATAAAAATACCATGTAAG----TGCTGAGACACTGACTATAACGGAGAGCCAATACTGATCCCT-AACTTTATTC-----AATGTAGTCAAGGAAACAGACGATCTTAGCATTAATGAATTAGATCTTGGCGTTCACCGTCTACAGATCACACAAGCAGATCTACTTAAGCAGCTGCAGAACCTAGAGGAGGAAATCAAGGCAAACGACGAGAAGGCGCGTCAGTACATAAAGGAGAATAAGCGGCAAATGGCCAAGACGTACCTTCGCAAAAGGCATCTGGTTGAAAAGAATCACGGTA--------GTGTAAATGATCCCTCT---CAGCCT----TGGCTACAGTTCTTT----AACTCTTTCGATTGTGATTTTCAGAGCGACGCAGCCTTGCACTATACAACATTGAATTGCTCCTTTCTAGCGTGGAAGAGGCCCAAAACAGTGGCGTAGTTCGCGATGCATATAAAATTGGCTCCAGCACATTGCAAAAAATTCTCTCCAACTCTGGCCTCAAGTACGACAATGTCGATGAAGTTCTGGCCGATGTGCAAGAATCTCTGGAACAGCACCGAGAGGTCCAAGATGTCCTGTCCAATGGCGTATTAGATACAGCCTCCACCCAGGAAGATGATC---AGCTCGAAAATGAACTGCGCGCTCTGTGTGGGGAAACTAATTCAG------------TATCGAA---TGCAGC--------AGTT-ATCAACAACAACGAGAGACTGGAGGTCGTAATTAGTGATCAAGAGATGAATGACGGAGCTCGTAA---------CGCCGCAGAAGGCCAATCCCGTGAAATTCTTTATTGCCGGAGGTTTTGGTGGCATGTGCAATGTCATCACTGGCCATCCACTCGACACAATCAAGGTATG----CCACAAAAATTCCACTTGGGAAATGTTTC--TTGATGCCAAACATATGTGTTTCTTAT-----------CTG--CAGGTTCGGCTCCAGACAATGCCCCTGGCGGCGCCTGGCCAGCAGCCCAGATACAAAGGCGTCATCGACTGTGCCGTAAAGACGTTTCGTCAGGAGGGATTCCGGGGTTTCTACAGAGGAATCTCCGCCCCCCTTCTGGGCGTAACTCCCATTTACGCAGTGGACTTTGCCGTCTATGCGGCAGGCAAACGTCTGTTCCAAACGGATGATCATATACGGCTCACCTATCCACAAATATTTACCGCCGGAGCCTTTGCGGGTGTGTGTTCCGCCTTGGTTACGGTGCCCACGGATCGGATTAAAGTCCTGCTGCAGACACAGACGGTGAGTGGAGGACCTCAGATGTACAATGGGACGCTGGACACGGCTGTGAAGCTGTACAGACAGGGCGGGTTCAAGAGTCTCTTCAAGGGAACATGTGCCTGCATTCTGAGAGGTTAGT-ACTCAATC----------TTTACATCCGAAAA------GAGGCCATTA-----AATATCTT-GTATAACCCACTAGATTCCCCCACCGGTTTCTACTTCGTGACCTATGAATTCCTTCAGGATTTGGCTAGAAAAAAATCAAAAACTGGACAAATAAGCACCACCTCAACCATTTTAGCTGGCGGAACATCTGGCATTGTGTTCTGGACTTTGGCCGTGCCCTTCGATGTACTCAAGAGCCGTCTACAATCAGGTGAGTCATCATCAT---CATCGATTTACCAAGTATCGGCCATTATT-----GAATCATTTA-TGATGGA--TTT-------TACAGCACCCGAGGGCACTTATAAGCACGGCATTCGCAGTGTTTTCAGGGATCTTATGGCCACCGAGGGTCCTACAGCGCTGTTTCGTGGTGTCCTGCCCATTCTCCTACGTGCCTTTCCAGCCACGGCAGCGGTTTTCTTTGGCGTGGAACTGGCCAATGATTTTTTAAA---TTAAATGGCAACCAAACGACGAAAACGTGCACCAAGCGATAACATAAACGAAAGAAAGAGTAAAAAACATACTCTTGATTCGGATGAAGAAGATTCTGACCACTACGAACGGT---------------GTGA-ATAAAATTTTAAGATTG---TGGTTT------ATTTTCTTTTACAA---CCTATTATC--TTACAGTGAATATATGAATGATAGCGACATTGAAGGCGGCGAGGAGGGCATTCCAAAAGTAGAAGACAATGTAAAGGTAACACCTTTTAATATGCGAGAGGAGTTGGAAGAAGGTCATTTTGATAAAGATGGTCATTACCATTGGAATGTTGACACGGAAATAAAAGATAATTGGTTGGATAACATCGATTGGGTTAAGGTAAGGATG--ATTGATTCAGTAT---------CTCTTATCATATATAAATC----------TGTATCCCTTAGATCG------AGAAAGGTGACT---------CCAAAAATGGCGATCAAAGCTTAAATTCGTCGGAT---AGTTCTATAGAACCCCCAGCGAATCCCTTCAATTTGTCTATGACACTAAGAAAAATATTGGAATATTTAAAAGAGGGGGAAAGCGTTCAACAAGCCTTGAAAAGATTGGGAAATCAGCGTCCAGCGGTATCAACTCTGGAAAGAATAAAACAAAAGAAAGCTGGCTTTGTTGATACAAAAACTCAAGATATTTTGAAACTAACTGAGCTTGCTAATGAAATACTTTTAAGGACGGGCAACATGAATATATATGACGAAACTACGGAAAGCATTAAATCCAAGCTTACTGATTTGCCTAGCACAAGCAAATCTACAATTGATGACGAGGTTGACATGTATGCTGATGATTTCGATTTGAAAGAGTCTCAACGTTTTAAAGCG------CGTCCTACATCAAGT---CAAACTATGACCGATTCGTCTGA---------------AGTCATGTGGGAGTTTAAGTGGACACAAAATAACGATGAAATCCATGGCCCTTTTACCACTGATAAGATGTTAAAATGGTCTAAAGAAAAATATTTCAAAAATGGGGTCTATGCTCGGAAATGTGGCGAAAAATCAAACTTTTATTCCAGCAATAGAATAGACTTTGAATTATATTTGTAAATGCCAGATTGAAGCCAAAATGAGTGGAATCGGAAGAGCAATGGTTTTGCTGCACACCGTAGACTCCGATTCTACAAAGTTAAACATGCAAATTATAAATACTGCACAATTGGCTGAATCTGTTAGTGCTAAGGTACGTCGGTTAGATTTGGCTCGCTGCCGTGCATCTGAATGTCAACAGCGTGTACACGATCTTATTGATCTACAACTATGTAGCCAGGGAGTAGTGAAAGCCGTAAGCGAGGAAGATTTCGAAAAGGGTGCCGCCCACATTGCACGGTTTCTGGCCATGGATCAGCAATTATTGCATCGAACTGCCGATGATGT------CTCGATAACGTCCGTCAGCGACGCCGTTCAAACTCTTGAGGATGCGACTGAAAAAATTCGAGAGCTAATATCTAGACGTTTTGATGATGCTGTTAAAAGCAATGATTTGGCGTCGGTGGAAAGATTTTTTAAAATCTTTCCATTAGTTGGCTACCATCGAATCGGTATAGAAAAATTTTCCACTTACATTTGTCAGAAGTTATCGGATAAAGCCCAAAAAGAACTTAGGAATGTACAGGACATAGCCAAAGCCGAATGTCGTTTGCAACTAGCTTATGCCGATCGATTCACGTCGATTTTAGAGAACTTTGCACGAGTAGTGGAAGTTAATCAGCCCATCGTTGAAGCATATTATGGACTGGCGTACGT----AT--------CAATTAGATTTAAAATCGTT--------ACGTCTTATATAAGATAAATATATATCTCT----ACCAATAGGTCCGCGCCTCTAATTGATATGATCGTCATTTTGCAAGAGGAATGCGACGCTGAGACAAAAAATTTATTGTTGGAATTTAACAAGAATAGACAAATTGTGTATCGCAGCAAAAAAGTTTACGAATGCACTCAAAGGTCA---AGCAATGGAACTGCCAGCAGTAATAGTATCCCTTCATTGGGTCATTATCGTAACCCCTCTGGTGGATCAATAGACAAACTAAACCCGATAGAAATCGATGCAATTATAGCTGAAATAACGGTCATGCACTCGAGAGTAGAGTTGTACTTCCGTTTTATGCGACGCCGAGTGCAAGTAA-----------AAACTGCT-----TTAATTTTAATTCTAGCCTGTACTGAAGAACCTT---TATTTTAGATTCATGTAGATACATGTGTTCCCGAAAAAGAAGACCAGATCAATATTTTAAACCGATATGAAACGATTGTAAAGAACTCGGACCTTCGGCGACAAATGCAAGAAATTTTGAGCACATATTTGCTCTTTGAGAGGTAGA------GTAAA--CGGTTTTCTCTTCTTTGTATAAACTAAAACATTTGTACATGTTTCTATATGA--ATTTG-----TAGATATTTCATGGAGGAAAGCGTGCTTAAAGCTATCGCCCTTGACAAGTATGAAGTTGGACAGCAATGTTCATCTATAGTAGATGATGTTTTTTTCATACTTCGAAAATCCATTCGTCGTGCGTTGACAACGCAATCAATAAACGGAACATGTGCTGTTATTAATAACGTAGCTGCCTGTCTAGATGGTGATTTTATAGCTGCGCTCAAAGCTCCTTTGAAAAGTGGTTACCCCTCTGGATATATCGACCTGGCTCAGGCCTATAACGCAATACAAACCACGTTACAGCAAGGGAAACTGCATTCGAGCGATGCTGATCGAAGCCGAACTAATTTTCTAGTCCAACTGAACAATGCAGACATGTCGACTGAATATATCGAGACTCTGTGCCAAACCATGGAACAAGAAATCGCTGGAACATTTCCGTGCACGTCCTCTGTTGAGCGACAATTGCTTGACAGCTGCTTAACAGAACTGAAGACTGTTCGAGACGCTTTAAAGGCCACTGTGGATTTTGGAATGCAGCAACTTAGGTCCAGCGCAATAAAACCACGTCTTAATCCTTGGATAAACAAATTTTTAAGCTATAGCCACAACCTTACAGAGGTAAGTTTGAAAAAGTGGCTTACCAAA------------CAAAGGCAAAACTATATTCTTAATTTGATAATACAT-----------TTTAGGAAGAACTTGCCATTTATGAAGCTGAAGAAACTTTTGTTCAGTTTTTTATCGTTCATCTGGATGGACTCCTAAATTCCTTCAAAACCGCATTGAGCCCACGCAATTACGATGCGCTTGTTAGCATATTGGCAACGGAATTCACAATTCAATTGGAGAGGGCTATTAAAAAATGCAGTTTTAACAGGGTAATTATTTTTATTTATTAGTTTTCTTCAATTCGGCACTCAT--------TCTATTC-T-------CTCAATTGGCAGCTTGGTGGCCTAGTTCTCGATCAGGAGGTTCGTGCTTTGGGGACATATTTAACAGGAGCGACATCATGGTCTGTGCGAGATAAGATGACGCGAATTTCTCAAATCGCCACTGTCTTAAATCTAGACAAGGTTTCCGAGCTCTCTGAATTTTGGAGTCCTGACAATAATAAAGAAATGCCGTCATGGCATTTAACTCCAAACGAAGTCCGTGCTATTTTAGCCTTGAGGTAAATGAGTTATAAACTAAAAGTTATTGGATTGTTAGAGCTGGAGGCGTTTCAAAAGCTCTACAAACAAAACTGGCCCAAATACTGTCCCGAATACTATTGTCTCGATAATTTTATAGAATTTCTGAAGGCGGATCCACAAATCAAGAACTTAAAACTCTTTACTTTAGAGGGAGAGCAGGCCAGATATGATGCGCTCTTTGTTGTTGTGGTCTGTAA------TGAGATACTCT-----T-AAATTACATATAACATTTCTAA------GAAGTACTCT------------------TTAGGATCGCTATCAGATTTTTGTGGGAAGTATA---AACAACACAAATGGACTTACGCGGCAGGCCCTCGATTTACTGGATTGGTCCTTTGGCTTCAAGTGCAGTTCCATACCCTCCAGACACATCGAAGCGTTGGATAATGTTGTTCGGTCAAAAGAATTGAATTTGGAGTTCCGTGATGCCACTGATTTGTTTTACATGAAGGCAGAGGATGCCCTGATGCTAAAGGTTGAGTAAGTGAATGAAATAAAGTTCGTTGGTCGACGTTATAAGTTATA--------TATTCATT-------------------CAGGCCTCCGTCAGGTTTCATTTTTAAATCATTGAGTGAGGCAGATGCTCCGTTGATCAATGAGGAATGGCCCAACCATCACTTGGGTTCTCTGTACTTCATCCAAAGACAAATTCGAATGTGCGTGAATGCTGGTCTATATACAGAGGAAACCCAGGAATTGGTGGCCTGGTGCATCAGGTGAATGCCGCTGAAAGGCATCAAAGTCTTGGAATTCGTTGGCCTAGCCCCTGGTCCACTCTGTGGCAAAATCCTGACCGATTTTGGGGCTACCGTCACCCGCATTGACAAGGTAAA--CACTCC-------------------AATTC---GATCATTGATC----TTTCTACATCTTAAC---------ATTTTTAA---AGATCCTCGATAATCAGTTGGATGTACTGCAACATGGCAAGCGTACAATGTGCGTTAATATGAAAGATCCTGAGGGGCAGCAGCTGGTGCGCCGCCTGGCCAAGAAAAGCGATGTACTCATCGAACCCTTTCGACCGGGCGTCATGGAGAAGCTCCACTTGGGTCCCGCCGAGTTGTGCGGAGAGAATCCGCGTTTGATCTATGCCCGTCTGACGGGATTTGGCCAGCAGGGACGTTTGGCGGCACGCGCTGGTCACGATCTCAACTATGCAGCCATTTCGGGCGTTCTGTCCATGCTGGGACGCAGACACGAGAAGCCCACCGCACCGATTAATCTTTTGGCCGACTTCGCGGGCGGCAGTGTGATGTGTGCCCTGGGCATTTGCCTGGCCCTGCTGGAGCGCCATAACTCTGGGCGTGGCCAGGTCGTGGATGCGGCCATGGTCGAAGGAGCTGCTTATGTGGCCAGCTGGTTGTTCCTGTCGCGGGATCTTCATATTTGGGG------AAAGCAGCGTGGCGACAACATCCTCGATGGCGGGGCATATTTCTACGATAACTACCAAACAAAAGACGGTCTCTACATGTCTGTGGGCGCGCTGGAGCCGCAGTTCTTTGAGCTTCTCAGGCAGCGATTGGAACTGCCCGAGGATCTGCCGCAGTTCGGAGACGAGCATCAAGAGCGGGGCAGGCGGCTATTAACGGAAGCATTTCTAACAAAAACCCAGGCAGAATGGTCGAAGATCTTTGAAGACATAGATGCTTGCGTTTATCCCGTGCTGGACTATACAAAAGTCCACCAACATGCCCACAATAAGGAGCGGCAATCCTTCGGGCTGCTCGGTGATGCAGTGGCACCGCGTCCAGCGCCACGACTGAGTCGTACTCCTGGAAAA-C--TGCCCAAGG------CAGAGAACACAA----AGCAGGAAGAACTGATAGGGGATCTGGAGTTGAAACCCGAAGAACTGAAAAGATTGTTGGAGTCGGGAGTGCTGACGTTGCCAG------ATC---GGGCAAAGCTCTAGATGGTCGGAATTATTGATGAAACGCAGCTGTTTTATCCGCTGGGAACACGCATCAAAATAGCTAACAACTACGGTACAGTGCGATATGTGGGCGAGGTAAGC-GGCAAAAAAAGTCCTTTGGCATC--CAGAC--------ATA-----TGATTCA------AACGTG----------TTCATT-TTACAGGTGATGGGACACATGGGCACTTGGCTGGGCATTGAGTGGGATGACGGCATGCGAGGCAAGCACAATGGAATTGTGGATGGCAAGCGTTACTTTCAAACGCAAATGCCCACCGCCGGCAGTTTCATACGTCCGGGAAAGGTGGGTCCTTGCGCCAGCCTGGAGGATGCTGCCCGCGAGCGGTATCTGAACTACGACTCGAGCAATGTGGATGAATCGCTCATTCGGGAGGCCCAGGCCAGTCTTCAGGCCTCACTCTTCGAGGTCGTGGGGATGGACAAGTTAGCGCGCAAGCAGAGCAGGTTCGAACAACTTTCGGAGGTGAGCGTCGATGAGACGCCAGTGAATGCGGCCGGGTACCTGAAGGATTTGACACAGCTGACGACGCTGAATGTGAGCCACACGCTGATTTGGAACTGGGAGACAGTGGCCAGCATGACGCAGCAGCTTCCATCCTTGAAGAATCTGAATCTTAGGTGGGTAGACGCGT---GCATCGCTT-ACTTGTTCGG--TTAATGATTTGATTTTTTTT--TAGCTCCAATCGCTTGGTCTTGCCGTCGGCATCACAAATTGCGGAGTTGGAGCCTGCCTTCCGTCATCTGAAGCACATCAATTTAAGTAGTTGCGGCTTCACCGACTGGAAGGATGTCATGCAGACGGCCTTACTCTGGCCGCACATTGTGTCGTTGAGTCTGCAAGAGAACCCCCTAAGTCAACTTTCCGAAGTCGACTGCAAGCGGATTTTTACCCAGCTGCAGGAACTTGACTTGCACCGCACAAACCTTATGGATTTTGACCAGGTCGTCAAGTTGGGCAATATCACCACATTGCGCTCATTGAACCTCATAGAGAACGGATTCGAAGAGATTAAGCTGCCCGACTGTGAACCTCATGCCAAACTCAACATGTTCGTGTCTCTGGAAAAACTCAACTTACTCCACAATCCCATTTGGAATGAGG-----------TGAGCCGGC----TAAGTCGGTAAGATCGGCT---------------TTGATGTTCTATTAAATGTTGAACCTTGTTCTCCGCA-CAGGCTGCTGCATTCAATGAGTTGGATAAGCTGCCGAAGTTGAATCACCTGAGCAAGACGCCCCACTTGAAGTCAAATTTTGATGAAATGGTATCCAAAGCTGTGGGCTGCATTGCAGGATTGCAGTTTATCAATAAAGCTAAAGTGACTGCGGGGGAGAGGCGCGGCGCCGAGTACGATATTTGGAAGAAATACTCCTTGGAATGGATGCAGGCGACGCAACAGGGAGCAGATGCTTTACGGGAGTTCTGCCGAAAGCATCGCACCTATCCGTACCTAGTTAAAAGTATGCACACAGTACATACACATATGTGAAT-CGATTAGCTTATTATGTTTCCCCATTCTCTCACTA---TCTAGAGTATGGCTCACCGGCGGACTTTGTTCCGGGAATACAGGTCAAGAAATCGAATCTGATCAAGCTCTTCATACTGCATCAGGCCACTGGCGAGACCTGGGAGAAGAAAGTGCCCCGAATGATTACAGTGCAAACGTTGCAGGGATTGGTCATGAAGCGGTTCCGACTGACTGACGTCGTTCCCCAGCTCTCTTACCACGATGCCAAGCATCCCGAGCTGCTGGTTCCCCTGGATAACAACGCCAAGACTCTGGACTTCTATTCAGTGCAGGAACAGGACACAGTTTTGGTTCAGTAGATGGTAATTTGGTCTTCTCGCCGGATGGCAATTCAGTTATTAGTCCCGTGGGCAATCGGATAACGGTGCACGATTTGAAAAAGTAGGTTGC------------AATAATT---TAATGG--CCAACCGAA-------TTACATTACCCTTAACCATCCCATCAGCAACAAATCGCGCACCCTTTCGTTGGAGTCGCGCTATAATTACACAAACATTGCGCTTTCTCCGGATGGAAGCCTGCTGATCGCTGTTAACGAGCAGGGCGATGCTCAACTCATCAGCATGGTGTCCTGCACGGTGATACACAGACACAAATTCCAAACTGGCGTGCAGTGCATCTGCTTCAGTCCCGATGGAAAATATTTTGCCGTGGCGCGTGAGAATTTGGTGCTCATCTTCTGCGCACCAGGAGAAATAACCGGAGAGTACAACCCGTTCGTGCTGAAACGGAGCTTCCTCGGTGGCTATGATGATGTTACCTGGCTGGATTGGTCTTCAGATTCGCGGCTACTGGCCATTGGCTGTCGTGACAGCTCGACAAAGATCTGCGCTATCAACTACACAACGAATTTCCGCACTTACAACTTAACTGGGCACACGGATGGCATTGTATCCTGCTTCTTCGAAGCCAATAGCTTGCATCTCAACACAATCAGTCGGAATGGACAGCTTTGTTTGTGGGAATGCAGCTTGGCCCCATCGGATTTGGAGGATCCAGAGAAACCCGAGGTGCAAGCTCCAA----------AAAGCAGGAAGCTGGAGCAA------AAGGACTCGGACAATGAATCCGAAGACGATGTAGAAAACGTGGTAGAGAAGCAGGCTTTAAAAGAAGACTCGGCAGCTATCGCCCTCGATGT------GAATGAACTGAAGGATGAGGCAGCTAAGAAGATGCATCCCTTCTTTTATAAAAAGCTGGCCCGACACTATCTGGCTGATGAACCCCGCAAAGAGCAAAGGGATGTCCAGTTGACGGCAGCCAACTATAACAGGCGCACTAAGGTCTTGGTCGTGGCCTTTAGCACCGGAGCATTCTACCTCTATGAGCTACCCGATGTGAACATGATTCATTCGCTGAGCATTTCCGACTATCCCATCTCGGCGGCGATATTCAACTGCACTGGTGATTGGGTGGCCTTGGCGTCGCGTGAGATCGGACAACTATTGGTCTGGGAATGGCAAAGCGAGCAGTATATTATGAAACAACAGGGCCACAGCAGCGAGATGACCTGCATTGCTTACTCTTCAGATGGCCAGTACATTGCCACTGGCGGTGAGGACTCCAAGGTGAAGCTGTGGAACACCCAAAGCAGCTTCTGCTTCGTCACCTTCAGTGAGCACACCAGCGGTGTGACTGGCATTCAGTTCAGTAGGAACAAGAAGTTTTTGGTGAGCAGCTCCCTGGATGGCACAGTGCGTGCTTTTGATGTCATCAGGT------AGGTTTTACACCGTACAGTTCTTA--CAGAAGACGATATCTAACAT-ATGTTGATT----TTCGTAT--AGATATCGAAACTTTAGGACCTTTACCTCACCGAATCCCGCTCAATTTTCCTGCGTTGCAGTGGACTATTCCGGCGAGCTAGTAGTAGCAGGCGGGCAGGATATCTTCGACATATTCCTTTGGTCGGTGAAAACGGGCAAACTTCTAGAGATCATCAGCGGCCATGAGGGTCCAGTGGTCTCGTTGGCTTTCTCGCCAGTAGCCACATCTTCCACTCTGGTTTCCGGTTCTTGGGACAAGACAATCAAGATTTGGAACTGCCTGGAGAGCAATAGCGAGCATGAAACCATCGATGCTGTCTCAGATGTCACAAATGTGACATTCAGTCCCAGCGGTGAAGAGGTGA--GAG-----CGAAAGATATGCCGCACCTAGA--------TCATACTACA------ATACACTCCTATTCAGATTGCTGTGGCCACATTGAGCGGTAACATAACCATTTTTGACATCAAATCTGCCAG-TCAAGTGACCAGCATAGAGGGACGCAATGATCTGAGCAGCGGTCGCATGGAAACCGATGTGATAACAGCCAAGAAGAATGCCCAAGCCAAGTGAGTCA--------------------------TTGTA-----------------GCAATCGAAATCGTTCAAGTTTCAATT--------TAAGTCAATTACGATTTCAGTTACTTCTCTACCATTGAGTACTCTGCGGATGGGGAGTGTCTGTTGGCTGCTGGAAAGTCTCCCAATATTTGTATTTACCATGTTAAGGAGGCTATCCTCCTCAAGAAATTCCAAATCACTCAAAACCACAGCTTAGATGGCCTGAATGTAAGAATTTTCCAAAAGTACATTGTTTTAATGTAATATATAAATGTTTTT-TTTT---TGCTACTTATTAAATT---AGGATTATATCAGTCGTAAGAATTTAAGCGAATTCGGCAATATGGCTTTAGTGGAGCAACGCGAAGAGTTTGAGGGCGGAAAGGTTGCCATTCGATTGCCAGGTGTACGCAAAGGAGATATGTCCTCCAGACGCTTCCAGCCCGAGGTGAGAGTGTTCTCTGTAAAGTTCTCGCCCACTGGTCAGGCCTTTGCAGCTGCTGGAACGGAGGGTCTCTGCATCTATGCCTTGGATAAAGGTAAGCTATATCT-AAGGGTA--TAAGATTGTTTTCCC---ATATTTTCACTTCATT--TTGTTTCCCAT-CAGGCGTTGTCTTTGATCCGTTTGACTTGTCGCTGGAAGTGACGCCGAAGGCGGTCCATGAGTCTCTCAAAAAGCTGGACTTCACAAAGGCGCTGGTTATGTCCTTGAAGCTAAATGAACCCAATTTGATTGCTTTGGTGGTGGAGCGTGTGCCGTACAGGGATAGTAAGT---------------------------AGAATGCTAAATCGTTTTT----TATACTATTCA-----------TGGGCCAGTC-------------------C---------------------------------------------TTGTCAGTT-GGGCAACC---------TTCGGCCTT-GCCG--TGTCTAAAAATAGCAGCGA--------CACACTCACC---AGAGGCGG------TCGCCA-TTGCCCTGACTCCATTTTTCGATCGAATGTGCAAAT---TTGCACTT-------TTGCTG---------TGTTAATAAACAGTTTCAAGGCTCT---C---TCGGT---------TTGCCT-----------------------------------------TGGTTAATAACCCCT--TGCAATACCTTCCCCTTTCACA--------------TATAT-----AAATGGCC---GTAAACTGGT------------CATAAACTGCTCTGCCATCTGCC--CAGCACGTGTCTGCATTGCATGCATATGGAGTGCTTGTATATTCATGCCAATTTTGCCTTCCTACTTACATCTTTC-----TAGTCGAACTAGTCTGTGCGGATCTGTCGGCAGAATTTGCCCAGCGCTTGTTGCAGCAATTGGCCCGCCTCTTGCAATCCACGCCACACATTGAATTCTATCTGCAATGGAGCTGCTGCCTACTGACACTGCATGGAAACCAGGATGGCGTATTCCAGCACACTGGCCTGCTGGCCCTGCATGAAATCCTCTCAAGAAAATACGAAACCCTCAATAAAATGTGAGTAT--TACCATCCTTCCCTTTCTCTGAACCACTGAACTTA-----CTGATTCCT-----TTTA--TAT-------ACTCACAGCTGTGACTATAACAAGTACACTTTGAGGGTTCTCCTGGACAGGGCCGACCAGTTGGATCAAGGAAATGAGGGAAACAAGAGCACCATG---GACGGGGACAGCGATGATGATATGCTGCTTATTAGGACAAAAGAGAATGGGTCATCACAGATGCAGTTTAGATGTGCGGGGCCGTTTCAAGCAGTTATTCCAGCGGGTGGAAACGGTCAACAAAAAAGCGGGACCCTTTGAGATATTGTGCTGCGTCGGAGACTTTTTTGGCGATGATAAACAGAACGAGGAGCTGATTGCCTACAAGAATGGATTCAAGCACAGTAAGTACTAC------AGTTT-------------AGTGT-------------CGAT-TTATATGTTTA---C---ATGGTCAATCTGCAGTCACAGTGCCCACCTACATACTCGGTCCAAACCAGAAGGAGCATGAAAAGCATTTTGAGGATCTGGCGGATGGTGAAATATGCACAAACCTCACATACCTTGGCAAACGAGGGGTGTACACGCTTACTAGTGGCGTTAAAATAGCATATTTAAGTGGCGTGGAATCAGC---TGGTTCTG----CAGATTCAGCTAAGTCAAACCACGAGTTCACTAAATCTGATATTTTTGCCGTCAGAAATTCGTGCTTGGTGTCGAAGAACTGCTCCACCGAGTACAGAGGAGTGGACGTACTTCTCACATCGCAATGGCCATACGGGATGCAGGAGAATGCGAATGTAGGT----------------GCTTATTAACCA-GTATGTGGGTCTGTTTATCA----ATAATCTATTC----------CAGGAAACAGCATCCAAGTTGATATCGTTTCTTTGTCGGGAGATCAAGCCACGCTATCATTTTTGTGCCATCAACGGCACCTACTTTGAGTGCCCGCCATTTCGTATGCCAAAAGATGAGACCACGCAGTTTGAGCTCTGTACCCGATTCATCTCACTAGCTGATGTGGGAAACAGTGAAAAAGCAAAATATATATACGCGCTCAGCCTAAAACCTGTCGACAAGTCCCGACTGCTTGATCTGGTACAGAAGACAACCAATGAAATTCCGTGTCCCTATGCTGGGCTAGATTTGTGCGGAACCGTCGACAAGAATGACACAGTGGG---TATTCCTCGTATTGCGTTTATCAGT-------GTTATTAAAGAC-ATAAACTTTTCAGTCGGAAACCCGCCAATATTTTTACGATATGGAA---AAAAAGAAATCAAAAGGACAGCGTGGCTATGGGAAAAAGCGGCGTATGCAA-------------GAATTGAACCAGGGTAAGCC---AATAGTCAGTAGCTCGTATTGT------CGTTTCTCATAT--TTCATACAATTT--CAGAAAAATGCTGGTTCTGTTTGTCATCGCCCGATGTAGAAAAGCATCTCATTATTACTATCGGGGAACGTTTCTATCTGGCCCTGGCCAAGGGCCCAATAAATAGGTACCATGTCATGATATTGTCCACAAAGCATCTTCCCTGCGCAGCACAACTAACCACAGAGGATTGGGAGGAGCTGGACAAATTTAAAAACTCCTTGCGAAAGTTCTTCAAAACCATCGGTCAAGTGGTGTGCTTTACGGAACGCCATTACAAGTCGTTCCACCTACAGATCAATGTGCTCGGTTTCGAGGAAGGTTATGCATGGAAGATAAAGCATAGTTTTGAGG---TATGC----------AAATCTCCACAAGATCCTCTA-TGAACCC-TGCTAATTATTCGCTTTAAT--------------------------------------------------CATTAAGGACAAAGCGGAGGAATTCAATCTTCAATTTGAGACGCTACCGGCATTAGATTCTCCGAAAATGTTACCAGAAATTGGACCTTATTTTCTGGCCGAGCTCCCCGATGACAGCACGCTCATTACGCGGCAGATGAATCACTTCCCGCTGCATTTCGCAAGGT-----GCGTTGAAGTTTAAAGTTTA-TTAACATTGTTATTTG----------------ATTAATCT----ATTTTCCAGGGACGTTTTCTGTTCGGAGAATCTTCTTAATTGTGACGAAAAAGTCAACTGGAAGGAATGCCTTCTCGAGAAAGACGAAGAGACGACTTATGTTTCAGACTTCCGGAAGGGGTTTGCCCCATTTGACTTCAC------------TGTCTAAATGTTTCTGTCCACTTTCAGCCACTACTCAGCCATGCACATATTCGCCAATATGTATGTGTTGCACAGCTTTGCCAACGCCGCGGCTACGTCGCTTGGCAAGGAGCAGTTCCTTGCCCTTTACATGAGCGCCGGAGTGTTCTCCAGTCTGATAAGCATTCTGTACAAGGCGGGCACGCGACAAGTGGGCATGTCTCTAGGAGCGGTGCGTATGCA---------AAGGCAAGGTTTCCCTCGTACCTTC----------AAATA---------AACCTTGTAATTTT------CCTCTAGTCTGGAGCGATCATGACAGTGCTGGCATACGTGTGCGCCCAGTATCCAGATACCCAGCTTAGCATATTGTTTCTTCCCGCCCTGACGTTCTCCGCCAGTGCAGGCATAAAAGTGATTATGGGCATTGACTTTGCGGGCTGCGTGATGGGATGGAAGTTCTTTGACCACGCGGCGCATTTAGGAGGAGCCATTTTTGGCATGTAAGTAAACTGTAGAATGTGGCGGTTGATTTTCACTC-ACTCACTTGTTTATCC-----------ACAGATTCTGGGCGTATTACGGTACACAGCTGTGGGCGAAACGCCTAACCCTGCTGAACTACTACCACCAGATCCGCGAATCGAAGCCGAAATAAATGAGCTGGATACGTCTGTGCAATTCTGGGGCAGATCTATCGGGGACCGGAGGACGGGTGGTTCCAGTTACCAGAAGCGAATTAGCTCTGCACAACAAGGTTACTGATGCCTGGATGGCCATTCGTGGCAGAGTCTTTAATGTTACTCGATACATGGATTTTCATCCGGGCGGAGTGGACGAGCTAATGCGTGGAGTTGGCCAAGATGCTACTACATTGTTTGACAAGGTTCATGCCTGGGTCAATTATCCACAGCTGCTGGGAAAATGTTACGTAGGGCCGTTAAAGGAGAATGCCCCTGGACCTTTGACGGAGACTGATTCCCTCAAAACAGACACACGGGAG---------TCAAA------GCCAGTAGAGA---TTGTTCCTCGCTTCGATTGGATCCAACAAAGAAGCGAGCTTACCCTGTTCTTTTACACTCGAAGCTTCTCCAATCCCGGACTGATTGTGAGAAGAAAA---------GATCCGCAGCAGCTGGTGGCGCGTGTTTTCCTGGAGAGCAGATGGCACACGTTTGACTTACAGCTAGCAGGGAAGGTGGAGTGGCCACCGAAGGCCGTGCGAGTCGGGACTGAGACTGGAAAGATCGAGCTGGTCTTGGCCAAAGAAGAGCCAGCTCCTTGGAGTTCTTACGGTACGCACACGTCACGCAAACTGGATTCTCTTGACATACAAGAGGAAATGTATGAATATGAAGTGCTTGCCTCTAACGATTTCAATCACGACTCTTTTGAGCTGAGCTTACAGAGCGTTCAGATGGAGGTATTGATGGTACTACCAGTGGGCCATCATGTGAACATACAAGTCCCTGTGAATGGGGTTGAAATCCAGCGGAGCTATACGCCAGTCGATCACAGTTATTTGCCCT----CCGAAACGAACTCCCTGG-----CGAGTTCTGTGAG---------CCTGC---ACTTTCTGATTAAGCGATATACTAATGGACCTGTATCTAGTCACTTGCACCAACTGCAGCCAGGCTGTCGGTTACATTTAAGCGCGCCTCGCGGCGGTTTTATGCTCTCAGACATAACCGCAAATCGGAACATCCTTCTACTGGCATCTGGGAGCGGTCTGACACCTATTTTAAGTATAATACCCCATCTACTAAAGCGGAACACAAATCGCATGTAAGTTTACAAGGAAATCAAAAGTCTTTCC---------AATCCGTACACTAACA------AACTGTATTTGAT---CCACAGCGAATCCCTGCACCTGTACTACTTCAACAAAACTGAAGCGGACATCTGGCTGAGGGACAAACTGCAGAATCTGCAAACGCAGGACGAGCGCTTCATCTGCACCCACATACTGTCCCAGGCAGAG--GAGCAGCCGCAA----CGAATATCGTCGGAGCTGCTGTCTTCTTTGTTCAAGGA-AAAGCAG--CCGGACAGGTGTACTTATGCGGCGATTTGTGGACCAACCTCCTTCAACACTGCTGCCGAAGATGTTTTGAAGAGTCTAAATGTTAAGCCGAATCAAATTCATATATTCCGCGGCTAAATGGAGCCCGTCAAGTGCTGGCGGGAGACACTCCGTTTGCGAGGCACACCTATCGTTACAGCCCTATAATGGCATATCTTCAGACACTAAACATATTGGTACACCCGGCGTGCGGAAAACTACTCTACGCGACTTTCGATTTACTCATTGCTACTCTTATTTATCACCTGGTGCACATGGAGATCAAGAGTCAGTACCAGAAGACCGTGCAGC-ATCTGCTCAGCAAGTTCAACAGACCCCATGAACCAGAC-CAGTCCCTCGATGCGCTGGATGAACGAAGTCACCCAGA------AAACATCGCTCGCGTCTCCGCATGCTGCTGGCTCTACAATCCGCTGACGGCAGTAATATCCACACGCGGGAGCGGAGACTGCTTTTCAAGCTTTTTTGTGATCCTGACCATCTATCTGCTGATTCGATCGGAACACAAATCGTCGC-AAAAG-------CATTGGCTCATTTTTGCCGCCGGACTGTCGCACGGACTAGTTATCCATTTACGACTATACCCTTTGCTATTTAGTCTGGCCTACTATCTGTCTTTGTC-ATCACGTCTAACGCGAACGCCTTTCGATTTCCTGCGCCAAATCATGCGCCCCAACAAGCAACAGTTCTGCCTGGTCCTAGGCACACTTCTCAGTCTAGTGGCCTTCACGTGGACTTTCTATTCACTCTATGGCTGGCAATACATCTACGAAGCCTACCTCTACCACTTTGTGCGCAAGGACCCACGTCACAACTTCTCACTGCAGTTCTTGCTTCAATATCTGGGCAGCGCGGCGACAGTTGAGGAATCTGCGTTGCTGACGAAGCTACTGGTAGTAGCTCCGCAGTTTTGCCTCATTCTCTACCTGAGCTTGAGCTTTGGCCAGTTTCGTCAGACGCTGCCGTTTTGCATCTTCACCGTGGCCTTTGTAATCGTTACCTACAACTCCGTGGTGACCTCACAATACTTCATCTGGTACTTGGCGATCCTGCCCCTATGCCTGAACAACTTCAAACTCCTGTCGTGGAGCCGATCCATATTCCTGTTGGTCCTTTGGCTGCTGGCCCAGGCTCTGTGGCTGCTCCCCGCGTATCTGCTGGAGTTCAAAACCTGGAACAGCTTCAACTGGATTGGACTGCAGGGCGCAGTGTTTTTTGTAACAAACGGATACATACTAGAACAGCTACTGAGCCACTATGGGTTCACACAATTTAAATGTCAACGGAAAGCTTAAGCAGCCTGAGCGACCTCGAACTGCATAGAAAGCTGATTCAATGCGGATTTCCAAGCACTCCTGTGACGGAAACAACCAGAGCGGTTTTAATTCAAAAGTTAAAAAAACACAAAAAGGCGGAGAA---ACTAAAGAGAAGAAG---TACCAAGTATGCCCTGTACTCTCCAGAGCAGCGCGAGCAACCTATATTTA---------------------------AATATCCACAGCGTT---------TGTCTGCTGTAGACAACAACAACGACATTGAATTGTGCAGAAATCCT------TCAGTATTTAACCAGCGTAACTACGACGAGCCCGA---------------TTTAAA------------------CACACTGCAAATGTCGCCTTCCAAGATGTATGCCCCACCACCTGTTGTGGCAGCCAATTACGATAGTGAGTG------------CATGCCGCACAATATGAATATGAATGGC----AC---ATACCGCCCACAG-------TGCTCCATGCCCTTCTCGA------------------------------TT-GACTCGTCCAACAGCTATG---CCAAGC---AGAGTGGAAAAGTAAAAATTTCAGATGGAGGCGTGGTTAATAGATTGCTAAGCTTTCGGGACACCACACTGCAGAGGAA------GATCAGTCCCAAAGTCACGCACGCTGCTCAAATGTCGAGGATGCCGCAAC---CAAGGAATG------GAAAATTTAAACGT---TTCGTCTTATCCGATCTTAAGTCGTCTTTTAAAAACCCTGATATTAGACAATACATCATACCACAAATGCTGATTGGTCTCTTGGTGATATTTCTGGCAATAATTACAGTCCTCTATACGAGCAAGAAATTCGATCAGAGCCCCATGGACAAAACAGCATTGAAGTATACATTGTGTAACCAAAATGACT------TGCAATT------GGCCACCG-AGAAGGTGCACTGCATAGGAAAAGAATCTTTAAAGAGTTCGTTGCTCATGAGTGAGGAACTTTTTAAGCGCTTGAACGAGCGAGCCAGGCTCCATCACTGTACAGATGCCAGCCAGTCGCCAAGCCTTGACGTGAGCGAGTTTGTCAGAGAGCTAGTCATTAATAGCAAGACTCCGAGGGCGAATA-----TGGAGAGCAATCTGCTGGCCATTCAATACCTAATCTCGGAGAATCCGCAATGGATGATAAACATTTTGGGTACAACGGGCTCGGCC---AACACTCTGGAACAGGGCTCCTACTTTGAACTGTCTGAACCAAATCTGCCTCTCAAGTGCGTTGTTTTTAAGAAAATTAAACGCTTTTTTGCAGTAATGGGTACTCTCATACTGGTGGTATTCGGCGTCCTCATGGTCTATTTTGGCATAGTAGTGTATCGCATGCAACAAAAGAAAGCCCTGGTTGCTGTGGACCAATTAACAAAAGACATCATACAAGAACTGAAAAACCAGAGCTTGCAGTCTGAAAGCCCTGAACTGACATTGAACCAGCTGCAGGAAAAGCTTGTGCCTTCGGAGAAACGCTCTAAGCAACTATCGTATTGGAATAAAGCCATCAAGATGTTGGAGAAGATCGATAGTCGGGTGCTGTTCGGCATGGCCTTACGAGACGGGAAGACACTGCGCACCATTGCCTGGAACCGGAACTTGGAGAAAAATGAATTGGGC------AAGAAGTGGCAGATTTCCGCACTCGATAATTCAAACAAAATTGCGAACCCACCGACACCCTGTCTGAAGGTCAGGCACATGTTTGATTTGACAGAAGTCGAACAACCCAACTTGAAGCAGTCCATCGTGGAGTCAATCATTGAGAAGGTCGGACCCCGCTGTAAGATATGTGACGTGCAACTGGATATACAGTCGTGCTGCGTCTATATCCGATGTGCAACTGAGGAGGACGCTGGCATGATACACAATGAAATCAATGGATGGTGGTTCGACAATCGCCTAATATCGATTAAATTTCTAAGACTTGAACGCTATCTAAATGGAGTACTT------GGATAAAGG-------CCAAGAGGAGCC------TACACAGCCATTGCCCATTTTGCCGGCTGTGATGAGAGTTTCGAGCCCCTGTGATATACCCCAGCTAGATGCTCCTGGATTGAATGAGTTTAAAACGAAATGTTTCCAGCCGCAGCAGCCCACGCTTCTGCTGAACACCATTAAGCACTGGCCAGCAGTGGACAAATGGCGGGACTTGAACTACCTCCTCAATGTGGCGGGCAATCGCACAGTTCCCATAGAGATTGGCTCCAACTATGCCAGCGACGAGTGGTCGCAGCAGCTAGTAAAAATACGCGACTTTCTGCGTAGGCAATTTGTTGTTGACCAATGTGGAGACGGACGTCGGGAAATTGAGTATCTTGCCCAGCACGAGCTCTTTGCCCAGATACCAGCCCTGAAAGCCGATATCTGTGTGCCCGATTATTGCACT------GTGAGCGGTGCGGAGGAGACGGCAGCAGCTGTGGACATCAAGGCCTGGCTGGGACCAGCCGGAACCATATCACCCATGCACTATGATCCCAAGCACAATTTACTCTGCCAGGTGTTTGGATCCAAGAAGATTATACTGGCAGCCCCCAAAGACGCGGATAATCTGTATCCGCACGAAAGCGAATTTCTCGGCAACACATCGCAAATAAATGGC---CGGGAGTGAAACTTCGTGTTTTTGGAATGATTTTCAATTAAAACGGCCGCCGCTGGTCACCTTGCAGGTGGAGGATACAGGATTCGGTAGGTTGA--T-CAGTTTAGACGCGAGGACACATTACTAACACCTG--------TCTCC-------------ACAGCAAAGAACGTCTTTGTGCTCATCAATAGGTACATGCAACAATTGTCTGAGCCGGACACCGAGGAGTTTGATCATACGGCAGCACTGATCGGGCGTCTTATGGCTCGCCGTAAGAACTCCTTTAGAAATATGCCCGGTTTTCGGGTCCTATGCAAGCTGAACAGTGCGCTCTGTCGCCTGCTGCGTCTAGATCTGCCCCGAGAGCTGGAACACTTCCGCGGTGCCCTGCCTGATGTGTGCGACGGCGATATGGCAGGAGCCATGCCTACCCGTAGCAGCTTTGAGTATATTTTGGTGCGACTGCTGGGCTTCTATCATTTGCATGCACGCATCCACGAGTGCTGTGTGACAGCGGCCAGATATTTCACTCAACTACTGAGGAATACCTTCTTCATGGAGACCATTACATTGCTCATAGCAGCCATAGCAAAAATCAACAAACTAAGCACGATACAGGCCAACAGAAGTGCCGGTCTCTACAACAAGCTACGGCCCCACTGCGTCAAGTTTCCGCAGGTGGAAAGACACAAGTTTGTGCCCGAAAACTGCGAGTTGCCGGCCCAATTGCAA---CGAATTATTGCCACCACACAAAAGCAAACGGAAGATAATGCCAGTGCTCCTGCTGTGATGCTCAAGT---CCCCTGCAGTGGTCACAAGGGTGGAAAAGGCCAAGCTGGAAGCCAAATCTGACGTGGGAACTGTGATTGCCCGCGACGAGCTACCGCTGGCACAAAATCCC---AAGA---CTG------------AATTCAACGTGGACGCGCTGCGAAGTGTGGAGGATGCAAAGCGTTTCATTGCCCGCGAAACAAAGGCCAGAAAACAGAGTCCCGTTCCAAAGAGCTGCGTCACCAAGGCCATACCCAAGCACGAGTGGCTGGGAGCCCAAACGCTCTTCCACCGTACAGTTT---CCAAGGATCCAGTAAAGTCGTTGAGCATATTTCGCAAGTTTATTATTAGATGTGGAAGTTTTTGAAAGAAATGCCCAAAGTGGAACTACACGCACACCTGAATGGTTCACTAAACACCAATAGCCTGCGGGATCTGGCCGAGAAGGTTTATGGCAACACCTCGGAGGAGTTCTCGCATCTGTGTGCGCGCTTTGTTAATTTTGAAAAGGATTCAAATCTGGACAAATGCTTCGAAAAGTTTGCCTTTGTGCATGAGCTGACCTCAACAGCCGCGGGACTGCAGTATGCTACGGAGCTGGTCATACGCGACTTTGCCAATGATAACATTCAGTATCTGGAGCTGCGCACCACGCCTAAGGCCAACAAAAACTACCTGCGTCGCGACTATCTGCGCATTGTGCTAGACACGATCAAAAGGAGCCGCAAAAAATACCCCAACATTCTGGTGAAGCTTTTGCCGTCTATCAATCGATCCGAGCCTGTGGCGGTGGCCGAAGAGACTGTGGCGTTGGCTCTGGAGCTTGCAAAAACCGATCCAGACCTGGTGGTGGGCATTGATCTGAGCGGGATCCCAACCAAAGGGAAATTCACTGACTTCTGTGGTGTGCTGGACTTGGCACGCAGGGAGGGGTTGAAGCTTGTCATCCATTGTGCGGAAATCGACAATCCCCCGGAGATCAAGGAGATGCTATCCTTTGGTATGTCGCGCTGTGGACATGGGACCTACTTGACCGAAGAAGATTTTGCCCAAATGAAGGCGGCAAACATCCCGATTGAGTGCTGCCTCACGAGCAATGTCAAGTCGGGCTCTGTTTCCAGCTTCGAGGAGCATCATCTGAAGCGGCTAATGGAATCTGATGCCCCCAGAGTCGTATGCACAGATGACAGCGGCGTGTTCGACACGTCGCTGACAAATGAGTTTTTGCTGGTGGTGGAAACATTTAATGTGACGCGGGACCAGTGCATTGACCTGACCCTGGAGGCAGTGAAGCACTCATTTGCCAGTGAGCAGGAGCGCCAGCAGATGGCACTCAAAGTGGAACATTATGTAAACAGCTTGCAAACGGA-----CTAAGTGGATATGCTGGTGCTTCTGACGGCGGCGGCCCATCTGGTCTACACGCCCTTTACCAAAGTGGAGGAGAGCTTTAACTTGCAGGCCATGCATGACATTTTGTACTTGCGCAGCAATTTCACTCAGGTAATCAAACGTAA---AAGCCAC-------TTAATACCCC--ATTCGAA---TCACTAATATACGTTCTG--CATCTCTAATCTATCAGTATGATCACCATGAGTATCCTGGCGTAGTACCCCGCACCTTTATTGGCCCGCTGGTGGTGTCAATGCTGTCGGCACCATTTGTGCTGCTCTTCGAGACTCTGAGGCTCAATAAGTTCTGGGCACAATATGTAGGTAAAAGCA----------TTTTGTACATTAAAATGTCGCC----TCTTT--------TAATTC-TCGTTC-----CTATTC--CAGTGCGCCTTGTGTTAGCTGGAGCTATTTCCCTAGCTTGGAACAACCTGCGTCAGGCTGTGACAAAGATCTACGGGGTGGAGGTGCGTCTGTGGTTCACGGCCATAACAATAACGCAGTTTCATTTCATGTTCTACATGACGCGTCCACTGCCCAACATATTTGCTCTGCCCATAGGTAAGT---ATTCAAAGTGCCTG--------TATGA-CCAA----TTAACTAAAAAATGTTGATG-TTACAGTGCTCTATGCTATTGCTTATTGGATGCGCGGCCAACAGAAGCCATTCATTGTGTGCTCTGGCATTGCCATACTGGTCTTCCGATCGGAGTTGGCCATTTTTTTGGGACTACTGCTGGCCATTAACTTACTGCAGCGGCAGCTGTCCATTGATAGGT-G-TGTTGA----TGAATATCTA-TATCCCTAACTA------TTGACCAT-CTGACTATTCGCATTATCCTAAGGCTGTTGAAGATTGCTTTGCCAGCGGGCGTTTGCATTTTGGCCGCCTCAGTGCTTGTGGACTCGTTCTTCTGGCGGCGCCTGCTCTGGCCCGAGGGTGAGGTACTATGGTATAATACCATTCTTAATAAGAGCTCAAACTGGGGCACGTCACCGTTCCTTTGGTACTTCTACTCGGCCCTGCCTCGGGCTATGGGAGCATCGTTATTATTTGTGCCAATCGGTTGTGTCCTAGAGCCCAGAATTCGTCCCTTGGCTTTGTCAGCGCTGGCCTTTGTACTGCTCTACTCTGTACTTCCCCACAAAGAGCTGCGTTTCATCATATATGTATTTCCTGTGCTGAACATAGCCGCAGCTTGCGCCTGCCAACGCATGTAAGTGAGAAA---------AACTACTGGA-ACATTAACAGATTCATTATT--CTTCTTCCCTC--AGATGGATGAACTGTGCCAAGTCGACGTGGCATAGCTGCCTGGCTTTGGGGTCCGTCGGTCATCTTCTACTAAATGTCTTTGTGACCGTGTTTTTGCTTGTCATTTCGGGAACAAACTATCCGGGCGGAGCGGCCCTGTCTCGGCTGCATCGCTTGGAGAGCGCAACCCCTAATGTGTCGGTACACATTGCCAACTT-GCTACCGAAAGTGGGAGTGTCTCGTTTCATGGAAGTTCGTGATGAATGGACCTACAGCAAGGATGAGTCTATGAATTACACCCAAGCTGAAATAGCCAGATATACCCATCTTTTGGTGGAAGCCAAAAACAAGCATAACACGGAGCTATGGTCATCGCTGCAGGATGATTTCGACACCTTGGAGTTTGTCGATTGCTTCAACAGCATCGGCATACAATACAATTCCCTGTTGCCGGTTCGAGTTAAGACAAAGCCTTGCATAGGCATCCTCAAGAAACGG------------GCAACGACGCCGCCGGCAATACTGAAAGAGAA-----------------------------AACCAAAACAAAAGTAAAAAAGACAA------------------AAGTGC---TGGAGCCTAAACCAGTAACAGCAGATCCAG-TGCCTACAGTGGAG--ATCCCCAAGGAAAATAA------------AGTGCCTGAAGCCAAGG---AGGACC--------------AGTTTCTA----GATCTG----GATGATGATGACGGCATTGTGGCGACTGTGGAAGAGACCTCCATTGAGCTCAATGCCAACATTGATCCTGAGG------------TTGACGCA------CCCGATGCTCCAACTAAGGAGATCAATTTTCTGGAACTACGAAACCTGGCCCTGGGACAAGCCTCGCGAACATCGCGGGCGGCAACCAAGCTGAAGATACGCCAGATTATCGAGCAGCACTATCGCGCCAAGGGCAAGGATATCGAAAACGACTCCTCGGAGACGACGCCAAAG----ACCACAGGTGCCACTGGCGGGCGACCAGGAATAAGACAGTCTGTAAAATCAATAATTAAGCAGGAAAAAATCAAAGAGATGATTGAGCAGATTGCAACAATGGACCTCACGCGCATCTGCGATTTGGAAAAGACGTCAACGAAGGACTGTTTAAAACAGGTAATAGACAAAATAGACGA---CGAGAACACGAAAACCAAATGAATGAACA---------CCGACGAGCGCAATTTTCGATCAAGTTATTATGAGAAA------TGCTTGATCAACAGCGTCGAGGAGAACAAGTCGATCAACAAGTTGCTTGAGGATGACATACGCAATTTGAACAAATTGAAGCAATTCTGTATGAAC-TACACTGTTCC-GAATGTCCACCGAAACCATCTTTGGTCTCTTGTCATGGGCATATTACCGCTTCACAAGACATCCACGGACTTTGTTCGCGATCAACGTCGGGATGTGTATCAGGATCTGCTGCGGGCTGTGTCCGTGCTGCGGTGTGTG---------------------------------------GACCAAAAG------AAGGAGCTGGTGATGCACACAATGTGGCTGCTGGAATCGAATCGATTGTGGCACGGGGGCAATGCGAATGCCACTATGCAGGCGGATGACATGCATTTCATTGAAATCGTGAGGACTCTGCTGCAAATTTTCACCAACGATGTGGAGACCTATTGGATAGCAAAAGGGTTCTACAACTACACGCGCGAGCTGAAAAAGGAATGCCCCAAACTAAAGGAGCAGATCCAAATCCTGCTCAAGCGCGAGG-CCTCTCACTGTTCAAGTATG-----TGAATTTTACAGTTTCTTCTATGTGGCATTCATTTTTGATTTCGTCAT-------CTTAGCCGCTTGGA-CAGCTGGGTCTATTCGACAGCACTTCGGTACTCCTGGACAACTGGCTTATCACCTGCTTTGCCGGCGTCATATGTGAGACGGTGCTGGTCAAGATCTGGGACAAGGTGTGCGGGGGCTCGCGCAAAATTGTTGTGTTCCTCTTTGTGGAGCTAGTCAAGGACATAAGGTACCTGATTCTCAAGCAAAGCTCCCTTGCAGAGGTCAAAAGACTGATAGAAACGGTAAATGGCGGGGAAGAGATGTCGGATGAGATCACCCAGCAGACCCTACTGCCTGGCATTAAGTGAGTTTGATAGGATATA----------CTATACATATACATACTCGA-CATTACTACG-TATATTTCGAATCCGCGTAGGGATCCCAATTTATGGATGGTTAAGTGCCGCATTGGAGAGGAGAAGGCCACCGCCTTACTGTTGATGCGAAAGTTCTTAACATACCTAAATACGGATGACCCAATCCAGATCAAATCGATTATTGCTCCCGAGGGCGTTAAGGGATACATTTATCTAGAAGCCTATAAGCAGACCCACGTCAAAACCGCAATCGATAATGTGGGAAATCTTCGGATGGGCAAATGGAAACAAGAGATGGTGCCCATCAAGGAAATGACGGATGTTTTAAAGGTGGTCAAGGAACAGGTCGGCCTCAAGGTCAAGCAGTGGGTGCGCCTAAAGCGAGGACTCTACAAGGACGATATTGCGCAGGTGGACTACGTCGATCTGGCCCAAAATCAAGTTCATCTAAAACTCCTACCCCGCATCGACTATACAAGAATGCGTGGTGCCTTGAGGACAACAGCAACAGTAAT--TATAATGCAA---ATGGTTGAAATTG---G------GACCAACCTAATCCCAAAAT-------------------------------------------------------------------GTACTAAATTCCTCTTGTAGGAAACTGACGATGGCAAGCGCAAGAAGAAACGCCGGCCTGTAGCAAAACCGTTTGATCCAGAAGCCGTGAGGTACAGA--ATCACCAGCTGTG------------------CATTCCAATC----CTTATAAACGACT------TGTTTTCTAGGGCAATTGGTGGTGAGGTACACTCAGATGGCGATTTTCTACTATTTGAGGGTAATCGGTATTCGCGAAAGGGCTTTCTCTACAAGAACTTCACCATGTCAGCCATTCTATCAGACGGCGTAAAGCCCACCTTAGCCGAGCTAGAGCGCTTCGAAGAATCTCCAGAAGGTAATTCATAT-CAAATATCCAACGT----CCTTTGTCACATAATAGCATT---A----CTGTGC-CCTAACAGAGGTGAATCTGGAACTTTTGGGCAATGTCAAGGATGACCCCACTTCGACTCACTCGTTCTCCATGGGGGACAATGTTGAGGTCTGCGTGGGAGACTTGGAGAACTTGCAGGCGAAGATTGTGGCCATTGACGGCACCATGATCACGGTTATGCCCAAGCATCAGGATCTAAAGGTACG----TCATGCGATTC----------------CTCATACTGTGTACACCACTAAA--------TAATGATTTTTTT----TTTAGGATCCTTTAATTTTTAAAGCGAGTGAGCTGCGCAAGTATTTTAAAACTGGAGACCATGCCAGGGTGTTGGCAGGTCGATATGAGGGCGAAACTGGACTTATTATCCGTGTAGAGCCCTTGCGAGTGGTGCTCGTTTCTGATTTGACCAATCACGAATTGGAGGTTTTGCCACGGGATCTGCAGCTCTGCTCTGATGTGGCTACAGGCGTTGACTGTCTGGGCCAGTTCCAATGGGGCGATTTGGTGCAACTTGAGTAAGT----CTAAG-GTGCACTATTTTCCAACGCACATCAGACTCTAACAGGTATCGGAATAATGGGAATTTTTTAAATCAGCTCTCAGAATGTGGGTGTTATTGTGCGTTTGGAGCGTGAGAACTTTCATGTACTGGGCATGAATGGAAAGTGCATTGAATGCAAGCCAACCGCTTTGCATAAGCGACGAGAGAACCGCAATACTGTGGCCCTGGATGCTGACCAAAATCAGATTCGCCGTCGCGACATTGTTAAGGTTATGGAGGGTCCTCATGCTGTGAG------------------------TACCAACGA---GTTCGTTGGA-AGTATTTCTCATAACAATAATAATCGGATTATAATTCGCAGGGACGTTCCGGAGAAATCAAGCACTTGTATCGCAGCTTGGCGTTCCTTCATTGCCGCATGTATACAGAAAACGGAGGCATATTTGTGTGCAAGACACGGCACTTGCAGTTGGCTGGAGGCAGCAAGACCAACGTAAATCCTGCTGGTTCGATGGGCGGACTTGGATTCATGTCACCGCGTATTCAATCGCCCATGCATCCGTCTGGCGGACGAGGAGGAGCCCGCGGAGGGGCGCGCGGCGGTAGAGGTGGTTTCCGCGTGACTCGTGATCGCGAAATTCTGGGTAAAACCATCAAGATTAGTGGCGGACCCTATAAAGGTATTTTTCTTTGTTGAGCAGTACATTTATCATT--------ATGTATATGACTTATTTGTGATCTCTGCAGGTGCTGTGGGAATTGTTAAGGACGCAACTGAGGCCACAGCTCGTGTGGAGCTCCATACTTCATGTCAAACGATATCGGTCGATCGCAATCATATTGCCATCGTTGGGGTTCCCGGCAAAGAGGGAAGCGTCTCCACATATGGGCGCACGCCAGCTCGTACGCCCGGCTACGGGGCACAAACGCCAAGCTACACTGCGGCAGGATCTAAGACCCCCTTGGTCGGAAGTCAAACGCCGAACTGGGACACAGATACTCGTACTCCTTATGGCACAATGACACCGTCGCACGATGGCAGCATGACGCCACGCCATGGTGCTTGGGATCCGACAGCAAACACAACACCGGCGCGAAACAACGATTTCGATTATTCGCTGGAGGAGCCCAGCCCAAGCCCCGGCTACAATCCAAG-------------------------------------------------------------------------TACTCCCGGCTATCAGATGACATCTCAGTTCGCCCCCCAAACTCCTGGTACTTTATACGGATCGGATAGAAGCTACAGCCCATTCAATCCAAGTCCCAGTCCTGCGCCTTCGCCTTATCCAGTTGGCTACTTGAATACCCCATCGCCATCGACCTATTCACCAAACACTCCCGGTGGTATACCACAATCCCCGTACAATCCCCAGACACCGGGGGCCAGCCTGGACTCGTCGATGGGCGACTGGTGCACAACCGATATTGAAGTTCGGATTCATACGCACGACGACACCGATCTTGTTGGACAAACAGGTATTATCCGCACTGTTTCCAATGGTGTGTGCTCTGTATTCTTACGCCAAGAAGACCGCAGCGTCTCCATTGTCAGCGAGCACTTGGCACCTGTGCCGCCCAACAGTGGCGATGAGTTCAAGGTGATCTATGGCGAGGAACGGGAGTCGGTTGGCCGGGTACTGTCCAAGCAGGAAGGCGACGTGCTCGTCTGCAAGATAAACGACGAGGTCAAGATGATACCAGTTAATCATCTCTGCAAGATGAAATCCATTGATTAAATGTACGAGAACATTCTGCCCGCTCTGGAAGGTCTCTACAAGGCTGAGGGCCAGGACATTCGGTTCA-GCGTCCCGTTCCTCAGG--------------ACACGGAA---GACCCGGTGCCTGCTCTTAGACAACGCCCAATCAAGGGGCTACAGTGTGGCCAACACGCCCAAGGGCCTGGAAAGACCCGCCATGGAGGCAGTTCTATCGAAACTAGCGGCTTATCATGGCGGCCACGGTGCGCTATATACAGACGGGTTCCGATAAGAAAAGAGAGC---TGCCAAAGCTCG------------------TGGCCGGTGCGGCAGGGGAGCTCAAGAGCTTGCTTCAACTTCGATTCCATGAGAGCCTGCGAACGCATAACGCGAGAGAGTACGAAGACAAGGTGGTGAGTGA--------TC--GACTAA----------TGGATACCCTTACCATTGTTAAGCAACGCTCTCCCCTTCGGCACAGAAAGCGTTCCAGAGGTACGTTGGAGGAACCATCGACCCTTCAGACACTAGGAACTCATTCAACGTCATCCTGGTTGGGTGCTGTTTGCCCAACAATATACTCAACAGCACTGATGCCTTTGGGCACGTTAAGGACTCTCTGTTCATCGACTTTCAGGCCGCCAAATACGGGCCAGCCGCGTATGACCTCTTCAGCCTGCTTCTGACGGCACCCGCCAGTCCGAAATCCCTTCACTTCGATGGCTACCTGAAGTTCTACCACGATCAGCTAATAGCCAATCTTGGCCTGCTCAAGTACCGCGGCAGGCAGCCCACCCTCACCGACCTGCAACTGGATCTGCTGAAGTACGGTCACTGGGGTAGGTCG----GGCCTCCG---TTGATCCCCCAACTGTATCTAAAACTC---GTATCTC-GCTTTTAC--CTTAGCCTTCGAGGTGGCCACGGAGATTCTGCCGCTCGTTCTCTCTCCCTTTGGCAGCGGTGACGAGGACGTTGACGATGACATAGTCGAGCTGTTCAGGAATCCAGTCTATTCGGAGCAGATAAGGGAGCTTCTGCCATGGCTGGAGGATCGTGGCTACTTCGAAGAAGAATAA
Dana ????11011100110111110011111111??101111001111??001111111111??1100111111110011111111??01111111110011110011001111110111110001111011111110111111110010111100011111110000??0011001100111111111111011111001111??110111110111111011001111111100111111110001110111??11000111111111111111111100111011001111001111??111111111011111111????0100001110111011111111??00110001111111111111111111010011110001111101011011111100101110101110111111??1111111111??11111100111111111100001101001101010000011101001111111111001111111111??1011111111111100010010111101??1110110011011111101111??0011011111??1111011111111111??111111011111110000011111011111001011111111??11111100111100??0011111111111111??111111111111111111??111111111111111111001101111111111111111111??001111111100110101110111111111111111010011??111111001111111111111111??111100110000000001111111????1101110111111101110111110111??111110????10????11000011111111111111??111100111111110001111100111100111111111111010111111101111111101101111111001011001101110011001100001100??001100111111111100111111??00011011000011001111111100000011111101000011111111111111001111110011111111111111??111111??110111111101??111100111101111100001100111100111101111011001111110011111111111111110001111111111011110011110111000011111100111111101111??11110111111111111111111111111111010011111111111111111111101111110111111100111111101111111111111111111111??1111111111??11101110111101111111111111001111110011111111110111111100??111100110001001100110011110000111100111111001111111111111111111111??11111101101111??011111011100111111011111??1111??111100011111111101110011111111111111??111111??1100111111101111110000010011111111011111110011110000111111111101111111001111111111111100110011??01111111011111??111111111111??111101??011111111111001110111011111111111111001100000101111111111111111111111110001111011101111111??0011111111111111110111??11111100111111001111111101111100111111110011111111??11111111010011111011??1111111111110000110011111111101011010100110011111100??1101001101111100111110111101101110111111111111111100110111001100111111011000001101001111111011101111111111110111001111110111011111??1111111111111100111111111111??00110011111111011111111100101111111001111111111100111111??01001111111111110011??1111111111??0011111111111100111111001111??1111111111110011010011??111111??01111111111100111111110011011111110100000101111100111111????111111011111??111111111111011111111111??11111111111011001111111111111111111111110010110011111100001111111111110011111111111111110111111111111011111111??11??111111111111101111001111011111111111111111011110110111000011001011??1111??1111111101111100111111110001111111??111111111111111111011111110011111111111100110011110011110111111111110011??0100111111??1111??11110011111100110011111111111111110111111111111111011111011111111100110111011101001111110011??110011111111111101110101??0111??1100??1110??1111111111??0011111111110011011111111111111111??1111001011111111111111011100111101111111??010011111111110101111101010000111111??111111110011111011111101110011111111110011111111001111111111110011??0011111111111111000011111100001011111111111100111100110110111111110100111111??111111001111??0111111111011111011111111110110111111101??111111011111000111??11????1111110011111111111111111100101100110011001101??111011110011111100111111000111??11??1111111111??110011111101110011111100101011??11001111111111011110111111111100111000111111110001010011111110111101111111001111111111??11110011001101111111111111??00111101111111111111001111111101001111111111??111111110011??011111001110111100110000111111111111111101110011001011111111111111111111111111111111010111111111111110111100????1001111111000000111100111111111111110101111111111111101111111101??010011101110110111111111111011000000??11001111110111101101110011??11??11111111111100111111110011110100111111??110111111111101111111111111100111111????11111111111100110111110011111111001011111111110011??11000011101111001111110011111101001111??11001000101111001100000000000100111101110010??001011??11111111111111??11011101111111111100000011??11111111111111??0011??111111111111111111111100111011111111111111??110000111110111011111101110000110001111111??101100110100111100111111111111111111111111??11111100111100111111001101111110111111??11111111110111??1111110011111111??1111110000111111111111??11??1111??11110000110001111111001100111111011100111111101111111111111011111111111111110111000011??11??01111111011111??11110001101111111111111111111111001100??1111111110111011101111??111111??011111011110??01111111111111111100011111110111111111001111110000001111??111101011111111111110011111100011100111100111111111111??001111??00??01001111111110111101110011111000011111001111111101110111111111111111001100011111111111111101111111111111001111??11111100??1111110011111111001111011100111111111111001100111111111111000011101111110111111111111011??1111111100110011111111??111101??1111111111111111101111110000111101111000??1111??11001111111100101111??001100101011011100111101110111111111110011001111001101111101111101111111001111111111111111111111111100111011111111111111111111111111110111??001011101111011111011100111111000011??101101111111001111111111010011??110010111100??111100??111111100111110000001100001111111111001111111111111111??111100??111011111111001111111110111111110100111111111111111101001111111111001111111111110011010111111111001100111100111111110011001111110011??1111110010111101??????1111111111101111110011010011010011010101111100??11111111101111110001101111001111111111010111001100111111111111010000??11110000011111111101011111111111111110111101110011111100110011??01110011111100001111??11110011010011110011111101111111111000111101011111111110111110001101111111001101111111010111111101001111??1111??1101001001111111101111111111001100001100??11110011110111??1111110011111111111111111111111111??11??00000100????11001110111100111111011101011110111111001101001101001111111111111111111111000011000011??111111111101111111111110111111101111110101110011111101110111011110??11111111??111011111100111111??110011110011111100111011110100110001001111??1111??1110111011010011??11111111??1111??11111111110000111101100011111100111011111111111111??100011111111111111111011110000111010000111111111111111111111111111111111??11111111101011001111111111110011111111001111110111101111011111111111110111101100111111110111111101??1111111100111111110111111111110000111111110101111111111100111111??1111001111111111110011111111110011010011????11110111000011110111111111011111001111111111111111111111111111110011????1111001111111111111100111110110110111100110011111111011101010111??1101111111??111111111111101111??1111111100111101????1101001111??11??111111111110??1111111111111111001111000111111111010111111100111101111100111111001111111111101111??00111100111111111100111111110011111111111000111111101111111111111111101111111111001111110011111111111111????111111110000000011111100111100111100000000111111111101011111111111111111111111??010100001100001000101101111111111100111111111111110111??111111??1111011111111101111111111110101111111011110011111111111111111011??001101??111111111100111111000011110111110011111110000111111111111111010111??11111111110011110000??00??11111101111111001011111111111111111111111110110011111101??111111111100??1110011111111111110111??001111111111111111111111111111001111110011111111110101??110111111111111011111111111111111111??1111001111111111??0011110101101111111111110110011101111100111101111100001111111111110011111111001000111100001111??1100111111110011111111001111??101111??11000011??0011110000111110??11111100111111??0011001101111100001111111111100111111111??1111111111111011111111110111011111011111000011111111111111100011001110??1111111101110011111100??1111111101111100111111111111111111110000111111111101110100001100111100??0011110011010000001100??111101111110001111110011111111110000111111??1111000100001000111111111111110000101111101111001111110111110010001111100110111111001111111100111111111111000011??0111??11??0011??011111001100000011111111111101100011110011111111??11001101111111111111111111111111111111100000011100??1101000011110000111100000011??11111101010011111101??????1011110011111101001110??0000110111101111110011111111??111111000100111111111111111100011111??111111001100001111111111001100011111110001111101110011111111111111000000011111111100011111111111111111111111111111??110011111111011111111111111111??1111000011110111??001111111100??01011101111111011111??110011011100??0111111111111111??11111111111111??1100110111101100111111????1000??111111110111001111010000111111??1100111111000011110000111100110001110011001111111111000111111111111100001111??1111001100000111111100010111??1111??1111??10011111111111??1100111111110011001111001110110011101111011100??11001100111111001100001111000011??111111000011110011011111111111??0011101111111111111111110101111100110011111111111111111111001111101100111111011100111111111111111101111100111111001111001111001111111111110011111111111101111111110001011111111111??1111111111111100111111111111111111??111101011111??11111100011111111101111111111101001100011111111111??11111101111111111111110011001111000001111111??11111100110101110011??11111111??0111110100111100011100111111??11011100111111111111111111111111??00010011111111110111001111111111111101111101111111110000111100111110111111001100111111111101111000010011001111111111110111111000111111??111101001111110000110011??1111000000111111001111011111011111??000011110000101100111111011111??11110011001110101111111011111111001111??1100110111111111??1111??11110011011111011111001111000111111101110111111111111111111111110111??10110011101111110011001111111111110011111111111111111111111111110001111101110111111111001111111111111101110111000011110111??111111000000111011111111011111110011110011??111111111111010111110011111100110111110001??111111000001111111100011??1111001111????01110010??110001111111??0111??11001111001111??11111111??001111010001000011111101??1111110011??0011??00001111011111111111000011111111??11110101001111111111110011001111111100111111110000111100111111111111110011001111101110??111111111111111100111111000000111111111111110011111111111111010111??1101110011111111110010110011110100011100111110110000110111??100011011111111111111100001111??111101111111??11111111111111111100????1111010011111111110011111111110111111111??010111111100001011??001111100111??10111111110011110011??00111011111101000111110011111011110011001111001111011111??11110111110011111110111111111100010111111110011111001111001011100000011100001111110011011100111111011111111100111001110100001111??????01101111001111111100111111111111110111111101111101111111111111101111000100111111111111111111??1111101111111111111101??11111111111111111101111111??11001111110111110011111111001111111111110111110011100011??11011111001111????11011111111111??111111110111??00001011111111011111111111111111111101111100??11101111001111111111110000110111??0101001110111100??1111110011??1111??11111111??01111111111111101111110011011111111111011101111101??111101111111110101??1111111100111101001111001111111100111111111100111111110011111111111111111011001101111111001111111111111111??001111111101001101??0100001111111111111100111011001111111100001011111101111101110011001011111111010011??001011111111111101110010111011110011101111??11111111111001111101??11111100111111??111111111011000011111111??111000??11011111??101111111100110111110111??111111111111??1111??1111??11111111111011111111111111??110111111111001100011100??0111111100111101??011100111111110111001111??11011111110000001110111111110101111111??0111111100??000011011111001111111111??1111??11001111111111001101??111111111111001111111100111111111100111111110100110111111110111111110111110111111100??1111??011111101111??111111001111111111111111001111110010??????111111110011111100101101110011001111110000111111111111??11001111111111??11111111001111010011110111??111111100011??110011011100111111111000110011111111111100110111001100011111111110110011111111101111001111111111110011111111011101111111001101111111001011??11111111001111111111??111111111111111111????11??11110011111001??11111111011011000011110011??00??11111111111111111100111101010001110001??001111110011010111001111111111000011111111111111101100111100??00111111111111001111111111110111110011110111001110101111111111111111001111101111001100111111111111111111110011111110110011111111??1110111111011111011010110011111110??00111111110111111111001111111100??11111111111100111100??11110100000111111111111100110011????000011111100111111????1111??000100111011111111000000111101111111??111111110101011100000011001111111100110011111111111100111111??1100111100111111111111??11111101001111111111111111111000111111??11??11111110000100111110111100110111110011001111111111110111??11010011000011111111111111001111011111??1101??110111001111100011001111001111110011000011110001????1111001111??111111??010111111100001111111111??1100111110111100111101110100111110??1101111111011111110011110111111111001111??111100111100001111??11110100111111001111??110011011111001011111111??0000111111011111??111111001011111100111110111111001101011111??110000111111????111111111111111101111111111011110001????00111111000011111101110000????1111110011110111111100110000111111111011001111110011111111111111??011111110111110011111101??1101110001111111110011111111111111001100111010111100101111110011111111??111111110011011110????011111000101111111011111101100011111110011??1101111101110000111111110011111111100101111111111100110111001111110000001111????11100011001111111111??111111101101??11111111111111111111??11011111010011111100111101111100111111111110110011111111111000001111111100111111??0111111111??0010??0111111111??1111111110??1110??1111111111001100001101111111110011001111111100??1100111111110011111111111100111111111100111101111111011101001111111100001111111111111111110011110100110111111111??111100??01111111111111??11110101111111111111001111110011111111111111111111111101110011000011110000011101111110110111111111111111000011111111000111??111011??11??1111110011110011??1111011111001111111111111111001111001111111111111111011111??001101001111111011110011110011111111010110??00011111011111??111111111111000011??0100110011001110111111011111100011????1110111111011100001111110001111111111111111111111111111101111100001111111001111000110011111111000000111111111111111110001100??111111111111101111111111111111??1111111111??0011111111110111001111??0111011111??0011011111110111011111001111??001111111100111111111100101111111111111100111100111111001111??11110011001111111110111111110011001100111111111111111111011111101111110111111100111111011111111100111111111111001111111100000011111100001111110111010110110011111101111100111111001110??011111111111111101111111110011??11001111111100111111110111011111??00111111111111111111111111111111??11111101111100010011111101111111111111110000111111001100001011??11111111110101111111111111110100110000111100??0000001111001111111111??11001100111011110111110111??0000101100111111110011??111111011111011111111111010111??101001011111111111111111110110??11????11111111??1111011111111111111111111101001101011111111111??1111111100110111111100110001??11111101111100111101001111110011001100111111111111??1000111101111011??1100111111111111111111111111111111110011111100111100111111111101001111110011??1100111111111111111111??00110011111111101110111111111111110011111100??11111111????111111111110111110111111111111111101110001110011000111001111111111111111111111111100110011110000??00??10??1100??011011111101000000011101100111000011110111001111110011111111??1111??0011011111111101001100111110??0111000100111111110011111111111100100011111111000000111111111101000000111111111100??00111111000011011111110011101110111111110111111100001111??111101011111010111001111111111??11111110111110111111111111111100111100110111??010000111111010011111100111101110110011111110111111111111111111101111100111111111101111111110011110011111111011111110011??1011111111??11110111011100111101111101111111110011111011011111111111111111111111111111001111111111101111111111111111111111111111??1101011101111111111011111111110011111111111111001111101011101111110100111111??111111111111111100??11011110111111111111000011111111111111001111111111001110111111111111110111111111??01111111110111??111111111111111111??11101111ATGTTATCCAACCGGGCCTTTGGAGAAACAATTGAGGTGGTGCTTTTAC-----TTAAAT---A-----GCCTTTAAAT--AT-----T----GTTCAATCGTGGTTTAACATTTCAGGAGTACGAAGTACAGCACTTGTTGGGTAAAGGAGGTTTCGCGAGTGTCTATAAGGCAAGATGCCTACACACGCACCAGGATGTAGCTATCAAAATGGTAAA-TAAAAA------------------TTATAATTTTCAGTGCAGA----TAGTACTAAATTAAGCATTTATC--CAC-----------TAGATCGACAAAAAACTCATCCAGGGCACAGGATTGACCAATCGGGTGCGACAGGAGGTGGAGATCCATTCGCGTCTCAAGCACCCTTCAGTGCTGCAGCTGTACACGTTCTTTCAAGACGCCAACTACGTTTATTTAGTACTGGAACTGGCCCATAATGGGGAGCTGCATCGCTATATGA---ACCACATTGGCAGACCCTTTACGGAGGCAGAGGCTGCATCGATTCTGAGGCAGGTGGTAGCGGGCCTGCTGTACCTGCATTCCCATAACATTATGCACAGGGATATTTCCTTGTCCAACCTGCTTCTAAGCAAGGAAATGCACGTAAAGATCGCCGACTTTGGGCTAGCCACGCAGCTCAAGCGGCCTGATGAGAGACATGTGACCATGTGTGGAACTCCTAACTATATTTCACCTGAGGTAGTTTCCCGGACATCCCATGGTTTACCTGCTGATGTGTGGAGCGTGGGCTGCATGCTCTACACCCTGCTGGTTGGTCGGCCTCCCTTCGAAACGGATGCTGTGCAAACTACTCTTAATAAAGTTGTCTTATCCGAATACATAATGCCAACTCATTTATCCTTTGAGGCCCAGGACTTGATTAACAAGTTACTGAAGAAGGTTCCACATGAGCGCATTGCCCTGGAACATGTTCTACGGCATCCGTTTTTGACAAAGAGATTGGAGAACAGCTCCAACGGAGTGTA------------------CTCAACGCCGGGTGCGT-TGAACGT---------GTTCA--GTCAGAGCCTGGAGAGTGGGGACAGTGGGATTATCACGTTCGCAAGCAGTAAGTACTGAAAAATAATTATTTAAG-------GCTTTAAATAACTATTTCGAATCCCA---------------------TTAGGCGACTCCAGAAACTCGCAGCGCCTTCGGTCGGTAGAAAATACGGCACCCCTT------------CAAGGATTACCACAAATACAGGAAGAGTATATGC------------------------AGGACAA---GTACCGGC---CCACCTATGA-----TCAGCCGG-GCTTA--------TTCAAGCAACCCTCTAGCACCCGTATG---GA----------ACACAATTGGTTGACGACCGAAA------AGGATACTCCCTTCCGCATGG-ACGTTCCCATG------AAAGAGA-------------------AGCCTGCTCCTCTAA------AGG---------------AGGAACGCATTTCGGTGCCTCCACTAAATACCAAGAGATTGTTACCGACGCGATATAAAACAAAAAATGCAATTATGAGTATTTTGAGGAATGGCGAGGTTGTACTCGAGTTTCTGAAGTATCGGCCGAAGTT----TAATGAAGACCGAGTTACTGATATTTGTCGCATTTCGGACGATGGAAGGCGTATTATAATTTACCAACCTGATCCCGGGCGGTAAG---------------------GAAGAATCCTTTATCTTTTTAACATTTTATTTAATTTAGATGTATATTATTTAGTGGCTTACCCATAAGAGATCATCCACCA------GAGCTCCAGATACCGAACGAGGACTGTGTTTACAACTACGACAGTTTGCCTAGCAAACATTGGAAGAAATATGTCTATGCCGATCGTTTTGTGGGCCTAGTAAAGAGCAAAACACCGAAAGTCACCTACTTCAGTGCATTGGGAAAATGCCAACTGATGGAAACGATGACGGACTTTGAGATTCGCTTCTATTCGGGGGCCAAGCTGACGAAATCGCCCTC---TGAGGGACTTAAGGTTCATAATGCGAATGGGATGCTATTATCGGATCATGTTGGCTCAGAAGCTCGATCCATGATAGATCATGGAAACGAGTGCTTCACACACTGTGTCAGCATCAGCAATGCCTTGGAAATGGC-------CCAGACTAAAGAC--AATAGTTGTTTTCCTGTCACGATCGGACGCAGGCCAGTCACAGAGGTGCAACCATCCCAAAGGCTTGACGGTCTCAGGGATACTACGAACTTTGCCTATTCAACACCAAAATCGAATCAGGTTAGTATGAAACT-----------------------CCTTTCTT---TCTTTAGATAGTTTATTG-------ATT--------CATTTTTCGT-CGTAGGGCTCAATCAACTTTTCTGTAAGCACTATTTCGTCGATTCGAAATACCACTGA------CTTTGGATCAAACT------CCTCAAGAACAAATATGCGGGCCTCTCAGCAAAATATTCCGATTAAACGCATCAATCTTCCAGATATTGGAGTGGCTACAGAGGTG---------------------------GGATACTC---CTTTAAAGTTTAAAGAG-------ATTTTCAGAAATAT---ACCGATATCTTTTTTAGTTATCCCATGGAGTTGTACAGGTGCAATTTTATGATGGATCTGTGGTGTCTATTATCCCGGACATTCAAGGAGGCGGTGTAACTTACACCCAATCGAACGGAATTTCCACTCACTTCGGCAAAGACGA---CGACTTGCCATTCACAGTCCGAGAAAAGCTCAGCCAGCTGCCGCACATTCAGCTGAAGTTGAAGACAGCTCCTCTTTTGAGCAACAGCAGGAAGATTGAAT---TCAATGCAATGACTCCCAAA---ACGA------CAACGCCTTGCTACAATCGCATGCTTTTATAAATGCAACAACGCTTTTCCACGTTTCGAGCACGACACTGGGACGTTCAAGAATACGACACAAAGATGAACTTCTGGTCGGAGCTGATTGGGAACTACTTGAGGTTCTATGGTAGACCCATTATTAGCCTGCGAGATTTGCAGTTGCTCTTTATGCGTGGTGACCAGCTGCCCGCCTGCTTGGACACTGTGATATTGGAGTTGCAACAGCGGAAACAGATCCGATCCCTCGGCGAATTCGAGTATGATCCTGGAAACTCCTGGAGCGGCTGGCTAGTGAATAGCCTGGTAAAACGACCCTTAAGTTGGGGCTGGCTGAAAGTCAAGCACAGTGTGGTGGCAGAAGA---CCCAGAAGCTTCCACATTGGTAGAATGGATTCACCTAGATGCCTTAAATGTAAGTAAAA------------TTCAAATCCAACATATAT-TTTTTATAAAAATTAAAAACTTT------ACAGAGCACTTGCGACTCAATCGTAGAAAAAGCCCTGCCAGAATGCACTGGAAAACTGATGCATTTTGATGCCTTCAAATCCCTCTGCAAGGCCCAACAAATACGAATCCATTCGGA---AAAGGACTTATACGTTTCCCTGCTCTCTCTTAATGTTCGTCATATCGTGGGTCTGGAGTTCAAAACTGAGAAGGGCTTAAGACAAATTCATTTGGTCAAAATACCAAGTATG----TTTTAAA--------TATGAAAAGTGTTTCGTTTAAATTTATATATTTAAATATTTAAAATTTAGAAAAACAAGGCGATGACCTGAACATTAGCCAGGAAGATCATGCTGTGCACAACCTCCAGAACACGCAAACACAGCTCCTTAAGCAGTTGGAGAACTTGGAAGAGGACATCAAGGTGAACGATGACAAGGCACGCCAGTACTTGAAGGAAAACAAGCGACAAATGGCTAAAACCTACCTGCGTAAAAGGCATCTCCTTGAAAAGAATCATGGTA-GGATCTGTTTT---GAGTTTCAAT---TAAAATATTTTGAATTATGTTTGTT-------TTTTATGTTC--------CAGAAAGGCGTAGTGTCGCTCTGCACAATATTGAATCTCTGCTTTCCAGCGTCGATGAGGCTCAGAACAGTGGCGTTGTGTTGGACGCTTACAAAATTGGTTCAAATACTCTAAAAAAGGTTCTGTCGGAATCTGGCTTGAAGTACGATAACGTCGACGAAGTTTTGGCCGATGTGCGGGACACGCTGGACCAGCACCGGGAAGTGCAGGACGTTATGTCGAACAGCGGTGAGTCTGCGG---TGAGCCTGGACGAAGATC---AGCTGGAAAAGGAATTGCGAGAATTGTGTGGCGAAACAACCCCGT------------CGAAA-----CTCAATCCCTTGCCACTC-ATCAACAACAACCAAAAGCCTCAGGTTGTGATCACGGATGAGGAACTGAATGATGGAGAACACTACCCAGTCTTCAGCCCAAAAGGCCAATCCCGTCAAGTCCTTTATTGCTGGAGGCTTTGGCGGGATGTGCAACGTTATTGTTGGACATCCGCTGGACACGATTAAAGTAAG----CATAAAAATA------------GAGTTGA--CTTTTT--AAATTAATGT----CTTCA---TGGTTTTAAAC--TAGGTTCGCCTTCAAACCATGCCATTGCCTTTACCAGGACAATCCGCAAGATACAAAGGAGTCGCCGATTGTGCCGTACAGACATTTCGAAAGGAGGGAATCCGAGGCTTTTATAGAGGAATTTCTGCTCCCCTCATGGGCGTTACACCCATTTATGCTGTAGACTTTGCGGTTTATGCAGCGGGAAAGCGATTGTTTCAATCGGACGACAATATAGCGCTCACCTATCCGCAGATCTTTGTAGCCGGAGCTCTGGCGGGGGTTTGTTCCGCTCTAGTCACCGTGCCCTCCGATCGCATTAAAGTCCTCCTGCAAACACAAACAGTTTCTAGTGGACCCGTGCTCTATCACGGCACATTAGACACCGCAATAAAACTCTACAGGCAGGGGGGCATCAAGAGCCTATTCAAGGGAACTTGCGCTTGTATTCTTAGAGGTTTTTGGGCTAACCCAAATAGCATTTAACAAAATTGTATTTAAAAT-----TTC-----ATAATTTT-----------TCAGATTCCCCTACCGGCTTTTACTTTGTGACCTACGAATTCCTACAGGATTTGGCCAGAAAGAAGTCGCAGACGGGAAAGATCAGCACTGCATCGACCATTTTATCCGGAGGTACAGCTGGCATGGTGTTTTGGACTTTGGCCGTACCTTTCGACGTACTTAAAAGTCGCCTCCAATCGGGTGAGTCAGC-TTTT---CACCAGACTCTCTAACAATTGCAG----G-----GATTAATAAA-TCATTCTCGATT-------TACAGCACCGGAAGGCACTTATAAACACGGAATTCGCAGTGTGTTTCGGAACCTCATGGCTAACGAAGGCCCTAAAGCTCTCTTTCGCGGCATTTTTCCTATTTTATTACGTGCTTTTCCTTCAACCGCTGCTGTATTCTTTGGTGTGGAGCTGGCCAATGATTTTTTGAAAGCATAGATGGCTAGCAAAAGAAAACATCCTTCGTCGAGC---AAAGTCCAGGATGAGTCCGTTAAAAAGCACACGCTTGACTCAGATGAAGAGGACTCCGACGACTACGAGAGGT---------------ACCTTTTGTAAAAAGTAAACAACTCTGACGA------CTCTTATTTATATATATATTTTTTTTAATTTTAGGGAATATCTAAATGATAGTGATATTGAGGGAGGAGAAGAGGGCATTGCGAAAGTTGAAGATGATGTGAAGGTAACGCCTTTCAACATGAAGGAAGAACTGGAGGAAGGCCATTTCGACAAGGATGGGCACTATCATTGGAACAAGGAGACCGAGGCCAAAGACAATTGGTTGGACAACATTGATTGGATGAAGGTAAGATTT--ATT-----TGGTTTTGCAGTCTGTTTTGAGTAATAAATAAA-----------CCGATTTATAGATCGACCAACAGAAGAACGCCTTCGATCCAGCTAAAGACAACCA---GGATTCTAATTCCTCGGAT---GATGCGCTTGTACCTGCGGAAAATGCCTTTAACTTGTCAGCGAATTTGACAAAAATGTTGGAGTATATGAAAGAAGGAGAAACTGTTAAAATGACACTACAGCGACTAGGAAGCCAGCGGCCAGTTCTAACCACTTTGCAAAGAATTAAGCAAAAGAAAGCTGGAATTGTTGATACCAAGACACAGGAAATATCCAAGCTAACCGAACTGGCCAACGAGATACTCTCGAAAACCGGTAACATGGACATTTATGAAGAGACCTATGAGGGTATCAAGGCAAAGATAGCTGATCTTCCTGGCACAAGTAAACCTAAAGCTGCCGATGATATTGACATGTATGCTGATGACTTTGAATCAAAAGAGTTGGAGCGATCCAAAGTC---CCCACCGCTACATCTACC---CAAACAATTTCTGCTCCCACGGA---------------GATAACGTGGGAGTTTAAATGGACACAAAATGAGGAAGAAATTCAAGGTCCATATAGCACTGAGAAAATGCTGAAGTGGTCCAAGGGAGATTATTTCAAAAGTGGAGTTTACGTTCGAAAATGTGGCGAAAATACAAACTTCTATTCTAGTAACCGAATAGACTTTGATTTGTATTTGTAGGTGCCAGATAGAAGCCAAAATGAGCGGCATCGGGAGATCCTTGACTTTGCTGCATACCGTGGACACCGACTCCAACAAACTTAACGAGCAAATTGTAAACACCGCCCAACTGGCGGAATCCGTGAGTGCCAAGGTTCGCCGCCTGGATTTGGCCAGATGCCGTGCTTCTGAATGCCAGCAACGGGTCCACGACCTCATCGATCTACATCTCTGCAGTCAGGGCGTGGTGAAGGCCATCGGCGAAGAGGACTACGAGAAGAGTGCCACCCACATAGCGCGTTTCCTGGCTATGGATCAGCAGCTTCTCCGACGTACTGCCGACGATGTACAGGGCTCTATTACATCTGTGAGCGATGCTGTCAAGACTCTGGAAGATGCCACGGAGAAGACACGCGTTCTCATTGCTAAGAGGTTCGACGAAGCAGTCAAAAGCGATGACTTGGCCTCTGTTGAGAGGTTCTTTAAGATATTCCCGCTAGTCGGTTGCCATAAAACTGGCATCGAAAAGTTCTCGGCTTACATTTGCCAGAAACTGTCGGCCAAGGCACAGAAGGAGCTGCGAAATGCCCAAGATATTGCCAAAGCGGAGTCTCGTCTTCAATTGGCGTACGCCGATCGGTTGACGGCTATATTGGAAAACTTTGCACGAGTTGTGGAGGTTAACCAGCCAATAATAGAAGCCTTCTACGGTCAATCGTAAGT----ATAGG-----ATTCTGCATTAAAAATTAATGAGAGATAATGCTTTAAA-------------TAACTCT-------TACAGACCCTCGTCCTTGGTCGATATGGTTGCAATTCTGCAACACGAATGTGACTCTGAAGTGAAGAACCTACTCATGGAGTTTAACAAGAACCGACAAATACAGTATCGCAGCAAGCAGGTCAATGAATCCACCCAGCGTTCTGCTGCCAGTGGAGGAGTGGGCAGTAATAGTATTCAAGCACTGGGTCACTACCGAAAACCATCTGGGGGATCTGTGGACAAGCTGAATCCCAAGGAAATCGACGCGATTATTGCCGAAATAACAGTCATGCACGCCAGGGTGGAGCTGTATTTCAGATTCATGCGGCGCCGTTTGCAAGTAATAGGTTTCTCAAAACCCCTAAGGACTTAG-TTAATCCTTAGC-------------------TCTTTTAGGTTCACGTGGAAACCTGTGCTCCCGAGAAGGAG---CAGTCTGAACTAATGGAGCGCTATGAAAAGATTATGAAAACCTCTGACTTGCGCCGACAAATGCAGGAGATTCTAAGCACTTATTTGCTTTTTGAAAGGTTAG-------------------TACCTAATATGTATGGAGTACACCATTTTCTAACTTTTTTCA--TA--ATTTTTAATCCAGATATTTCATGGAGGAGAGTGTTATCAAAGCTATCGGTCTCGACACCTACGAAAGCGGCCAGCAATGCTCGTCTATGGTAGACGACGTCTTCTTTATTCTTCGCAAGTCAATTAGAAGATCTTTGACAACGCAGTCTATTAATGGAACTTGTGCTGTGATCAACAACGTTGCCGCCTGTCTAGATGGGGACTTCGTGGCGGCCCTTAAGGCTCCCCTGAAAAGTGGATACCCTTCAGGGTATATCGATTTGGCGCAGGCATACAATGCAATTCAAACCACGCTACAGCAGGGCAAACTACATTCCAGTGATGCAGATCGCGGCCGAACAAATTTTCTGGTGCAGTTGAACAACGCCGACATATCGACCGAATACATCGAAACCCTCTGGCAAACAATGGAGCAGGAAATTGCTGGTACATTTCCACAAACTTCTCCGGTGGAGCGACAACTGCTGGACAGCTGTCTTACCGAACTCAAAGCGGTTCGGGATGCATTGAAAGCCACTGTTGACTTTGGTATGCAGCAGCTGAGGTCGAGCGTTGTTAAGCCACGTCTTAATCCTTGGATAAATCAGTTCTTAAACTATAGTCACAATCTTAACGAGGTAAAC---------------------------------TATATCTCATAACATTTTTAAAAATAACTACAAGTTCTTGTGGTTGTTGCAGGAAGAACTTGCTGCCTATGAGGCCGGAGAAACTTTCGTTCAGTTCTTCATCGTGCAGTTGGATAGTCTTCTTAATTCCTTTAAAAGTGCCTTAAGTCCAAGGAACTACGATGCACTTGTCAGTATTCTTGCTACGGAAGTTACAATACAATTGGAACGAGCTATTAAAAAAATTACATTCAACAGAGTAAGTTCATAAACAA----AATTTGATGGATTTATTTTTAAAAATTT---GTTATAT-T------------TCGAAAGCTTGGCGGTCTGGTACTTGATCAGGAGGTTCGGGCTTTGGGGAGCTACCTTACAGGCGCCACGTCGTGGTCGGTTCGCGATAAGATGACTAGAATATCTCAAATCGCCACTCTTCTGAATCTGGATAAGATTTCAGAGCTTTCCGAATACTGGAATCCCGAAAATAACAAAGAAATGTCCTCCTGGCATTTAACGCCCAACGAAGTTCGCACATTTTTAACTCTAAGGTAAATGA------AACTGGAAGTCCTATGTTTGGAAGACCTGCAGGCATTTCAAAGTCTCTACAAACAATGTTGGCCAAAGTACTGTCAGGAGTATTACTGCCTG---AACTTTATTGAATTCCTCAAACAAGAACCCCACATCAAGAACTTGAAACTATTTACGTTGGACACAACGCAGGCCAGAGAGGAGGGTCTTTTCGTTATAGTGGTGAGTTC-------CATACGAGTTCTATATGAAAGCACTCTTTACTTGAATTT----TTGCAACCCGTTTCGT---TTGCTCATTTGTTAGGATCGCTATCAACTTTTTGTGGGAGGTCTG---AACAACACAAACGGGCTTTTACAGAAAGCACTGGATTTATTGGACTGGTCTAATGGCTTCAAGTGCAGTTCTATACCAGCCCGACATATCTCCGCCTTGGAGCAAGTAGTGGAGTCGAAGAAGCTAAGTTTGATATTCAAGGATCCAACAGAGCTTTTTTATATGACGGCAAAGGAGGCTCTCAAGCTAAAAGTCGAGTAAGA----AAAACAGTAATT--TGTTAAGGACTCCCTCCCGTT-------TTATTATTAACATTCC----A-------TAGACCACCGAGCGGATTCTATTTTAAAAGATTGAGTGTGGCAGATGCTTCTTTGGTAAATGATGAATGGCCCAATCACCACTTGGGTTCATTATACTTTATTGAGAGACAGATTCGAATGTGTGTCAGTGTAGGACTCTACGAAGAACACAGTCATCAACTGGTGGCCTGGTGCATAAGGTAAATGCCGCTGAAGGGCATTAAAGTACTGGAATTCGTGGGCTTGGCCCCAGGACCACTTTGCGGCAAGATACTCAACGACTTTGGGGCAACAGTAACCCGCATCGACAAGGTAAA--CA-----------------------AATCCGCAGACCACAAGAC----TGTCTCCTAATTAAATTAGTACTGATTTCC-----AGATTCTTGATAATCCCCTCGATGTACTGCAGCAGGGAAAACGTACCATGAGCCTCGATTTAAAGAATCCGAAAGGCCAGGCATTGGTACGCCGACTGGCCAGCAAGTGTGATGTGCTCATCGAACCCTTTCGGCCGGGTGTGATGGAGAAATTGAACCTCGGACCCGCCCAGTTATGTGCCGAGAATCCCCGCCTGATTTATGCCCGTCTTACAGGGTTCGGACAGCACGGCCGACTGGCCCCAAGGGCGGGCCATGACATCAACTACGCCGCCATGTCGGGAGTGCTCTCCATGTTGGGCCGCCGAACGGAGAAACCCACTGCACCCATTAATCTCCTCGCTGATTTCGCCGGTGGCAGTGTCATGTGCGCCTTAGGCATCTGCCTTGCTCTCCTGGAGCGTCACAACTCCGGGCGCGGCCAGGTAGTAGATTCCTCCATGGTGGAGGGAGCTGCTTATGTGGCCAGTTGGCTCTTCATGTCCCGGAATCTACCAGTTTGGGG------ACACGAGCGAGGCAGCAACTTCTTGGACGGTGGCGCCTATTGCTATGATACCTACGAAACAAAGGATGGTCTCTTTATGTCCGTGGGCGCCTTGGAGCCGCAGTTCTTTGAAGTGCTGAGAGGGTGTCTGAACCTACCGGAGGATCTCTCCCAGTTTGCACCGAATGACCAGGAGCGAGGCAGGAGACTGTTGACAGAAGCCTTCCTAACCAAAACCCAAGCGGAATGGTCGCAGATCTTCGAAGATTTGGATGCTTGCGTCTATCCTGTCTTGGATTACCGGGAGGTTCACAAACACGATCACAACCAGGCGAGGGATTCGTTTGAAGGGATAGGCGATGTAGTAGCGCCACGTCCAGCTCCACGGCTGAGCAGAACTCCTGGAAAACC--AACCCAAGA----GCGTGATAACA-------AGCAACTAGAACTGATTGATGAATTGGAATTGGAAGCTGGGGAGTTGAAGGAGTTGCTCGATTCGGGTGTCCTTAATCTTCCCA------AGA---ATGCTAAGTTTTAGATGGTGGGGATTATTGATGAAGCACAACTGTTTTATCCACTCGGGACCCGAATCAAAATAGCCAATAACTATGGTACTGTTCGCTATGTAGGAGAGGTAAGA-AGTAAAAAAAATATTTTTTATTACAAAAACCATGGAGAAAAATGCTTTGT------------GTGCCA-------TCT--------AGGTGAGCGGACACACGGGCACTTGGCTGGGCATCGAGTGGGATGACGGCCTGCGTGGTAAGCACAACGGCATTGTAGATGGAAAACGCTACTTTTGGACACAGATGCCCATGGCGGGAAGCTTTATTCGTCCAGGAAAACTGGGACCTTGCGCTACACTTGAGGACGCTGCTCGAGAGCGGTACCTGAACTATGATTCCAGCAATGTGGACGCTTCGCTTATCCGGGAAGCTCAGGCTAATTTGCAGGCGTCCCTCTTTGAAGTCGTTGGCATGGACAAAATTGCTCGAAAACAAAGCAGGTTTGAGCAGTTGTCGGAGGTGAGTGTGGACGAGACGCCAGTGAACGCTGCAGGGTATTTGAAGGGATTCACGCAGCTGACCACGCTAAACGTCAGCCACACTCTCATTTGGAACTGGGATATAGTGGCAAGCATAGCGCGTCAGCTGCCGTCTTTAAGTAACCTGAATCTAAGGTAAGGATA---CC---AAATC-CTA-GAGAAACCCAATTAAATGTTTTTAAT-TTTTT--TAGCTGCAATCAGCTGGTACTACCATCGACCTCACAAATCGCAGAGCTGGAGCCTTCTTTTAAGCACCTTAAACGCATAAACCTACGCAGGTGCGGCTTTTCCGACTGGAAGGACGTCATGCAGACGGCTCTTCTTTGGCCGGATATTATTTCGTTGGGCCTACAGGAAAACTCCTTCAGTCAACTGGCTGTGGTTGATCGCCAGAAAATCTTTCGGCAACTTCAAGAACTTGACCTACACCGCACGAACATCATGGACTTTGACCAAGTTGTGAAGTTAGGCAATATCGACACTCTGCGATCCCTGAATCTCATGGAAAACGGCATTGAAGAAATAAAGTTACCGGACTGCGATCCTCTAGCTAAACTCAATATCTTTATGTCGTTAGAGCAGCTCAACTTGTCGCATAATCCCATTTGGAATGAGG-----------TAAGAAACGCTCGGCCTTTGA----AGTGCTT---------------TAGCTACATTT--------------TTGAATCGCTTT-CAGGCTGATGCATTTAATGAGCTGGATAAACTTCCACAACTGAGACGTTTAAGCAAGACGCCGCATTTAAAGTCAAATTTCGATGAGATGGTTTCGAAGGCTGTTGCCAGTATATCGGGCCTTCAGTTTATAAATAAGGCAGAAGTGACAGCAGAGGAACGTCGTGGCGCAGAGTATGATATTTGGAAAAAATATGCTGTTGATTGGATGCAGGCGAACCTTCAGGGAATGGAGGCGTTGCGGGACTTCTGCCGGAAGCATCGAACATATTCGTTGCTTGTTAAGAGTAAGT------TAAGCCATTAGCAAGAAATATGATTCATCTAATAAAAAAAAATATATTTTTCT-------CAGAGTATGGCTCTCCGGCAGACTTTGCGCCAATAGCTCCAGCCAAGCAATCGAATTTGATAAAGGTCTATATAAATCATCAACTAACGGGAGAGACTTGGGAGAAAAAAGTACCGCGTATGATAACCGTTCAGACGCTACAGGGATTGGTTATGAAGCGTTTTCGGCTTAGCGGTAACGTTCCACAGTTATCTTATGTTGATGCCAAGCATCCAGATCTGGTAGTTCCGCTGGACAATAATGCCAAAACCCTTGACTTCTACTCTGTCCAAGAGCATGACACAGTTTTGGTCCAGTAAATGGAAACTTGGTCTTCACGCCGGATGGAAACTCAGTCATCAGCCCCGTTGGAAATCGAATAACCGTTTACGATTTAAAAAAGTGAGTGATTATCTTTTTTATAAAAATCATACAATTA--ATATCCGGA-------TTTCCTTTTCATTAA---------CAGCAACAAGTCTCGAACTCTGTCCCTGGAATCGCGCTACAACTACACGAACTTGGCCCTATCTCCGGATGGAAGTCTTCTGCTCGCTGTCAATGAACAGGGCGAGGCCCAGCTCATCAGTATGATGTCCTGCACGGTAATTCACCGCCACAAATTCCAAACCGGCATCCGATGCCTGTCCTTCAGTCCTAATGGACAATACTTCGCGGTGGCAATAGAAAACTTGGTACTCATATTCCTCTCTCCCGGCGAAATCACCGGAGAGTACAACCCGTTTGTTCTGAAGCGGCGATTTTTGGGCGGCTTTGACGATGTCACCTGGCTGGACTGGTCCTCGGATTCGCGGCTTCTGGCCATTGGCTGTCGGGACAGCTCCACAAAGATATGCGCGGTAAACTTTACAAGAAACTTCAGGACCTACAACCTCAGTGGTCACACAGACGCTATTGTGGCTTGCTTCTTTGAGGCAAACAGTCTGCATCTCAACACGATCAGTAGGAATGGGCAGCTGTGCTTGTGGGAGTGCAGCCTGTCTCCCTCCGACTTGGAGGATGCGATTAAGCCGGAAATT---GCTCCGAC-------CCAGAGCAAAAAGGTAAAATCA------GAGGACAGTGACAACGAATCGGAGGATGACGTGGAGGATGTGGTCGAGAAACAGGCCCCGAAGGATGAGGGCACAGCAGCCACTGAGGACCA------GAACGAACTCAAAGACGAAGCTGAGAAGCAACGACATCCCTTCTTCTACAAAAAACTGTCCCGCCACTACCTAGCCGACGAGCCACGCAAGGAGCAGCGAGATGTCCAGCTCACAGCCGCCAACTACAATCAGCGAACCAAGGTTTTGGTGGTGGCCTTCAGCACGGGCGCCTTCTACCTTTATGAGCTACCCGACGTGAACATGATCCACTCGCTGAGCATCTCTGACTATCCCATCTCGGCAGCTTTGTTCAACTGCACAGGCGACTGGGTGGCCCTGGCCTCTCGGGAGATTGGTCAGCTGCTGGTTTGGGAATGGCAGAGCGAACAGTACATCATGAAGCAGCAGGGCCACAGCAGCGAAATGACCTGCATTGCCTACTCGTCGGATGGCCAGTTCATAGCTACCGGCGGCGAGGACTCCAAAGTCAAGTTGTGGAACACCCAGAGCAGTTTCTGTTTCGTTACTTTTAGCGAACACACCAGCGGAGTGACCGGAATCCAGTTCAGCCGAAACAAGAAGTTCCTGGTCAGCAGTTCCTTGGATGGCACAGTGCGTGCCTTTGATCTGAACAGGT------GGGAGTTA------ATATATCTTAGCCCCAAAATCATA-CTAATCT-TTAAT-ATC----CTTTTGT--AGATACCGAAACTTTAGGACCTTCACGTCACCAAACCCGGCTCAGTTTTCGTGCGTGGCCGTCGACTACTCTGGAGAGTTGGTTGTGGCTGGTGGCCAGGATGTGTTTGATATATTTCTCTGGTCAGTGAAGACGGGAAAGCTGCTGGAGATAATCAGTGGTCACGAGGGGCCTGTGGTCTCCCTGGCATTTTCCCCAGTGGCCACATCCTCTACTCTGGTGTCCGGTTCGTGGGACAAGACCGTGAAGATTTGGAACTGCATGGAGAGCAACAGCGAGCACGAAACCCTCGATGCCGTTTCGGATGTAACCAATGTGACTTTCAGTCCCAATGGTGAAGAGGTGT--GTG----GGCTAGTGTGTTTACTACAAATA--------TTTTATTA-A------CTTTTATGTTTTTCAGGTTGCTGTGGCCACTCTGAGTGGAAATATAACCATTTTTGACATCAAATCCTCCAG-CCAAGTGACCACCATAGAGGGTCGCAATGACTTAAGCAGTGGCCGCCTGGAAGCTGATATGATAACAGCTAAAAAGAACACACAGGCCAAGTGAGTAACATTTATTAAATTGTA----------TTTTA-----------------GTAAATAAAGTTA-------------T--------TAAATTTATTCATATTTCAGTTACTTTTCTACCATTGAGTACTCCGCGGATGGAGAGTGCATATTAGCTGCCGGAAAGTCGCAAAACATTTGCATCTACCATGTAAGGGAGGCCATACTACTGAAGAAATTCCATATCACACAAAACCACAGTCTAGACGGCTTAAATGTGAG---TACAAACTAAAAAGCTAGACCCATAATTCTAA-----------ATTCT---GTCTAATTGCATTGCC---AGGATTTCATTAATCGTAAGCACATGACTGAATTCGGCAACATGGCTCTGGTGGAGGAGCGCGAAGAGCTGGAAGGCGGCAAGGTGGCTCTGCGACTACCAGGAGTGCGCAGTGGAGACATGTCTTCCCGGCGCTTCCAGCAAGAGGTGCGAGTGTTTTGCGTAAAGTTCTCGCCCACCGGTCAGGCCTTTGCAGCCGCAGGAACTGAAGGACTCTGCATATACGCATTGGACAAGGGTATGAAAT-----AGAGGT-------ACTATTTCTCAGAGAGATATTAATGTAA----ATGTTTAAAAAACAGGCGTCGTCTTCGATCCCTTTGACCTGTCACTTGAAGTTACCCCAAAAGCCGTCCATGAGGCGCTTAAAAGGCTGGAGTACACCAAAGCGCTGGTCATGTCCTTGAAGCTAAATGAACCCAATTTGATTGCCCTAGTGCTGGAAAGAGTGCCGTATAGGGACAGTGAGTATGC-----------------------AAATTAAGAAAAAAGAGCC----TACTGCATTCA-----------GGGGCCAGTC-------------------C---------------------------------------------TTGTCGGTTTCGGCAGCC---------TTCACTGTCGGCAG--GATCTAAAAATAGCAGCAG--------CA-----------AGGGGCGG------GCTCCA-CTGCCCTGACTCCGTTTTTCGATCGAATGTGCAAAT---TTGCACTT-------TTGCCG---------TGTTAATAAACAGTTTCAAGGTCCT---CGCCCCAGTG-------CT-GCCT-----------------------------------------TGGTTAATAACCCCT--TCCAATACCAAAC---------------------TGCATAT-----AAATGG----------CTGGC------------CATAAACTACTTTG--------C--CAGCACGTGTCTGCATTGCATGCACACTGAATCCTTTTAC----------------CCCTCCTCCT------CCTG-----CAGTTGACTTGGTCTGCGCGGATCTGTCTCCGGAGTTCGCCCAGCGACTGCTGCAACAATTGGCCCGCCAGCTGCAGGCCACGCCGCACATCGAGTTCTATCTCCAGTGGAGCTGCTGCTTGCTGACCAAGCACGGAAACCAGGATGGCGTCTTCCAGCACACCGGTCTGCTGGCTCTGCACGAGGTGCTCTCCAGGAAGTACGAGATGCTCAACAAGATGTGAGTAT--AGTTGTTCGCTGTTTTGATGGAACATCT------------TCAATTTAT-----TTCAACTTC-------GTTTGTAGCTGCGACTTTAACAAGTACACCATGAAGGTGCTGCTGGACAGAGCTGACAAGTTGGAGCAGGAGAATGGCGAGAGCAATAAGACCCTG---AACGAGGACAGCGACGAGGAGATGCTGCTCATCCGAGTGCCAGAGAACGAGGCTTCTCAGTCGCAGTTTAGATGTGCGAGGACGTTTCAAGCAGCTTTTCCAACGCGTGGAGCAGGTCAACAAAAAGGCGGGACCGTTCGAGATCCTCTGCTGTGTCGGCGATTTCTTTGGCGACGACAAGCAGAACGAGGAACTGATAGCCTACAAAAATGGTTTCAAACACAGTAAGTACTATTTATTAGG-----------------TCAT-------------C----TTATTGTATTACAACGGATTAACTTAATTTCAGTTACCGTACCCACCTATATTCTTGGCCCCAATAAGAAGGAGCACGCCAAATATTACGAAAGTCTGACGGATGGCGAAATCTGCACCAATCTCACATATCTTGGGAGGAGAGGTGTTTACACGCTCAGCAGTGGGGTGAAAATTGCTTATTTAAGCGGTTTGGAAGCCTC---AGGAGCTA----CAGATTCC---------GAGCATGAGTTTACCAAGGCAGATGCGATCGCGGTCAGGAACTCCTGCCTGGTCTCGAAGAATTGCTCGACGGAATATCGAGGTGTGGATGTCCTTTTGACCTCACAATGGCCGTATGGAATGCAGGAAAAAGAAAATGTATGT--AATAAACCTACTGTGGTAACTCCCGTAGTA-----------CAATAGTGTGTTTTTGTCTTT----------CAGGCATCCGCTTCCAAGTTAGTATCTTTTCTTTGCCGGGAAATAAAGCCGCGCTACCACTTTTGTGCCATCAATGGCACCCATTATGAGTGCGCACCTTTCCGTATGCCCAAGGATGAGACCACTCAATTCGAGCTGTGTACTCGCTTCATTTCCCTGGCTGATGTGGGCAATGCCGCAAAGGCAAAGTATATTTATGCGCTCAGCCTGAAACCCGTAGACAAGTCACGGTTACTAGATCTAGTCCAGAAGACAACTGACGAAATTCCTTGTCCTTTCATTGGCTTGGACTTGGGTGGCGCCATAGGCAAAAATGAATCAGTAAG---TAAC---TATAT----TTCATATATATTGCAAGTCATATAAATAGCCT--TATTATAGTCTGAAAGTCGGCAGTACTTCTACGACATGGAT---TCTGGCAATCGAAAGCGGCAACATGGTGATCAGAACAGAAGAGATAAGCGACCGAAAATACCTCAGATTGATCAGGGTTTGTTCTAGGACTCTTATCATTATCAGC---------AATCTGTAATAC--TTACTTTCTTTT--CAGAGAAATGCTGGTTCTGTCTCTCCTCGCCAGATGTGGAAAAACATCTTATTATTACGATAGGCGAACACTTCTATTTGGCTTTGGCAAAAGGACCCATAAACAAGTACCATGTGATGATATTGTCCACAAAACATGTGCCCTGCGCCGCACAGCTCAGCTCAGAGGATTGGGAAGAACTTGACAAATTTAAGACAGCCCTTAAAAAGTTTTTCAAAAGTCTGGGACAAGTTGTGTGCTTCACAGAGCGGCACTACAAGTCGGTTCATCTGCAAATCAATGCTTTGGCTTTCGAAGAAGGATACGCGTGGAAAATCAAGCATAGCTTCGAGG---TAACC--------------AGACATAACGCCCTCAA-TGTACTCTTTTTT--TATTGTCTCTTTC--------------------------------------------------ATTTCAGGACAAAGCTGAGGAATTTAATTTGGAATTTGAAACTTTACCTGCTCTGGATTCTCCGAAAATGCTCCCCGAAATGGGGCCATACTTTCTGGCTGAATTGCCCGACGATACTACGCTTATTACACGACAGATGAAACATTTTCCTATTCATTTTGCCAGGT-----GCGTTG--CTATAAAATAATTTTAAAATCTG--CTTG----------------ACTAATTGGT--TGTTTTCAGAGACGTTTTCTGTTCGGAGAATCTACTGAATTGCGACGAGAAAGTTAATTGGAAGGAATGCCTTCTAGAGAGAGACGAGGAAGTATCATACGTGGAAGAATTCCGAAAGGCCTTTGCACCTTTCGACTTTAC---------AGACGACTAAATGTTCCTGTCCACCTTTAGCCACTACTCGGCCATGCACATATTCGCCAATATGTACGTATTGCACAGCTTCGCCAACGCAGCAGTGCTCTCGCTGGGAAAAGAGCAGTTCCTGGCAGTCTACCTCAGCGCCGGTGTCTTCTCCAGTCTTATGAGCGTGCTGTACAAGGCTGGCACGAGTCAAGCGGGAATGTCATTAGGCGCGGT------------------AAGA------------ATTCCAGATCCTAGAGACGATAAA---------AACCGTAAATATTTAATAAAATTTCAGTCCGGTGCCATAATGTCTGTGCTAGCTTACGTGTGTGCTCAGTATCCAGATACGCAACTGAGCATATTGTTCCTCCCCGCCCTGACGTTCTCTGCTGGAGCAGGAATTAAAGTTATCATGGGCATTGACTTTGCCGGCTGCGTTATGGGCTGGAAATTCTTTGATCATGCAGCGCATTTGGGCGGAGCCATGTTCGGCATGTAAG-----TTT--------CAATTCCTCCGGTATTG-TTCTATTTATTTATC-TAATGGATACTGCAGATTCTGGGCTACATACGGAGCGCAAATTTGGGCAAAACGCATCGGTCTGCTCAACTACTATCACGACCTACGACGGACGAAGCAGAAATAAATGAACTGGATTCGGTTGTGCAATTCGGGAGCCGATCTCTCTGGCACCGGTGGACGTGTTGTACCCGTAACTAAGAACGAGTTGGCGCTCCACAACAAGGTCACCGATGGCTGGATGGCTATTCGCGGTCGGGTGTTCAATGTCACCCGGTACATGGACTTTCATCCTGGTGGCGTGGATGAGCTTATGCGTGGTGTTGGTCGGGATGCCACCAAGCTATTCGACGAAGTGCACGCCTGGGTCAACTATCCACAGCTGCTGGGAAAATGCTACATAGGGCCACTGAAGGAGAATCCCGTGAAAGTCTCCAAGGATACTGCCGATTTT-CCTTTGCCAGCTCCAATC--------TCAAA------ACCTGCAGAGA---TTGTTCCCCGCTTCGATTGGATTCAGAAGAGTAGCGAGCTAACCCTAATCTTCTACACAAGGAGTTTCGCCAATCCAGGATTGTTGCTGAGGAGAAGA---------AACACCAAAGAGCTGGTGGTTCGAGTCCTGGTGGAGCATAAATGGCATGTTTTTGACTTTCAGCTGAAAGACAAGGTGGAGTGGCTTCCTAAAACCGTGAAAATTGGCGCGGAAACGGGCAAAATAGAGATAGTTTTGGGGAAGGAAGAGTCAGCTCCATGGACCAACTATGGCAGTCACACATCCAGTAAGCTGGATTCCCCAACTCTCGAGGAAGAATCCTATGAATATGAAGTCACTCGGACTAAAGAATTCAACGACGATTCCTTCGAACTAAGCCTTCAAAGCAATCAGCGGGAGGTGCTGATGGTCCCTCCAGTGGGATACCATGTATCTCTGGAGGCCCCTTTAGATGGAGGAGTAGTACAAAGAAGCTATACACCGGTGGAAAGTTCGCTTCTTGGCC----TGGAAGCAAACCCG--------------CCTGAAGG---------CTTGC---ACTTTTTAGTCAAACGATACCCGAATGGTCCCATGTCCAGTCACCTGCACCAGCTGTCAGTGGGCTCCCGTGTCCAGCTCACTCCTCCCCGTGGTGGCTTCCTGCTGTCCGAATTAACTGGCCATCGAAACATTCTACTCTTGGCAGCTGGGAGTGGGTTAACGCCCATCCTAAGCCTCCTTCAGCCAATTCTAAAACGGAATACGAATCGCATGTGAGTTTTTGTTAAAATTTTAATGAATTTTTAAC-----TAAACGAGTAATGATC------TTC----------------TAGAGAAAGCCTGCTGTTGTTCTATTTCAACAAAACCAAGGAGGACATTTGGTTGAAAGAGAAACTTGAAGAGCTCCATTCCCAGGACGAGCGATTCAGCTGCACCCACTTTCTCTCCCAGGCCGAA--GACCAACCGCAA----CGAATTACCACCGAGCTCTTGGCTCCCCTGTTCCAGGA-GAAGCAG--CCCGACCGATGTACTTATGTGGCGATATGTGGACCAAGTAGCTTTAACACAGCTGCAGAGGACATCCTAACCGAGCTGAAGGTGAAACCCAACCAGATCCATGTATTCCGCGGCTAAATGGTGCCCGGCAGGTCTTAGCCGGCGGAAGCCCATTTTCTAGGCACACGTACCGCTACAGTCCGATTATGGCGTACATACAAACCTTGAACATCCTCCTACATCCTGCGTGGGGCAAACTGGTCTATGCCACCTTCGATCTACTCATCGCCGTACTCATTTACCGCCTGGTGCACATGGAGATCAAGAGTCAGTACCAGAAAACCGTACAAC-ACCTGCTCAGCAAGTTCAACAGGCCCCGGGAGTCGGAC-CAGTCGCTGGATGCTTTGGATGAGAAGAGTCATCCCGA------AAACTTGGCTCGCGCCTCCGCGTGCTTTTGGCTCTACAATCCTTTGACGGCTGTAATATCCACCCGGGGCAGCGGCGATTGCTTCTCCAGTTTCTTTGTGATCCTGACCATCTATCTGCTGATGAGATCGGAGCACAA--GGAGTC-TAAGAGT-----TTGTGGCTTATCTTTTGCGCGGGCTTAGCCCACGGTCTGGTGATCCACCTTCGCCTTTACCCCCTGCTGTTTAGCTTGGGATACTACCTGGCGCTGTC-CACCAGGCTGACGCGGACTCCTCTAGATTTCTTGTGGCAAATCTTGCGCCCCAACACGCAGCAACTGTGCCTGGTAGTTGGCACCATTCTGAGCCTAGTGGCCTTAACCTGGACCTTTTATTTGATGTACGGCTGGGAGTACATCTACGAGGCTTACCTCTACCACTTTGTGCGCAAGGACCCCCGCCACAACTTCTCTGTGCAGTTCCTGATGCAGTACCTAGGTAGTAC---------CGCGGATACCTCGGTCCTTGTGAAGTTTCTTGTAATGGCCCCACAGCTCTTGCTTGTCCTCTACTTGAGCCTGAGCTTAGGCCAGTTCCGGCAGACGCTCCCCTTCTGCATCTTCACCGTGGCCTTTGTGATAGTCACCTACAACTCGGTGGTGACTTCGCAATACTTTATCTGGTATCTGGCTATCCTGCCGCTGTGCCTAAACAACTTTAAGCGGCTCTCGTGGGGGAAGTGCTTTAGCCTCCTGGGCTGGTGGCTGCTCGCCCAGGCGCTGTGGCTCCTTCCAGCCTATCTTTTGGAGTTCCGGACGTGGAACACCCTCTACTGGATCGGAGTGCAAGGCGCCATCTTCTTCGCCACCAATGGCTACATCCTGGAGCAGCTTCTGAGCCATTATGGGTTCACCCAATTTAAATGTCAACCGAGAGCTTAAACAGTCTTAGCGACTTGGAATTGCACAGGAAACTGATCCAGAGCGGCTTCCCCAACACGCCGGTGACCGAAACAACCCGGGCAGTTCTTATTGAGAAGCTGCGGAAACACACAGTAGCTGATAA---GAGGAAAAGAAAGAG---CAACAAGTACGTGTTGTACTCAAAGGACCAGCAGGAAGCGCCT---------------------------GCCTATCAATATCCCCAATATTCTGGATTTTCAAACGGTGTGGAGAACAACAACGATGCCGAACTAAGTCGCACATCC------TTGGTCTTCAGTCAGCGTAGCTTCGACGAGTGCGA---------------CTCTAG------------------CCCACTCCATCTATCGGCTTCGAAAATGTACGCCCCACCACCTGTGGTAGCATCCAATTACGACGGCGACTG------------CTCACCCCACTCCCTGAGCCTGAATGGA----AA---ATACCGGCAACAA-------TGCTCCATGCCCTACTCGA------------------------------TC-GACACTTCGAATAACTACG---GTAAGC---CGAGCAGCAAAGTCAAACTCTCCGATGGCGGTGTTGTCAACCGGCTGCTCAGTTTTCGCGACGCAACGATTCAGCGAAA------ATTCAACTCCAAAGTTCCACTTACAACTCAAGGATCACGAGTGCCC---C---AGAGAGGTG------GTAGACTTAATCGG---TTCGCCTTGTCAGATCTGAAACAGTTCTTTAAAAACCCCGACATCCGACAATCTGTAATACCACAAGTGCTTATTTCACTTTTCTTAATTTTCTTGACAATAATCACGGTCCTATATGTAAGCAAGAGGTTCGAGCAGAGTCCCATCGATAAGGCCGTGCTTAAATACACGTTGTGCAACCCGAACGATG------TACAATT------GGCCAATG-AAAGATCGAACTGCATAGGAAAGGATTCTCTTAAAAATGCTTTGGACATGAGTGAGGAGCTCATCAAGCATCTGAACGAAAGGGCCCGGCTACATCACTGCAAGGACCCCAGCTTGTCACCCACATTGGAAGTAAATGAGTTTGTCAGGGAATTATTGAGCAACTCAAAAGGCAACAGTGCCAATT-----TGCAAAGCAATCTGTTGGCCACAAAGTACCTAATCGCCGAAAACCCACAGTGGATGATTCAACTTGTAGAC---------TCATCC---AACTCTCTAGGTCAGGATCCATACTTTGAACTCTCTGAACCCAGTCTGCCACTTAAGTGCATTGTTCTCAAGAAAGTTACACGTTTTTTTACCCTTATTGGTACGATATTTTTGGTAGTATTGGGATTCCTCCTCGTTTACTTTGCAGTGGTACTCTACCGCGTCAAGCAAAAGGAAGCTCTTATGGCGGTCGACCAATTCACAAAGGATATAATTAACGAACTGATCTACCATAGTTCCCAATCCGAAAGCCCCGAGGTGATCATATCCCAGCTTCAGGAAAAATTCGTGCCAGCGAAGAAACGTTCTAAGCATTTAACTGCGTGGAACAAGGCGCTGAAACAGTTGGAGAAAAACGACAGCCGCGTCTTGTTTGGAATGGTTAATCGGGACGGGAAGGCACTGCGTACGATTGCTTGGAACAGGAACCTGGACAAAAAAGATGCCGGTCTGGTAAAGAAATGGCAGAGTCCCGCATTCGACAACTCCAACAAGATCGCCAACCCACCGACGCCCTGCCTGAAGATCAGGCACATGTTTGATTCCTCTGAAATCAACCAAGCTAACCTGAAGCAGTCGATCGTCGAGTCCATCATAGAGAAGGTTGGGCCGCGTTGTAAGATCTGCGACGTGCAATTGGATATCCAGTCCTGCTGCGTCTACATACGGTGCGCTAGCGAGGAAGACGCCGGCATGATTCACAACGAAATTAACGGCTGGTGGTTCGACAAGCGCCTGATTTCTATAAAATTCTTAAGACTTGAACGCTATCTTAATGCAGTACCTAGATGACGAAAAGGT-------TGGCGC------------CTCGGTGCCATTACCCATCCTGATGCCATCAACTCGACTCCAAAGCACCTGTGATATTCCCCAAATGGAGGCCCCCAGCTTAAATGAGTTTAAAACTCAATGCTTTACACCACGGCAACCCACTCTCTTGCTCAATACCATCAAGCATTGGCCTGCTATGGAAAAGTGGTTGGATCTCAATTACCTCCTCCAAATAGCTGGCAACCGCACTGTTCCCATTGAGATCGGGTCCAACTATGCCAGCGATGAGTGGTCCCAACAGCTGGTTAAAATCCGAGACTTCCTGCAAAGGCAATTTGGAAGTGAAGAAGGAA---------GCCAGGAGATTGAGTACCTCGCCCAGCACGAGCTCTTTTCACAGATACCAGCGCTTAAAAAGGATATATCCATTCCGGATTACTGTACT------ATAAGTGGC---GATGATCCTCCTGGAGCCGTGGATATAAAAGCCTGGCTGGGTCCAGCGGGAACCATCTCCCCAATGCACTACGATCCAAAGCACAACTTGCTGTGCCAGGTGTTTGGCTCCAAGAAGATTATACTTGCAGCTCCCGAAGATACTGATAAATTGTATCCCCACGATAGCGAATTCCTGGGAAACACATCCCAAATAGATGGC---TC------AGGATCTGTGTTTTTGGAATGATTTTGAATTAAAAAAACCTCCGCTGGTGACGATTGAAGTGGAGAACACAGGTTTCGGTATGTTTG--AATACATGAAAATAAAACTTTCGTTCCACTACTCATAT------TTTCCGTT-------C--ACAGCCAAAAATGTCTTTGTGGCTATCAACAAGTTCCTGCAACAGAT---------GGGCGGCCAGGACTTTGATGAAACAGCAGCATTGATTGGACGGTTAATGACGCGCCGTAAGAATTCCTTCCGGAATATGCCTGGATTTCGAGCCATCTGTAAACTAAACTCCGCTCTGTGCCGCCTACTACGTTTGGATTTGTGCCGAGATCTGGAGCAGTTTCGAGGATCCCTGCCGGATGTCTACGTTGAGGATACCGAAGGAGCTCTGCCAACCAAAAGCAGCTTTGAGTTCATCCTTGTCAGATTATTGGCATTTTATTATTTGCATAAACGCATCGCGGAGTGTTGCCTTTCGGCAGCCTCCTATTTCACCAAACTGCTGAGGAGCAACTTCTTTATGGACTTTACCACGCTGCTGATTGCTGCAATCGCAAAAATCAAAAAACTGAGTGCTGATCAGGCTACTCAGAGTGCGCAGCTATACAACAAATTAAGACAACATCGCAACAGTTTTCCGGAGGTAAAGAACCACAAGTTTTTGCCTGATAATCAGGAATTGCCAGAGAATCTGGAACCTATGAAAAGCCTAAAAAGTGAAGCTAAGGAAGAAAAAC---------CCCAGTCCGTTCTCCTGAAGC---CCAAAGAAGTGGTAACCCGCGTTCAAAA------------GTCAAAATCCGATGTTGGTATGGTTATTGCTCGGAAAGAGACCTC---------------------CAAGCCAA------------GTTTCAATGAAGCTGCTCTGGCCACAGTGGAGGATGCCCAAAGATTTATTGCCCGGGAAACTAAGGCAAGGAAGCAGAATCCACTGCCGGAGGACTGCTTTACAGGAAAGATTTCCAAGCACGAGTGGCTGGCCGCCCAAAAACTGTTTCATCAAAAACTGT---CCAAGGATCCTGCTAAAGCTTTGAGTTTATTTCGTAAATTTGTTGTTAGATGGAGGAATTTCTGAAAAAACTCCCGAAAGTGGAGTTGCATGCACACCTTAACGGTTCCCTGGGAATCGAAAGCCTTCGTGATCTTGCCGAGCGCCTGTATGGATCCACCTCGGAGGAATTCTCGCAGTTATGCCAGCGGTTCATTCAATTTGATAGGAACTCGGACTTGGATGCGTGCTTCAAGAAGTTTAGTTTTGTCCATGAGCTGACATCCACAGTGGAGGGCCTACGCTATGCCACGGAACTAGCAGTGCGGGACTTCGACAAGGACAACGTCCAGTATGTGGAGATAAGGACAACACCCAAGGCGAATAGTAACTATTCCCGGAGGGATTATTTGCAGACCGTAATCGATGCAATCAGAACGGCAAGGGAAAAGTACCCACGGATACTGGTTAAACTTTTGCCTTCAATAAATCGGGCGGAACCTTTGGCGGCGGCCGAAGAAACAGTGTCTTTATCCATAGAGTTTGCGCGATCTCACCCAGATCTGGTTCTAGGAATCGATTTCAGTGGTAATCCTGGCAAGGGAAGGTTTGCAGACTTTGTCCCAATCCTATCGCGCGCCCGTGATATGGGTCTTAAATTGGTTATACATTGTGCGGAAATTGAAAACCCCCCAGAAGTCAAGGAGATGCTGCAGTTTGGAATGTCTCGGTGTGGCCACGGAACTTTCCTAGATCCAATCGATATTACATATTTAAAGGAAAGGAATATTGCCATTGAATGTTGTCTAACGAGCAATCTGAAATCCGGAACTGTTCCCGATTTGAAGGAGCACCACCTCAAAAGACTTATGAAAGCGGATGCCCACAAGGTACTATGCACTGATGATAGTGGAGTGTTCGACACGACACTCTCCAAAGAATTTCTCCTGGCATCGGAAGTCTTTGGACTGAGCAGGAACCAATGCATTTCCTTAACTTTGGAGGCAGTACATCATTCCCTTGCTAACGATGAGGAGCGAAATCAGATGGCTGTAAAGGTGAAAGACTACGCGGCCAGCTTGG---C--------ATAAATGGACATTCTGGTTTTCCTAACGGCGGTGGCCCATTTGGTCTACACCCCTTTTACGAAAGTGGAGGAGAGCTTCAACCTGCAGGCCATGCATGATATTCTATATTTGAGGGATAACTTTACTCAGGTA---AGGGAAAT---AAATTACTTTTTAGTCAATATT----TGCCGAA-GGAAAATAATGTCGTTTTTATTCATTTTT------TCAGTATGATCATCATGAGTTTCCGGGAGTAGTACCACGAACCTTTATTGGCCCACTGGTTGTATCTATGCTGTCTGCTCCGTTTGTCCTACTCTTTGAGACTCTGGATATTAACAAATTCTGGGCCCAATATGTAGGTAAAATAA--------GTCTAAAAACTAAAG----TTGCCCCAATTCTAAAATTTCTTAAT--------------CTTCCC--CAGTGCGGCTGGTCTTAGCTGGAGCCATCACAGTGGCATGGAACAACTTAAGGCAGGCCGTAACGAAAATCTATGGCGTGGAGGTGCGTCTGTGGTTTACAGCCATCACCATAACACAGTTTCATTTCATGTTTTACATGACGAGGCCCTTGCCAAATATTTTTGCCTTGCCCTTAGGTA--CCTAACACACAGCACCGGGACAACCATTCAT-TAAAAAAGTTTAATTAAGAACCAATT---TTTCAGTACTCTATGCCATTGCGTATTGGATGCGGTACCAGCACAAGCCATTTATCATCTGCTCTGGCATCTCCATCCTAGTCTTTCGTTCGGAATTGGCTTTATTCTTGGGTCTATTGCTGGCCGTGAGCTTGCTACAGCGAAAATTCTCCATTGACAGGT-G-CAGTGA----TCAATCTTTAACAT-----ATTA------TTTA--ATGCCAAATATTT-TATTCTC---AGGCTTTTGAAAATTTCACTGCCGGCGGGCATTTGCATTTTGGCTGCGACTGTGTTGGTAGATTCATTTTTCTGGCGGAGACTGCTGTGGCCTGAGGGGGAAGTACTCTGGTACAACACAATTCTCAACAAAAGTTCCAATTGGGGCACGTCGCCCTTTTTTTGGTATTTCTACTCGGCAATGCCTAGAGCGATGGGAGCATCATTGGTGTTTGTGCCAATTGGCATTTTCTTGGAGAAACGCATTCGCCCCTTGGCACTATCTGCTCTAGCCTTTGTACTTCTGTACTCCCTACTGCCCCACAAGGAACTTCGGTTTATTATCTACGTGTTCCCAGTTCTGAATATTGCTGCTGCTTGCGCATGCCAAAGGATGTAGGTTTCATATAATTTTTTTATGGATAAA-ATTGATTTTATTT---------TTTCCCCACT---AGTTGGATGAACAGCGCCAAATCAACGTGGCACAGTTTCCTTGCGTTATGTTCTGGAGCTCACCTGCTGTTAAATGTCTTTATGACGGTATTTCTGCTCGTCATTTCGGGAACTAACTATCCTGGAGGAGAAGCTCTTTCACGTTTACACCGCTTGGAGGTTGGCTCATCCAATGTATCTGTGCACATATCGAACTTAGCCGCTCAAAGT-GGAGTTTCGCGTTTTATGGAAGTACGAGATGAATGGGCGTATAGCAAAAACGAGTCTATGAATTACACCCAGGCAGAACTGGCCAGTTACACACATCTCTTAGTAGAGGCCAAAAATAAGCAAAATACTGATGTGTGGGCCTCGTTGCAAGATGAATTTGACACCGTGGAGTTCATCGATTGCTTCAACAGCATTGGCATACAATACAACTCCTTGTTGCCAGTCCGAATCAAAACCAAGCCTTGTATTGGAATCCTTAAGAGACGA------------ATTCCACCTTC---------TAATAAGCAGAA-----------------------------ACCCCAGGCAAAGCCAAGAAAGGAAA------------------AGGTTA---CAAAACCTGAAGCTGTAGAAGAAATTAAAA-CTCCTCCAATCGAAAAAATTGCTAGAGATAGCA------------ATAAGTCGGT---AGTG---GAAGCT--------------ATTCTACCCGTAGATGTG----GATGATGATGATGGTATCGTGGCGACCGTTGAGGAGATGTCCCTGGAACAAGACATAAACAGTGAATATGAAAAAGTAGTTGAACCGGAAGTAGAATCGATTGAGACGCCAGCCAAGGAAATTAATTTTCAGGAATTACGAAATTTAGCCATGGGTCAAACTACAAAAACATCTCGAGCTGCAACCAAACTAAAAATACGAAAGATTATTGAGCAGCACTACCGATCCAAGGGCAAGCAAATCGAAAATGATTCTGCGGAACGGTCGCCAAAG----ATACCAGGTGGAACTGCTGGACGTCCTGGCGTGAGACAGTCTGTAAAGGCCATTATAAAACAAGAGAAGATTAAGGAGATGATCGAGCAAATTTCTACTATGGACCTTACACGCATCTGCGACTTGGAGAAGACATCGACAAAGGACTGTTTAAAACAGGTCATTGACAAAATTGACGACAGCGAGAATGCAAAACTGAAATAAATGAATA---------CCGACGAACGTAACTTCCGATCCAGCTACTATGAGAAA------TGTCTAATTAACAGCGTCGAGGAGAAGAAGTCACTAAACAAACTACTCCAAGATGACATCCGTAACTTGAACAAGTTGAAGCAATTTTGTATGAAC-TACACAGTGCC-CAACATACACAGGAGCTACCTCTGGGCACTGGTTATGGGAATCCTTCCCCTCCACAAAGCTTCTACGGCTTATATCCGTGATCAGCGGCGCGAGGTGTACGAGGATCTTCTTCGGGCTGTCACTGTGCTGCGATGCGCC---------------------------------------GACCAAAAGGAA---AAGGAGCTGATCATGCACACAATGTGGCTATTGGAGTCCAATCGTCTTTGGCAA---GGAACCACTAGTTGCAGTCTTCAGGCGGACGACTTACATTTTATAGAGATAGTCCGAACCCTTCTGCAGATCTTTACCGACGACGTCGAAACTTATTGGATAGCCAAAGGATTCTACAAATATACACGAGAACTTAAAAAGGAATGCGCTAAGCTAAAAGAACAAACACAGATGGTGCTGAAGCGCGAGGATCACGCACTTTTCCTGTATGT---ATCCAGCCG-----------TAACTGAAAAATGTCCTTTTAATACCCTTATTTATCCATAGGCACCTTGAGCAACTGGGACTGTTTAATGCAAATTCATCGCTGTTAGACAACTGGTACATCACCTGCTTTGCTGGCGTTATTTGTGAAACCGTGTTGGTCAAGATATGGGATAAAGTTTGCGGTGGCTCCCGAAAGATTGTAGTTTTCCTTTTCATAGAGCTAGTCAAAGACATCAAATCCCTCATTCTTAAGCAAAACACACTGGCAGAGGTCAAACGACTGATAGAAACTGTAAATGGCGGAGAGGAAATGTCGGATGAGATCACCCAGCAAACGCTGCTCCCAGGAATCAAGTAAGTATGCCCGACTCTT----------GGAAGTC-CCAAATATTTCACAATTCCTTTT-ATT--------TCCATTCAGGGATCCCAACTTGTGGATGGTGAAGTGCCGCATTGGCGAGGAGAAGGCCACCGCCCTGCTGCTGATGCGGAAGTTCCTGACCTACTTGAACACCGATGATCCGCTTCAAATTAAATCCATTGTCGCCCCCGAAGGCGTCAAGGGATACATCTACCTGGAGGCCTACAAACAGACCCACGTCAAGACGGCCATCGACAATGTGGGCAACCTGCGAATGGGAAAGTGGAAACAGGAGATGGTGCCCATCAAGGAGATGACTGACGTCCTGAAGGTGGTTAAGGAGCAAGTGGGCCTCAAGGTCAAGCAATGGGTGCGTCTAAAGCGCGGCCTCTACAAGGACGACATCGCCCAAGTGGACTACGTGGATCTGGCCCAAAACCAGGTGCATCTGAAGCTCCTGCCGCGCATCGATTACACGAGAATGCGCGGTGCCCTGAGGACCACAGCAACGGCAAGTTTTAGTTTCAA---GAGTCCAATAC-----A------GAAAGCTGAGAATGTAAACT-------------------------------------------------------------------AT-----TT--------CAGGAGTCGGATGACAGCAAGCGCAAGAAGAAACGCCGACCTCCGGCCAAGCCATTCGATCCAGAAGCCGTCAGGTATACGACCAGTTTGTTTATTATTT-----------------TTGAGGCATTACTAACTTCCACAT------AAATATGCAGAGCTATTGGAGGTGAAGTCCATTCGGATGGTGATTTCCTGCTCTTCGAGGGCAACAGGTATTCCCGGAAAGGATTTCTCTACAAGAACTTCAACATGTCGGCCATTCTGTCCGATGGCGTAAAGCCCACCCTGGCCGAGCTGGAACGCTTTGAAGAATCTCCAGAAGGTATTTTACATTTTAACATTAAAATA----GTGAAGAAAAATAATAATATATA--------TTAT-TCTTGCAGAGGTCAACTTGGAAATCATGGGCACTGCCAAGGACGACCCAACTTCAGCTCATTCCTTTTCAATGGGCGACAATGTGGAAGTCTGCGTGGGTGATTTGGAGAATCTGCAAGCCAAGATTGTGGCCATTGATGGCACCATGATTACCGTGATGCCCAAGCATCAGGATCTGAAGGTAGA----GATCCCTAATGACCATAAAATAAA---ATGGA-----------AACTAAC-------CGAATTCCTTTC-C-------AGGATCCTTTGATCTTCAAAGCCCTTGAGCTGCGCAAGTACTTCAAGACAGGAGATCACGCCAGGGTCTTGGCCGGCCGATATGAAGGCGAAACTGGTCTGATTATTCGCGTTGAGCCCTCCCGTGTGGTTCTCGTTTCGGATCTGACTAATCATGAGTTGGAGGTCTTGCCACGCGATTTGCAGCTGTGCTCCGATGTGGCCACAGGTGTGGACTGTCTTGGACAGTTCCAATGGGGAGATCTAGTGCAGTTAGAGTGAGT----TTTCCCATTAACTTGTTCATG----A-ATTTAAGCTCATTTAGAAC--------------TCTTTC--AATAGCTCCCAAAATGTTGGCGTCATTGTTCGTTTGGAGCGTGAAAACTTCCATGTCCTTGGCATGAATGGAAAGTGCATCGAGTGCAAGCCCACTGCTCTGCACAAGCGCCGGGAGAACCGGAATACTGTGGCCCTAGATGCGGATCAGAATCAGATTCGTCGTCGGGATATTGTGAAAGTCATGGAGGGACCTCATGCCGTAAGCAGA------------TTCTTATATTTCTGAGA---ACT------------TCATT----------AAAG---AAACTCAATTT-TAGGGCCGCTCTGGAGAGATCAAGCACTTGTACCGCAGTCTCGCCTTCCTCCATTGCCGCATGTACACCGAGAACGGCGGCATCTTCGTCTGCAAGACCCGGCACTTGCAGTTGGCTGGTGGCAGCAAGACGAATGTCAACAACGCCGGAACTCTTGGTGGCCTGGGATTCATGTCGCCGCGTATCCAGTCGCCCATGCATCCGTCCGGCGGTC---GTGGAGCTCGAGGAGGTGCCCGCGGCGGCAGGGGAGGATTCCGTGTTACCCGAGATCGAGAGATTTTAGGAAAAACCATCAAAATCAGTGGTGGACCCTACAA------------------------------------------------------------------------GGGAGCCGTGGGAATCGTCAAGGATGCCACTGAGAGCACTGCTCGCGTGGAGCTGCACACTTCGTGTCAGACTATTTCGGTGGATAGGAATCACATTGCCATTGTGGGAGTGCCCGGCAAGGAGGGCAGTGTGTCCACTTACGGACGTACTCCGGCCCGTACTCCTGGCTATGGAGCCCAGACGCCCAGCTACACTGCTGCTGGCTCCAAAACACCGTTGGTGGGAAGCCAGACACCCAACTGGGATACGGATACTCGTACTCCTTATGGTACCATGACTCCGTCGCACGATGGCAGCATGACGCCTCGCCACGGAGCTTGGGATCCGACGGCCAATACCACGCCAGCCAGAAACAACGAGTTCGACTATTCGCTGGAGGAGCCAAGCCCAAGTCCCGGCTACAATCCAAGTAATAA--------TTGCCCTTCTCTCAAATC-CCTCTTT------TGCTCTAATTTCAATTCATTTTTTAGGCACTCCTGGCTATCAAATGACATCGCAGTTTGCCCCGCAAACACCTGGCACTTTGTATGGATCGGATAGGAGCTACAGCCCCTTCAATCCCAGTCCCAGTCCAGCACCATCTCCCTATCCAGTTGGGTACATGAACACCCCGTCGCCATCGACCTACTCCCCGAACACTCCGGGAGGCATTCCCCAGTCTCCGTACAATCCGCAGACTCCTGGCGCCAGTCTCGACTCCTCGATGGGCGACTGGTGTACTACGGATATTGAAGTTCGGATTCACACGCATGACGATACCGATCTGGTTGGACAAACGGGCATTATTCGCACGGTTTCCAATGGAGTTTGCTCCGTTTTCTTGCGACAGGAGGATCGCAGTGTCTCCATAGTCAGCGAGCATCTGGCTCCGGTGCCACCAAACAGTGGTGACGAGTTCAAGGTCATCTATGGCGAGGAGCGCGAGTCCGTGGGCCGGGTTCTGGCCAAGCAGGAGGGAGACGTCCTTGTCTGCAAGATCAACGACGAGGTGAAGATGATTCCGGTTAACCACCTCTGCAAGATGAAGTCTATCGACTAAATGTACGAAGCAGTCCTGCCTGCTCTGGAAGACTTATACAAAAATGTGGAGAAGACTATCCTCTTCA-GTCCTGCCTCTTTCAAG-----------TCCAAGCAGAA---ATCTGAGTGCCTGTATTTGGACTATATTCTAGCCAAGGGCTACTCCCTGGCCACAACCCCCAAGGGTCTGTCCCCAACTGCCATGGAGACGGTACTTTCCAAACTGGCGGCTTATCAT-GCGGGAACCGCTTGCTATATAGAGCGTAATCGGGGCAAGATTAGGGAGC---TTCCAAAGCTTGGAGCCCCATTGGA---ATTTGGGGGCGGGGCCGGCGAATTGAAGAGCTTGTTCCAAATGAAATTTCATGAAAGCCTCCGATCGAATGACATCAGGGAATACGAAGATAAGGTGGTAAGTAA------ACTT--GGATTTGTTTACAC--CAGATAGTCTTCT--------ATTGATTTCTTA--ACTCCTGATAGAAAGCATTTCAAAAATATTTGAAAGCCCATTTAGGCTCATTTGATACGAAGTCCTCATTCAATGTCATCCTCAATGGATCCTGTTGGCCGAATAACTTGGTCTATCAATCCGATGCCTTTGGCAACGTTAAGGATCCCCTCTTCATTGACTTTCAAGCTGCCAAGTATGGACCTGCTGTCTACGATCTTTTTAGCTTGCTCCTCACTGCTCCAGCTGA---AAAATCCACAAGATTCGATGGCTATCTGAACTACTACCATGATCAGTTGTTGGCCAACCTGAAGCTGTTACAGTTCCAGGGAAAGAAGCCTAGTCTCACTGATTTGCAGCTGGATCTACTGAAATACGGTCATTGGGGTAGGTCT--CTGAA--------ATATTTAAC-TGGAATTTATAATA------TAGTAAA-GATTAAAC-----AGGTTTTGAGGTAGCCACGGAAGTACTACCCATTGTTCTGGCGGAGTTGGAG------------------ACCAGCGATGTTGAGGATCTGTTCAGGAACCCAGTATTTGGACACCAAATAAGAGAAATCTTACCATGGCTAGAGAATCGTGGTTATTTTGAAGAAGATTAG
[truncated: 365,481 more chars]
